# Supplementary material for: Exploring Epigallocatechin-3-Gallate Autoxidation Products: Specific Incubation Times Required for Emergence of Anti-Amyloid Properties
Source: Antioxidants (Basel). 2022 Sep 23;11(10):1887. doi: 10.3390/antiox11101887 (PMC9598636; doi:10.3390/antiox11101887)
Supplement: Supplementary file 1 [file antioxidants-11-01887-s001.zip]

Archive with 5 entries (5 files):
- Absorbance spectra.xlsx
- AFM image of sample 1.tiff
- AFM image of sample 24.tiff
- FTIR spectra.xlsx
- Kinetic data.xlsx
