# Supplementary material for: Exploring Epigallocatechin-3-Gallate Autoxidation Products: Specific Incubation Times Required for Emergence of Anti-Amyloid Properties
Source: Antioxidants (Basel). 2022 Sep 23;11(10):1887. doi: 10.3390/antiox11101887 (PMC9598636; doi:10.3390/antiox11101887)
Supplement: Supplementary file 1 [file antioxidants-11-01887-s001.zip › Absorbance spectra.xlsx]

## Sheet: EGCG Sample absorbance
	Sample numbers
Wavelength [nm]	1	1	1	2	2	2	3	3	3	4	4	4	5	5	5	6	6	6	7	7	7	8	8	8	9	9	9	10	10	10	11	11	11	12	12	12	13	13	13	14	14	14	15	15	15	16	16	16	17
220	0.083	0.064	0.09	0.878	0.698	0.92	0.743	0.63	0.793	0.803	0.706	0.79	0.821	0.699	0.816	0.838	0.714	0.777	0.858	0.662	0.791	0.84	0.663	0.776	0.793	0.653	0.791	0.922	0.669	0.789	0.821	0.702	0.754	0.863	0.78	0.819	0.726	0.655	0.838	0.832	0.698	0.828	0.758	0.703	0.843	0.813	0.697	0.786	0.756
221	0.084	0.06	0.08	0.976	0.802	0.932	0.847	0.724	0.881	0.854	0.803	0.949	0.942	0.812	0.874	0.922	0.769	0.864	0.92	0.768	0.902	0.923	0.806	0.9	0.919	0.742	0.899	0.954	0.832	0.857	0.906	0.812	0.882	0.896	0.838	0.929	0.896	0.76	0.878	0.959	0.78	0.866	0.865	0.819	0.924	0.863	0.8	0.922	0.918
222	0.087	0.076	0.083	1.062	0.847	0.96	0.932	0.834	0.906	1.032	0.869	0.934	1.039	0.824	0.927	0.965	0.864	0.912	1.021	0.86	0.978	0.966	0.863	0.932	0.99	0.833	0.965	1.059	0.878	0.932	1.041	0.878	0.938	1.07	0.881	0.963	0.994	0.825	0.921	0.995	0.839	0.951	1.013	0.899	0.964	0.942	0.821	0.924	0.972
223	0.089	0.077	0.074	1.061	0.98	1.059	1.004	0.96	0.963	1.107	0.993	1.027	1.054	0.96	1.011	1.013	0.982	1.018	1.076	1.004	1.072	1.056	0.998	1.038	1.052	0.951	1.003	1.138	1	1.054	1.133	1.004	1.015	1.166	1.008	1.046	1.026	0.927	0.983	1.046	0.978	1.009	1.032	0.981	1.007	1.068	0.952	0.94	1.031
224	0.083	0.077	0.077	1.206	1.084	1.08	1.056	1.033	1.03	1.16	1.051	1.096	1.129	1.06	1.07	1.134	1.064	1.076	1.176	1.077	1.086	1.148	1.064	1.077	1.134	1.051	1.091	1.185	1.065	1.122	1.189	1.079	1.1	1.194	1.107	1.121	1.081	1.041	1.039	1.102	1.081	1.08	1.108	1.035	1.064	1.084	1.044	0.998	1.101
225	0.083	0.079	0.079	1.227	1.161	1.135	1.086	1.082	1.082	1.197	1.154	1.165	1.182	1.135	1.123	1.163	1.123	1.151	1.243	1.174	1.187	1.204	1.154	1.164	1.176	1.142	1.159	1.214	1.113	1.147	1.21	1.146	1.158	1.242	1.198	1.196	1.132	1.109	1.119	1.178	1.132	1.151	1.143	1.121	1.134	1.13	1.072	1.082	1.149
226	0.082	0.079	0.078	1.255	1.169	1.195	1.114	1.098	1.103	1.229	1.179	1.2	1.197	1.157	1.157	1.19	1.135	1.157	1.273	1.186	1.22	1.247	1.177	1.2	1.215	1.153	1.19	1.22	1.141	1.18	1.234	1.158	1.176	1.248	1.21	1.224	1.16	1.118	1.149	1.221	1.139	1.174	1.166	1.125	1.154	1.151	1.082	1.113	1.166
227	0.078	0.076	0.078	1.247	1.192	1.222	1.09	1.091	1.089	1.205	1.185	1.192	1.196	1.16	1.169	1.183	1.158	1.159	1.242	1.194	1.223	1.236	1.19	1.205	1.22	1.168	1.192	1.21	1.168	1.191	1.216	1.168	1.189	1.241	1.222	1.235	1.162	1.123	1.144	1.218	1.158	1.198	1.159	1.122	1.141	1.128	1.096	1.102	1.145
228	0.076	0.074	0.075	1.225	1.189	1.202	1.076	1.068	1.079	1.197	1.172	1.175	1.178	1.153	1.159	1.169	1.138	1.158	1.214	1.194	1.209	1.214	1.187	1.195	1.194	1.169	1.181	1.201	1.161	1.174	1.209	1.173	1.185	1.24	1.206	1.218	1.15	1.124	1.135	1.203	1.163	1.182	1.15	1.116	1.131	1.113	1.084	1.088	1.128
229	0.075	0.073	0.074	1.185	1.166	1.168	1.046	1.036	1.044	1.155	1.144	1.144	1.137	1.124	1.123	1.126	1.111	1.119	1.181	1.163	1.17	1.173	1.159	1.163	1.166	1.144	1.148	1.16	1.137	1.144	1.176	1.148	1.152	1.205	1.18	1.188	1.124	1.108	1.107	1.165	1.137	1.142	1.114	1.087	1.091	1.082	1.065	1.067	1.097
230	0.076	0.074	0.074	1.138	1.122	1.122	1.004	0.997	0.999	1.11	1.101	1.1	1.093	1.082	1.081	1.08	1.068	1.074	1.136	1.123	1.125	1.127	1.116	1.119	1.122	1.104	1.104	1.116	1.1	1.104	1.129	1.11	1.111	1.156	1.138	1.143	1.082	1.068	1.065	1.116	1.099	1.099	1.067	1.053	1.051	1.039	1.029	1.025	1.054
231	0.074	0.074	0.073	1.083	1.07	1.073	0.958	0.954	0.952	1.06	1.056	1.057	1.044	1.037	1.03	1.029	1.026	1.027	1.083	1.078	1.074	1.078	1.07	1.069	1.067	1.057	1.058	1.066	1.053	1.056	1.078	1.064	1.065	1.102	1.095	1.094	1.038	1.019	1.018	1.071	1.054	1.058	1.02	1.009	1.009	0.997	0.988	0.982	1.011
232	0.074	0.074	0.072	1.023	1.015	1.01	0.905	0.903	0.9	1.005	0.999	0.999	0.986	0.98	0.975	0.977	0.971	0.968	1.027	1.018	1.015	1.018	1.013	1.006	1.01	1.006	1.001	1.009	0.998	0.998	1.022	1.009	1.006	1.049	1.041	1.036	0.983	0.967	0.968	1.015	1	1.002	0.972	0.96	0.957	0.951	0.941	0.935	0.964
233	0.074	0.074	0.072	0.962	0.955	0.95	0.852	0.851	0.848	0.942	0.942	0.94	0.926	0.924	0.917	0.92	0.915	0.912	0.965	0.962	0.956	0.958	0.955	0.949	0.951	0.947	0.941	0.954	0.946	0.942	0.964	0.956	0.948	0.989	0.983	0.979	0.926	0.915	0.914	0.956	0.951	0.948	0.919	0.91	0.907	0.899	0.891	0.887	0.914
234	0.073	0.074	0.071	0.906	0.9	0.896	0.805	0.801	0.8	0.89	0.889	0.886	0.875	0.873	0.867	0.868	0.864	0.863	0.91	0.907	0.905	0.905	0.903	0.898	0.901	0.895	0.891	0.903	0.897	0.892	0.911	0.904	0.899	0.935	0.932	0.93	0.879	0.867	0.867	0.907	0.904	0.899	0.87	0.864	0.863	0.856	0.85	0.844	0.868
235	0.072	0.074	0.071	0.853	0.849	0.843	0.76	0.759	0.754	0.839	0.837	0.833	0.825	0.823	0.817	0.82	0.816	0.813	0.858	0.856	0.853	0.854	0.853	0.847	0.853	0.849	0.843	0.853	0.849	0.843	0.863	0.857	0.85	0.886	0.885	0.878	0.836	0.825	0.822	0.861	0.857	0.852	0.827	0.823	0.82	0.816	0.813	0.806	0.828
236	0.072	0.074	0.07	0.804	0.803	0.796	0.718	0.719	0.713	0.792	0.792	0.788	0.779	0.78	0.772	0.776	0.774	0.77	0.811	0.813	0.807	0.808	0.808	0.802	0.808	0.806	0.798	0.809	0.807	0.802	0.819	0.814	0.807	0.843	0.841	0.834	0.794	0.786	0.781	0.819	0.816	0.811	0.79	0.787	0.782	0.78	0.78	0.771	0.795
237	0.071	0.074	0.07	0.758	0.758	0.751	0.678	0.681	0.673	0.748	0.75	0.744	0.734	0.737	0.73	0.732	0.731	0.727	0.768	0.77	0.766	0.764	0.765	0.758	0.764	0.765	0.756	0.767	0.767	0.762	0.776	0.774	0.768	0.801	0.8	0.794	0.754	0.748	0.742	0.779	0.778	0.773	0.753	0.752	0.746	0.746	0.747	0.738	0.76
238	0.071	0.073	0.07	0.71	0.71	0.703	0.638	0.639	0.634	0.703	0.704	0.699	0.691	0.694	0.686	0.688	0.688	0.685	0.723	0.724	0.719	0.719	0.72	0.714	0.722	0.722	0.714	0.725	0.724	0.719	0.733	0.732	0.725	0.758	0.758	0.753	0.713	0.709	0.702	0.738	0.738	0.732	0.716	0.715	0.711	0.712	0.712	0.703	0.725
239	0.07	0.073	0.07	0.686	0.687	0.68	0.617	0.618	0.614	0.68	0.682	0.677	0.669	0.671	0.665	0.667	0.668	0.664	0.7	0.702	0.697	0.697	0.698	0.692	0.7	0.7	0.693	0.704	0.704	0.699	0.712	0.712	0.705	0.737	0.736	0.732	0.694	0.69	0.683	0.718	0.718	0.714	0.698	0.698	0.694	0.695	0.695	0.688	0.708
240	0.069	0.072	0.068	0.64	0.641	0.634	0.577	0.579	0.574	0.635	0.638	0.633	0.625	0.628	0.622	0.624	0.626	0.621	0.656	0.659	0.653	0.653	0.655	0.648	0.658	0.658	0.653	0.663	0.664	0.658	0.671	0.672	0.665	0.694	0.695	0.691	0.655	0.652	0.647	0.68	0.681	0.676	0.662	0.662	0.658	0.662	0.664	0.657	0.675
241	0.068	0.07	0.067	0.598	0.6	0.594	0.542	0.543	0.54	0.596	0.599	0.596	0.587	0.591	0.585	0.587	0.588	0.585	0.617	0.619	0.616	0.615	0.617	0.612	0.621	0.622	0.617	0.626	0.627	0.624	0.636	0.636	0.63	0.658	0.66	0.656	0.622	0.619	0.614	0.647	0.647	0.644	0.632	0.632	0.628	0.636	0.636	0.63	0.648
242	0.066	0.069	0.066	0.568	0.57	0.565	0.516	0.518	0.514	0.567	0.57	0.567	0.56	0.564	0.56	0.56	0.562	0.559	0.588	0.592	0.589	0.588	0.59	0.586	0.595	0.597	0.592	0.601	0.602	0.598	0.611	0.611	0.606	0.635	0.635	0.632	0.6	0.598	0.593	0.622	0.624	0.62	0.611	0.611	0.608	0.617	0.618	0.612	0.63
243	0.066	0.069	0.065	0.545	0.548	0.542	0.496	0.499	0.494	0.545	0.548	0.545	0.539	0.544	0.538	0.539	0.542	0.539	0.567	0.571	0.567	0.566	0.569	0.565	0.575	0.578	0.573	0.581	0.583	0.579	0.591	0.592	0.587	0.615	0.616	0.613	0.583	0.581	0.576	0.604	0.606	0.602	0.595	0.596	0.592	0.603	0.605	0.598	0.616
244	0.067	0.069	0.065	0.519	0.523	0.518	0.475	0.478	0.474	0.521	0.526	0.522	0.516	0.52	0.515	0.516	0.52	0.516	0.543	0.548	0.544	0.543	0.546	0.541	0.552	0.556	0.551	0.559	0.562	0.557	0.569	0.572	0.565	0.592	0.595	0.591	0.561	0.56	0.554	0.584	0.587	0.582	0.576	0.578	0.574	0.586	0.588	0.581	0.598
245	0.066	0.068	0.064	0.488	0.492	0.488	0.449	0.453	0.449	0.492	0.498	0.494	0.487	0.493	0.488	0.489	0.493	0.49	0.515	0.519	0.516	0.514	0.519	0.514	0.524	0.529	0.523	0.533	0.536	0.532	0.543	0.545	0.539	0.565	0.568	0.564	0.535	0.535	0.53	0.56	0.563	0.558	0.554	0.556	0.552	0.564	0.567	0.561	0.577
246	0.064	0.066	0.063	0.462	0.466	0.462	0.426	0.43	0.427	0.467	0.472	0.47	0.463	0.469	0.464	0.465	0.469	0.467	0.49	0.495	0.492	0.49	0.494	0.49	0.502	0.506	0.501	0.511	0.514	0.511	0.521	0.523	0.519	0.543	0.546	0.543	0.516	0.515	0.511	0.539	0.542	0.539	0.535	0.537	0.534	0.548	0.55	0.545	0.561
247	0.063	0.064	0.062	0.446	0.45	0.446	0.411	0.415	0.412	0.45	0.456	0.454	0.448	0.454	0.45	0.451	0.455	0.453	0.475	0.48	0.477	0.476	0.479	0.476	0.488	0.492	0.488	0.496	0.499	0.497	0.507	0.51	0.506	0.53	0.532	0.531	0.505	0.504	0.5	0.526	0.528	0.526	0.524	0.526	0.524	0.54	0.542	0.537	0.552
248	0.063	0.065	0.062	0.435	0.439	0.435	0.402	0.406	0.403	0.44	0.446	0.443	0.438	0.444	0.44	0.441	0.445	0.443	0.465	0.47	0.467	0.466	0.47	0.466	0.479	0.483	0.48	0.487	0.491	0.488	0.498	0.501	0.497	0.521	0.524	0.522	0.497	0.496	0.492	0.518	0.521	0.517	0.517	0.519	0.516	0.534	0.536	0.531	0.546
249	0.063	0.066	0.062	0.425	0.43	0.426	0.394	0.399	0.395	0.432	0.437	0.435	0.429	0.436	0.431	0.433	0.437	0.434	0.456	0.462	0.459	0.457	0.462	0.458	0.471	0.476	0.471	0.48	0.484	0.48	0.49	0.494	0.489	0.513	0.516	0.513	0.489	0.489	0.484	0.51	0.514	0.51	0.511	0.514	0.51	0.528	0.531	0.525	0.54
250	0.063	0.066	0.061	0.416	0.422	0.416	0.386	0.392	0.387	0.423	0.429	0.426	0.421	0.428	0.423	0.424	0.429	0.426	0.447	0.453	0.45	0.448	0.453	0.448	0.462	0.467	0.462	0.471	0.476	0.472	0.482	0.486	0.48	0.504	0.508	0.504	0.48	0.481	0.476	0.503	0.508	0.504	0.505	0.508	0.504	0.522	0.526	0.519	0.534
251	0.062	0.065	0.061	0.407	0.413	0.408	0.379	0.385	0.38	0.415	0.421	0.418	0.413	0.42	0.415	0.417	0.422	0.418	0.439	0.446	0.442	0.44	0.446	0.441	0.454	0.46	0.455	0.464	0.469	0.465	0.475	0.48	0.473	0.497	0.502	0.498	0.473	0.475	0.47	0.497	0.502	0.498	0.499	0.503	0.498	0.518	0.522	0.514	0.53
252	0.062	0.065	0.06	0.405	0.411	0.406	0.377	0.382	0.378	0.412	0.419	0.416	0.411	0.418	0.413	0.415	0.42	0.416	0.437	0.444	0.44	0.438	0.444	0.439	0.452	0.458	0.453	0.462	0.466	0.463	0.473	0.478	0.471	0.496	0.5	0.496	0.472	0.474	0.468	0.495	0.5	0.496	0.498	0.502	0.497	0.517	0.521	0.514	0.53
253	0.062	0.065	0.06	0.402	0.408	0.403	0.375	0.38	0.375	0.409	0.416	0.413	0.409	0.416	0.41	0.412	0.418	0.414	0.435	0.441	0.437	0.436	0.441	0.436	0.45	0.456	0.451	0.46	0.465	0.459	0.471	0.476	0.469	0.494	0.499	0.495	0.471	0.473	0.467	0.493	0.499	0.494	0.497	0.501	0.496	0.517	0.521	0.514	0.53
254	0.061	0.065	0.059	0.401	0.408	0.402	0.374	0.38	0.374	0.408	0.416	0.412	0.408	0.416	0.409	0.412	0.417	0.413	0.434	0.441	0.436	0.435	0.44	0.435	0.45	0.456	0.45	0.458	0.465	0.459	0.47	0.475	0.468	0.493	0.498	0.493	0.47	0.472	0.466	0.493	0.499	0.493	0.496	0.501	0.495	0.516	0.521	0.513	0.53
255	0.061	0.064	0.058	0.402	0.408	0.403	0.374	0.38	0.375	0.409	0.417	0.412	0.409	0.416	0.41	0.412	0.418	0.413	0.434	0.442	0.437	0.435	0.441	0.435	0.45	0.456	0.45	0.459	0.465	0.459	0.47	0.475	0.468	0.493	0.498	0.493	0.469	0.472	0.465	0.493	0.5	0.494	0.497	0.502	0.496	0.516	0.522	0.514	0.53
256	0.06	0.063	0.057	0.404	0.411	0.406	0.376	0.382	0.377	0.412	0.419	0.415	0.411	0.418	0.412	0.414	0.42	0.415	0.437	0.444	0.439	0.437	0.443	0.437	0.452	0.458	0.451	0.461	0.466	0.461	0.471	0.477	0.47	0.494	0.5	0.495	0.471	0.473	0.467	0.496	0.501	0.496	0.499	0.504	0.498	0.519	0.524	0.516	0.532
257	0.058	0.061	0.056	0.409	0.415	0.41	0.38	0.385	0.38	0.416	0.422	0.418	0.414	0.421	0.415	0.418	0.422	0.418	0.44	0.447	0.442	0.44	0.446	0.441	0.455	0.46	0.454	0.464	0.469	0.464	0.474	0.48	0.473	0.498	0.503	0.498	0.473	0.476	0.47	0.498	0.504	0.499	0.502	0.507	0.5	0.521	0.526	0.518	0.534
258	0.056	0.058	0.054	0.414	0.419	0.414	0.383	0.388	0.383	0.42	0.426	0.423	0.418	0.424	0.419	0.422	0.425	0.422	0.445	0.45	0.447	0.444	0.449	0.444	0.458	0.463	0.458	0.467	0.471	0.467	0.478	0.482	0.476	0.501	0.505	0.5	0.476	0.478	0.472	0.502	0.506	0.502	0.505	0.508	0.504	0.524	0.527	0.52	0.537
259	0.053	0.055	0.052	0.419	0.423	0.42	0.386	0.39	0.387	0.425	0.43	0.428	0.422	0.427	0.424	0.426	0.429	0.426	0.449	0.454	0.451	0.448	0.452	0.449	0.462	0.466	0.462	0.47	0.473	0.471	0.481	0.484	0.48	0.504	0.508	0.505	0.48	0.48	0.476	0.505	0.509	0.506	0.508	0.51	0.507	0.526	0.529	0.523	0.54
260	0.053	0.054	0.051	0.425	0.429	0.425	0.39	0.395	0.391	0.43	0.435	0.433	0.428	0.433	0.429	0.43	0.434	0.431	0.454	0.459	0.456	0.454	0.458	0.454	0.467	0.471	0.467	0.474	0.477	0.475	0.486	0.489	0.484	0.51	0.513	0.51	0.486	0.485	0.481	0.509	0.513	0.509	0.512	0.514	0.511	0.53	0.533	0.528	0.544
261	0.052	0.055	0.051	0.432	0.436	0.432	0.397	0.401	0.397	0.437	0.442	0.439	0.434	0.439	0.435	0.436	0.44	0.437	0.461	0.466	0.462	0.46	0.464	0.46	0.473	0.477	0.472	0.48	0.484	0.48	0.492	0.495	0.49	0.515	0.519	0.515	0.491	0.491	0.486	0.514	0.518	0.514	0.516	0.519	0.515	0.534	0.537	0.532	0.548
262	0.053	0.055	0.051	0.441	0.445	0.44	0.404	0.408	0.404	0.445	0.45	0.447	0.442	0.447	0.442	0.444	0.448	0.444	0.469	0.474	0.47	0.468	0.472	0.467	0.479	0.484	0.478	0.487	0.49	0.486	0.498	0.502	0.496	0.522	0.525	0.52	0.496	0.496	0.49	0.52	0.524	0.519	0.522	0.524	0.52	0.538	0.541	0.535	0.552
263	0.052	0.056	0.051	0.45	0.455	0.45	0.412	0.417	0.412	0.454	0.459	0.456	0.451	0.455	0.45	0.453	0.456	0.453	0.477	0.482	0.478	0.476	0.48	0.475	0.487	0.491	0.486	0.494	0.498	0.493	0.505	0.509	0.502	0.528	0.532	0.527	0.502	0.502	0.496	0.527	0.531	0.526	0.527	0.53	0.525	0.543	0.546	0.539	0.556
264	0.052	0.055	0.05	0.461	0.465	0.46	0.421	0.425	0.42	0.463	0.469	0.465	0.46	0.464	0.458	0.462	0.465	0.461	0.486	0.491	0.486	0.484	0.489	0.483	0.494	0.499	0.493	0.501	0.505	0.5	0.512	0.515	0.508	0.535	0.539	0.534	0.508	0.508	0.502	0.533	0.536	0.531	0.532	0.535	0.53	0.547	0.55	0.543	0.56
265	0.051	0.053	0.049	0.471	0.474	0.469	0.429	0.433	0.428	0.473	0.477	0.474	0.468	0.472	0.467	0.469	0.472	0.468	0.494	0.499	0.494	0.492	0.496	0.491	0.502	0.506	0.499	0.507	0.511	0.506	0.518	0.521	0.514	0.541	0.544	0.539	0.513	0.512	0.507	0.538	0.541	0.536	0.536	0.538	0.533	0.55	0.552	0.546	0.563
266	0.05	0.052	0.048	0.48	0.483	0.478	0.436	0.439	0.435	0.481	0.484	0.482	0.476	0.479	0.474	0.477	0.479	0.476	0.502	0.506	0.502	0.5	0.503	0.498	0.508	0.511	0.506	0.514	0.516	0.512	0.525	0.526	0.52	0.547	0.549	0.545	0.518	0.517	0.512	0.543	0.545	0.541	0.54	0.542	0.537	0.553	0.554	0.548	0.565
267	0.049	0.051	0.047	0.484	0.487	0.482	0.44	0.442	0.438	0.485	0.488	0.485	0.48	0.483	0.477	0.481	0.482	0.479	0.506	0.509	0.505	0.504	0.506	0.502	0.512	0.514	0.509	0.516	0.518	0.514	0.528	0.529	0.523	0.55	0.552	0.547	0.521	0.519	0.514	0.545	0.547	0.543	0.542	0.543	0.538	0.554	0.555	0.549	0.566
268	0.048	0.051	0.047	0.492	0.495	0.49	0.446	0.449	0.444	0.492	0.495	0.492	0.486	0.49	0.484	0.487	0.489	0.485	0.512	0.516	0.511	0.51	0.513	0.507	0.517	0.519	0.514	0.522	0.523	0.519	0.532	0.534	0.528	0.555	0.556	0.552	0.525	0.523	0.518	0.548	0.551	0.546	0.544	0.545	0.541	0.555	0.557	0.55	0.567
269	0.048	0.05	0.046	0.499	0.502	0.497	0.452	0.454	0.45	0.498	0.502	0.498	0.492	0.495	0.49	0.493	0.494	0.491	0.518	0.522	0.517	0.516	0.518	0.513	0.522	0.524	0.519	0.526	0.528	0.524	0.537	0.538	0.532	0.559	0.56	0.556	0.528	0.526	0.521	0.552	0.554	0.549	0.546	0.547	0.543	0.556	0.557	0.551	0.567
270	0.047	0.048	0.045	0.506	0.508	0.504	0.456	0.459	0.455	0.504	0.507	0.504	0.497	0.5	0.495	0.497	0.499	0.496	0.523	0.526	0.523	0.521	0.523	0.518	0.526	0.528	0.523	0.529	0.531	0.527	0.54	0.54	0.535	0.561	0.562	0.558	0.53	0.527	0.523	0.553	0.556	0.551	0.546	0.547	0.544	0.555	0.555	0.55	0.566
271	0.046	0.047	0.044	0.511	0.512	0.508	0.46	0.462	0.458	0.508	0.51	0.508	0.501	0.503	0.499	0.501	0.502	0.499	0.527	0.529	0.526	0.525	0.525	0.522	0.529	0.53	0.525	0.532	0.533	0.529	0.542	0.542	0.537	0.563	0.564	0.56	0.532	0.529	0.525	0.554	0.556	0.552	0.547	0.547	0.544	0.554	0.555	0.549	0.565
272	0.045	0.046	0.044	0.515	0.516	0.512	0.463	0.464	0.461	0.512	0.514	0.511	0.505	0.506	0.502	0.504	0.505	0.502	0.531	0.532	0.529	0.528	0.528	0.524	0.532	0.532	0.527	0.534	0.534	0.531	0.544	0.544	0.538	0.565	0.565	0.562	0.534	0.53	0.526	0.556	0.556	0.553	0.547	0.547	0.543	0.554	0.554	0.548	0.564
273	0.045	0.046	0.044	0.517	0.519	0.515	0.465	0.467	0.463	0.514	0.517	0.514	0.507	0.509	0.504	0.506	0.508	0.504	0.532	0.534	0.531	0.53	0.531	0.527	0.532	0.534	0.529	0.535	0.536	0.532	0.545	0.545	0.54	0.565	0.567	0.562	0.533	0.531	0.526	0.555	0.556	0.552	0.546	0.546	0.543	0.552	0.552	0.547	0.562
274	0.045	0.046	0.043	0.519	0.521	0.516	0.466	0.468	0.464	0.516	0.518	0.515	0.508	0.51	0.505	0.507	0.509	0.505	0.533	0.535	0.532	0.53	0.532	0.527	0.533	0.534	0.529	0.535	0.536	0.532	0.545	0.545	0.54	0.565	0.566	0.562	0.532	0.53	0.525	0.554	0.556	0.552	0.545	0.545	0.541	0.549	0.55	0.544	0.56
275	0.044	0.045	0.043	0.52	0.521	0.517	0.467	0.468	0.465	0.515	0.518	0.516	0.507	0.509	0.505	0.507	0.508	0.505	0.532	0.535	0.531	0.53	0.531	0.527	0.532	0.533	0.528	0.534	0.534	0.531	0.543	0.544	0.538	0.564	0.564	0.56	0.531	0.528	0.523	0.553	0.553	0.55	0.542	0.542	0.539	0.545	0.546	0.541	0.556
276	0.043	0.045	0.042	0.519	0.52	0.516	0.465	0.467	0.464	0.514	0.516	0.514	0.507	0.508	0.504	0.505	0.506	0.504	0.531	0.533	0.53	0.529	0.529	0.525	0.53	0.53	0.526	0.532	0.532	0.529	0.542	0.541	0.536	0.561	0.561	0.558	0.529	0.526	0.521	0.55	0.55	0.547	0.539	0.538	0.535	0.541	0.542	0.537	0.551
277	0.043	0.044	0.042	0.517	0.518	0.514	0.463	0.465	0.462	0.512	0.514	0.512	0.504	0.506	0.502	0.504	0.504	0.501	0.529	0.531	0.528	0.526	0.527	0.523	0.528	0.528	0.524	0.53	0.53	0.527	0.538	0.538	0.533	0.558	0.558	0.555	0.526	0.523	0.518	0.546	0.547	0.544	0.535	0.535	0.531	0.537	0.538	0.532	0.547
278	0.042	0.044	0.041	0.513	0.515	0.511	0.46	0.462	0.459	0.509	0.511	0.509	0.501	0.502	0.498	0.5	0.501	0.498	0.525	0.527	0.524	0.522	0.523	0.519	0.523	0.524	0.52	0.526	0.526	0.523	0.534	0.535	0.529	0.554	0.554	0.551	0.521	0.518	0.514	0.542	0.543	0.539	0.53	0.53	0.527	0.532	0.533	0.528	0.542
279	0.042	0.043	0.041	0.508	0.509	0.506	0.456	0.457	0.454	0.504	0.506	0.504	0.496	0.497	0.493	0.495	0.495	0.493	0.52	0.522	0.519	0.517	0.518	0.514	0.518	0.519	0.515	0.52	0.52	0.518	0.529	0.529	0.524	0.548	0.548	0.545	0.516	0.512	0.509	0.536	0.537	0.533	0.524	0.524	0.52	0.526	0.526	0.521	0.535
280	0.041	0.042	0.04	0.501	0.501	0.499	0.449	0.45	0.448	0.497	0.498	0.496	0.488	0.49	0.486	0.488	0.488	0.486	0.512	0.514	0.511	0.509	0.51	0.507	0.511	0.511	0.508	0.513	0.512	0.511	0.522	0.521	0.517	0.54	0.54	0.538	0.509	0.505	0.502	0.528	0.529	0.526	0.516	0.516	0.513	0.518	0.518	0.514	0.527
281	0.041	0.041	0.04	0.493	0.494	0.491	0.442	0.443	0.441	0.488	0.49	0.489	0.48	0.481	0.479	0.48	0.48	0.479	0.505	0.506	0.504	0.502	0.502	0.499	0.503	0.503	0.5	0.505	0.504	0.503	0.514	0.513	0.509	0.532	0.532	0.53	0.501	0.497	0.494	0.521	0.52	0.518	0.509	0.508	0.506	0.51	0.509	0.506	0.519
282	0.04	0.041	0.04	0.486	0.486	0.484	0.436	0.437	0.434	0.481	0.483	0.482	0.474	0.475	0.472	0.473	0.473	0.472	0.497	0.498	0.497	0.494	0.495	0.492	0.496	0.496	0.493	0.498	0.497	0.496	0.506	0.506	0.502	0.525	0.524	0.522	0.494	0.491	0.488	0.513	0.513	0.511	0.501	0.501	0.499	0.503	0.502	0.499	0.512
283	0.04	0.041	0.04	0.482	0.483	0.48	0.433	0.433	0.431	0.477	0.479	0.478	0.47	0.471	0.469	0.469	0.47	0.468	0.493	0.495	0.493	0.491	0.491	0.489	0.492	0.492	0.489	0.494	0.494	0.492	0.502	0.502	0.498	0.521	0.52	0.518	0.49	0.487	0.484	0.509	0.509	0.507	0.497	0.497	0.495	0.499	0.499	0.495	0.508
284	0.04	0.041	0.039	0.474	0.475	0.472	0.425	0.426	0.424	0.469	0.471	0.47	0.462	0.463	0.46	0.462	0.462	0.46	0.485	0.486	0.484	0.482	0.483	0.48	0.483	0.484	0.481	0.486	0.486	0.483	0.494	0.494	0.49	0.512	0.512	0.51	0.482	0.479	0.476	0.5	0.501	0.499	0.489	0.489	0.487	0.49	0.491	0.487	0.499
285	0.04	0.04	0.039	0.465	0.466	0.463	0.418	0.419	0.417	0.461	0.463	0.462	0.454	0.455	0.452	0.453	0.454	0.452	0.476	0.478	0.476	0.474	0.474	0.472	0.475	0.475	0.472	0.477	0.477	0.475	0.485	0.485	0.481	0.503	0.503	0.501	0.473	0.47	0.468	0.492	0.492	0.49	0.48	0.48	0.478	0.482	0.482	0.478	0.49
286	0.039	0.04	0.038	0.457	0.458	0.456	0.411	0.412	0.409	0.453	0.455	0.454	0.446	0.448	0.445	0.446	0.446	0.445	0.468	0.47	0.468	0.466	0.466	0.464	0.467	0.468	0.464	0.469	0.469	0.467	0.477	0.477	0.473	0.495	0.494	0.493	0.466	0.462	0.46	0.483	0.484	0.481	0.473	0.472	0.47	0.474	0.474	0.47	0.482
287	0.039	0.04	0.038	0.45	0.451	0.448	0.405	0.406	0.403	0.446	0.448	0.447	0.439	0.441	0.438	0.439	0.44	0.438	0.461	0.463	0.461	0.459	0.46	0.457	0.46	0.461	0.457	0.462	0.463	0.46	0.47	0.471	0.466	0.488	0.488	0.486	0.459	0.456	0.453	0.476	0.477	0.474	0.466	0.466	0.463	0.467	0.468	0.463	0.475
288	0.039	0.04	0.038	0.442	0.444	0.441	0.399	0.399	0.397	0.439	0.441	0.439	0.432	0.434	0.43	0.432	0.432	0.43	0.454	0.455	0.453	0.452	0.452	0.449	0.453	0.454	0.45	0.455	0.455	0.453	0.462	0.463	0.458	0.48	0.48	0.478	0.452	0.449	0.446	0.468	0.469	0.466	0.458	0.458	0.455	0.459	0.46	0.455	0.467
289	0.039	0.039	0.037	0.434	0.435	0.432	0.391	0.391	0.389	0.431	0.432	0.431	0.424	0.426	0.422	0.424	0.424	0.422	0.445	0.446	0.444	0.443	0.443	0.44	0.444	0.445	0.442	0.447	0.447	0.444	0.454	0.454	0.45	0.471	0.47	0.468	0.443	0.44	0.438	0.459	0.46	0.458	0.449	0.449	0.447	0.45	0.451	0.446	0.458
290	0.038	0.038	0.037	0.426	0.427	0.424	0.383	0.384	0.382	0.423	0.424	0.423	0.416	0.417	0.415	0.416	0.416	0.414	0.436	0.438	0.436	0.434	0.435	0.432	0.436	0.437	0.434	0.438	0.438	0.436	0.445	0.445	0.442	0.463	0.462	0.46	0.435	0.432	0.43	0.451	0.452	0.45	0.441	0.44	0.439	0.442	0.442	0.439	0.45
291	0.038	0.038	0.037	0.419	0.419	0.417	0.377	0.378	0.376	0.416	0.417	0.416	0.409	0.41	0.408	0.409	0.409	0.408	0.429	0.431	0.429	0.427	0.428	0.425	0.429	0.429	0.427	0.431	0.431	0.429	0.438	0.438	0.435	0.456	0.455	0.453	0.429	0.426	0.423	0.444	0.444	0.442	0.434	0.434	0.432	0.435	0.435	0.432	0.443
292	0.038	0.038	0.037	0.412	0.412	0.41	0.371	0.372	0.369	0.408	0.41	0.409	0.402	0.404	0.401	0.402	0.402	0.401	0.422	0.424	0.422	0.42	0.421	0.418	0.422	0.423	0.42	0.425	0.424	0.422	0.431	0.431	0.428	0.448	0.448	0.446	0.422	0.419	0.416	0.436	0.437	0.435	0.427	0.426	0.425	0.428	0.428	0.425	0.436
293	0.037	0.037	0.036	0.404	0.404	0.402	0.364	0.364	0.362	0.401	0.402	0.401	0.394	0.395	0.394	0.394	0.394	0.393	0.414	0.415	0.414	0.412	0.412	0.41	0.414	0.414	0.411	0.416	0.416	0.414	0.423	0.423	0.42	0.439	0.439	0.437	0.413	0.411	0.408	0.428	0.429	0.427	0.419	0.418	0.416	0.42	0.42	0.416	0.427
294	0.036	0.036	0.036	0.396	0.396	0.394	0.357	0.357	0.356	0.393	0.394	0.394	0.387	0.388	0.386	0.387	0.387	0.386	0.406	0.407	0.406	0.404	0.405	0.402	0.406	0.407	0.404	0.409	0.408	0.406	0.416	0.415	0.412	0.431	0.43	0.429	0.406	0.403	0.4	0.42	0.421	0.418	0.411	0.41	0.408	0.412	0.412	0.408	0.419
295	0.036	0.036	0.035	0.389	0.389	0.387	0.351	0.351	0.349	0.386	0.387	0.387	0.38	0.381	0.379	0.38	0.38	0.379	0.4	0.4	0.399	0.397	0.397	0.396	0.399	0.399	0.397	0.401	0.401	0.4	0.408	0.408	0.405	0.424	0.422	0.422	0.399	0.396	0.394	0.413	0.413	0.411	0.403	0.403	0.401	0.404	0.404	0.401	0.411
296	0.035	0.035	0.035	0.382	0.381	0.38	0.344	0.344	0.342	0.379	0.379	0.379	0.373	0.374	0.372	0.372	0.372	0.372	0.392	0.392	0.392	0.39	0.39	0.388	0.391	0.392	0.39	0.394	0.393	0.392	0.4	0.4	0.398	0.416	0.414	0.414	0.391	0.388	0.387	0.405	0.405	0.403	0.396	0.395	0.394	0.396	0.396	0.394	0.403
297	0.035	0.035	0.035	0.376	0.375	0.374	0.339	0.338	0.337	0.373	0.373	0.373	0.367	0.368	0.366	0.367	0.367	0.366	0.386	0.386	0.386	0.384	0.384	0.382	0.386	0.386	0.384	0.388	0.388	0.386	0.395	0.394	0.392	0.41	0.408	0.408	0.386	0.383	0.38	0.398	0.399	0.397	0.39	0.389	0.388	0.39	0.39	0.388	0.397
298	0.036	0.036	0.035	0.37	0.37	0.368	0.334	0.334	0.332	0.367	0.368	0.368	0.362	0.363	0.361	0.362	0.362	0.361	0.38	0.381	0.38	0.379	0.379	0.377	0.38	0.38	0.379	0.382	0.382	0.381	0.389	0.389	0.386	0.403	0.403	0.402	0.38	0.378	0.375	0.392	0.394	0.391	0.384	0.383	0.382	0.384	0.385	0.382	0.391
299	0.036	0.036	0.035	0.364	0.364	0.362	0.329	0.329	0.327	0.362	0.363	0.362	0.357	0.358	0.355	0.357	0.357	0.355	0.374	0.376	0.374	0.373	0.373	0.371	0.374	0.375	0.372	0.376	0.377	0.375	0.383	0.383	0.379	0.397	0.397	0.395	0.374	0.372	0.369	0.386	0.387	0.385	0.377	0.377	0.376	0.378	0.379	0.375	0.385
300	0.036	0.037	0.035	0.358	0.358	0.356	0.324	0.324	0.322	0.355	0.356	0.355	0.351	0.352	0.349	0.35	0.35	0.349	0.368	0.369	0.367	0.367	0.367	0.364	0.368	0.369	0.366	0.37	0.37	0.368	0.376	0.377	0.373	0.391	0.39	0.388	0.368	0.366	0.363	0.38	0.381	0.378	0.371	0.371	0.369	0.371	0.372	0.369	0.378
301	0.036	0.036	0.035	0.352	0.352	0.349	0.318	0.318	0.316	0.349	0.35	0.349	0.344	0.345	0.342	0.344	0.344	0.342	0.361	0.363	0.36	0.36	0.36	0.357	0.361	0.362	0.359	0.363	0.364	0.362	0.37	0.37	0.366	0.384	0.383	0.382	0.362	0.359	0.356	0.373	0.374	0.371	0.364	0.364	0.362	0.364	0.365	0.362	0.371
302	0.036	0.036	0.035	0.348	0.349	0.346	0.316	0.315	0.313	0.346	0.347	0.346	0.341	0.342	0.34	0.341	0.341	0.34	0.358	0.359	0.358	0.357	0.357	0.354	0.358	0.359	0.356	0.361	0.361	0.359	0.367	0.367	0.363	0.381	0.38	0.379	0.358	0.356	0.353	0.37	0.371	0.368	0.361	0.361	0.359	0.361	0.362	0.359	0.367
303	0.036	0.037	0.035	0.343	0.342	0.34	0.31	0.31	0.308	0.34	0.341	0.34	0.336	0.337	0.334	0.336	0.336	0.334	0.352	0.354	0.351	0.351	0.351	0.348	0.352	0.354	0.35	0.355	0.355	0.353	0.361	0.362	0.357	0.375	0.374	0.372	0.352	0.35	0.347	0.363	0.364	0.362	0.354	0.355	0.352	0.355	0.356	0.352	0.361
304	0.036	0.037	0.035	0.337	0.337	0.334	0.305	0.305	0.302	0.334	0.335	0.333	0.33	0.331	0.327	0.33	0.33	0.327	0.346	0.347	0.345	0.345	0.346	0.342	0.346	0.347	0.344	0.348	0.349	0.346	0.354	0.355	0.351	0.368	0.368	0.365	0.346	0.344	0.341	0.357	0.358	0.355	0.348	0.348	0.346	0.348	0.35	0.345	0.354
305	0.036	0.037	0.035	0.33	0.33	0.327	0.299	0.299	0.296	0.328	0.329	0.326	0.324	0.325	0.321	0.323	0.324	0.321	0.339	0.341	0.338	0.338	0.339	0.335	0.34	0.341	0.337	0.342	0.343	0.339	0.347	0.349	0.344	0.36	0.361	0.358	0.34	0.338	0.334	0.349	0.351	0.348	0.341	0.342	0.339	0.341	0.343	0.338	0.347
306	0.036	0.037	0.034	0.324	0.324	0.32	0.294	0.294	0.29	0.321	0.322	0.32	0.318	0.319	0.315	0.317	0.318	0.315	0.333	0.334	0.331	0.332	0.332	0.328	0.333	0.335	0.33	0.336	0.336	0.333	0.341	0.343	0.337	0.354	0.355	0.351	0.334	0.332	0.328	0.343	0.344	0.341	0.334	0.335	0.332	0.335	0.336	0.331	0.34
307	0.035	0.036	0.034	0.316	0.317	0.314	0.287	0.287	0.284	0.314	0.316	0.314	0.311	0.312	0.308	0.311	0.311	0.308	0.326	0.327	0.324	0.325	0.326	0.322	0.326	0.328	0.324	0.329	0.329	0.326	0.334	0.336	0.331	0.346	0.347	0.344	0.326	0.325	0.321	0.336	0.337	0.334	0.327	0.328	0.325	0.327	0.329	0.324	0.333
308	0.035	0.036	0.034	0.31	0.31	0.306	0.281	0.281	0.278	0.308	0.308	0.306	0.304	0.305	0.302	0.304	0.304	0.302	0.319	0.32	0.317	0.318	0.318	0.315	0.32	0.321	0.317	0.322	0.323	0.32	0.327	0.329	0.324	0.34	0.34	0.337	0.32	0.318	0.314	0.329	0.33	0.327	0.32	0.321	0.318	0.32	0.322	0.317	0.325
309	0.034	0.035	0.034	0.304	0.303	0.3	0.275	0.275	0.273	0.302	0.302	0.301	0.298	0.299	0.296	0.298	0.298	0.296	0.312	0.314	0.311	0.311	0.312	0.309	0.313	0.314	0.311	0.315	0.316	0.314	0.32	0.322	0.318	0.333	0.333	0.331	0.313	0.312	0.309	0.322	0.323	0.321	0.313	0.314	0.312	0.313	0.315	0.311	0.318
310	0.034	0.035	0.033	0.298	0.297	0.294	0.27	0.27	0.268	0.296	0.296	0.295	0.292	0.293	0.29	0.292	0.292	0.291	0.307	0.308	0.306	0.306	0.306	0.304	0.307	0.309	0.306	0.309	0.31	0.308	0.315	0.316	0.312	0.326	0.327	0.324	0.308	0.306	0.303	0.316	0.317	0.315	0.308	0.308	0.306	0.307	0.308	0.305	0.312
311	0.034	0.035	0.033	0.293	0.292	0.289	0.266	0.266	0.262	0.291	0.291	0.289	0.288	0.288	0.285	0.288	0.287	0.285	0.302	0.302	0.3	0.301	0.301	0.298	0.302	0.304	0.3	0.305	0.305	0.303	0.31	0.311	0.306	0.321	0.321	0.318	0.303	0.301	0.298	0.311	0.312	0.309	0.303	0.303	0.301	0.301	0.303	0.299	0.307
312	0.034	0.036	0.033	0.288	0.288	0.285	0.262	0.262	0.259	0.287	0.287	0.285	0.283	0.284	0.281	0.283	0.283	0.281	0.297	0.298	0.296	0.297	0.296	0.293	0.298	0.299	0.295	0.3	0.301	0.298	0.305	0.307	0.302	0.316	0.317	0.314	0.298	0.297	0.293	0.306	0.307	0.304	0.297	0.298	0.296	0.297	0.298	0.294	0.302
313	0.034	0.035	0.033	0.284	0.283	0.279	0.258	0.257	0.254	0.281	0.281	0.28	0.278	0.279	0.276	0.278	0.278	0.275	0.292	0.293	0.29	0.291	0.291	0.288	0.292	0.294	0.29	0.295	0.296	0.293	0.3	0.301	0.296	0.31	0.311	0.308	0.293	0.292	0.288	0.3	0.302	0.298	0.292	0.293	0.29	0.291	0.293	0.288	0.297
314	0.034	0.034	0.033	0.278	0.278	0.274	0.253	0.252	0.25	0.276	0.276	0.275	0.273	0.274	0.271	0.274	0.273	0.271	0.287	0.288	0.286	0.286	0.286	0.283	0.288	0.289	0.285	0.29	0.291	0.288	0.295	0.296	0.292	0.305	0.306	0.304	0.288	0.286	0.283	0.295	0.296	0.293	0.287	0.288	0.285	0.286	0.287	0.284	0.291
315	0.034	0.035	0.033	0.275	0.274	0.271	0.25	0.25	0.247	0.272	0.273	0.271	0.27	0.271	0.268	0.27	0.27	0.268	0.283	0.285	0.282	0.283	0.282	0.279	0.284	0.286	0.281	0.287	0.287	0.284	0.291	0.292	0.288	0.302	0.302	0.299	0.284	0.283	0.28	0.291	0.293	0.29	0.283	0.284	0.281	0.282	0.284	0.279	0.287
316	0.034	0.036	0.033	0.272	0.272	0.267	0.247	0.247	0.243	0.27	0.271	0.268	0.267	0.268	0.264	0.267	0.266	0.264	0.28	0.281	0.278	0.28	0.28	0.276	0.281	0.282	0.278	0.283	0.284	0.281	0.287	0.289	0.284	0.298	0.299	0.295	0.281	0.28	0.276	0.287	0.29	0.286	0.279	0.281	0.277	0.278	0.28	0.275	0.283
317	0.034	0.036	0.033	0.268	0.267	0.264	0.243	0.244	0.24	0.266	0.267	0.264	0.263	0.264	0.261	0.263	0.263	0.26	0.276	0.277	0.274	0.275	0.276	0.272	0.277	0.278	0.274	0.279	0.28	0.277	0.284	0.285	0.28	0.294	0.295	0.291	0.277	0.276	0.272	0.283	0.285	0.282	0.275	0.277	0.273	0.274	0.276	0.272	0.279
318	0.034	0.035	0.032	0.264	0.263	0.259	0.241	0.239	0.236	0.262	0.262	0.26	0.26	0.26	0.256	0.259	0.258	0.256	0.272	0.272	0.27	0.272	0.271	0.267	0.272	0.273	0.269	0.275	0.275	0.272	0.28	0.281	0.276	0.29	0.29	0.287	0.273	0.271	0.268	0.279	0.281	0.277	0.27	0.272	0.269	0.27	0.271	0.266	0.274
319	0.034	0.035	0.032	0.26	0.26	0.256	0.237	0.236	0.233	0.258	0.259	0.256	0.256	0.256	0.252	0.256	0.255	0.253	0.268	0.269	0.266	0.268	0.268	0.264	0.269	0.27	0.266	0.272	0.273	0.269	0.276	0.278	0.272	0.286	0.287	0.283	0.269	0.268	0.264	0.275	0.278	0.273	0.267	0.268	0.265	0.266	0.268	0.263	0.271
320	0.034	0.035	0.033	0.258	0.257	0.253	0.235	0.234	0.231	0.255	0.256	0.254	0.253	0.254	0.25	0.253	0.253	0.25	0.266	0.267	0.263	0.265	0.265	0.262	0.266	0.268	0.263	0.269	0.271	0.266	0.273	0.275	0.27	0.283	0.284	0.28	0.266	0.266	0.261	0.272	0.275	0.271	0.264	0.266	0.262	0.262	0.265	0.26	0.268
321	0.034	0.035	0.032	0.255	0.254	0.251	0.232	0.231	0.228	0.253	0.253	0.251	0.25	0.251	0.248	0.25	0.25	0.247	0.262	0.264	0.26	0.262	0.262	0.259	0.262	0.265	0.26	0.266	0.267	0.264	0.269	0.272	0.266	0.279	0.28	0.277	0.263	0.263	0.259	0.268	0.271	0.268	0.26	0.263	0.259	0.259	0.262	0.257	0.264
322	0.033	0.034	0.032	0.25	0.25	0.246	0.228	0.227	0.224	0.248	0.249	0.246	0.246	0.247	0.243	0.246	0.245	0.243	0.257	0.259	0.256	0.257	0.257	0.254	0.257	0.26	0.255	0.26	0.262	0.259	0.264	0.266	0.261	0.274	0.275	0.272	0.258	0.258	0.254	0.264	0.266	0.263	0.255	0.257	0.254	0.254	0.256	0.252	0.259
323	0.033	0.034	0.032	0.246	0.246	0.242	0.225	0.223	0.221	0.244	0.244	0.242	0.242	0.242	0.239	0.242	0.241	0.239	0.253	0.254	0.252	0.253	0.252	0.25	0.254	0.255	0.252	0.256	0.257	0.255	0.26	0.261	0.258	0.27	0.27	0.268	0.254	0.253	0.25	0.259	0.261	0.259	0.252	0.253	0.25	0.25	0.252	0.248	0.255
324	0.033	0.034	0.032	0.243	0.242	0.239	0.221	0.22	0.218	0.241	0.241	0.239	0.239	0.239	0.236	0.238	0.238	0.236	0.25	0.25	0.248	0.25	0.25	0.246	0.25	0.252	0.248	0.253	0.254	0.252	0.256	0.258	0.254	0.266	0.266	0.263	0.251	0.25	0.246	0.256	0.258	0.255	0.248	0.25	0.247	0.247	0.248	0.244	0.252
325	0.033	0.034	0.032	0.241	0.241	0.238	0.22	0.219	0.217	0.239	0.24	0.238	0.237	0.238	0.235	0.237	0.236	0.235	0.248	0.249	0.247	0.248	0.248	0.245	0.248	0.25	0.246	0.251	0.252	0.25	0.254	0.256	0.252	0.264	0.265	0.261	0.249	0.248	0.245	0.254	0.256	0.253	0.246	0.248	0.245	0.245	0.247	0.243	0.25
326	0.033	0.033	0.032	0.238	0.237	0.235	0.218	0.216	0.214	0.236	0.236	0.235	0.234	0.234	0.231	0.233	0.234	0.231	0.245	0.246	0.243	0.244	0.244	0.241	0.245	0.246	0.242	0.247	0.248	0.246	0.251	0.253	0.249	0.26	0.261	0.258	0.246	0.244	0.241	0.251	0.253	0.25	0.243	0.244	0.242	0.241	0.244	0.24	0.247
327	0.033	0.033	0.031	0.235	0.234	0.231	0.215	0.213	0.211	0.233	0.233	0.232	0.231	0.232	0.228	0.231	0.23	0.228	0.242	0.243	0.239	0.241	0.241	0.238	0.242	0.243	0.24	0.245	0.246	0.242	0.248	0.25	0.246	0.258	0.258	0.255	0.243	0.242	0.238	0.247	0.249	0.246	0.24	0.241	0.239	0.239	0.241	0.237	0.244
328	0.033	0.033	0.031	0.232	0.231	0.228	0.211	0.211	0.208	0.23	0.23	0.228	0.228	0.228	0.225	0.228	0.227	0.225	0.238	0.24	0.236	0.238	0.238	0.235	0.239	0.241	0.236	0.242	0.243	0.239	0.245	0.247	0.243	0.254	0.255	0.252	0.24	0.239	0.236	0.245	0.246	0.244	0.237	0.239	0.236	0.236	0.238	0.234	0.242
329	0.032	0.034	0.032	0.228	0.228	0.224	0.208	0.208	0.205	0.226	0.228	0.225	0.224	0.226	0.222	0.224	0.224	0.222	0.235	0.236	0.234	0.234	0.235	0.232	0.235	0.238	0.233	0.238	0.239	0.236	0.241	0.244	0.239	0.25	0.251	0.248	0.236	0.236	0.232	0.241	0.244	0.24	0.234	0.236	0.233	0.233	0.236	0.231	0.238
330	0.033	0.034	0.032	0.224	0.224	0.22	0.205	0.205	0.202	0.223	0.224	0.221	0.221	0.222	0.218	0.221	0.221	0.218	0.231	0.232	0.23	0.231	0.231	0.228	0.231	0.234	0.229	0.234	0.236	0.232	0.238	0.241	0.235	0.246	0.248	0.244	0.232	0.232	0.228	0.238	0.24	0.237	0.231	0.233	0.23	0.23	0.232	0.228	0.235
331	0.032	0.034	0.032	0.219	0.219	0.215	0.201	0.201	0.198	0.218	0.219	0.216	0.216	0.218	0.214	0.216	0.217	0.214	0.226	0.227	0.225	0.226	0.227	0.223	0.227	0.229	0.224	0.23	0.231	0.227	0.233	0.236	0.23	0.241	0.243	0.239	0.228	0.228	0.224	0.233	0.236	0.232	0.227	0.229	0.225	0.226	0.228	0.224	0.232
332	0.032	0.034	0.031	0.214	0.214	0.21	0.197	0.196	0.193	0.213	0.214	0.211	0.211	0.212	0.208	0.211	0.211	0.209	0.221	0.222	0.219	0.22	0.222	0.218	0.222	0.224	0.219	0.224	0.226	0.222	0.227	0.23	0.225	0.236	0.238	0.234	0.223	0.223	0.219	0.228	0.23	0.226	0.222	0.224	0.221	0.222	0.224	0.22	0.227
333	0.032	0.033	0.031	0.209	0.209	0.206	0.192	0.191	0.189	0.208	0.208	0.206	0.206	0.207	0.204	0.206	0.206	0.204	0.216	0.218	0.214	0.216	0.216	0.213	0.217	0.218	0.215	0.22	0.22	0.218	0.223	0.225	0.221	0.232	0.232	0.23	0.219	0.218	0.215	0.223	0.225	0.222	0.218	0.219	0.217	0.218	0.22	0.216	0.223
334	0.032	0.033	0.031	0.204	0.204	0.2	0.188	0.187	0.184	0.203	0.204	0.201	0.201	0.202	0.199	0.201	0.202	0.199	0.211	0.212	0.21	0.211	0.212	0.209	0.212	0.214	0.21	0.215	0.216	0.213	0.218	0.221	0.216	0.227	0.228	0.225	0.214	0.214	0.21	0.219	0.221	0.218	0.213	0.215	0.213	0.214	0.216	0.212	0.219
335	0.033	0.033	0.031	0.2	0.199	0.195	0.184	0.183	0.18	0.198	0.199	0.196	0.197	0.198	0.194	0.197	0.197	0.194	0.207	0.207	0.205	0.206	0.207	0.204	0.208	0.209	0.205	0.21	0.212	0.208	0.215	0.216	0.211	0.222	0.223	0.22	0.21	0.21	0.206	0.215	0.217	0.213	0.21	0.211	0.209	0.21	0.212	0.208	0.216
336	0.032	0.034	0.03	0.194	0.194	0.19	0.178	0.178	0.175	0.193	0.194	0.191	0.192	0.193	0.19	0.192	0.192	0.19	0.201	0.202	0.2	0.201	0.202	0.199	0.202	0.204	0.2	0.205	0.207	0.204	0.209	0.211	0.207	0.217	0.218	0.215	0.205	0.205	0.202	0.21	0.212	0.208	0.205	0.208	0.204	0.206	0.209	0.204	0.211
337	0.032	0.033	0.03	0.188	0.188	0.185	0.173	0.173	0.17	0.188	0.188	0.186	0.186	0.188	0.184	0.187	0.187	0.185	0.196	0.197	0.194	0.195	0.196	0.194	0.197	0.198	0.195	0.2	0.201	0.198	0.203	0.206	0.201	0.211	0.212	0.21	0.2	0.2	0.196	0.205	0.206	0.204	0.201	0.202	0.199	0.202	0.204	0.2	0.207
338	0.032	0.032	0.03	0.182	0.182	0.179	0.169	0.168	0.166	0.182	0.183	0.181	0.181	0.182	0.179	0.182	0.182	0.18	0.19	0.191	0.188	0.19	0.191	0.188	0.191	0.194	0.19	0.195	0.196	0.193	0.198	0.201	0.196	0.206	0.207	0.204	0.195	0.195	0.191	0.199	0.202	0.198	0.196	0.198	0.195	0.198	0.2	0.196	0.203
339	0.033	0.033	0.03	0.177	0.177	0.174	0.164	0.164	0.161	0.177	0.178	0.175	0.175	0.178	0.174	0.177	0.177	0.174	0.185	0.187	0.183	0.185	0.186	0.182	0.186	0.189	0.184	0.19	0.192	0.188	0.193	0.196	0.192	0.201	0.203	0.2	0.19	0.191	0.187	0.195	0.197	0.194	0.192	0.194	0.191	0.194	0.196	0.192	0.199
340	0.032	0.033	0.03	0.17	0.171	0.168	0.159	0.159	0.156	0.17	0.172	0.17	0.17	0.172	0.169	0.171	0.171	0.169	0.179	0.181	0.178	0.179	0.18	0.177	0.18	0.183	0.179	0.184	0.186	0.183	0.187	0.19	0.186	0.195	0.197	0.194	0.185	0.185	0.182	0.189	0.192	0.189	0.187	0.189	0.186	0.189	0.191	0.188	0.194
341	0.032	0.032	0.03	0.164	0.165	0.161	0.154	0.153	0.15	0.165	0.166	0.164	0.164	0.167	0.163	0.165	0.166	0.163	0.174	0.174	0.172	0.173	0.175	0.171	0.175	0.178	0.174	0.178	0.18	0.177	0.182	0.185	0.18	0.19	0.192	0.188	0.18	0.18	0.176	0.184	0.186	0.183	0.182	0.184	0.18	0.184	0.187	0.182	0.189
342	0.032	0.032	0.03	0.158	0.159	0.156	0.148	0.148	0.146	0.159	0.16	0.158	0.158	0.16	0.157	0.16	0.16	0.158	0.167	0.168	0.166	0.167	0.169	0.165	0.17	0.172	0.168	0.173	0.175	0.172	0.176	0.179	0.175	0.184	0.186	0.183	0.174	0.174	0.172	0.179	0.181	0.178	0.176	0.179	0.176	0.18	0.182	0.178	0.185
343	0.031	0.032	0.03	0.152	0.152	0.149	0.143	0.142	0.14	0.152	0.154	0.152	0.152	0.154	0.151	0.153	0.153	0.152	0.161	0.162	0.16	0.161	0.162	0.159	0.163	0.165	0.162	0.167	0.168	0.166	0.17	0.172	0.169	0.178	0.179	0.177	0.168	0.168	0.166	0.173	0.175	0.172	0.171	0.173	0.17	0.174	0.177	0.174	0.179
344	0.031	0.031	0.03	0.145	0.146	0.144	0.137	0.137	0.135	0.146	0.147	0.146	0.146	0.148	0.145	0.147	0.148	0.146	0.154	0.156	0.154	0.154	0.155	0.153	0.157	0.159	0.156	0.16	0.162	0.16	0.164	0.166	0.163	0.171	0.172	0.171	0.162	0.162	0.16	0.167	0.169	0.166	0.165	0.167	0.166	0.169	0.171	0.169	0.174
345	0.031	0.032	0.03	0.14	0.141	0.139	0.133	0.133	0.131	0.142	0.143	0.141	0.141	0.143	0.141	0.142	0.143	0.142	0.149	0.151	0.149	0.149	0.151	0.148	0.152	0.154	0.151	0.156	0.157	0.155	0.159	0.162	0.158	0.166	0.168	0.166	0.158	0.158	0.156	0.161	0.164	0.162	0.161	0.163	0.161	0.165	0.167	0.164	0.17
346	0.031	0.032	0.03	0.135	0.136	0.134	0.128	0.129	0.126	0.137	0.138	0.136	0.137	0.139	0.136	0.138	0.139	0.137	0.144	0.146	0.144	0.144	0.146	0.143	0.146	0.15	0.147	0.151	0.153	0.15	0.154	0.157	0.154	0.161	0.163	0.16	0.153	0.154	0.151	0.157	0.16	0.157	0.157	0.159	0.156	0.161	0.163	0.16	0.166
347	0.032	0.032	0.03	0.13	0.131	0.129	0.124	0.125	0.122	0.132	0.134	0.132	0.132	0.135	0.131	0.134	0.134	0.132	0.14	0.141	0.139	0.14	0.142	0.139	0.142	0.146	0.142	0.146	0.148	0.146	0.149	0.153	0.149	0.157	0.159	0.156	0.149	0.15	0.147	0.153	0.155	0.153	0.152	0.156	0.152	0.157	0.16	0.156	0.162
348	0.031	0.033	0.03	0.125	0.127	0.124	0.119	0.12	0.117	0.127	0.128	0.127	0.127	0.13	0.126	0.128	0.13	0.127	0.134	0.136	0.134	0.134	0.136	0.133	0.137	0.14	0.137	0.141	0.143	0.141	0.144	0.148	0.144	0.151	0.154	0.151	0.144	0.145	0.142	0.147	0.15	0.148	0.148	0.151	0.148	0.153	0.156	0.152	0.158
349	0.031	0.032	0.029	0.119	0.121	0.118	0.114	0.116	0.112	0.121	0.123	0.121	0.122	0.124	0.121	0.123	0.124	0.122	0.129	0.131	0.128	0.129	0.131	0.127	0.132	0.135	0.132	0.136	0.138	0.135	0.139	0.142	0.138	0.146	0.148	0.146	0.138	0.14	0.137	0.142	0.146	0.142	0.143	0.146	0.143	0.148	0.152	0.148	0.153
350	0.031	0.032	0.03	0.114	0.116	0.113	0.11	0.111	0.108	0.116	0.118	0.116	0.117	0.12	0.117	0.118	0.12	0.118	0.124	0.126	0.123	0.124	0.126	0.123	0.127	0.13	0.127	0.13	0.133	0.13	0.134	0.138	0.133	0.141	0.143	0.141	0.134	0.135	0.132	0.137	0.141	0.138	0.138	0.142	0.139	0.144	0.148	0.144	0.149
351	0.031	0.032	0.03	0.11	0.111	0.108	0.106	0.107	0.104	0.112	0.114	0.112	0.112	0.115	0.112	0.114	0.115	0.113	0.119	0.122	0.119	0.119	0.121	0.118	0.123	0.126	0.122	0.126	0.129	0.126	0.13	0.133	0.129	0.136	0.138	0.136	0.13	0.131	0.128	0.133	0.136	0.134	0.134	0.137	0.134	0.141	0.143	0.14	0.145
352	0.031	0.031	0.029	0.104	0.106	0.104	0.102	0.102	0.1	0.107	0.109	0.107	0.107	0.11	0.108	0.109	0.11	0.109	0.114	0.116	0.114	0.114	0.116	0.114	0.118	0.121	0.118	0.121	0.124	0.122	0.125	0.128	0.124	0.131	0.133	0.131	0.125	0.127	0.124	0.128	0.131	0.129	0.13	0.133	0.13	0.136	0.139	0.136	0.14
353	0.03	0.031	0.029	0.1	0.102	0.1	0.098	0.098	0.096	0.102	0.104	0.103	0.103	0.106	0.103	0.104	0.106	0.105	0.109	0.112	0.11	0.11	0.112	0.109	0.113	0.116	0.113	0.117	0.119	0.117	0.12	0.124	0.12	0.127	0.129	0.127	0.121	0.122	0.12	0.123	0.127	0.124	0.125	0.129	0.126	0.132	0.135	0.132	0.137
354	0.03	0.031	0.029	0.096	0.098	0.096	0.094	0.095	0.092	0.099	0.1	0.099	0.1	0.102	0.099	0.101	0.102	0.101	0.105	0.108	0.106	0.106	0.108	0.105	0.109	0.112	0.109	0.113	0.115	0.113	0.116	0.119	0.116	0.123	0.124	0.122	0.117	0.118	0.116	0.119	0.123	0.12	0.122	0.125	0.122	0.129	0.132	0.128	0.133
355	0.03	0.031	0.029	0.091	0.093	0.092	0.09	0.091	0.089	0.094	0.096	0.095	0.095	0.097	0.095	0.096	0.098	0.097	0.101	0.103	0.102	0.102	0.104	0.101	0.105	0.108	0.106	0.109	0.111	0.109	0.112	0.115	0.113	0.118	0.12	0.119	0.113	0.114	0.112	0.115	0.118	0.116	0.118	0.121	0.119	0.125	0.128	0.126	0.129
356	0.03	0.03	0.028	0.088	0.088	0.088	0.086	0.086	0.085	0.09	0.091	0.091	0.091	0.092	0.091	0.092	0.094	0.093	0.096	0.098	0.098	0.097	0.098	0.097	0.101	0.103	0.101	0.105	0.106	0.105	0.108	0.11	0.108	0.114	0.115	0.114	0.109	0.11	0.108	0.111	0.114	0.112	0.114	0.116	0.115	0.121	0.123	0.122	0.125
357	0.029	0.029	0.029	0.084	0.085	0.085	0.083	0.083	0.082	0.087	0.088	0.088	0.087	0.089	0.089	0.089	0.09	0.09	0.093	0.095	0.094	0.094	0.095	0.094	0.097	0.099	0.098	0.101	0.102	0.102	0.104	0.107	0.105	0.11	0.111	0.11	0.105	0.106	0.105	0.108	0.11	0.109	0.111	0.113	0.112	0.118	0.12	0.118	0.121
358	0.03	0.03	0.029	0.081	0.083	0.082	0.081	0.081	0.08	0.084	0.086	0.085	0.085	0.087	0.086	0.086	0.088	0.087	0.09	0.093	0.092	0.091	0.093	0.091	0.094	0.097	0.095	0.098	0.1	0.099	0.101	0.104	0.102	0.108	0.109	0.108	0.103	0.104	0.102	0.105	0.108	0.106	0.108	0.111	0.109	0.116	0.118	0.116	0.119
359	0.029	0.03	0.029	0.078	0.08	0.079	0.078	0.078	0.077	0.081	0.082	0.082	0.082	0.084	0.083	0.083	0.085	0.084	0.087	0.09	0.089	0.088	0.089	0.088	0.092	0.094	0.092	0.095	0.097	0.096	0.098	0.101	0.099	0.104	0.105	0.105	0.1	0.101	0.1	0.101	0.104	0.103	0.105	0.108	0.106	0.113	0.115	0.114	0.116
360	0.028	0.028	0.028	0.075	0.076	0.075	0.074	0.074	0.074	0.077	0.078	0.078	0.078	0.08	0.079	0.079	0.081	0.08	0.083	0.085	0.085	0.084	0.085	0.084	0.087	0.09	0.089	0.091	0.092	0.092	0.094	0.096	0.095	0.1	0.101	0.101	0.096	0.097	0.096	0.097	0.1	0.099	0.101	0.103	0.102	0.109	0.11	0.11	0.112
361	0.028	0.028	0.028	0.072	0.073	0.073	0.072	0.072	0.072	0.075	0.076	0.076	0.076	0.077	0.077	0.077	0.078	0.078	0.081	0.082	0.082	0.081	0.082	0.082	0.084	0.086	0.086	0.089	0.089	0.09	0.091	0.093	0.093	0.097	0.098	0.098	0.093	0.093	0.093	0.095	0.097	0.097	0.099	0.1	0.1	0.106	0.107	0.107	0.109
362	0.029	0.029	0.029	0.071	0.073	0.072	0.071	0.072	0.071	0.074	0.075	0.075	0.075	0.077	0.076	0.076	0.078	0.077	0.08	0.082	0.081	0.08	0.082	0.08	0.084	0.086	0.085	0.088	0.089	0.088	0.09	0.092	0.091	0.095	0.097	0.096	0.092	0.093	0.092	0.094	0.096	0.095	0.097	0.1	0.099	0.105	0.107	0.105	0.108
363	0.03	0.03	0.029	0.07	0.072	0.07	0.07	0.071	0.07	0.073	0.075	0.073	0.074	0.076	0.074	0.075	0.077	0.076	0.079	0.081	0.079	0.079	0.081	0.079	0.083	0.085	0.084	0.086	0.088	0.086	0.089	0.092	0.09	0.095	0.096	0.094	0.091	0.092	0.09	0.093	0.095	0.093	0.096	0.099	0.097	0.104	0.106	0.104	0.107
364	0.03	0.031	0.029	0.068	0.071	0.069	0.069	0.07	0.068	0.071	0.073	0.072	0.072	0.074	0.073	0.074	0.075	0.074	0.077	0.08	0.078	0.077	0.08	0.078	0.081	0.084	0.082	0.085	0.086	0.085	0.088	0.091	0.088	0.093	0.095	0.093	0.09	0.09	0.088	0.091	0.093	0.092	0.094	0.097	0.096	0.102	0.105	0.102	0.105
365	0.03	0.031	0.029	0.068	0.07	0.068	0.068	0.07	0.068	0.07	0.072	0.071	0.071	0.074	0.073	0.073	0.075	0.074	0.076	0.079	0.078	0.077	0.079	0.077	0.08	0.083	0.081	0.084	0.086	0.084	0.086	0.09	0.088	0.092	0.094	0.092	0.088	0.09	0.088	0.089	0.093	0.091	0.094	0.097	0.095	0.101	0.104	0.102	0.104
366	0.03	0.031	0.029	0.066	0.068	0.067	0.067	0.068	0.066	0.068	0.071	0.07	0.07	0.073	0.071	0.071	0.073	0.072	0.074	0.077	0.076	0.075	0.077	0.075	0.078	0.082	0.079	0.081	0.084	0.082	0.084	0.088	0.086	0.09	0.092	0.09	0.086	0.088	0.086	0.087	0.091	0.089	0.091	0.095	0.093	0.099	0.102	0.1	0.102
367	0.03	0.031	0.029	0.065	0.067	0.066	0.066	0.067	0.065	0.067	0.07	0.068	0.068	0.071	0.07	0.07	0.072	0.07	0.073	0.076	0.074	0.073	0.075	0.074	0.077	0.08	0.078	0.079	0.083	0.08	0.082	0.087	0.084	0.088	0.09	0.088	0.084	0.086	0.084	0.086	0.089	0.087	0.089	0.093	0.09	0.097	0.1	0.098	0.1
368	0.031	0.032	0.029	0.063	0.066	0.064	0.065	0.066	0.064	0.066	0.069	0.067	0.067	0.07	0.068	0.069	0.071	0.069	0.072	0.075	0.072	0.072	0.074	0.072	0.076	0.079	0.076	0.078	0.081	0.079	0.081	0.085	0.082	0.086	0.089	0.087	0.084	0.085	0.083	0.084	0.088	0.086	0.088	0.091	0.089	0.096	0.1	0.097	0.099
369	0.03	0.032	0.03	0.062	0.065	0.063	0.064	0.065	0.063	0.065	0.068	0.065	0.066	0.07	0.067	0.068	0.07	0.068	0.071	0.074	0.071	0.071	0.074	0.071	0.074	0.078	0.075	0.077	0.08	0.077	0.08	0.084	0.081	0.085	0.088	0.085	0.082	0.084	0.081	0.083	0.087	0.084	0.087	0.09	0.088	0.094	0.098	0.095	0.097
370	0.031	0.032	0.029	0.061	0.063	0.061	0.062	0.063	0.061	0.063	0.066	0.064	0.064	0.068	0.065	0.066	0.068	0.066	0.069	0.072	0.07	0.069	0.072	0.069	0.072	0.076	0.073	0.075	0.078	0.075	0.078	0.082	0.079	0.084	0.086	0.084	0.08	0.082	0.079	0.081	0.084	0.082	0.085	0.088	0.086	0.093	0.096	0.093	0.096
371	0.03	0.031	0.029	0.06	0.062	0.06	0.061	0.062	0.06	0.062	0.064	0.063	0.063	0.066	0.064	0.064	0.067	0.065	0.067	0.07	0.068	0.068	0.07	0.068	0.071	0.074	0.072	0.073	0.076	0.074	0.076	0.08	0.077	0.081	0.084	0.082	0.078	0.08	0.078	0.079	0.083	0.081	0.084	0.087	0.084	0.091	0.094	0.091	0.094
372	0.031	0.031	0.029	0.059	0.061	0.059	0.06	0.062	0.059	0.061	0.064	0.062	0.063	0.066	0.063	0.064	0.066	0.064	0.067	0.069	0.066	0.066	0.069	0.067	0.07	0.073	0.071	0.072	0.075	0.072	0.075	0.079	0.076	0.08	0.083	0.08	0.077	0.079	0.077	0.078	0.081	0.079	0.082	0.085	0.083	0.09	0.093	0.09	0.093
373	0.03	0.032	0.029	0.058	0.06	0.058	0.059	0.061	0.058	0.06	0.063	0.061	0.062	0.064	0.062	0.063	0.065	0.063	0.065	0.068	0.066	0.065	0.068	0.066	0.068	0.072	0.07	0.071	0.074	0.071	0.074	0.078	0.075	0.079	0.082	0.079	0.076	0.078	0.075	0.076	0.08	0.078	0.081	0.084	0.082	0.088	0.092	0.089	0.091
374	0.03	0.032	0.029	0.056	0.059	0.057	0.058	0.06	0.057	0.059	0.061	0.059	0.06	0.063	0.06	0.062	0.063	0.061	0.064	0.067	0.064	0.064	0.067	0.064	0.067	0.07	0.068	0.07	0.072	0.07	0.072	0.077	0.073	0.077	0.08	0.077	0.075	0.077	0.074	0.075	0.079	0.076	0.079	0.082	0.08	0.087	0.09	0.087	0.09
375	0.03	0.031	0.029	0.055	0.058	0.056	0.057	0.058	0.056	0.058	0.06	0.058	0.059	0.062	0.059	0.06	0.062	0.06	0.063	0.065	0.063	0.063	0.065	0.063	0.066	0.069	0.067	0.068	0.071	0.068	0.071	0.075	0.072	0.076	0.078	0.076	0.073	0.075	0.072	0.073	0.077	0.075	0.078	0.08	0.078	0.086	0.088	0.086	0.088
376	0.029	0.029	0.028	0.054	0.055	0.054	0.055	0.056	0.054	0.056	0.057	0.057	0.057	0.059	0.058	0.058	0.06	0.059	0.061	0.063	0.062	0.061	0.062	0.061	0.064	0.066	0.065	0.067	0.068	0.067	0.069	0.072	0.07	0.074	0.075	0.074	0.072	0.072	0.071	0.071	0.074	0.073	0.076	0.078	0.077	0.084	0.086	0.084	0.086
377	0.029	0.029	0.028	0.053	0.054	0.054	0.054	0.055	0.053	0.055	0.056	0.056	0.056	0.058	0.057	0.057	0.058	0.058	0.06	0.061	0.061	0.06	0.061	0.06	0.063	0.065	0.064	0.065	0.066	0.065	0.067	0.07	0.069	0.072	0.073	0.072	0.07	0.07	0.069	0.07	0.072	0.072	0.074	0.076	0.075	0.082	0.084	0.082	0.084
378	0.03	0.031	0.029	0.053	0.055	0.054	0.054	0.056	0.054	0.056	0.057	0.056	0.056	0.059	0.057	0.057	0.06	0.058	0.06	0.062	0.061	0.06	0.062	0.06	0.063	0.066	0.064	0.065	0.067	0.066	0.067	0.071	0.068	0.072	0.074	0.072	0.07	0.071	0.069	0.07	0.073	0.071	0.074	0.077	0.075	0.081	0.084	0.082	0.084
379	0.03	0.031	0.028	0.053	0.055	0.053	0.054	0.055	0.053	0.055	0.057	0.055	0.056	0.059	0.057	0.057	0.059	0.058	0.059	0.062	0.06	0.06	0.061	0.06	0.062	0.065	0.063	0.065	0.067	0.065	0.067	0.071	0.068	0.072	0.074	0.072	0.07	0.071	0.069	0.069	0.072	0.07	0.074	0.076	0.074	0.081	0.084	0.082	0.083
380	0.03	0.031	0.029	0.052	0.054	0.052	0.053	0.055	0.052	0.054	0.056	0.054	0.056	0.058	0.056	0.056	0.058	0.057	0.059	0.062	0.059	0.059	0.061	0.058	0.061	0.065	0.062	0.064	0.066	0.064	0.066	0.071	0.067	0.071	0.074	0.071	0.069	0.07	0.068	0.068	0.072	0.069	0.072	0.076	0.073	0.08	0.083	0.08	0.082
381	0.03	0.031	0.029	0.051	0.054	0.052	0.053	0.055	0.052	0.054	0.056	0.054	0.054	0.058	0.055	0.056	0.058	0.056	0.058	0.061	0.058	0.058	0.061	0.058	0.061	0.064	0.062	0.063	0.066	0.063	0.066	0.07	0.066	0.07	0.072	0.07	0.068	0.069	0.067	0.067	0.071	0.068	0.071	0.075	0.072	0.079	0.082	0.079	0.081
382	0.03	0.031	0.029	0.051	0.053	0.051	0.052	0.054	0.052	0.053	0.055	0.054	0.054	0.056	0.055	0.055	0.057	0.055	0.057	0.06	0.058	0.058	0.06	0.057	0.06	0.063	0.061	0.062	0.065	0.062	0.065	0.069	0.066	0.069	0.071	0.069	0.067	0.069	0.066	0.067	0.07	0.068	0.07	0.074	0.071	0.078	0.081	0.078	0.08
383	0.03	0.031	0.028	0.05	0.052	0.05	0.052	0.053	0.051	0.052	0.054	0.053	0.053	0.056	0.054	0.054	0.056	0.054	0.056	0.059	0.057	0.057	0.059	0.056	0.06	0.062	0.06	0.061	0.064	0.061	0.064	0.068	0.065	0.068	0.07	0.068	0.066	0.067	0.065	0.065	0.069	0.066	0.07	0.072	0.07	0.077	0.08	0.077	0.079
384	0.03	0.031	0.029	0.05	0.052	0.051	0.051	0.052	0.051	0.052	0.054	0.053	0.053	0.055	0.054	0.054	0.056	0.054	0.056	0.058	0.057	0.056	0.058	0.056	0.059	0.062	0.06	0.061	0.063	0.061	0.063	0.067	0.064	0.068	0.069	0.068	0.066	0.067	0.065	0.065	0.068	0.066	0.069	0.071	0.07	0.076	0.079	0.077	0.078
385	0.03	0.03	0.029	0.05	0.051	0.05	0.051	0.052	0.05	0.052	0.053	0.052	0.053	0.055	0.053	0.054	0.055	0.054	0.056	0.058	0.056	0.056	0.057	0.056	0.058	0.061	0.059	0.06	0.062	0.06	0.063	0.066	0.063	0.067	0.069	0.067	0.065	0.066	0.064	0.064	0.067	0.065	0.068	0.071	0.069	0.075	0.078	0.076	0.077
386	0.03	0.03	0.028	0.048	0.05	0.049	0.05	0.051	0.049	0.051	0.052	0.051	0.052	0.054	0.052	0.052	0.054	0.053	0.055	0.057	0.055	0.055	0.056	0.055	0.057	0.06	0.058	0.059	0.061	0.059	0.062	0.065	0.062	0.066	0.068	0.066	0.064	0.065	0.063	0.063	0.066	0.064	0.067	0.07	0.068	0.074	0.077	0.075	0.076
387	0.029	0.03	0.028	0.048	0.05	0.049	0.05	0.051	0.049	0.05	0.052	0.051	0.051	0.054	0.052	0.052	0.054	0.052	0.054	0.056	0.054	0.054	0.056	0.054	0.057	0.059	0.058	0.059	0.061	0.059	0.061	0.065	0.062	0.065	0.067	0.065	0.063	0.064	0.063	0.063	0.066	0.064	0.066	0.069	0.067	0.073	0.076	0.074	0.075
388	0.029	0.03	0.028	0.048	0.05	0.048	0.05	0.05	0.049	0.05	0.052	0.05	0.051	0.054	0.052	0.052	0.054	0.052	0.054	0.056	0.054	0.054	0.056	0.054	0.056	0.059	0.057	0.059	0.061	0.058	0.061	0.064	0.061	0.065	0.066	0.065	0.063	0.064	0.062	0.062	0.065	0.063	0.066	0.069	0.067	0.073	0.076	0.073	0.074
389	0.03	0.03	0.028	0.047	0.05	0.048	0.049	0.05	0.049	0.05	0.051	0.05	0.051	0.053	0.051	0.051	0.053	0.052	0.054	0.056	0.054	0.054	0.056	0.053	0.056	0.059	0.057	0.058	0.06	0.058	0.06	0.064	0.061	0.064	0.066	0.065	0.063	0.063	0.061	0.062	0.065	0.062	0.066	0.068	0.066	0.072	0.075	0.073	0.074
390	0.029	0.029	0.028	0.046	0.048	0.047	0.048	0.049	0.048	0.048	0.05	0.049	0.049	0.051	0.051	0.05	0.052	0.051	0.052	0.054	0.053	0.052	0.054	0.053	0.055	0.058	0.056	0.056	0.058	0.057	0.059	0.062	0.06	0.063	0.065	0.064	0.062	0.062	0.06	0.06	0.063	0.062	0.064	0.066	0.065	0.071	0.073	0.072	0.073
391	0.028	0.029	0.028	0.046	0.047	0.047	0.047	0.048	0.047	0.048	0.049	0.048	0.048	0.05	0.05	0.05	0.051	0.05	0.051	0.054	0.052	0.051	0.053	0.052	0.054	0.056	0.055	0.056	0.058	0.056	0.058	0.061	0.059	0.062	0.063	0.062	0.06	0.061	0.059	0.059	0.062	0.06	0.063	0.065	0.064	0.07	0.072	0.07	0.072
392	0.029	0.03	0.028	0.046	0.048	0.047	0.047	0.048	0.047	0.048	0.049	0.049	0.049	0.05	0.05	0.05	0.051	0.05	0.052	0.053	0.052	0.051	0.053	0.052	0.054	0.056	0.055	0.056	0.057	0.056	0.058	0.061	0.059	0.061	0.063	0.062	0.06	0.06	0.059	0.059	0.062	0.06	0.063	0.065	0.064	0.069	0.071	0.07	0.07
393	0.028	0.029	0.028	0.045	0.047	0.046	0.047	0.047	0.047	0.047	0.048	0.048	0.048	0.05	0.049	0.049	0.05	0.05	0.051	0.052	0.052	0.051	0.052	0.051	0.053	0.055	0.054	0.055	0.057	0.056	0.057	0.06	0.058	0.061	0.062	0.061	0.059	0.06	0.058	0.058	0.061	0.06	0.062	0.064	0.063	0.068	0.07	0.069	0.07
394	0.029	0.029	0.028	0.045	0.046	0.046	0.046	0.047	0.046	0.047	0.048	0.048	0.048	0.049	0.049	0.048	0.05	0.049	0.051	0.052	0.051	0.05	0.052	0.051	0.052	0.055	0.054	0.055	0.056	0.055	0.057	0.059	0.058	0.06	0.061	0.061	0.059	0.059	0.058	0.058	0.06	0.06	0.061	0.064	0.063	0.068	0.07	0.068	0.069
395	0.029	0.03	0.028	0.045	0.047	0.046	0.047	0.048	0.047	0.047	0.049	0.048	0.048	0.05	0.049	0.049	0.05	0.049	0.05	0.053	0.052	0.05	0.052	0.051	0.052	0.055	0.054	0.054	0.057	0.055	0.056	0.06	0.058	0.06	0.062	0.06	0.058	0.06	0.058	0.058	0.061	0.059	0.061	0.064	0.062	0.067	0.07	0.068	0.069
396	0.029	0.031	0.029	0.045	0.047	0.046	0.047	0.048	0.046	0.047	0.049	0.048	0.048	0.05	0.049	0.049	0.051	0.049	0.051	0.053	0.051	0.051	0.053	0.051	0.053	0.056	0.054	0.054	0.057	0.055	0.056	0.061	0.058	0.06	0.063	0.06	0.058	0.06	0.058	0.058	0.061	0.059	0.061	0.064	0.062	0.067	0.07	0.068	0.069
397	0.029	0.031	0.028	0.045	0.047	0.046	0.047	0.048	0.046	0.047	0.049	0.048	0.048	0.05	0.048	0.049	0.05	0.049	0.05	0.053	0.051	0.05	0.052	0.05	0.052	0.055	0.053	0.054	0.057	0.054	0.056	0.06	0.057	0.06	0.062	0.06	0.058	0.059	0.058	0.058	0.06	0.058	0.061	0.064	0.062	0.067	0.07	0.067	0.068
398	0.029	0.03	0.028	0.044	0.047	0.045	0.046	0.047	0.046	0.046	0.048	0.047	0.047	0.05	0.048	0.048	0.05	0.048	0.05	0.052	0.05	0.05	0.052	0.05	0.052	0.055	0.053	0.054	0.056	0.054	0.056	0.059	0.057	0.059	0.061	0.06	0.058	0.059	0.057	0.057	0.06	0.058	0.06	0.063	0.061	0.066	0.069	0.067	0.068
399	0.029	0.03	0.028	0.044	0.046	0.045	0.046	0.047	0.045	0.046	0.048	0.047	0.047	0.05	0.048	0.048	0.049	0.048	0.05	0.052	0.05	0.05	0.052	0.05	0.052	0.055	0.053	0.054	0.056	0.054	0.055	0.059	0.056	0.059	0.06	0.059	0.057	0.058	0.056	0.056	0.059	0.057	0.06	0.062	0.061	0.065	0.068	0.066	0.067
400	0.029	0.031	0.028	0.044	0.046	0.044	0.046	0.047	0.045	0.046	0.048	0.046	0.047	0.05	0.047	0.048	0.05	0.048	0.049	0.052	0.05	0.05	0.051	0.049	0.052	0.054	0.052	0.053	0.056	0.053	0.055	0.059	0.056	0.058	0.061	0.059	0.057	0.058	0.056	0.056	0.059	0.057	0.059	0.062	0.06	0.065	0.068	0.066	0.066
401	0.029	0.03	0.028	0.044	0.046	0.044	0.046	0.047	0.045	0.046	0.047	0.046	0.047	0.049	0.047	0.048	0.049	0.048	0.049	0.051	0.049	0.049	0.051	0.049	0.051	0.054	0.052	0.053	0.055	0.053	0.055	0.058	0.056	0.058	0.06	0.058	0.057	0.058	0.056	0.056	0.058	0.056	0.059	0.062	0.06	0.065	0.068	0.065	0.066
402	0.029	0.029	0.028	0.044	0.045	0.044	0.045	0.046	0.044	0.045	0.047	0.046	0.046	0.048	0.047	0.047	0.048	0.047	0.049	0.05	0.049	0.049	0.05	0.049	0.051	0.053	0.052	0.052	0.054	0.053	0.055	0.058	0.055	0.058	0.06	0.058	0.057	0.057	0.055	0.055	0.058	0.056	0.058	0.061	0.059	0.064	0.067	0.065	0.066
403	0.028	0.028	0.027	0.043	0.044	0.043	0.044	0.045	0.044	0.045	0.046	0.045	0.045	0.047	0.046	0.046	0.047	0.046	0.048	0.049	0.049	0.048	0.049	0.048	0.05	0.052	0.051	0.051	0.053	0.052	0.054	0.056	0.055	0.057	0.058	0.057	0.056	0.056	0.055	0.054	0.056	0.055	0.058	0.059	0.058	0.063	0.065	0.064	0.065
404	0.028	0.029	0.027	0.042	0.044	0.043	0.044	0.044	0.043	0.044	0.045	0.045	0.045	0.047	0.046	0.046	0.047	0.046	0.048	0.049	0.048	0.048	0.049	0.048	0.049	0.052	0.05	0.051	0.052	0.051	0.053	0.056	0.054	0.056	0.058	0.056	0.055	0.055	0.054	0.054	0.056	0.055	0.057	0.059	0.058	0.062	0.065	0.063	0.064
405	0.028	0.029	0.027	0.042	0.044	0.043	0.044	0.045	0.043	0.044	0.046	0.045	0.044	0.047	0.045	0.046	0.047	0.046	0.047	0.049	0.048	0.047	0.049	0.047	0.049	0.052	0.05	0.051	0.053	0.051	0.052	0.056	0.054	0.056	0.058	0.056	0.055	0.056	0.054	0.053	0.056	0.054	0.057	0.059	0.057	0.062	0.065	0.063	0.064
406	0.028	0.03	0.028	0.042	0.044	0.043	0.044	0.045	0.043	0.044	0.046	0.045	0.045	0.047	0.046	0.046	0.047	0.046	0.047	0.049	0.048	0.047	0.049	0.047	0.049	0.052	0.05	0.051	0.053	0.051	0.052	0.056	0.054	0.056	0.058	0.056	0.055	0.056	0.054	0.053	0.056	0.055	0.056	0.059	0.057	0.062	0.065	0.063	0.064
407	0.029	0.03	0.028	0.042	0.044	0.043	0.044	0.045	0.043	0.044	0.046	0.045	0.045	0.047	0.046	0.046	0.047	0.046	0.047	0.049	0.048	0.047	0.049	0.047	0.049	0.052	0.05	0.051	0.053	0.051	0.053	0.056	0.054	0.056	0.058	0.056	0.055	0.056	0.054	0.053	0.056	0.054	0.056	0.059	0.057	0.062	0.065	0.063	0.063
408	0.028	0.03	0.028	0.042	0.044	0.043	0.044	0.045	0.043	0.044	0.046	0.044	0.044	0.047	0.046	0.045	0.047	0.045	0.047	0.05	0.048	0.047	0.049	0.047	0.049	0.052	0.05	0.05	0.053	0.051	0.052	0.056	0.053	0.056	0.058	0.056	0.055	0.056	0.054	0.053	0.056	0.054	0.056	0.059	0.057	0.062	0.065	0.062	0.063
409	0.029	0.029	0.028	0.042	0.044	0.042	0.043	0.044	0.043	0.044	0.045	0.044	0.044	0.047	0.045	0.045	0.046	0.046	0.047	0.049	0.047	0.047	0.048	0.047	0.049	0.051	0.05	0.05	0.052	0.05	0.052	0.056	0.053	0.056	0.057	0.056	0.055	0.055	0.054	0.052	0.055	0.054	0.056	0.058	0.057	0.061	0.064	0.062	0.063
410	0.029	0.03	0.028	0.042	0.044	0.042	0.043	0.044	0.042	0.044	0.045	0.044	0.044	0.047	0.045	0.045	0.047	0.045	0.047	0.048	0.047	0.047	0.048	0.046	0.049	0.051	0.049	0.05	0.052	0.05	0.052	0.055	0.052	0.055	0.057	0.055	0.054	0.055	0.053	0.052	0.055	0.053	0.055	0.058	0.056	0.061	0.064	0.062	0.062
411	0.029	0.03	0.028	0.042	0.044	0.042	0.044	0.045	0.042	0.043	0.045	0.044	0.044	0.047	0.045	0.045	0.047	0.045	0.047	0.049	0.047	0.046	0.048	0.046	0.049	0.051	0.049	0.05	0.052	0.05	0.052	0.055	0.052	0.055	0.057	0.055	0.054	0.055	0.053	0.052	0.055	0.053	0.055	0.058	0.056	0.06	0.064	0.061	0.062
412	0.029	0.03	0.028	0.041	0.044	0.042	0.043	0.045	0.042	0.043	0.045	0.044	0.044	0.047	0.045	0.045	0.047	0.045	0.046	0.049	0.047	0.046	0.048	0.047	0.048	0.051	0.05	0.05	0.052	0.05	0.051	0.055	0.053	0.055	0.057	0.055	0.054	0.055	0.053	0.052	0.055	0.053	0.055	0.058	0.056	0.06	0.064	0.061	0.062
413	0.028	0.03	0.028	0.041	0.043	0.042	0.043	0.044	0.042	0.043	0.045	0.043	0.044	0.046	0.045	0.044	0.046	0.045	0.046	0.048	0.046	0.046	0.048	0.046	0.048	0.051	0.049	0.049	0.052	0.05	0.051	0.055	0.052	0.054	0.056	0.055	0.054	0.054	0.052	0.051	0.054	0.052	0.054	0.057	0.055	0.06	0.063	0.06	0.061
414	0.028	0.029	0.028	0.041	0.043	0.042	0.042	0.044	0.042	0.043	0.044	0.043	0.043	0.046	0.044	0.044	0.046	0.045	0.046	0.048	0.046	0.046	0.047	0.046	0.048	0.05	0.049	0.049	0.051	0.049	0.051	0.054	0.052	0.054	0.055	0.054	0.053	0.054	0.052	0.051	0.054	0.052	0.054	0.056	0.055	0.059	0.062	0.06	0.061
415	0.028	0.029	0.027	0.041	0.042	0.041	0.042	0.043	0.042	0.043	0.043	0.043	0.043	0.045	0.044	0.044	0.045	0.044	0.046	0.047	0.046	0.045	0.047	0.046	0.048	0.049	0.048	0.049	0.05	0.049	0.05	0.053	0.052	0.054	0.055	0.054	0.053	0.053	0.052	0.051	0.053	0.052	0.054	0.056	0.055	0.059	0.061	0.06	0.06
416	0.028	0.028	0.027	0.04	0.042	0.041	0.041	0.042	0.041	0.042	0.043	0.043	0.042	0.044	0.044	0.043	0.044	0.044	0.045	0.046	0.046	0.044	0.046	0.045	0.047	0.049	0.048	0.048	0.049	0.048	0.05	0.052	0.051	0.053	0.054	0.054	0.052	0.052	0.051	0.05	0.052	0.051	0.053	0.055	0.054	0.058	0.06	0.06	0.06
417	0.027	0.027	0.027	0.039	0.04	0.04	0.041	0.041	0.04	0.041	0.042	0.042	0.042	0.044	0.043	0.043	0.043	0.043	0.044	0.045	0.045	0.044	0.045	0.044	0.046	0.048	0.047	0.047	0.048	0.048	0.049	0.051	0.05	0.052	0.053	0.053	0.052	0.051	0.051	0.049	0.051	0.05	0.053	0.054	0.053	0.058	0.059	0.059	0.059
418	0.027	0.027	0.026	0.039	0.04	0.04	0.04	0.04	0.04	0.041	0.041	0.042	0.041	0.043	0.042	0.042	0.042	0.043	0.044	0.044	0.044	0.044	0.044	0.044	0.046	0.047	0.047	0.047	0.047	0.047	0.048	0.05	0.05	0.052	0.052	0.052	0.051	0.05	0.05	0.049	0.05	0.05	0.052	0.053	0.053	0.057	0.058	0.058	0.058
419	0.026	0.026	0.026	0.038	0.039	0.039	0.04	0.04	0.04	0.04	0.04	0.041	0.041	0.042	0.042	0.041	0.042	0.042	0.043	0.044	0.044	0.043	0.043	0.044	0.045	0.046	0.046	0.046	0.047	0.047	0.048	0.049	0.049	0.051	0.051	0.052	0.051	0.05	0.05	0.048	0.049	0.05	0.051	0.052	0.053	0.056	0.057	0.058	0.058
420	0.026	0.026	0.026	0.038	0.038	0.039	0.039	0.039	0.039	0.04	0.04	0.041	0.04	0.041	0.042	0.041	0.041	0.042	0.042	0.043	0.044	0.042	0.043	0.043	0.044	0.045	0.046	0.046	0.046	0.046	0.047	0.049	0.049	0.05	0.05	0.051	0.05	0.049	0.049	0.048	0.048	0.049	0.051	0.051	0.052	0.056	0.056	0.057	0.057
421	0.026	0.026	0.026	0.038	0.038	0.039	0.039	0.039	0.039	0.04	0.04	0.041	0.04	0.041	0.042	0.041	0.041	0.042	0.042	0.043	0.044	0.042	0.042	0.043	0.045	0.045	0.046	0.046	0.046	0.046	0.047	0.048	0.049	0.05	0.05	0.051	0.05	0.048	0.049	0.048	0.048	0.049	0.051	0.051	0.052	0.055	0.056	0.057	0.057
422	0.026	0.026	0.026	0.038	0.038	0.039	0.039	0.039	0.039	0.04	0.04	0.041	0.04	0.041	0.041	0.041	0.041	0.042	0.042	0.042	0.043	0.042	0.042	0.043	0.044	0.045	0.045	0.046	0.046	0.046	0.047	0.048	0.048	0.05	0.049	0.051	0.05	0.049	0.049	0.047	0.048	0.049	0.05	0.051	0.051	0.055	0.056	0.056	0.057
423	0.026	0.026	0.026	0.038	0.038	0.039	0.039	0.039	0.039	0.039	0.039	0.04	0.04	0.041	0.041	0.04	0.041	0.042	0.042	0.042	0.043	0.042	0.042	0.043	0.044	0.044	0.045	0.045	0.045	0.046	0.047	0.048	0.048	0.05	0.049	0.05	0.049	0.048	0.049	0.047	0.048	0.048	0.05	0.05	0.051	0.055	0.055	0.056	0.056
424	0.026	0.026	0.026	0.038	0.038	0.039	0.039	0.039	0.039	0.04	0.04	0.04	0.04	0.041	0.041	0.041	0.041	0.042	0.042	0.042	0.043	0.042	0.042	0.043	0.044	0.044	0.045	0.045	0.045	0.046	0.046	0.048	0.048	0.049	0.049	0.05	0.049	0.048	0.048	0.047	0.048	0.048	0.05	0.05	0.051	0.054	0.055	0.055	0.056
425	0.027	0.027	0.027	0.038	0.039	0.039	0.039	0.04	0.039	0.04	0.04	0.041	0.04	0.042	0.042	0.041	0.042	0.042	0.042	0.043	0.043	0.042	0.043	0.043	0.044	0.045	0.045	0.045	0.046	0.046	0.047	0.048	0.048	0.049	0.05	0.05	0.049	0.049	0.048	0.047	0.048	0.049	0.05	0.051	0.051	0.054	0.056	0.056	0.056
426	0.027	0.027	0.027	0.038	0.039	0.039	0.04	0.04	0.04	0.04	0.041	0.041	0.041	0.042	0.042	0.041	0.042	0.042	0.043	0.044	0.044	0.043	0.043	0.043	0.045	0.046	0.046	0.046	0.047	0.046	0.047	0.049	0.048	0.05	0.05	0.05	0.049	0.049	0.049	0.048	0.049	0.049	0.05	0.052	0.051	0.055	0.056	0.056	0.056
427	0.028	0.028	0.027	0.039	0.04	0.04	0.04	0.041	0.04	0.04	0.041	0.041	0.041	0.043	0.042	0.042	0.043	0.042	0.043	0.044	0.044	0.043	0.044	0.044	0.045	0.046	0.046	0.046	0.047	0.046	0.047	0.05	0.048	0.05	0.051	0.051	0.05	0.05	0.049	0.048	0.05	0.049	0.05	0.052	0.051	0.055	0.056	0.056	0.056
428	0.028	0.028	0.027	0.039	0.04	0.04	0.04	0.041	0.04	0.04	0.041	0.041	0.041	0.043	0.042	0.042	0.043	0.042	0.043	0.044	0.044	0.043	0.044	0.044	0.045	0.047	0.046	0.046	0.047	0.046	0.048	0.05	0.048	0.05	0.051	0.05	0.05	0.05	0.049	0.048	0.05	0.048	0.05	0.052	0.051	0.055	0.057	0.056	0.056
429	0.028	0.028	0.027	0.039	0.04	0.039	0.04	0.041	0.04	0.041	0.041	0.041	0.041	0.043	0.042	0.042	0.042	0.042	0.043	0.044	0.044	0.043	0.044	0.044	0.045	0.046	0.046	0.046	0.047	0.046	0.047	0.05	0.048	0.05	0.051	0.05	0.05	0.05	0.049	0.048	0.049	0.048	0.05	0.052	0.051	0.055	0.057	0.056	0.056
430	0.028	0.028	0.027	0.039	0.04	0.039	0.04	0.041	0.04	0.04	0.041	0.041	0.041	0.043	0.042	0.042	0.043	0.042	0.043	0.044	0.044	0.043	0.044	0.043	0.045	0.046	0.046	0.046	0.047	0.046	0.047	0.05	0.048	0.05	0.051	0.05	0.049	0.049	0.048	0.047	0.049	0.048	0.05	0.052	0.051	0.054	0.056	0.055	0.056
431	0.028	0.028	0.027	0.038	0.04	0.039	0.04	0.041	0.04	0.04	0.041	0.041	0.041	0.043	0.042	0.041	0.042	0.042	0.043	0.044	0.043	0.043	0.044	0.043	0.044	0.046	0.046	0.045	0.047	0.046	0.047	0.05	0.048	0.05	0.051	0.05	0.049	0.049	0.048	0.047	0.049	0.048	0.05	0.051	0.05	0.054	0.056	0.055	0.056
432	0.027	0.027	0.027	0.038	0.039	0.039	0.04	0.04	0.039	0.04	0.04	0.04	0.04	0.042	0.041	0.041	0.042	0.041	0.042	0.043	0.043	0.042	0.043	0.043	0.044	0.045	0.045	0.045	0.046	0.045	0.046	0.049	0.048	0.049	0.05	0.05	0.049	0.049	0.048	0.046	0.048	0.047	0.049	0.05	0.05	0.054	0.055	0.055	0.055
433	0.027	0.027	0.027	0.038	0.039	0.039	0.039	0.04	0.039	0.04	0.04	0.04	0.04	0.042	0.041	0.041	0.041	0.042	0.042	0.043	0.043	0.042	0.043	0.043	0.044	0.045	0.045	0.045	0.046	0.045	0.046	0.048	0.048	0.049	0.05	0.05	0.049	0.048	0.048	0.046	0.048	0.047	0.049	0.05	0.05	0.054	0.055	0.055	0.055
434	0.027	0.028	0.027	0.038	0.039	0.039	0.04	0.04	0.04	0.04	0.04	0.041	0.04	0.042	0.042	0.041	0.042	0.042	0.042	0.043	0.043	0.042	0.043	0.043	0.044	0.045	0.045	0.045	0.046	0.046	0.046	0.049	0.048	0.049	0.05	0.05	0.049	0.048	0.048	0.046	0.048	0.048	0.049	0.05	0.05	0.054	0.055	0.055	0.055
435	0.027	0.028	0.027	0.038	0.039	0.039	0.04	0.04	0.04	0.04	0.04	0.041	0.041	0.042	0.042	0.041	0.042	0.042	0.042	0.043	0.043	0.042	0.043	0.043	0.044	0.045	0.045	0.045	0.046	0.046	0.046	0.049	0.048	0.049	0.05	0.05	0.049	0.048	0.048	0.046	0.048	0.048	0.049	0.05	0.05	0.054	0.055	0.055	0.055
436	0.027	0.028	0.027	0.038	0.039	0.039	0.039	0.04	0.039	0.04	0.04	0.04	0.04	0.042	0.041	0.041	0.042	0.042	0.042	0.043	0.043	0.042	0.043	0.042	0.044	0.045	0.045	0.045	0.046	0.045	0.046	0.049	0.048	0.049	0.05	0.05	0.049	0.048	0.048	0.046	0.048	0.047	0.049	0.05	0.05	0.054	0.055	0.054	0.055
437	0.027	0.027	0.027	0.038	0.039	0.039	0.039	0.04	0.039	0.039	0.04	0.04	0.04	0.042	0.041	0.041	0.041	0.041	0.042	0.043	0.042	0.042	0.043	0.042	0.044	0.045	0.045	0.044	0.045	0.045	0.046	0.048	0.047	0.049	0.049	0.05	0.049	0.048	0.047	0.046	0.047	0.047	0.049	0.05	0.05	0.053	0.054	0.054	0.054
438	0.027	0.026	0.026	0.037	0.038	0.038	0.039	0.039	0.039	0.039	0.039	0.04	0.04	0.041	0.041	0.04	0.04	0.041	0.041	0.042	0.042	0.041	0.042	0.042	0.043	0.044	0.044	0.044	0.045	0.045	0.046	0.048	0.047	0.049	0.049	0.049	0.049	0.047	0.047	0.046	0.046	0.047	0.048	0.049	0.049	0.053	0.054	0.054	0.054
439	0.026	0.026	0.026	0.037	0.038	0.038	0.038	0.038	0.038	0.038	0.039	0.039	0.039	0.04	0.04	0.04	0.04	0.041	0.041	0.041	0.042	0.041	0.041	0.042	0.043	0.043	0.044	0.043	0.044	0.044	0.045	0.046	0.047	0.048	0.048	0.049	0.048	0.047	0.047	0.045	0.046	0.046	0.048	0.048	0.049	0.052	0.053	0.054	0.054
440	0.026	0.026	0.026	0.037	0.037	0.038	0.038	0.038	0.038	0.038	0.038	0.039	0.039	0.04	0.04	0.039	0.04	0.04	0.041	0.041	0.042	0.041	0.041	0.042	0.042	0.043	0.044	0.043	0.044	0.044	0.045	0.046	0.046	0.048	0.047	0.048	0.048	0.046	0.046	0.045	0.045	0.046	0.048	0.048	0.048	0.052	0.052	0.053	0.053
441	0.026	0.026	0.026	0.037	0.038	0.038	0.038	0.038	0.038	0.038	0.039	0.039	0.039	0.04	0.04	0.04	0.04	0.04	0.041	0.041	0.042	0.041	0.041	0.042	0.042	0.043	0.044	0.043	0.044	0.044	0.045	0.046	0.046	0.047	0.048	0.048	0.048	0.046	0.046	0.045	0.046	0.046	0.048	0.048	0.048	0.052	0.053	0.053	0.053
442	0.027	0.026	0.026	0.037	0.038	0.038	0.038	0.038	0.038	0.039	0.039	0.04	0.039	0.04	0.04	0.04	0.04	0.04	0.041	0.042	0.042	0.041	0.041	0.041	0.042	0.044	0.044	0.043	0.044	0.044	0.045	0.046	0.046	0.048	0.048	0.048	0.048	0.047	0.046	0.045	0.046	0.046	0.047	0.048	0.048	0.052	0.053	0.053	0.053
443	0.026	0.026	0.026	0.037	0.038	0.038	0.038	0.038	0.038	0.038	0.039	0.039	0.039	0.04	0.04	0.039	0.04	0.04	0.04	0.041	0.042	0.04	0.041	0.041	0.042	0.043	0.044	0.043	0.044	0.044	0.045	0.046	0.046	0.048	0.048	0.048	0.048	0.046	0.046	0.044	0.045	0.045	0.047	0.048	0.048	0.052	0.052	0.053	0.053
444	0.026	0.025	0.026	0.036	0.037	0.038	0.037	0.038	0.038	0.038	0.038	0.039	0.038	0.039	0.04	0.039	0.039	0.04	0.04	0.04	0.041	0.04	0.04	0.041	0.042	0.042	0.043	0.042	0.043	0.043	0.044	0.046	0.046	0.047	0.047	0.048	0.047	0.046	0.046	0.044	0.045	0.045	0.047	0.047	0.048	0.051	0.052	0.052	0.052
445	0.025	0.025	0.026	0.036	0.036	0.037	0.037	0.037	0.038	0.037	0.037	0.039	0.038	0.039	0.04	0.038	0.038	0.04	0.04	0.04	0.041	0.04	0.04	0.041	0.042	0.042	0.043	0.042	0.042	0.043	0.044	0.045	0.046	0.047	0.046	0.048	0.047	0.045	0.046	0.043	0.044	0.045	0.046	0.046	0.048	0.051	0.051	0.052	0.052
446	0.025	0.025	0.026	0.036	0.036	0.037	0.037	0.037	0.038	0.037	0.037	0.038	0.038	0.039	0.04	0.038	0.038	0.04	0.04	0.04	0.041	0.04	0.04	0.041	0.041	0.042	0.043	0.042	0.042	0.043	0.044	0.045	0.045	0.046	0.046	0.047	0.047	0.045	0.046	0.044	0.044	0.045	0.046	0.046	0.047	0.05	0.051	0.052	0.052
447	0.026	0.026	0.026	0.036	0.037	0.037	0.037	0.037	0.037	0.038	0.038	0.038	0.038	0.039	0.04	0.039	0.039	0.04	0.04	0.04	0.041	0.04	0.04	0.04	0.041	0.042	0.043	0.042	0.042	0.043	0.044	0.045	0.045	0.046	0.046	0.047	0.046	0.045	0.046	0.044	0.044	0.045	0.046	0.046	0.047	0.05	0.051	0.052	0.052
448	0.026	0.026	0.026	0.037	0.037	0.037	0.037	0.038	0.038	0.038	0.038	0.039	0.038	0.04	0.04	0.039	0.039	0.04	0.04	0.041	0.041	0.04	0.04	0.041	0.042	0.042	0.043	0.042	0.043	0.043	0.044	0.045	0.045	0.046	0.046	0.047	0.046	0.045	0.046	0.044	0.044	0.045	0.046	0.047	0.047	0.051	0.051	0.052	0.052
449	0.026	0.027	0.026	0.037	0.038	0.038	0.038	0.038	0.038	0.038	0.039	0.039	0.039	0.04	0.04	0.039	0.04	0.04	0.04	0.041	0.041	0.04	0.041	0.041	0.042	0.043	0.043	0.042	0.044	0.043	0.044	0.046	0.045	0.047	0.047	0.047	0.047	0.046	0.046	0.044	0.045	0.045	0.046	0.048	0.047	0.051	0.052	0.052	0.052
450	0.026	0.027	0.026	0.037	0.038	0.038	0.038	0.039	0.038	0.038	0.039	0.039	0.039	0.04	0.04	0.039	0.04	0.04	0.04	0.042	0.041	0.04	0.041	0.041	0.042	0.043	0.043	0.042	0.044	0.043	0.044	0.046	0.045	0.047	0.047	0.047	0.047	0.046	0.046	0.044	0.045	0.045	0.046	0.048	0.047	0.051	0.052	0.052	0.052
451	0.026	0.027	0.026	0.036	0.038	0.038	0.038	0.038	0.038	0.038	0.039	0.039	0.039	0.04	0.04	0.039	0.04	0.04	0.04	0.041	0.041	0.04	0.041	0.041	0.042	0.043	0.043	0.042	0.043	0.043	0.044	0.046	0.045	0.046	0.047	0.047	0.047	0.046	0.045	0.044	0.045	0.044	0.046	0.047	0.047	0.05	0.052	0.052	0.052
452	0.027	0.027	0.026	0.037	0.038	0.038	0.038	0.039	0.038	0.038	0.039	0.039	0.039	0.04	0.04	0.039	0.04	0.04	0.04	0.042	0.041	0.04	0.041	0.041	0.042	0.043	0.043	0.042	0.044	0.043	0.044	0.046	0.045	0.046	0.047	0.047	0.046	0.046	0.045	0.044	0.045	0.044	0.046	0.048	0.047	0.05	0.052	0.051	0.052
453	0.027	0.027	0.026	0.037	0.038	0.038	0.038	0.039	0.038	0.038	0.039	0.039	0.039	0.04	0.04	0.04	0.04	0.04	0.041	0.042	0.041	0.04	0.041	0.041	0.042	0.043	0.043	0.043	0.044	0.043	0.044	0.046	0.045	0.047	0.047	0.047	0.046	0.046	0.045	0.044	0.045	0.044	0.046	0.047	0.047	0.05	0.052	0.051	0.052
454	0.027	0.027	0.026	0.037	0.038	0.038	0.038	0.039	0.038	0.038	0.039	0.039	0.039	0.041	0.04	0.039	0.04	0.04	0.041	0.042	0.041	0.04	0.042	0.041	0.042	0.043	0.043	0.042	0.044	0.043	0.044	0.046	0.045	0.047	0.047	0.047	0.047	0.046	0.045	0.044	0.045	0.044	0.046	0.048	0.047	0.05	0.052	0.052	0.051
455	0.027	0.028	0.026	0.037	0.038	0.038	0.038	0.039	0.038	0.038	0.039	0.039	0.039	0.04	0.04	0.039	0.04	0.04	0.04	0.042	0.041	0.04	0.042	0.041	0.042	0.043	0.043	0.042	0.044	0.043	0.044	0.046	0.045	0.047	0.047	0.047	0.047	0.046	0.045	0.044	0.045	0.044	0.046	0.048	0.047	0.05	0.052	0.051	0.051
456	0.027	0.027	0.026	0.037	0.038	0.038	0.038	0.039	0.038	0.038	0.039	0.039	0.039	0.04	0.04	0.039	0.04	0.04	0.04	0.041	0.041	0.04	0.041	0.041	0.042	0.043	0.043	0.042	0.043	0.042	0.044	0.046	0.045	0.047	0.047	0.047	0.047	0.046	0.045	0.043	0.045	0.044	0.046	0.047	0.047	0.05	0.052	0.051	0.051
457	0.026	0.026	0.026	0.036	0.037	0.037	0.037	0.037	0.037	0.038	0.038	0.038	0.038	0.039	0.039	0.038	0.039	0.039	0.04	0.04	0.04	0.04	0.04	0.04	0.041	0.042	0.042	0.042	0.042	0.042	0.043	0.045	0.044	0.046	0.046	0.046	0.046	0.045	0.045	0.043	0.043	0.044	0.046	0.046	0.046	0.049	0.05	0.051	0.051
458	0.025	0.025	0.026	0.036	0.036	0.037	0.036	0.036	0.037	0.037	0.037	0.038	0.037	0.038	0.039	0.038	0.038	0.039	0.039	0.039	0.04	0.039	0.039	0.04	0.04	0.041	0.042	0.041	0.041	0.042	0.043	0.044	0.044	0.045	0.045	0.046	0.046	0.044	0.045	0.042	0.042	0.043	0.045	0.045	0.046	0.049	0.049	0.05	0.05
459	0.026	0.025	0.026	0.036	0.036	0.037	0.036	0.037	0.037	0.037	0.037	0.038	0.037	0.038	0.039	0.038	0.038	0.039	0.039	0.039	0.04	0.039	0.039	0.04	0.04	0.041	0.042	0.041	0.041	0.042	0.042	0.044	0.044	0.045	0.045	0.046	0.046	0.044	0.044	0.042	0.042	0.043	0.045	0.045	0.046	0.049	0.049	0.05	0.05
460	0.026	0.026	0.026	0.036	0.037	0.037	0.037	0.038	0.037	0.037	0.038	0.038	0.038	0.039	0.039	0.038	0.039	0.039	0.039	0.04	0.04	0.039	0.04	0.04	0.041	0.042	0.042	0.041	0.042	0.042	0.043	0.044	0.044	0.045	0.045	0.046	0.046	0.044	0.044	0.043	0.043	0.043	0.045	0.046	0.046	0.049	0.05	0.05	0.05
461	0.027	0.027	0.026	0.037	0.038	0.037	0.038	0.038	0.038	0.038	0.039	0.039	0.039	0.04	0.04	0.039	0.04	0.039	0.04	0.041	0.04	0.04	0.041	0.04	0.041	0.043	0.042	0.042	0.043	0.042	0.043	0.045	0.044	0.046	0.046	0.046	0.046	0.045	0.044	0.043	0.044	0.044	0.045	0.047	0.046	0.049	0.051	0.05	0.05
462	0.027	0.027	0.027	0.037	0.038	0.037	0.038	0.039	0.038	0.038	0.039	0.039	0.039	0.04	0.04	0.039	0.04	0.04	0.04	0.041	0.041	0.04	0.041	0.04	0.042	0.043	0.042	0.042	0.043	0.042	0.043	0.045	0.044	0.046	0.047	0.046	0.046	0.046	0.044	0.043	0.044	0.044	0.045	0.047	0.046	0.049	0.051	0.05	0.051
463	0.027	0.027	0.026	0.037	0.038	0.037	0.038	0.038	0.038	0.038	0.039	0.038	0.038	0.04	0.039	0.039	0.04	0.039	0.04	0.041	0.04	0.04	0.041	0.04	0.041	0.043	0.042	0.042	0.043	0.042	0.043	0.045	0.044	0.046	0.046	0.046	0.046	0.045	0.044	0.043	0.044	0.043	0.045	0.047	0.046	0.049	0.051	0.05	0.05
464	0.027	0.027	0.026	0.036	0.038	0.037	0.038	0.038	0.037	0.038	0.038	0.038	0.038	0.04	0.039	0.039	0.04	0.039	0.04	0.041	0.04	0.04	0.041	0.04	0.041	0.043	0.042	0.042	0.043	0.042	0.043	0.045	0.044	0.046	0.046	0.046	0.046	0.045	0.044	0.043	0.044	0.043	0.045	0.047	0.046	0.049	0.051	0.05	0.05
465	0.027	0.028	0.027	0.037	0.038	0.037	0.038	0.039	0.038	0.038	0.039	0.038	0.039	0.04	0.04	0.039	0.04	0.04	0.04	0.042	0.041	0.04	0.041	0.04	0.042	0.043	0.042	0.042	0.043	0.042	0.044	0.046	0.044	0.046	0.047	0.046	0.046	0.046	0.044	0.043	0.045	0.044	0.046	0.047	0.046	0.05	0.051	0.05	0.051
466	0.028	0.028	0.027	0.037	0.038	0.038	0.038	0.039	0.038	0.038	0.039	0.038	0.039	0.04	0.04	0.04	0.04	0.04	0.04	0.042	0.041	0.04	0.041	0.041	0.042	0.043	0.042	0.042	0.043	0.042	0.044	0.046	0.044	0.046	0.047	0.046	0.046	0.046	0.045	0.043	0.045	0.044	0.046	0.047	0.046	0.05	0.051	0.051	0.051
467	0.027	0.028	0.027	0.037	0.038	0.037	0.038	0.039	0.038	0.038	0.039	0.038	0.039	0.04	0.039	0.039	0.04	0.04	0.04	0.041	0.04	0.04	0.041	0.04	0.042	0.043	0.042	0.042	0.043	0.042	0.043	0.045	0.044	0.046	0.046	0.046	0.046	0.045	0.044	0.043	0.044	0.044	0.046	0.047	0.046	0.049	0.051	0.05	0.051
468	0.027	0.028	0.027	0.037	0.038	0.037	0.038	0.038	0.038	0.038	0.038	0.038	0.039	0.04	0.039	0.039	0.04	0.039	0.04	0.041	0.04	0.04	0.041	0.04	0.042	0.043	0.042	0.042	0.043	0.042	0.043	0.045	0.044	0.046	0.046	0.046	0.046	0.045	0.044	0.043	0.044	0.043	0.045	0.046	0.046	0.049	0.051	0.05	0.05
469	0.027	0.028	0.027	0.036	0.038	0.037	0.038	0.038	0.038	0.038	0.038	0.038	0.038	0.04	0.039	0.039	0.04	0.039	0.04	0.041	0.04	0.04	0.041	0.04	0.041	0.043	0.042	0.042	0.043	0.042	0.043	0.045	0.044	0.045	0.046	0.046	0.046	0.045	0.044	0.043	0.044	0.043	0.045	0.046	0.046	0.049	0.051	0.05	0.05
470	0.027	0.028	0.027	0.036	0.038	0.037	0.038	0.038	0.037	0.038	0.038	0.038	0.038	0.04	0.039	0.039	0.04	0.039	0.04	0.041	0.04	0.04	0.041	0.04	0.041	0.043	0.042	0.041	0.043	0.042	0.043	0.045	0.043	0.045	0.046	0.046	0.046	0.045	0.044	0.043	0.044	0.043	0.045	0.046	0.045	0.049	0.05	0.05	0.05
471	0.027	0.028	0.027	0.036	0.038	0.037	0.038	0.039	0.037	0.038	0.039	0.038	0.039	0.04	0.039	0.039	0.04	0.039	0.04	0.041	0.04	0.04	0.041	0.04	0.041	0.043	0.042	0.042	0.043	0.042	0.043	0.046	0.044	0.046	0.047	0.046	0.046	0.045	0.044	0.043	0.044	0.043	0.045	0.047	0.046	0.049	0.051	0.05	0.05
472	0.027	0.028	0.027	0.037	0.038	0.037	0.038	0.039	0.037	0.038	0.039	0.038	0.039	0.04	0.039	0.039	0.04	0.039	0.04	0.041	0.04	0.04	0.041	0.04	0.041	0.043	0.042	0.042	0.043	0.042	0.043	0.045	0.044	0.046	0.047	0.046	0.046	0.045	0.044	0.043	0.044	0.043	0.045	0.047	0.046	0.049	0.051	0.05	0.05
473	0.027	0.028	0.027	0.037	0.038	0.037	0.038	0.039	0.038	0.038	0.039	0.038	0.038	0.04	0.039	0.039	0.04	0.039	0.04	0.042	0.04	0.04	0.041	0.04	0.041	0.043	0.042	0.042	0.043	0.042	0.043	0.045	0.044	0.045	0.047	0.046	0.046	0.045	0.044	0.043	0.044	0.043	0.045	0.047	0.046	0.049	0.051	0.05	0.05
474	0.027	0.028	0.027	0.036	0.038	0.037	0.038	0.039	0.037	0.038	0.039	0.038	0.038	0.04	0.039	0.039	0.04	0.039	0.04	0.041	0.04	0.04	0.041	0.04	0.041	0.043	0.042	0.042	0.043	0.041	0.043	0.045	0.044	0.045	0.046	0.046	0.046	0.045	0.044	0.042	0.044	0.043	0.045	0.047	0.045	0.049	0.051	0.05	0.05
475	0.027	0.028	0.027	0.036	0.038	0.037	0.038	0.039	0.037	0.038	0.039	0.038	0.038	0.04	0.039	0.038	0.04	0.039	0.04	0.041	0.04	0.04	0.041	0.04	0.041	0.043	0.042	0.041	0.043	0.041	0.042	0.045	0.043	0.045	0.046	0.045	0.045	0.045	0.044	0.042	0.044	0.043	0.045	0.047	0.045	0.049	0.051	0.049	0.05
476	0.027	0.028	0.027	0.036	0.038	0.037	0.038	0.039	0.037	0.037	0.039	0.038	0.038	0.04	0.039	0.039	0.04	0.039	0.04	0.041	0.04	0.04	0.041	0.04	0.041	0.043	0.042	0.041	0.043	0.042	0.043	0.045	0.044	0.045	0.046	0.046	0.045	0.045	0.044	0.042	0.044	0.043	0.045	0.047	0.046	0.049	0.051	0.049	0.05
477	0.027	0.028	0.027	0.036	0.038	0.037	0.038	0.038	0.037	0.037	0.039	0.038	0.038	0.04	0.039	0.038	0.04	0.039	0.04	0.041	0.04	0.04	0.041	0.04	0.041	0.043	0.042	0.041	0.043	0.042	0.042	0.045	0.043	0.045	0.046	0.045	0.046	0.045	0.044	0.042	0.044	0.043	0.045	0.047	0.045	0.049	0.051	0.05	0.05
478	0.028	0.028	0.027	0.036	0.038	0.037	0.038	0.039	0.037	0.038	0.039	0.038	0.038	0.04	0.039	0.039	0.04	0.039	0.04	0.041	0.04	0.04	0.041	0.04	0.041	0.043	0.042	0.042	0.043	0.042	0.043	0.045	0.043	0.045	0.046	0.045	0.046	0.046	0.044	0.043	0.044	0.043	0.045	0.047	0.045	0.049	0.051	0.049	0.05
479	0.028	0.028	0.027	0.036	0.038	0.037	0.038	0.038	0.037	0.038	0.038	0.038	0.038	0.04	0.039	0.039	0.04	0.039	0.04	0.041	0.04	0.04	0.041	0.04	0.041	0.043	0.042	0.042	0.043	0.042	0.043	0.045	0.043	0.045	0.046	0.045	0.045	0.045	0.044	0.042	0.044	0.043	0.045	0.046	0.045	0.048	0.05	0.049	0.05
480	0.027	0.027	0.027	0.036	0.037	0.036	0.037	0.037	0.037	0.037	0.038	0.038	0.038	0.039	0.039	0.038	0.039	0.038	0.039	0.04	0.039	0.039	0.04	0.04	0.041	0.042	0.042	0.041	0.042	0.041	0.042	0.044	0.043	0.045	0.045	0.045	0.045	0.044	0.044	0.042	0.043	0.043	0.045	0.046	0.045	0.048	0.05	0.049	0.05
481	0.026	0.025	0.026	0.034	0.035	0.036	0.035	0.036	0.036	0.036	0.036	0.036	0.036	0.037	0.038	0.036	0.037	0.038	0.038	0.038	0.038	0.038	0.038	0.039	0.04	0.04	0.041	0.04	0.04	0.04	0.041	0.042	0.042	0.044	0.043	0.044	0.045	0.043	0.043	0.041	0.041	0.042	0.044	0.044	0.044	0.047	0.048	0.049	0.049
482	0.024	0.023	0.024	0.033	0.033	0.034	0.034	0.033	0.034	0.034	0.034	0.035	0.035	0.035	0.037	0.035	0.035	0.037	0.036	0.036	0.038	0.036	0.036	0.038	0.038	0.038	0.04	0.038	0.037	0.039	0.04	0.04	0.042	0.042	0.041	0.044	0.044	0.041	0.042	0.04	0.039	0.041	0.042	0.042	0.044	0.046	0.046	0.048	0.048
483	0.024	0.023	0.024	0.033	0.033	0.034	0.034	0.033	0.034	0.034	0.033	0.035	0.034	0.035	0.037	0.035	0.034	0.037	0.036	0.035	0.038	0.036	0.036	0.038	0.038	0.037	0.04	0.038	0.037	0.039	0.04	0.04	0.042	0.042	0.041	0.043	0.043	0.04	0.042	0.04	0.039	0.041	0.042	0.041	0.043	0.046	0.045	0.048	0.048
484	0.024	0.024	0.025	0.033	0.033	0.035	0.034	0.034	0.035	0.035	0.034	0.036	0.035	0.035	0.037	0.035	0.035	0.037	0.037	0.036	0.038	0.036	0.036	0.038	0.038	0.038	0.04	0.039	0.038	0.039	0.04	0.04	0.041	0.042	0.041	0.043	0.043	0.041	0.042	0.04	0.04	0.041	0.042	0.042	0.043	0.046	0.046	0.047	0.048
485	0.025	0.024	0.025	0.033	0.033	0.034	0.034	0.034	0.035	0.034	0.034	0.036	0.035	0.035	0.037	0.035	0.035	0.037	0.036	0.036	0.038	0.036	0.036	0.038	0.038	0.038	0.04	0.038	0.038	0.039	0.04	0.04	0.041	0.042	0.04	0.043	0.042	0.04	0.042	0.04	0.04	0.041	0.042	0.042	0.043	0.046	0.045	0.047	0.047
486	0.024	0.023	0.025	0.033	0.033	0.034	0.034	0.033	0.034	0.034	0.034	0.036	0.034	0.035	0.036	0.035	0.034	0.036	0.036	0.036	0.037	0.036	0.036	0.038	0.038	0.037	0.04	0.038	0.037	0.039	0.04	0.039	0.041	0.042	0.04	0.043	0.043	0.04	0.042	0.04	0.039	0.041	0.042	0.042	0.043	0.046	0.045	0.048	0.048
487	0.024	0.024	0.025	0.033	0.033	0.034	0.034	0.034	0.035	0.034	0.034	0.036	0.035	0.035	0.037	0.035	0.035	0.037	0.036	0.036	0.038	0.036	0.036	0.038	0.038	0.038	0.04	0.038	0.038	0.039	0.04	0.04	0.041	0.042	0.041	0.043	0.043	0.041	0.042	0.04	0.04	0.041	0.043	0.042	0.044	0.046	0.046	0.048	0.048
488	0.026	0.025	0.026	0.034	0.034	0.035	0.035	0.035	0.035	0.035	0.035	0.036	0.036	0.037	0.037	0.036	0.036	0.037	0.037	0.037	0.038	0.037	0.037	0.038	0.039	0.039	0.04	0.039	0.039	0.04	0.04	0.041	0.041	0.042	0.042	0.043	0.043	0.042	0.042	0.041	0.041	0.042	0.043	0.043	0.044	0.047	0.047	0.048	0.048
489	0.025	0.025	0.025	0.034	0.034	0.035	0.035	0.035	0.035	0.035	0.035	0.036	0.036	0.036	0.037	0.036	0.036	0.037	0.037	0.037	0.038	0.037	0.037	0.038	0.039	0.038	0.04	0.039	0.039	0.04	0.04	0.041	0.042	0.043	0.042	0.043	0.043	0.041	0.042	0.041	0.041	0.042	0.043	0.043	0.044	0.047	0.047	0.048	0.048
490	0.025	0.024	0.025	0.034	0.034	0.035	0.034	0.034	0.035	0.035	0.035	0.036	0.036	0.036	0.037	0.036	0.036	0.037	0.037	0.037	0.038	0.037	0.037	0.038	0.039	0.039	0.04	0.039	0.039	0.04	0.04	0.041	0.042	0.043	0.042	0.044	0.044	0.042	0.043	0.041	0.041	0.041	0.043	0.043	0.044	0.047	0.047	0.048	0.049
491	0.026	0.026	0.026	0.034	0.035	0.035	0.035	0.035	0.035	0.035	0.036	0.036	0.036	0.037	0.037	0.036	0.037	0.037	0.038	0.038	0.038	0.038	0.038	0.038	0.039	0.04	0.04	0.04	0.04	0.04	0.041	0.042	0.042	0.043	0.043	0.044	0.044	0.042	0.042	0.041	0.041	0.042	0.044	0.044	0.044	0.047	0.048	0.048	0.049
492	0.026	0.027	0.026	0.035	0.036	0.035	0.036	0.036	0.036	0.036	0.036	0.036	0.037	0.038	0.038	0.037	0.038	0.037	0.038	0.039	0.038	0.038	0.039	0.038	0.039	0.04	0.04	0.04	0.041	0.04	0.041	0.042	0.041	0.043	0.043	0.043	0.043	0.043	0.042	0.041	0.042	0.042	0.044	0.045	0.044	0.047	0.048	0.048	0.049
493	0.027	0.028	0.027	0.035	0.036	0.036	0.036	0.037	0.036	0.036	0.037	0.037	0.037	0.039	0.038	0.037	0.038	0.038	0.038	0.039	0.039	0.038	0.04	0.039	0.04	0.041	0.04	0.04	0.042	0.04	0.041	0.043	0.042	0.044	0.044	0.044	0.044	0.044	0.042	0.042	0.043	0.042	0.044	0.045	0.044	0.047	0.049	0.048	0.049
494	0.027	0.028	0.027	0.035	0.036	0.036	0.036	0.037	0.036	0.036	0.037	0.037	0.037	0.038	0.038	0.038	0.038	0.038	0.039	0.039	0.039	0.038	0.039	0.039	0.04	0.041	0.04	0.04	0.042	0.04	0.042	0.043	0.042	0.044	0.045	0.044	0.044	0.044	0.043	0.042	0.043	0.042	0.044	0.045	0.045	0.048	0.049	0.048	0.049
495	0.027	0.027	0.026	0.035	0.036	0.035	0.036	0.037	0.036	0.036	0.037	0.037	0.037	0.038	0.038	0.037	0.038	0.038	0.038	0.039	0.039	0.038	0.039	0.039	0.04	0.041	0.04	0.04	0.041	0.04	0.042	0.043	0.042	0.044	0.044	0.044	0.044	0.043	0.043	0.042	0.043	0.042	0.044	0.045	0.044	0.048	0.049	0.048	0.049
496	0.027	0.027	0.026	0.035	0.036	0.036	0.036	0.037	0.036	0.036	0.037	0.036	0.037	0.038	0.038	0.037	0.038	0.038	0.038	0.039	0.038	0.038	0.039	0.038	0.04	0.041	0.04	0.04	0.041	0.04	0.042	0.043	0.042	0.044	0.044	0.044	0.044	0.044	0.043	0.042	0.043	0.042	0.044	0.045	0.044	0.048	0.049	0.048	0.049
497	0.027	0.027	0.026	0.035	0.036	0.035	0.036	0.037	0.036	0.036	0.037	0.036	0.037	0.038	0.038	0.038	0.038	0.038	0.038	0.039	0.038	0.038	0.039	0.038	0.04	0.041	0.04	0.04	0.041	0.04	0.041	0.044	0.042	0.044	0.044	0.044	0.044	0.044	0.043	0.042	0.043	0.042	0.044	0.046	0.044	0.048	0.049	0.048	0.049
498	0.027	0.028	0.026	0.035	0.037	0.035	0.036	0.037	0.036	0.036	0.037	0.036	0.037	0.039	0.038	0.038	0.038	0.037	0.038	0.04	0.039	0.038	0.04	0.038	0.04	0.041	0.04	0.04	0.042	0.04	0.041	0.044	0.042	0.044	0.045	0.044	0.044	0.044	0.043	0.042	0.043	0.042	0.044	0.046	0.044	0.048	0.049	0.048	0.049
499	0.027	0.028	0.027	0.035	0.037	0.036	0.036	0.037	0.036	0.036	0.038	0.037	0.037	0.039	0.038	0.037	0.039	0.038	0.039	0.04	0.039	0.039	0.04	0.038	0.04	0.042	0.04	0.04	0.042	0.04	0.041	0.044	0.042	0.044	0.045	0.044	0.044	0.044	0.043	0.042	0.044	0.042	0.044	0.046	0.045	0.048	0.05	0.048	0.049
500	0.027	0.028	0.027	0.036	0.037	0.036	0.037	0.037	0.036	0.036	0.038	0.037	0.037	0.039	0.038	0.038	0.039	0.038	0.039	0.04	0.039	0.039	0.04	0.039	0.04	0.042	0.041	0.04	0.042	0.04	0.042	0.044	0.042	0.044	0.045	0.044	0.044	0.044	0.043	0.042	0.044	0.042	0.044	0.046	0.045	0.048	0.05	0.048	0.049
501	0.027	0.028	0.027	0.035	0.037	0.036	0.036	0.038	0.036	0.036	0.038	0.036	0.037	0.039	0.038	0.038	0.039	0.038	0.039	0.04	0.039	0.039	0.04	0.039	0.04	0.042	0.04	0.04	0.042	0.04	0.042	0.044	0.042	0.044	0.045	0.044	0.045	0.044	0.043	0.042	0.044	0.042	0.044	0.046	0.045	0.048	0.05	0.048	0.049
502	0.027	0.028	0.026	0.035	0.036	0.035	0.036	0.037	0.036	0.036	0.037	0.036	0.037	0.039	0.038	0.037	0.038	0.038	0.038	0.04	0.038	0.038	0.04	0.038	0.04	0.042	0.04	0.04	0.042	0.04	0.041	0.044	0.042	0.044	0.045	0.044	0.044	0.044	0.042	0.042	0.044	0.042	0.044	0.046	0.044	0.048	0.05	0.048	0.049
503	0.027	0.028	0.027	0.035	0.036	0.035	0.036	0.037	0.036	0.036	0.037	0.036	0.037	0.039	0.038	0.037	0.038	0.037	0.038	0.04	0.038	0.038	0.04	0.038	0.04	0.042	0.04	0.04	0.042	0.04	0.041	0.044	0.042	0.043	0.045	0.044	0.044	0.044	0.043	0.042	0.043	0.042	0.044	0.046	0.044	0.047	0.049	0.048	0.049
504	0.027	0.028	0.027	0.035	0.036	0.035	0.036	0.037	0.036	0.036	0.037	0.036	0.037	0.039	0.038	0.037	0.038	0.037	0.038	0.04	0.038	0.038	0.04	0.038	0.04	0.042	0.04	0.04	0.042	0.04	0.041	0.043	0.041	0.043	0.045	0.044	0.044	0.044	0.043	0.042	0.043	0.042	0.044	0.046	0.044	0.047	0.05	0.048	0.049
505	0.027	0.028	0.027	0.035	0.036	0.035	0.036	0.037	0.036	0.036	0.037	0.036	0.037	0.038	0.038	0.037	0.038	0.037	0.038	0.04	0.038	0.038	0.04	0.038	0.04	0.041	0.04	0.04	0.041	0.04	0.041	0.043	0.042	0.044	0.045	0.044	0.044	0.044	0.042	0.042	0.043	0.042	0.044	0.046	0.044	0.047	0.049	0.048	0.049
506	0.027	0.028	0.026	0.035	0.036	0.035	0.036	0.037	0.036	0.036	0.037	0.036	0.036	0.038	0.037	0.037	0.038	0.037	0.038	0.039	0.038	0.038	0.039	0.038	0.039	0.041	0.04	0.04	0.041	0.04	0.041	0.043	0.041	0.043	0.044	0.043	0.044	0.044	0.042	0.041	0.043	0.042	0.044	0.045	0.044	0.047	0.049	0.048	0.048
507	0.027	0.027	0.026	0.034	0.035	0.035	0.036	0.036	0.035	0.036	0.036	0.036	0.036	0.038	0.037	0.037	0.037	0.037	0.038	0.038	0.038	0.038	0.039	0.038	0.039	0.041	0.04	0.04	0.041	0.04	0.041	0.042	0.041	0.043	0.044	0.043	0.044	0.043	0.042	0.041	0.042	0.042	0.044	0.045	0.044	0.047	0.048	0.047	0.048
508	0.027	0.027	0.026	0.034	0.035	0.035	0.036	0.036	0.035	0.035	0.036	0.036	0.036	0.037	0.037	0.036	0.037	0.037	0.037	0.038	0.038	0.038	0.038	0.038	0.039	0.04	0.04	0.039	0.04	0.039	0.04	0.042	0.041	0.043	0.043	0.043	0.043	0.043	0.042	0.041	0.042	0.041	0.043	0.044	0.044	0.046	0.048	0.047	0.048
509	0.026	0.027	0.026	0.034	0.035	0.034	0.035	0.036	0.035	0.035	0.036	0.035	0.036	0.037	0.036	0.036	0.037	0.036	0.037	0.038	0.037	0.037	0.038	0.037	0.039	0.04	0.039	0.039	0.04	0.039	0.04	0.042	0.041	0.043	0.043	0.043	0.043	0.043	0.042	0.041	0.042	0.041	0.043	0.044	0.043	0.046	0.048	0.047	0.048
510	0.026	0.027	0.026	0.034	0.035	0.035	0.035	0.036	0.035	0.035	0.036	0.036	0.036	0.038	0.037	0.036	0.037	0.037	0.037	0.038	0.038	0.037	0.038	0.038	0.039	0.04	0.04	0.039	0.04	0.039	0.04	0.042	0.041	0.043	0.043	0.043	0.043	0.042	0.042	0.041	0.042	0.041	0.043	0.044	0.043	0.046	0.047	0.047	0.048
511	0.027	0.027	0.026	0.034	0.035	0.034	0.035	0.036	0.035	0.035	0.036	0.036	0.036	0.037	0.037	0.036	0.037	0.037	0.037	0.038	0.038	0.037	0.038	0.038	0.039	0.04	0.039	0.039	0.04	0.039	0.04	0.042	0.041	0.043	0.043	0.043	0.043	0.042	0.042	0.041	0.042	0.041	0.043	0.044	0.043	0.046	0.047	0.047	0.047
512	0.027	0.027	0.026	0.034	0.035	0.034	0.035	0.036	0.035	0.035	0.036	0.036	0.036	0.038	0.037	0.036	0.037	0.036	0.037	0.038	0.038	0.038	0.038	0.038	0.039	0.04	0.04	0.039	0.04	0.039	0.04	0.042	0.041	0.043	0.043	0.043	0.043	0.043	0.042	0.041	0.042	0.041	0.043	0.044	0.043	0.046	0.048	0.046	0.048
513	0.027	0.027	0.027	0.034	0.036	0.034	0.036	0.036	0.035	0.035	0.036	0.036	0.036	0.038	0.037	0.036	0.037	0.037	0.038	0.038	0.038	0.038	0.038	0.038	0.039	0.04	0.04	0.039	0.041	0.039	0.04	0.042	0.041	0.043	0.044	0.043	0.043	0.043	0.042	0.041	0.042	0.041	0.043	0.044	0.043	0.046	0.048	0.046	0.047
514	0.027	0.028	0.027	0.034	0.036	0.034	0.035	0.036	0.035	0.035	0.036	0.036	0.036	0.038	0.037	0.036	0.037	0.036	0.037	0.038	0.038	0.037	0.038	0.037	0.039	0.04	0.039	0.039	0.041	0.039	0.04	0.042	0.041	0.043	0.044	0.042	0.043	0.043	0.041	0.041	0.042	0.041	0.043	0.044	0.043	0.046	0.048	0.046	0.047
515	0.027	0.027	0.026	0.034	0.035	0.034	0.035	0.036	0.035	0.035	0.036	0.035	0.036	0.037	0.036	0.036	0.037	0.036	0.037	0.038	0.037	0.037	0.038	0.037	0.038	0.04	0.039	0.039	0.04	0.039	0.04	0.042	0.04	0.042	0.043	0.042	0.043	0.042	0.041	0.04	0.042	0.04	0.042	0.044	0.043	0.046	0.047	0.046	0.047
516	0.026	0.026	0.026	0.034	0.034	0.034	0.035	0.035	0.034	0.034	0.035	0.035	0.035	0.036	0.036	0.036	0.036	0.036	0.037	0.037	0.037	0.037	0.037	0.037	0.038	0.039	0.039	0.039	0.039	0.038	0.04	0.041	0.04	0.042	0.042	0.042	0.043	0.042	0.041	0.04	0.041	0.04	0.042	0.043	0.042	0.045	0.046	0.046	0.047
517	0.026	0.026	0.026	0.034	0.034	0.034	0.034	0.034	0.034	0.034	0.034	0.035	0.035	0.036	0.036	0.035	0.035	0.036	0.036	0.036	0.036	0.036	0.037	0.037	0.038	0.039	0.039	0.038	0.038	0.039	0.04	0.041	0.04	0.042	0.042	0.042	0.043	0.041	0.041	0.04	0.04	0.04	0.042	0.042	0.042	0.045	0.046	0.046	0.047
518	0.026	0.026	0.026	0.033	0.034	0.034	0.034	0.035	0.034	0.034	0.034	0.035	0.035	0.036	0.036	0.035	0.036	0.036	0.036	0.037	0.036	0.036	0.037	0.037	0.038	0.039	0.039	0.038	0.039	0.038	0.04	0.041	0.04	0.042	0.042	0.042	0.042	0.041	0.041	0.04	0.04	0.04	0.042	0.042	0.042	0.045	0.046	0.046	0.046
519	0.026	0.027	0.026	0.034	0.034	0.034	0.035	0.035	0.034	0.034	0.035	0.035	0.035	0.037	0.036	0.035	0.036	0.036	0.037	0.037	0.037	0.037	0.037	0.037	0.038	0.039	0.039	0.038	0.039	0.038	0.04	0.041	0.04	0.042	0.042	0.042	0.042	0.042	0.041	0.04	0.041	0.04	0.042	0.043	0.042	0.045	0.046	0.045	0.046
520	0.026	0.027	0.026	0.034	0.035	0.034	0.035	0.035	0.034	0.034	0.035	0.035	0.035	0.037	0.036	0.035	0.036	0.036	0.037	0.038	0.037	0.037	0.038	0.037	0.038	0.039	0.039	0.038	0.04	0.038	0.039	0.041	0.04	0.041	0.042	0.042	0.042	0.042	0.041	0.04	0.041	0.04	0.042	0.043	0.042	0.045	0.046	0.045	0.046
521	0.027	0.027	0.026	0.034	0.035	0.034	0.035	0.035	0.034	0.035	0.036	0.035	0.035	0.037	0.036	0.036	0.036	0.036	0.037	0.038	0.037	0.037	0.038	0.037	0.038	0.04	0.039	0.039	0.04	0.038	0.04	0.041	0.04	0.042	0.043	0.042	0.042	0.042	0.041	0.04	0.041	0.04	0.042	0.043	0.042	0.045	0.046	0.046	0.046
522	0.027	0.027	0.026	0.034	0.035	0.034	0.034	0.035	0.034	0.035	0.035	0.035	0.035	0.037	0.036	0.036	0.036	0.036	0.036	0.037	0.037	0.037	0.038	0.037	0.038	0.039	0.039	0.038	0.04	0.038	0.039	0.041	0.04	0.042	0.042	0.042	0.042	0.042	0.041	0.04	0.041	0.04	0.042	0.043	0.042	0.045	0.046	0.045	0.046
523	0.026	0.026	0.026	0.033	0.034	0.034	0.034	0.035	0.034	0.034	0.035	0.035	0.035	0.036	0.036	0.035	0.036	0.036	0.036	0.037	0.036	0.036	0.037	0.036	0.038	0.039	0.039	0.038	0.039	0.038	0.039	0.04	0.04	0.041	0.042	0.042	0.042	0.041	0.04	0.039	0.04	0.04	0.041	0.042	0.042	0.044	0.046	0.045	0.046
524	0.026	0.026	0.026	0.033	0.033	0.033	0.033	0.034	0.033	0.034	0.034	0.034	0.034	0.036	0.036	0.034	0.035	0.035	0.036	0.036	0.036	0.036	0.036	0.036	0.037	0.038	0.038	0.038	0.038	0.038	0.038	0.04	0.039	0.041	0.041	0.041	0.042	0.041	0.04	0.039	0.039	0.039	0.041	0.042	0.041	0.044	0.045	0.045	0.045
525	0.025	0.025	0.025	0.032	0.032	0.033	0.033	0.033	0.033	0.033	0.033	0.034	0.033	0.034	0.035	0.034	0.034	0.035	0.035	0.035	0.035	0.035	0.035	0.036	0.037	0.037	0.038	0.037	0.037	0.037	0.038	0.038	0.039	0.04	0.04	0.041	0.041	0.04	0.04	0.038	0.038	0.039	0.04	0.04	0.041	0.043	0.043	0.045	0.045
526	0.024	0.023	0.025	0.031	0.031	0.032	0.031	0.031	0.032	0.032	0.031	0.033	0.032	0.033	0.034	0.033	0.032	0.034	0.034	0.033	0.035	0.034	0.033	0.035	0.036	0.035	0.037	0.036	0.035	0.036	0.037	0.037	0.038	0.039	0.038	0.04	0.041	0.038	0.039	0.037	0.037	0.038	0.039	0.039	0.04	0.042	0.042	0.044	0.044
527	0.023	0.022	0.024	0.03	0.03	0.032	0.031	0.03	0.032	0.031	0.031	0.033	0.032	0.032	0.034	0.032	0.031	0.034	0.033	0.032	0.034	0.033	0.033	0.035	0.035	0.035	0.037	0.035	0.034	0.036	0.037	0.036	0.039	0.039	0.038	0.04	0.041	0.038	0.039	0.037	0.036	0.038	0.039	0.038	0.04	0.042	0.041	0.044	0.043
528	0.024	0.023	0.024	0.031	0.031	0.032	0.031	0.031	0.032	0.032	0.031	0.033	0.032	0.033	0.034	0.032	0.032	0.034	0.033	0.033	0.034	0.034	0.033	0.035	0.035	0.035	0.037	0.036	0.035	0.036	0.037	0.037	0.038	0.039	0.038	0.04	0.04	0.038	0.039	0.037	0.036	0.038	0.039	0.038	0.04	0.042	0.042	0.044	0.043
529	0.025	0.024	0.025	0.031	0.031	0.032	0.032	0.032	0.032	0.032	0.032	0.033	0.033	0.033	0.034	0.033	0.033	0.034	0.034	0.034	0.034	0.034	0.034	0.035	0.036	0.035	0.036	0.036	0.036	0.036	0.037	0.037	0.038	0.039	0.038	0.039	0.04	0.038	0.039	0.037	0.037	0.038	0.039	0.039	0.04	0.042	0.042	0.043	0.043
530	0.025	0.025	0.025	0.032	0.032	0.032	0.032	0.032	0.032	0.032	0.032	0.033	0.033	0.034	0.034	0.033	0.033	0.034	0.034	0.034	0.035	0.034	0.034	0.035	0.036	0.035	0.036	0.036	0.036	0.036	0.037	0.037	0.038	0.038	0.038	0.039	0.039	0.038	0.038	0.037	0.037	0.038	0.039	0.039	0.04	0.042	0.041	0.042	0.043
531	0.024	0.024	0.025	0.031	0.031	0.032	0.031	0.031	0.032	0.032	0.032	0.033	0.032	0.033	0.034	0.032	0.032	0.034	0.034	0.033	0.035	0.034	0.033	0.035	0.035	0.035	0.036	0.036	0.035	0.036	0.036	0.036	0.038	0.038	0.038	0.039	0.039	0.038	0.038	0.037	0.036	0.038	0.039	0.038	0.04	0.042	0.041	0.043	0.043
532	0.024	0.024	0.025	0.031	0.031	0.032	0.032	0.032	0.032	0.032	0.032	0.033	0.032	0.033	0.034	0.033	0.032	0.034	0.034	0.033	0.035	0.034	0.033	0.035	0.036	0.035	0.037	0.036	0.035	0.036	0.037	0.037	0.038	0.039	0.038	0.04	0.04	0.038	0.039	0.037	0.037	0.037	0.039	0.038	0.04	0.042	0.042	0.043	0.043
533	0.025	0.024	0.025	0.032	0.032	0.032	0.032	0.032	0.032	0.033	0.032	0.033	0.033	0.033	0.034	0.033	0.033	0.034	0.034	0.034	0.035	0.034	0.034	0.035	0.036	0.036	0.036	0.036	0.036	0.036	0.037	0.037	0.038	0.039	0.038	0.04	0.04	0.038	0.038	0.037	0.037	0.037	0.039	0.039	0.039	0.042	0.042	0.043	0.043
534	0.025	0.025	0.025	0.032	0.032	0.032	0.032	0.032	0.032	0.032	0.032	0.033	0.033	0.034	0.034	0.033	0.033	0.034	0.034	0.034	0.035	0.034	0.034	0.035	0.036	0.036	0.036	0.036	0.036	0.036	0.037	0.037	0.038	0.038	0.038	0.039	0.039	0.038	0.038	0.037	0.037	0.037	0.039	0.039	0.039	0.041	0.041	0.042	0.042
535	0.025	0.025	0.025	0.032	0.032	0.032	0.032	0.032	0.032	0.033	0.032	0.033	0.033	0.034	0.034	0.033	0.033	0.034	0.034	0.034	0.035	0.034	0.034	0.035	0.036	0.036	0.037	0.036	0.036	0.036	0.037	0.038	0.038	0.039	0.039	0.04	0.04	0.039	0.039	0.037	0.037	0.037	0.039	0.039	0.04	0.042	0.042	0.043	0.043
536	0.026	0.026	0.026	0.032	0.033	0.033	0.033	0.033	0.033	0.033	0.033	0.034	0.033	0.034	0.035	0.034	0.034	0.034	0.034	0.035	0.035	0.035	0.035	0.035	0.036	0.037	0.037	0.036	0.037	0.037	0.037	0.038	0.038	0.039	0.039	0.04	0.04	0.039	0.039	0.037	0.038	0.038	0.039	0.04	0.04	0.042	0.043	0.043	0.043
537	0.026	0.026	0.026	0.032	0.033	0.033	0.033	0.034	0.033	0.033	0.034	0.034	0.034	0.035	0.035	0.034	0.034	0.034	0.035	0.035	0.035	0.035	0.035	0.035	0.036	0.037	0.037	0.036	0.037	0.036	0.037	0.038	0.038	0.039	0.039	0.039	0.04	0.039	0.038	0.037	0.038	0.037	0.039	0.04	0.04	0.042	0.042	0.043	0.043
538	0.026	0.025	0.026	0.032	0.032	0.032	0.032	0.033	0.033	0.033	0.033	0.033	0.033	0.034	0.034	0.033	0.034	0.034	0.034	0.035	0.035	0.034	0.035	0.035	0.036	0.036	0.036	0.036	0.036	0.036	0.037	0.038	0.038	0.039	0.039	0.039	0.04	0.038	0.038	0.037	0.037	0.037	0.038	0.039	0.039	0.041	0.042	0.042	0.042
539	0.024	0.024	0.025	0.031	0.031	0.032	0.032	0.031	0.032	0.032	0.031	0.033	0.032	0.033	0.034	0.032	0.032	0.034	0.033	0.033	0.034	0.034	0.033	0.034	0.035	0.035	0.036	0.035	0.035	0.036	0.036	0.036	0.037	0.038	0.038	0.039	0.04	0.037	0.038	0.036	0.036	0.037	0.038	0.038	0.039	0.041	0.041	0.042	0.042
540	0.024	0.023	0.024	0.031	0.03	0.032	0.031	0.031	0.032	0.031	0.031	0.032	0.032	0.032	0.033	0.032	0.032	0.033	0.033	0.032	0.034	0.033	0.032	0.034	0.035	0.034	0.036	0.035	0.034	0.035	0.036	0.036	0.037	0.038	0.037	0.039	0.04	0.037	0.038	0.036	0.035	0.036	0.038	0.037	0.039	0.041	0.04	0.042	0.042
541	0.024	0.023	0.024	0.031	0.031	0.032	0.031	0.031	0.032	0.031	0.031	0.032	0.032	0.032	0.033	0.032	0.032	0.033	0.033	0.032	0.034	0.033	0.033	0.034	0.035	0.034	0.036	0.035	0.034	0.035	0.036	0.036	0.037	0.038	0.037	0.039	0.039	0.037	0.038	0.036	0.035	0.036	0.038	0.037	0.038	0.04	0.04	0.042	0.041
542	0.025	0.024	0.025	0.031	0.031	0.032	0.031	0.031	0.032	0.031	0.031	0.032	0.032	0.033	0.033	0.032	0.032	0.033	0.033	0.033	0.034	0.033	0.033	0.034	0.035	0.035	0.036	0.035	0.034	0.035	0.036	0.036	0.037	0.038	0.037	0.038	0.038	0.037	0.038	0.036	0.036	0.036	0.037	0.037	0.038	0.04	0.04	0.041	0.041
543	0.025	0.025	0.025	0.031	0.032	0.032	0.032	0.032	0.032	0.032	0.032	0.033	0.032	0.033	0.034	0.033	0.033	0.034	0.033	0.034	0.034	0.034	0.034	0.034	0.035	0.035	0.036	0.035	0.035	0.035	0.036	0.036	0.037	0.038	0.037	0.038	0.039	0.037	0.038	0.036	0.036	0.037	0.038	0.038	0.038	0.04	0.041	0.041	0.041
544	0.025	0.025	0.025	0.031	0.032	0.032	0.032	0.032	0.032	0.032	0.032	0.033	0.032	0.034	0.034	0.033	0.033	0.034	0.034	0.034	0.034	0.034	0.034	0.035	0.035	0.036	0.036	0.035	0.036	0.036	0.036	0.037	0.037	0.038	0.038	0.039	0.039	0.038	0.038	0.036	0.036	0.037	0.038	0.038	0.038	0.04	0.041	0.041	0.041
545	0.025	0.025	0.025	0.031	0.032	0.032	0.032	0.032	0.032	0.032	0.032	0.033	0.033	0.034	0.034	0.033	0.033	0.034	0.034	0.034	0.034	0.034	0.034	0.034	0.036	0.036	0.036	0.035	0.036	0.036	0.036	0.037	0.037	0.038	0.038	0.039	0.039	0.038	0.038	0.036	0.036	0.036	0.038	0.038	0.038	0.041	0.041	0.041	0.041
546	0.026	0.026	0.026	0.032	0.032	0.032	0.033	0.033	0.032	0.032	0.033	0.033	0.033	0.034	0.034	0.033	0.034	0.034	0.034	0.035	0.034	0.034	0.035	0.035	0.036	0.036	0.036	0.035	0.036	0.036	0.036	0.038	0.037	0.038	0.039	0.039	0.04	0.038	0.038	0.036	0.037	0.037	0.038	0.038	0.038	0.041	0.042	0.042	0.042
547	0.026	0.027	0.026	0.032	0.033	0.032	0.033	0.034	0.033	0.032	0.033	0.033	0.034	0.035	0.034	0.034	0.034	0.034	0.034	0.035	0.035	0.034	0.035	0.035	0.036	0.037	0.036	0.036	0.037	0.036	0.036	0.038	0.037	0.038	0.039	0.039	0.039	0.039	0.038	0.036	0.037	0.037	0.038	0.039	0.038	0.04	0.042	0.041	0.041
548	0.027	0.027	0.027	0.032	0.033	0.033	0.034	0.034	0.033	0.033	0.034	0.033	0.034	0.035	0.034	0.034	0.035	0.034	0.035	0.036	0.035	0.035	0.036	0.035	0.036	0.037	0.036	0.036	0.037	0.036	0.037	0.039	0.037	0.039	0.039	0.039	0.039	0.039	0.038	0.036	0.038	0.037	0.038	0.039	0.038	0.04	0.042	0.041	0.041
549	0.027	0.027	0.027	0.033	0.034	0.033	0.034	0.034	0.033	0.033	0.034	0.033	0.034	0.035	0.034	0.034	0.034	0.034	0.035	0.036	0.035	0.035	0.036	0.035	0.036	0.037	0.036	0.036	0.037	0.036	0.037	0.038	0.037	0.038	0.039	0.038	0.039	0.039	0.038	0.036	0.038	0.037	0.038	0.039	0.038	0.04	0.042	0.041	0.041
550	0.027	0.027	0.026	0.032	0.033	0.033	0.033	0.034	0.033	0.033	0.034	0.033	0.034	0.035	0.034	0.034	0.035	0.034	0.035	0.036	0.035	0.035	0.036	0.035	0.036	0.037	0.036	0.036	0.037	0.036	0.036	0.038	0.037	0.038	0.039	0.039	0.039	0.039	0.038	0.036	0.038	0.036	0.038	0.039	0.038	0.04	0.042	0.041	0.041
551	0.026	0.027	0.026	0.032	0.033	0.033	0.033	0.034	0.033	0.033	0.034	0.033	0.034	0.035	0.034	0.034	0.034	0.034	0.035	0.035	0.035	0.035	0.036	0.035	0.036	0.037	0.037	0.036	0.037	0.036	0.037	0.039	0.037	0.039	0.039	0.039	0.04	0.039	0.038	0.036	0.037	0.036	0.038	0.039	0.038	0.041	0.042	0.041	0.042
552	0.027	0.027	0.026	0.032	0.033	0.032	0.033	0.034	0.033	0.033	0.034	0.033	0.034	0.035	0.034	0.034	0.035	0.034	0.035	0.035	0.035	0.035	0.036	0.034	0.036	0.037	0.036	0.036	0.037	0.036	0.037	0.038	0.037	0.038	0.039	0.038	0.039	0.038	0.037	0.036	0.037	0.036	0.038	0.039	0.038	0.041	0.042	0.041	0.041
553	0.027	0.027	0.026	0.033	0.033	0.032	0.033	0.034	0.032	0.033	0.034	0.033	0.034	0.035	0.034	0.034	0.034	0.034	0.035	0.035	0.034	0.035	0.036	0.034	0.036	0.037	0.036	0.036	0.037	0.035	0.036	0.038	0.036	0.038	0.039	0.038	0.039	0.039	0.037	0.036	0.037	0.036	0.038	0.039	0.038	0.04	0.042	0.04	0.041
554	0.027	0.027	0.026	0.032	0.033	0.033	0.033	0.034	0.033	0.033	0.034	0.033	0.034	0.035	0.034	0.034	0.034	0.034	0.035	0.036	0.035	0.034	0.036	0.034	0.036	0.037	0.036	0.035	0.037	0.035	0.036	0.038	0.036	0.038	0.039	0.038	0.039	0.038	0.037	0.036	0.037	0.036	0.037	0.038	0.038	0.04	0.042	0.04	0.04
555	0.027	0.028	0.026	0.032	0.034	0.033	0.033	0.034	0.033	0.033	0.034	0.033	0.034	0.035	0.034	0.034	0.035	0.034	0.035	0.036	0.034	0.035	0.036	0.035	0.036	0.037	0.036	0.035	0.037	0.036	0.036	0.038	0.037	0.038	0.039	0.038	0.039	0.039	0.037	0.036	0.037	0.036	0.037	0.039	0.038	0.04	0.042	0.041	0.041
556	0.027	0.028	0.026	0.032	0.034	0.032	0.033	0.034	0.033	0.033	0.034	0.033	0.034	0.036	0.034	0.034	0.035	0.034	0.035	0.036	0.034	0.035	0.036	0.035	0.036	0.038	0.036	0.036	0.037	0.035	0.037	0.039	0.037	0.038	0.04	0.038	0.039	0.039	0.037	0.036	0.037	0.036	0.037	0.039	0.038	0.04	0.042	0.04	0.041
557	0.027	0.028	0.026	0.032	0.033	0.032	0.033	0.034	0.033	0.033	0.034	0.033	0.034	0.035	0.034	0.034	0.034	0.034	0.035	0.036	0.035	0.034	0.036	0.035	0.036	0.037	0.036	0.035	0.036	0.035	0.036	0.038	0.036	0.038	0.039	0.038	0.039	0.038	0.037	0.036	0.037	0.036	0.037	0.038	0.037	0.04	0.041	0.04	0.04
558	0.027	0.028	0.026	0.032	0.033	0.032	0.033	0.034	0.033	0.033	0.034	0.033	0.034	0.035	0.034	0.034	0.035	0.034	0.034	0.035	0.034	0.034	0.036	0.034	0.036	0.037	0.036	0.035	0.037	0.035	0.036	0.038	0.036	0.038	0.039	0.038	0.038	0.038	0.037	0.035	0.037	0.036	0.037	0.038	0.037	0.039	0.041	0.04	0.04
559	0.027	0.027	0.026	0.032	0.033	0.032	0.033	0.034	0.033	0.033	0.034	0.033	0.034	0.035	0.034	0.034	0.035	0.034	0.034	0.035	0.034	0.034	0.035	0.034	0.035	0.037	0.036	0.035	0.036	0.035	0.036	0.038	0.036	0.037	0.038	0.038	0.038	0.038	0.037	0.035	0.037	0.036	0.037	0.038	0.037	0.039	0.041	0.04	0.04
560	0.026	0.027	0.026	0.032	0.033	0.032	0.033	0.034	0.033	0.032	0.033	0.033	0.033	0.035	0.034	0.034	0.034	0.034	0.034	0.035	0.034	0.034	0.035	0.034	0.035	0.037	0.036	0.035	0.036	0.035	0.036	0.038	0.036	0.038	0.038	0.038	0.038	0.038	0.037	0.035	0.036	0.035	0.037	0.038	0.037	0.039	0.04	0.04	0.04
561	0.027	0.028	0.026	0.032	0.033	0.032	0.033	0.034	0.032	0.033	0.034	0.033	0.033	0.035	0.034	0.034	0.034	0.033	0.034	0.035	0.034	0.034	0.035	0.034	0.035	0.036	0.035	0.035	0.036	0.035	0.036	0.037	0.036	0.037	0.038	0.037	0.038	0.038	0.036	0.035	0.036	0.035	0.036	0.038	0.036	0.039	0.041	0.039	0.04
562	0.027	0.027	0.026	0.032	0.033	0.032	0.033	0.034	0.033	0.033	0.033	0.033	0.033	0.034	0.034	0.033	0.034	0.034	0.034	0.035	0.034	0.034	0.035	0.034	0.035	0.036	0.035	0.035	0.036	0.034	0.035	0.037	0.036	0.037	0.038	0.037	0.038	0.037	0.036	0.035	0.036	0.035	0.036	0.038	0.036	0.039	0.04	0.039	0.039
563	0.026	0.027	0.026	0.032	0.032	0.032	0.032	0.033	0.032	0.032	0.033	0.033	0.033	0.034	0.033	0.033	0.034	0.033	0.034	0.034	0.034	0.034	0.034	0.034	0.035	0.036	0.035	0.034	0.035	0.034	0.035	0.037	0.036	0.037	0.037	0.037	0.038	0.037	0.036	0.034	0.035	0.035	0.036	0.037	0.036	0.038	0.04	0.039	0.039
564	0.026	0.026	0.026	0.031	0.032	0.031	0.032	0.032	0.032	0.032	0.032	0.032	0.033	0.034	0.033	0.033	0.033	0.033	0.033	0.034	0.034	0.033	0.034	0.034	0.035	0.035	0.035	0.034	0.035	0.034	0.035	0.036	0.036	0.037	0.037	0.037	0.038	0.036	0.036	0.034	0.035	0.034	0.036	0.037	0.036	0.038	0.039	0.039	0.039
565	0.026	0.026	0.026	0.031	0.032	0.032	0.032	0.032	0.032	0.032	0.032	0.032	0.032	0.034	0.033	0.032	0.033	0.033	0.033	0.034	0.034	0.033	0.034	0.034	0.034	0.035	0.035	0.034	0.034	0.034	0.035	0.036	0.036	0.037	0.037	0.037	0.038	0.036	0.036	0.034	0.035	0.034	0.036	0.037	0.036	0.038	0.039	0.039	0.039
566	0.026	0.026	0.026	0.031	0.032	0.032	0.032	0.032	0.032	0.032	0.032	0.032	0.033	0.034	0.033	0.033	0.033	0.033	0.033	0.034	0.033	0.033	0.034	0.033	0.034	0.035	0.035	0.034	0.035	0.034	0.035	0.036	0.035	0.036	0.037	0.036	0.038	0.037	0.036	0.034	0.035	0.034	0.036	0.036	0.036	0.038	0.039	0.038	0.039
567	0.026	0.026	0.026	0.031	0.032	0.031	0.032	0.032	0.032	0.032	0.032	0.032	0.032	0.034	0.033	0.032	0.033	0.033	0.033	0.034	0.033	0.033	0.034	0.033	0.035	0.035	0.035	0.034	0.034	0.034	0.034	0.036	0.035	0.036	0.037	0.036	0.037	0.036	0.036	0.034	0.035	0.034	0.035	0.036	0.035	0.038	0.039	0.038	0.038
568	0.026	0.027	0.026	0.031	0.032	0.031	0.032	0.032	0.032	0.032	0.032	0.032	0.032	0.034	0.033	0.032	0.033	0.033	0.033	0.034	0.033	0.033	0.034	0.033	0.034	0.035	0.035	0.034	0.035	0.034	0.034	0.036	0.035	0.036	0.037	0.036	0.037	0.036	0.035	0.034	0.034	0.034	0.035	0.036	0.036	0.038	0.039	0.038	0.038
569	0.026	0.026	0.026	0.031	0.032	0.031	0.032	0.032	0.031	0.031	0.032	0.032	0.032	0.033	0.033	0.032	0.033	0.032	0.033	0.033	0.033	0.033	0.034	0.033	0.034	0.035	0.035	0.034	0.034	0.034	0.034	0.035	0.035	0.036	0.036	0.036	0.037	0.036	0.036	0.034	0.034	0.034	0.035	0.036	0.036	0.037	0.038	0.038	0.038
570	0.026	0.026	0.026	0.031	0.031	0.031	0.031	0.031	0.031	0.031	0.031	0.032	0.032	0.033	0.033	0.032	0.032	0.032	0.033	0.033	0.033	0.033	0.033	0.033	0.034	0.034	0.034	0.034	0.034	0.034	0.034	0.035	0.035	0.036	0.036	0.036	0.037	0.036	0.035	0.033	0.034	0.034	0.035	0.035	0.036	0.037	0.038	0.038	0.038
571	0.026	0.026	0.026	0.031	0.031	0.031	0.031	0.031	0.031	0.031	0.031	0.031	0.032	0.033	0.033	0.032	0.032	0.032	0.033	0.033	0.033	0.033	0.033	0.033	0.034	0.034	0.034	0.034	0.034	0.034	0.034	0.035	0.035	0.036	0.036	0.036	0.037	0.035	0.035	0.033	0.033	0.034	0.035	0.035	0.035	0.037	0.038	0.038	0.038
572	0.026	0.026	0.026	0.031	0.031	0.031	0.031	0.031	0.031	0.031	0.031	0.031	0.032	0.032	0.032	0.032	0.032	0.032	0.032	0.033	0.033	0.032	0.033	0.033	0.033	0.034	0.034	0.033	0.034	0.033	0.034	0.035	0.034	0.035	0.036	0.035	0.036	0.035	0.035	0.033	0.033	0.033	0.034	0.035	0.035	0.037	0.038	0.038	0.037
573	0.026	0.026	0.026	0.03	0.031	0.03	0.031	0.031	0.031	0.031	0.031	0.031	0.032	0.032	0.032	0.031	0.032	0.032	0.032	0.033	0.033	0.032	0.033	0.033	0.033	0.034	0.034	0.033	0.033	0.033	0.033	0.034	0.034	0.035	0.035	0.035	0.036	0.035	0.035	0.033	0.033	0.033	0.034	0.035	0.035	0.036	0.037	0.037	0.037
574	0.026	0.026	0.026	0.03	0.031	0.031	0.031	0.031	0.031	0.031	0.031	0.031	0.032	0.033	0.032	0.032	0.032	0.032	0.033	0.033	0.033	0.032	0.033	0.033	0.034	0.034	0.034	0.033	0.034	0.033	0.034	0.035	0.034	0.035	0.035	0.036	0.036	0.035	0.034	0.033	0.033	0.033	0.034	0.035	0.035	0.037	0.038	0.037	0.037
575	0.026	0.026	0.026	0.031	0.031	0.031	0.031	0.031	0.031	0.031	0.031	0.031	0.032	0.033	0.032	0.032	0.032	0.032	0.032	0.033	0.033	0.033	0.033	0.033	0.034	0.034	0.034	0.033	0.034	0.033	0.034	0.035	0.034	0.035	0.036	0.036	0.036	0.036	0.035	0.033	0.034	0.033	0.034	0.035	0.035	0.037	0.038	0.037	0.037
576	0.026	0.027	0.026	0.031	0.032	0.031	0.032	0.032	0.031	0.031	0.032	0.032	0.032	0.033	0.033	0.032	0.033	0.032	0.033	0.034	0.033	0.033	0.034	0.033	0.034	0.035	0.034	0.033	0.034	0.034	0.034	0.035	0.034	0.035	0.036	0.035	0.037	0.036	0.035	0.033	0.034	0.033	0.034	0.036	0.035	0.037	0.038	0.038	0.037
577	0.027	0.027	0.026	0.031	0.032	0.031	0.032	0.033	0.031	0.032	0.032	0.032	0.032	0.034	0.033	0.032	0.033	0.032	0.033	0.034	0.033	0.033	0.034	0.033	0.034	0.035	0.035	0.034	0.035	0.034	0.034	0.036	0.034	0.036	0.037	0.036	0.037	0.036	0.035	0.033	0.034	0.033	0.035	0.036	0.035	0.037	0.038	0.037	0.037
578	0.027	0.027	0.027	0.031	0.032	0.031	0.032	0.033	0.032	0.032	0.032	0.032	0.032	0.034	0.033	0.032	0.033	0.032	0.033	0.034	0.033	0.033	0.034	0.033	0.034	0.035	0.035	0.034	0.035	0.034	0.034	0.036	0.035	0.036	0.037	0.036	0.037	0.036	0.035	0.033	0.034	0.033	0.034	0.036	0.035	0.037	0.038	0.038	0.037
579	0.027	0.028	0.026	0.031	0.032	0.031	0.032	0.033	0.032	0.032	0.033	0.032	0.033	0.034	0.033	0.033	0.034	0.033	0.033	0.034	0.033	0.034	0.034	0.033	0.034	0.036	0.035	0.034	0.035	0.034	0.035	0.036	0.035	0.036	0.037	0.036	0.037	0.036	0.035	0.033	0.035	0.033	0.035	0.036	0.035	0.037	0.039	0.037	0.038
580	0.027	0.028	0.027	0.031	0.032	0.031	0.032	0.033	0.032	0.032	0.033	0.032	0.033	0.034	0.033	0.033	0.034	0.033	0.033	0.034	0.033	0.034	0.034	0.034	0.035	0.036	0.035	0.034	0.035	0.034	0.034	0.036	0.035	0.036	0.037	0.036	0.037	0.036	0.035	0.034	0.035	0.034	0.035	0.036	0.035	0.037	0.039	0.038	0.038
581	0.027	0.028	0.026	0.032	0.032	0.031	0.032	0.033	0.032	0.032	0.033	0.032	0.033	0.034	0.033	0.033	0.034	0.033	0.033	0.034	0.033	0.034	0.035	0.034	0.034	0.036	0.035	0.034	0.035	0.033	0.034	0.036	0.035	0.036	0.037	0.036	0.037	0.036	0.035	0.033	0.035	0.033	0.035	0.036	0.035	0.037	0.039	0.038	0.037
582	0.027	0.028	0.026	0.031	0.033	0.031	0.032	0.033	0.032	0.032	0.033	0.032	0.033	0.034	0.033	0.032	0.034	0.033	0.033	0.034	0.033	0.033	0.034	0.033	0.034	0.036	0.035	0.034	0.035	0.034	0.034	0.036	0.035	0.036	0.037	0.036	0.037	0.036	0.035	0.033	0.034	0.033	0.035	0.036	0.035	0.037	0.039	0.038	0.037
583	0.027	0.027	0.026	0.031	0.032	0.031	0.032	0.033	0.032	0.032	0.032	0.032	0.032	0.034	0.033	0.032	0.033	0.032	0.033	0.034	0.033	0.033	0.034	0.033	0.034	0.035	0.034	0.034	0.035	0.033	0.034	0.036	0.034	0.036	0.037	0.036	0.037	0.036	0.035	0.033	0.034	0.033	0.034	0.036	0.034	0.037	0.039	0.037	0.037
584	0.027	0.027	0.026	0.031	0.032	0.031	0.032	0.032	0.031	0.032	0.032	0.032	0.032	0.033	0.033	0.032	0.033	0.032	0.033	0.034	0.033	0.033	0.034	0.033	0.034	0.035	0.034	0.033	0.034	0.033	0.034	0.036	0.034	0.036	0.036	0.036	0.037	0.036	0.035	0.033	0.034	0.033	0.034	0.036	0.034	0.037	0.038	0.037	0.037
585	0.027	0.028	0.027	0.031	0.032	0.031	0.032	0.032	0.032	0.032	0.032	0.032	0.032	0.033	0.033	0.032	0.033	0.032	0.033	0.034	0.033	0.033	0.034	0.033	0.034	0.035	0.034	0.033	0.034	0.033	0.034	0.036	0.034	0.036	0.036	0.036	0.037	0.036	0.035	0.033	0.034	0.033	0.034	0.035	0.034	0.037	0.038	0.037	0.037
586	0.027	0.028	0.026	0.031	0.032	0.031	0.032	0.033	0.032	0.032	0.032	0.032	0.032	0.034	0.033	0.032	0.033	0.032	0.033	0.034	0.033	0.033	0.034	0.033	0.034	0.035	0.034	0.033	0.034	0.033	0.034	0.036	0.034	0.036	0.036	0.036	0.036	0.036	0.034	0.033	0.034	0.033	0.034	0.035	0.034	0.036	0.038	0.037	0.037
587	0.027	0.027	0.026	0.031	0.032	0.031	0.032	0.032	0.031	0.031	0.032	0.031	0.032	0.033	0.033	0.032	0.033	0.032	0.033	0.033	0.033	0.033	0.034	0.033	0.034	0.035	0.034	0.033	0.034	0.033	0.034	0.036	0.034	0.036	0.036	0.036	0.037	0.036	0.035	0.033	0.034	0.033	0.034	0.035	0.034	0.036	0.038	0.037	0.037
588	0.027	0.027	0.026	0.031	0.032	0.031	0.032	0.032	0.031	0.031	0.032	0.031	0.032	0.033	0.032	0.032	0.032	0.032	0.033	0.033	0.032	0.033	0.033	0.033	0.034	0.035	0.034	0.033	0.034	0.033	0.034	0.036	0.035	0.036	0.036	0.036	0.037	0.036	0.034	0.032	0.034	0.032	0.034	0.035	0.034	0.036	0.038	0.037	0.037
589	0.027	0.027	0.026	0.031	0.032	0.031	0.032	0.032	0.031	0.031	0.032	0.031	0.032	0.033	0.032	0.032	0.033	0.032	0.033	0.033	0.033	0.033	0.033	0.033	0.034	0.035	0.034	0.033	0.034	0.033	0.034	0.035	0.034	0.035	0.036	0.035	0.037	0.035	0.034	0.033	0.034	0.032	0.034	0.035	0.034	0.036	0.038	0.037	0.036
590	0.027	0.027	0.026	0.031	0.032	0.031	0.032	0.032	0.031	0.031	0.032	0.031	0.032	0.033	0.032	0.032	0.032	0.032	0.032	0.033	0.032	0.033	0.033	0.033	0.034	0.035	0.034	0.033	0.034	0.033	0.034	0.035	0.034	0.035	0.036	0.035	0.036	0.035	0.034	0.032	0.033	0.032	0.034	0.035	0.034	0.036	0.037	0.036	0.036
591	0.027	0.027	0.026	0.031	0.031	0.031	0.032	0.032	0.031	0.031	0.032	0.031	0.032	0.033	0.032	0.032	0.032	0.032	0.032	0.033	0.032	0.032	0.033	0.032	0.034	0.034	0.034	0.033	0.034	0.033	0.034	0.035	0.034	0.035	0.036	0.035	0.036	0.035	0.034	0.032	0.033	0.032	0.034	0.035	0.034	0.036	0.037	0.037	0.036
592	0.027	0.027	0.026	0.031	0.031	0.03	0.031	0.032	0.031	0.031	0.031	0.031	0.032	0.033	0.032	0.032	0.032	0.032	0.033	0.033	0.032	0.033	0.033	0.032	0.033	0.034	0.034	0.033	0.033	0.033	0.034	0.035	0.034	0.035	0.035	0.035	0.036	0.035	0.034	0.032	0.033	0.032	0.034	0.034	0.034	0.036	0.037	0.036	0.036
593	0.026	0.027	0.026	0.03	0.031	0.03	0.031	0.032	0.031	0.031	0.031	0.031	0.032	0.033	0.032	0.032	0.032	0.032	0.032	0.033	0.032	0.032	0.033	0.032	0.033	0.034	0.033	0.033	0.033	0.032	0.033	0.034	0.033	0.034	0.035	0.034	0.036	0.035	0.034	0.032	0.033	0.032	0.033	0.034	0.033	0.036	0.036	0.036	0.036
594	0.026	0.027	0.026	0.03	0.031	0.03	0.031	0.031	0.031	0.03	0.031	0.031	0.031	0.032	0.032	0.031	0.032	0.032	0.032	0.032	0.032	0.032	0.033	0.032	0.033	0.034	0.034	0.032	0.033	0.032	0.033	0.034	0.033	0.034	0.035	0.034	0.036	0.034	0.034	0.032	0.032	0.032	0.033	0.034	0.033	0.036	0.036	0.036	0.036
595	0.026	0.026	0.026	0.03	0.03	0.03	0.031	0.03	0.03	0.03	0.03	0.03	0.031	0.032	0.032	0.031	0.031	0.031	0.032	0.032	0.032	0.032	0.032	0.032	0.033	0.033	0.034	0.032	0.032	0.032	0.033	0.034	0.034	0.034	0.034	0.035	0.036	0.034	0.034	0.031	0.032	0.032	0.033	0.033	0.033	0.035	0.036	0.036	0.036
596	0.026	0.026	0.026	0.03	0.03	0.03	0.03	0.03	0.03	0.03	0.03	0.03	0.031	0.032	0.032	0.031	0.031	0.031	0.031	0.032	0.032	0.031	0.032	0.032	0.033	0.033	0.033	0.032	0.032	0.032	0.032	0.034	0.034	0.034	0.034	0.035	0.035	0.034	0.034	0.031	0.031	0.032	0.032	0.033	0.033	0.035	0.036	0.036	0.036
597	0.026	0.027	0.026	0.03	0.03	0.03	0.031	0.031	0.03	0.03	0.031	0.03	0.031	0.032	0.032	0.031	0.031	0.031	0.032	0.032	0.031	0.032	0.032	0.032	0.033	0.033	0.033	0.032	0.033	0.032	0.033	0.034	0.033	0.034	0.034	0.034	0.035	0.034	0.033	0.031	0.032	0.031	0.032	0.034	0.033	0.035	0.036	0.036	0.035
598	0.026	0.027	0.026	0.03	0.031	0.03	0.031	0.031	0.031	0.03	0.031	0.031	0.031	0.032	0.032	0.031	0.032	0.031	0.032	0.032	0.032	0.032	0.033	0.032	0.033	0.034	0.033	0.032	0.033	0.032	0.032	0.034	0.033	0.034	0.034	0.034	0.035	0.034	0.033	0.031	0.032	0.031	0.033	0.034	0.033	0.035	0.036	0.036	0.035
599	0.027	0.027	0.026	0.03	0.031	0.03	0.031	0.031	0.031	0.03	0.031	0.03	0.031	0.033	0.032	0.031	0.032	0.031	0.032	0.032	0.032	0.032	0.033	0.032	0.033	0.034	0.033	0.032	0.033	0.032	0.032	0.034	0.033	0.034	0.034	0.034	0.035	0.034	0.034	0.031	0.032	0.032	0.033	0.034	0.033	0.035	0.036	0.036	0.035
600	0.026	0.027	0.026	0.03	0.031	0.03	0.031	0.031	0.031	0.03	0.031	0.031	0.031	0.033	0.032	0.031	0.032	0.032	0.032	0.032	0.032	0.032	0.033	0.032	0.033	0.034	0.033	0.032	0.033	0.032	0.032	0.034	0.033	0.034	0.034	0.034	0.035	0.034	0.034	0.031	0.032	0.032	0.032	0.034	0.033	0.035	0.036	0.036	0.035
601	0.026	0.027	0.026	0.03	0.031	0.03	0.03	0.031	0.03	0.03	0.031	0.03	0.031	0.032	0.031	0.031	0.031	0.031	0.031	0.032	0.031	0.031	0.032	0.032	0.032	0.033	0.033	0.032	0.033	0.032	0.032	0.034	0.033	0.033	0.034	0.034	0.035	0.034	0.033	0.031	0.032	0.031	0.032	0.033	0.033	0.035	0.036	0.035	0.034
602	0.025	0.025	0.026	0.029	0.029	0.029	0.03	0.029	0.029	0.029	0.029	0.03	0.03	0.031	0.031	0.03	0.03	0.03	0.031	0.03	0.031	0.031	0.031	0.031	0.032	0.032	0.032	0.031	0.031	0.031	0.032	0.032	0.032	0.033	0.033	0.034	0.035	0.033	0.033	0.03	0.03	0.031	0.032	0.032	0.032	0.034	0.034	0.035	0.034
603	0.025	0.025	0.026	0.029	0.029	0.029	0.03	0.029	0.03	0.03	0.029	0.03	0.03	0.031	0.031	0.03	0.03	0.031	0.031	0.03	0.031	0.031	0.031	0.031	0.032	0.032	0.032	0.031	0.031	0.032	0.032	0.033	0.033	0.033	0.033	0.034	0.035	0.033	0.033	0.03	0.03	0.031	0.032	0.032	0.032	0.034	0.035	0.035	0.034
604	0.026	0.026	0.026	0.03	0.029	0.03	0.03	0.03	0.03	0.03	0.03	0.03	0.03	0.031	0.031	0.03	0.03	0.031	0.031	0.031	0.031	0.031	0.031	0.031	0.032	0.032	0.033	0.031	0.031	0.032	0.032	0.033	0.033	0.033	0.033	0.034	0.035	0.033	0.033	0.031	0.031	0.031	0.032	0.032	0.033	0.034	0.035	0.035	0.035
605	0.026	0.026	0.026	0.03	0.03	0.03	0.03	0.03	0.03	0.03	0.03	0.03	0.031	0.031	0.031	0.03	0.031	0.031	0.031	0.031	0.031	0.031	0.031	0.032	0.032	0.033	0.033	0.032	0.032	0.031	0.032	0.033	0.033	0.033	0.033	0.034	0.035	0.033	0.033	0.031	0.031	0.031	0.032	0.033	0.033	0.034	0.035	0.035	0.035
606	0.026	0.026	0.026	0.029	0.03	0.03	0.03	0.03	0.03	0.03	0.03	0.03	0.03	0.031	0.031	0.03	0.031	0.031	0.031	0.031	0.031	0.031	0.031	0.031	0.032	0.032	0.032	0.031	0.032	0.031	0.032	0.033	0.032	0.033	0.033	0.033	0.034	0.033	0.033	0.03	0.031	0.031	0.032	0.032	0.032	0.034	0.035	0.035	0.034
607	0.026	0.026	0.026	0.029	0.029	0.029	0.03	0.03	0.03	0.03	0.029	0.03	0.03	0.031	0.031	0.03	0.03	0.03	0.031	0.031	0.031	0.031	0.031	0.031	0.032	0.032	0.032	0.031	0.031	0.031	0.032	0.032	0.032	0.033	0.032	0.033	0.034	0.033	0.033	0.03	0.031	0.03	0.032	0.032	0.032	0.034	0.034	0.034	0.034
608	0.026	0.025	0.025	0.029	0.029	0.029	0.029	0.029	0.029	0.029	0.029	0.029	0.03	0.03	0.031	0.03	0.03	0.03	0.03	0.031	0.031	0.031	0.03	0.031	0.032	0.031	0.032	0.031	0.031	0.031	0.032	0.032	0.032	0.033	0.032	0.033	0.034	0.032	0.032	0.03	0.03	0.03	0.031	0.032	0.032	0.034	0.034	0.035	0.034
609	0.026	0.026	0.026	0.029	0.029	0.029	0.03	0.03	0.029	0.029	0.029	0.029	0.03	0.031	0.03	0.03	0.03	0.03	0.03	0.031	0.031	0.031	0.031	0.031	0.031	0.032	0.032	0.031	0.031	0.031	0.031	0.032	0.032	0.033	0.033	0.033	0.034	0.032	0.032	0.03	0.03	0.03	0.031	0.032	0.032	0.034	0.034	0.034	0.034
610	0.026	0.027	0.026	0.03	0.03	0.029	0.03	0.03	0.03	0.029	0.03	0.03	0.03	0.031	0.031	0.03	0.031	0.03	0.031	0.031	0.031	0.031	0.031	0.031	0.032	0.032	0.032	0.031	0.032	0.031	0.032	0.032	0.032	0.033	0.033	0.033	0.034	0.033	0.032	0.031	0.031	0.031	0.031	0.032	0.032	0.034	0.034	0.034	0.034
611	0.027	0.027	0.026	0.03	0.03	0.03	0.03	0.031	0.03	0.03	0.03	0.03	0.031	0.031	0.031	0.031	0.031	0.03	0.031	0.031	0.031	0.031	0.032	0.031	0.032	0.033	0.032	0.031	0.032	0.031	0.032	0.033	0.032	0.033	0.033	0.033	0.034	0.033	0.032	0.031	0.031	0.031	0.032	0.032	0.032	0.034	0.035	0.034	0.034
612	0.027	0.028	0.026	0.03	0.03	0.03	0.031	0.031	0.03	0.03	0.031	0.03	0.031	0.032	0.031	0.031	0.031	0.031	0.031	0.032	0.031	0.031	0.032	0.031	0.032	0.033	0.033	0.032	0.032	0.032	0.032	0.033	0.032	0.033	0.034	0.033	0.034	0.034	0.033	0.031	0.032	0.031	0.032	0.033	0.032	0.034	0.035	0.034	0.034
613	0.027	0.028	0.027	0.03	0.031	0.03	0.031	0.031	0.03	0.03	0.031	0.03	0.031	0.032	0.031	0.031	0.031	0.031	0.031	0.032	0.031	0.032	0.032	0.031	0.032	0.033	0.033	0.032	0.032	0.031	0.032	0.033	0.032	0.033	0.034	0.033	0.035	0.034	0.033	0.031	0.032	0.031	0.032	0.033	0.032	0.034	0.036	0.035	0.034
614	0.027	0.028	0.027	0.03	0.031	0.03	0.031	0.031	0.031	0.03	0.031	0.03	0.031	0.032	0.031	0.031	0.031	0.031	0.031	0.032	0.031	0.031	0.032	0.031	0.032	0.033	0.033	0.032	0.032	0.032	0.032	0.034	0.032	0.033	0.034	0.033	0.034	0.034	0.033	0.031	0.032	0.031	0.032	0.033	0.032	0.034	0.035	0.035	0.034
615	0.027	0.028	0.027	0.03	0.031	0.03	0.03	0.031	0.03	0.03	0.031	0.03	0.031	0.032	0.031	0.031	0.031	0.031	0.031	0.032	0.031	0.031	0.032	0.031	0.032	0.033	0.032	0.031	0.032	0.031	0.032	0.033	0.032	0.033	0.034	0.033	0.034	0.034	0.032	0.031	0.032	0.031	0.032	0.033	0.032	0.034	0.035	0.035	0.034
616	0.027	0.027	0.027	0.03	0.031	0.03	0.031	0.031	0.03	0.03	0.031	0.03	0.031	0.032	0.031	0.031	0.031	0.031	0.031	0.032	0.031	0.032	0.032	0.032	0.032	0.033	0.032	0.032	0.032	0.031	0.032	0.033	0.032	0.033	0.034	0.033	0.035	0.034	0.033	0.031	0.031	0.031	0.032	0.033	0.032	0.034	0.036	0.035	0.034
617	0.028	0.028	0.027	0.03	0.031	0.03	0.031	0.031	0.03	0.03	0.031	0.03	0.031	0.032	0.031	0.031	0.032	0.031	0.032	0.032	0.031	0.032	0.032	0.031	0.032	0.033	0.032	0.032	0.032	0.031	0.032	0.033	0.032	0.033	0.034	0.033	0.035	0.034	0.033	0.031	0.032	0.031	0.032	0.033	0.032	0.034	0.036	0.035	0.034
618	0.027	0.028	0.027	0.03	0.031	0.03	0.031	0.031	0.03	0.03	0.031	0.03	0.031	0.032	0.031	0.031	0.032	0.031	0.031	0.032	0.031	0.031	0.032	0.031	0.032	0.033	0.033	0.032	0.033	0.031	0.032	0.034	0.032	0.033	0.034	0.033	0.035	0.034	0.033	0.031	0.032	0.031	0.032	0.034	0.032	0.034	0.036	0.035	0.034
619	0.027	0.028	0.027	0.03	0.03	0.03	0.03	0.031	0.03	0.03	0.03	0.03	0.031	0.032	0.031	0.031	0.031	0.03	0.031	0.032	0.031	0.031	0.032	0.031	0.032	0.033	0.032	0.031	0.032	0.031	0.032	0.033	0.032	0.033	0.034	0.033	0.034	0.033	0.033	0.031	0.032	0.031	0.032	0.033	0.032	0.034	0.035	0.034	0.034
620	0.027	0.027	0.027	0.03	0.03	0.03	0.03	0.031	0.03	0.03	0.03	0.03	0.031	0.032	0.031	0.031	0.031	0.031	0.031	0.032	0.031	0.031	0.032	0.031	0.032	0.033	0.032	0.031	0.032	0.031	0.032	0.033	0.032	0.033	0.033	0.033	0.034	0.033	0.032	0.03	0.031	0.031	0.032	0.033	0.032	0.034	0.035	0.034	0.034
621	0.027	0.027	0.026	0.03	0.03	0.03	0.03	0.03	0.03	0.03	0.03	0.03	0.031	0.032	0.031	0.031	0.031	0.031	0.031	0.032	0.031	0.031	0.032	0.031	0.032	0.033	0.032	0.031	0.032	0.031	0.032	0.033	0.032	0.033	0.034	0.033	0.035	0.033	0.033	0.03	0.031	0.03	0.032	0.033	0.032	0.034	0.036	0.034	0.034
622	0.027	0.027	0.026	0.03	0.03	0.03	0.03	0.03	0.03	0.03	0.03	0.03	0.03	0.032	0.031	0.031	0.031	0.03	0.031	0.032	0.031	0.031	0.032	0.031	0.032	0.033	0.032	0.031	0.032	0.031	0.032	0.033	0.032	0.033	0.034	0.033	0.034	0.033	0.032	0.03	0.031	0.03	0.032	0.033	0.032	0.034	0.035	0.034	0.034
623	0.027	0.027	0.026	0.03	0.03	0.03	0.03	0.03	0.03	0.03	0.03	0.03	0.03	0.031	0.031	0.03	0.031	0.03	0.031	0.031	0.031	0.031	0.031	0.031	0.032	0.033	0.032	0.031	0.032	0.031	0.031	0.033	0.032	0.032	0.033	0.033	0.034	0.033	0.033	0.03	0.031	0.03	0.031	0.032	0.032	0.034	0.035	0.034	0.034
624	0.026	0.026	0.026	0.029	0.029	0.029	0.03	0.03	0.029	0.029	0.029	0.03	0.03	0.031	0.031	0.03	0.03	0.03	0.031	0.031	0.031	0.031	0.031	0.031	0.032	0.032	0.032	0.031	0.031	0.031	0.031	0.032	0.031	0.032	0.032	0.032	0.034	0.033	0.032	0.03	0.03	0.03	0.031	0.032	0.032	0.034	0.034	0.034	0.034
625	0.026	0.026	0.026	0.029	0.029	0.029	0.03	0.03	0.029	0.029	0.029	0.03	0.03	0.031	0.031	0.03	0.03	0.03	0.03	0.031	0.03	0.031	0.031	0.031	0.031	0.032	0.032	0.031	0.031	0.03	0.031	0.032	0.031	0.032	0.032	0.032	0.034	0.033	0.032	0.03	0.03	0.03	0.031	0.032	0.031	0.034	0.034	0.034	0.033
626	0.026	0.026	0.026	0.029	0.029	0.029	0.03	0.03	0.029	0.029	0.029	0.029	0.03	0.031	0.03	0.03	0.03	0.03	0.03	0.031	0.03	0.031	0.031	0.031	0.031	0.031	0.032	0.031	0.031	0.031	0.031	0.032	0.031	0.033	0.032	0.033	0.034	0.032	0.032	0.03	0.03	0.03	0.031	0.032	0.031	0.034	0.034	0.034	0.033
627	0.027	0.026	0.026	0.029	0.029	0.029	0.03	0.03	0.03	0.029	0.029	0.03	0.03	0.031	0.031	0.03	0.03	0.03	0.031	0.031	0.03	0.031	0.031	0.031	0.032	0.032	0.032	0.031	0.031	0.031	0.031	0.032	0.031	0.032	0.032	0.032	0.034	0.032	0.032	0.03	0.03	0.03	0.031	0.032	0.031	0.034	0.034	0.034	0.034
628	0.027	0.027	0.026	0.029	0.029	0.029	0.03	0.03	0.029	0.03	0.03	0.03	0.03	0.031	0.03	0.03	0.03	0.03	0.031	0.031	0.03	0.031	0.031	0.031	0.031	0.031	0.032	0.031	0.031	0.031	0.031	0.032	0.031	0.032	0.032	0.032	0.034	0.032	0.032	0.03	0.03	0.03	0.031	0.032	0.031	0.034	0.034	0.034	0.033
629	0.027	0.027	0.026	0.029	0.03	0.029	0.03	0.03	0.029	0.03	0.03	0.029	0.03	0.031	0.03	0.03	0.03	0.03	0.03	0.031	0.03	0.03	0.031	0.031	0.031	0.032	0.032	0.031	0.031	0.031	0.031	0.032	0.031	0.032	0.033	0.032	0.034	0.032	0.032	0.03	0.03	0.03	0.031	0.032	0.031	0.033	0.034	0.034	0.033
630	0.026	0.027	0.026	0.029	0.03	0.029	0.03	0.03	0.029	0.029	0.03	0.029	0.03	0.031	0.03	0.03	0.03	0.03	0.03	0.031	0.03	0.031	0.031	0.031	0.031	0.032	0.032	0.031	0.031	0.03	0.031	0.032	0.031	0.032	0.032	0.032	0.033	0.032	0.031	0.03	0.031	0.03	0.031	0.032	0.031	0.033	0.034	0.033	0.033
631	0.026	0.026	0.026	0.029	0.03	0.029	0.03	0.03	0.029	0.029	0.029	0.029	0.03	0.031	0.03	0.03	0.03	0.03	0.03	0.031	0.03	0.03	0.031	0.031	0.031	0.032	0.032	0.03	0.031	0.03	0.031	0.032	0.031	0.032	0.032	0.032	0.033	0.032	0.032	0.03	0.03	0.03	0.031	0.032	0.031	0.033	0.034	0.034	0.033
632	0.026	0.027	0.026	0.029	0.03	0.029	0.029	0.03	0.029	0.029	0.03	0.029	0.03	0.031	0.03	0.03	0.03	0.03	0.03	0.031	0.03	0.03	0.031	0.03	0.031	0.032	0.032	0.03	0.031	0.031	0.031	0.032	0.031	0.032	0.033	0.032	0.034	0.032	0.032	0.03	0.03	0.03	0.031	0.032	0.031	0.033	0.034	0.034	0.033
633	0.026	0.027	0.026	0.029	0.03	0.029	0.03	0.03	0.029	0.029	0.03	0.029	0.03	0.031	0.03	0.03	0.03	0.03	0.03	0.031	0.03	0.03	0.031	0.03	0.031	0.032	0.032	0.031	0.031	0.031	0.031	0.033	0.032	0.032	0.033	0.033	0.034	0.033	0.032	0.03	0.03	0.03	0.031	0.032	0.031	0.033	0.034	0.034	0.033
634	0.026	0.027	0.026	0.029	0.029	0.029	0.029	0.03	0.029	0.029	0.029	0.029	0.03	0.031	0.03	0.03	0.03	0.03	0.03	0.031	0.03	0.03	0.031	0.03	0.031	0.032	0.031	0.03	0.031	0.03	0.031	0.032	0.031	0.032	0.032	0.032	0.034	0.033	0.032	0.029	0.03	0.03	0.031	0.032	0.031	0.033	0.034	0.034	0.033
635	0.026	0.026	0.026	0.029	0.029	0.029	0.029	0.029	0.029	0.029	0.029	0.029	0.03	0.03	0.03	0.03	0.03	0.03	0.03	0.03	0.03	0.03	0.03	0.03	0.031	0.031	0.031	0.03	0.03	0.03	0.03	0.032	0.031	0.032	0.032	0.032	0.033	0.032	0.031	0.03	0.03	0.029	0.03	0.031	0.031	0.033	0.034	0.033	0.033
636	0.027	0.027	0.026	0.029	0.029	0.029	0.029	0.03	0.029	0.029	0.029	0.029	0.03	0.031	0.03	0.03	0.03	0.03	0.03	0.03	0.03	0.03	0.031	0.03	0.031	0.031	0.031	0.03	0.031	0.03	0.031	0.032	0.031	0.032	0.032	0.032	0.033	0.032	0.031	0.029	0.03	0.029	0.03	0.031	0.031	0.033	0.034	0.033	0.033
637	0.026	0.027	0.026	0.029	0.029	0.029	0.03	0.03	0.029	0.029	0.029	0.029	0.03	0.031	0.03	0.03	0.03	0.03	0.03	0.031	0.03	0.03	0.031	0.03	0.031	0.032	0.031	0.03	0.031	0.03	0.031	0.032	0.031	0.032	0.032	0.032	0.033	0.032	0.032	0.03	0.03	0.029	0.031	0.031	0.031	0.033	0.034	0.033	0.033
638	0.027	0.027	0.027	0.029	0.029	0.029	0.03	0.03	0.03	0.029	0.03	0.029	0.03	0.031	0.031	0.03	0.03	0.03	0.03	0.031	0.03	0.03	0.031	0.031	0.031	0.032	0.031	0.031	0.031	0.031	0.031	0.032	0.031	0.032	0.033	0.033	0.033	0.032	0.032	0.03	0.03	0.03	0.031	0.032	0.031	0.033	0.034	0.034	0.033
639	0.027	0.027	0.026	0.029	0.03	0.029	0.03	0.03	0.029	0.029	0.03	0.029	0.03	0.031	0.03	0.03	0.03	0.03	0.03	0.031	0.03	0.03	0.031	0.03	0.031	0.032	0.031	0.03	0.031	0.03	0.03	0.032	0.031	0.032	0.033	0.032	0.033	0.032	0.031	0.03	0.03	0.03	0.03	0.032	0.031	0.033	0.034	0.033	0.032
640	0.027	0.027	0.026	0.029	0.029	0.029	0.03	0.03	0.029	0.029	0.03	0.029	0.03	0.031	0.03	0.03	0.03	0.03	0.03	0.031	0.03	0.031	0.031	0.03	0.031	0.032	0.031	0.031	0.031	0.03	0.031	0.032	0.031	0.032	0.033	0.032	0.034	0.032	0.031	0.03	0.03	0.029	0.031	0.032	0.031	0.033	0.034	0.033	0.033
641	0.027	0.027	0.026	0.029	0.029	0.029	0.029	0.03	0.029	0.029	0.029	0.029	0.03	0.031	0.03	0.03	0.03	0.03	0.03	0.031	0.03	0.03	0.031	0.03	0.031	0.032	0.031	0.03	0.031	0.03	0.031	0.032	0.031	0.032	0.033	0.032	0.033	0.032	0.031	0.029	0.03	0.029	0.031	0.031	0.031	0.033	0.034	0.033	0.033
642	0.026	0.027	0.026	0.029	0.03	0.029	0.03	0.03	0.029	0.028	0.029	0.029	0.03	0.031	0.03	0.03	0.03	0.03	0.03	0.031	0.03	0.03	0.031	0.03	0.031	0.032	0.031	0.03	0.03	0.03	0.03	0.032	0.031	0.032	0.033	0.032	0.033	0.032	0.031	0.029	0.03	0.029	0.031	0.032	0.031	0.033	0.034	0.034	0.033
643	0.026	0.027	0.026	0.029	0.029	0.029	0.029	0.03	0.029	0.029	0.029	0.029	0.03	0.031	0.03	0.03	0.03	0.03	0.03	0.03	0.03	0.03	0.031	0.03	0.031	0.032	0.031	0.03	0.031	0.03	0.031	0.032	0.031	0.032	0.033	0.032	0.034	0.032	0.032	0.029	0.03	0.03	0.03	0.031	0.031	0.033	0.034	0.034	0.033
644	0.027	0.027	0.026	0.029	0.03	0.029	0.03	0.03	0.029	0.029	0.029	0.029	0.03	0.031	0.03	0.03	0.03	0.03	0.03	0.031	0.03	0.031	0.031	0.03	0.031	0.032	0.032	0.031	0.031	0.031	0.031	0.033	0.031	0.032	0.033	0.032	0.034	0.033	0.032	0.03	0.03	0.03	0.031	0.032	0.031	0.033	0.034	0.034	0.033
645	0.027	0.027	0.026	0.029	0.03	0.029	0.03	0.03	0.03	0.029	0.03	0.029	0.03	0.031	0.03	0.03	0.03	0.03	0.03	0.031	0.03	0.03	0.031	0.03	0.031	0.032	0.032	0.03	0.031	0.03	0.031	0.032	0.031	0.032	0.032	0.032	0.034	0.032	0.032	0.03	0.03	0.03	0.031	0.031	0.031	0.033	0.034	0.034	0.033
646	0.027	0.028	0.026	0.03	0.03	0.029	0.03	0.03	0.029	0.029	0.03	0.029	0.03	0.031	0.03	0.03	0.03	0.03	0.03	0.031	0.03	0.031	0.031	0.03	0.031	0.032	0.032	0.03	0.031	0.03	0.031	0.032	0.031	0.032	0.033	0.032	0.034	0.033	0.032	0.03	0.031	0.03	0.031	0.032	0.031	0.033	0.034	0.033	0.033
647	0.027	0.027	0.026	0.029	0.03	0.029	0.03	0.03	0.029	0.029	0.03	0.029	0.03	0.031	0.031	0.03	0.031	0.03	0.03	0.031	0.03	0.031	0.031	0.03	0.031	0.032	0.032	0.03	0.031	0.03	0.031	0.032	0.031	0.032	0.033	0.032	0.034	0.033	0.032	0.03	0.03	0.03	0.031	0.032	0.031	0.033	0.034	0.034	0.033
648	0.027	0.027	0.026	0.029	0.03	0.029	0.03	0.03	0.029	0.029	0.03	0.029	0.03	0.031	0.03	0.03	0.03	0.03	0.03	0.031	0.03	0.03	0.031	0.03	0.031	0.032	0.031	0.03	0.031	0.03	0.031	0.032	0.031	0.032	0.033	0.032	0.033	0.032	0.031	0.029	0.03	0.029	0.031	0.031	0.031	0.032	0.034	0.033	0.033
649	0.026	0.027	0.026	0.029	0.029	0.029	0.029	0.03	0.029	0.029	0.029	0.029	0.03	0.03	0.03	0.03	0.03	0.03	0.03	0.03	0.03	0.03	0.031	0.03	0.031	0.032	0.031	0.03	0.031	0.03	0.031	0.032	0.031	0.032	0.032	0.032	0.033	0.032	0.031	0.029	0.03	0.029	0.03	0.031	0.03	0.032	0.034	0.033	0.032
650	0.026	0.026	0.026	0.029	0.029	0.028	0.029	0.029	0.028	0.028	0.029	0.028	0.03	0.03	0.03	0.029	0.03	0.029	0.03	0.03	0.03	0.03	0.03	0.03	0.031	0.031	0.031	0.03	0.03	0.03	0.03	0.032	0.031	0.032	0.032	0.032	0.033	0.032	0.031	0.029	0.03	0.029	0.03	0.031	0.03	0.032	0.033	0.033	0.032
651	0.026	0.026	0.026	0.028	0.029	0.029	0.029	0.029	0.029	0.028	0.029	0.028	0.029	0.03	0.03	0.029	0.029	0.029	0.03	0.03	0.03	0.03	0.03	0.03	0.031	0.031	0.031	0.03	0.03	0.03	0.03	0.031	0.031	0.031	0.032	0.032	0.032	0.032	0.031	0.029	0.029	0.029	0.03	0.031	0.03	0.032	0.033	0.033	0.032
652	0.026	0.027	0.026	0.028	0.028	0.028	0.029	0.029	0.029	0.028	0.029	0.028	0.029	0.03	0.03	0.029	0.029	0.029	0.029	0.03	0.03	0.03	0.03	0.03	0.03	0.031	0.03	0.03	0.031	0.03	0.03	0.032	0.031	0.032	0.032	0.032	0.032	0.031	0.031	0.029	0.029	0.029	0.029	0.03	0.03	0.031	0.033	0.032	0.032
653	0.027	0.027	0.026	0.028	0.029	0.028	0.029	0.029	0.029	0.028	0.029	0.028	0.029	0.03	0.03	0.029	0.03	0.029	0.029	0.03	0.03	0.03	0.03	0.03	0.03	0.031	0.031	0.03	0.03	0.03	0.03	0.032	0.031	0.032	0.032	0.032	0.032	0.032	0.031	0.029	0.03	0.029	0.03	0.031	0.03	0.032	0.033	0.033	0.032
654	0.026	0.027	0.027	0.028	0.029	0.028	0.029	0.029	0.029	0.028	0.028	0.028	0.029	0.03	0.03	0.029	0.029	0.03	0.03	0.03	0.03	0.03	0.03	0.03	0.031	0.031	0.031	0.03	0.031	0.03	0.031	0.032	0.031	0.031	0.032	0.032	0.033	0.032	0.031	0.029	0.03	0.029	0.03	0.031	0.03	0.032	0.034	0.034	0.032
655	0.027	0.027	0.026	0.028	0.029	0.028	0.029	0.029	0.028	0.028	0.029	0.028	0.029	0.03	0.03	0.029	0.03	0.029	0.029	0.03	0.029	0.03	0.03	0.03	0.03	0.031	0.031	0.03	0.03	0.029	0.03	0.031	0.03	0.031	0.031	0.031	0.032	0.031	0.031	0.029	0.029	0.029	0.03	0.031	0.03	0.032	0.033	0.033	0.032
656	0.026	0.026	0.026	0.028	0.028	0.028	0.028	0.028	0.028	0.028	0.028	0.028	0.029	0.03	0.03	0.029	0.029	0.029	0.029	0.029	0.029	0.029	0.029	0.029	0.03	0.03	0.031	0.029	0.029	0.029	0.029	0.03	0.03	0.031	0.031	0.031	0.032	0.031	0.031	0.029	0.029	0.029	0.03	0.03	0.03	0.031	0.032	0.032	0.031
657	0.026	0.026	0.026	0.028	0.028	0.028	0.028	0.028	0.028	0.028	0.028	0.028	0.029	0.029	0.029	0.029	0.029	0.029	0.029	0.029	0.029	0.029	0.029	0.029	0.03	0.03	0.03	0.029	0.029	0.029	0.03	0.03	0.03	0.031	0.03	0.031	0.033	0.031	0.031	0.028	0.028	0.028	0.03	0.03	0.03	0.032	0.032	0.033	0.032
658	0.026	0.025	0.026	0.028	0.028	0.028	0.028	0.028	0.028	0.028	0.027	0.028	0.029	0.029	0.03	0.028	0.028	0.029	0.029	0.028	0.029	0.029	0.029	0.029	0.03	0.03	0.031	0.029	0.029	0.029	0.03	0.03	0.03	0.031	0.03	0.031	0.033	0.03	0.031	0.028	0.028	0.029	0.03	0.029	0.03	0.032	0.032	0.033	0.032
659	0.025	0.025	0.026	0.028	0.028	0.028	0.028	0.028	0.028	0.028	0.028	0.028	0.028	0.029	0.029	0.028	0.028	0.029	0.029	0.028	0.029	0.029	0.029	0.03	0.03	0.03	0.031	0.029	0.029	0.029	0.03	0.031	0.031	0.031	0.031	0.032	0.033	0.031	0.031	0.028	0.028	0.028	0.03	0.03	0.03	0.031	0.032	0.033	0.032
660	0.026	0.026	0.026	0.028	0.028	0.028	0.029	0.028	0.028	0.028	0.028	0.028	0.029	0.029	0.03	0.029	0.029	0.029	0.029	0.029	0.029	0.029	0.029	0.03	0.03	0.03	0.03	0.03	0.03	0.03	0.03	0.031	0.03	0.031	0.031	0.031	0.032	0.031	0.031	0.029	0.029	0.029	0.03	0.03	0.03	0.032	0.032	0.032	0.032
661	0.026	0.026	0.026	0.029	0.029	0.028	0.029	0.029	0.029	0.028	0.028	0.028	0.029	0.03	0.03	0.029	0.03	0.029	0.03	0.03	0.03	0.029	0.03	0.03	0.03	0.031	0.031	0.03	0.03	0.03	0.03	0.031	0.031	0.031	0.031	0.031	0.032	0.031	0.031	0.029	0.029	0.029	0.03	0.03	0.03	0.032	0.032	0.033	0.031
662	0.027	0.027	0.026	0.029	0.029	0.028	0.029	0.029	0.028	0.028	0.029	0.028	0.029	0.03	0.03	0.029	0.029	0.029	0.029	0.03	0.03	0.03	0.03	0.03	0.03	0.031	0.031	0.029	0.03	0.03	0.03	0.031	0.03	0.031	0.031	0.031	0.033	0.032	0.031	0.029	0.03	0.029	0.03	0.031	0.03	0.032	0.033	0.033	0.032
663	0.027	0.027	0.027	0.029	0.029	0.029	0.029	0.029	0.028	0.028	0.029	0.029	0.029	0.03	0.03	0.029	0.03	0.029	0.03	0.03	0.03	0.03	0.03	0.03	0.031	0.031	0.031	0.03	0.031	0.03	0.03	0.031	0.031	0.031	0.032	0.032	0.033	0.032	0.031	0.029	0.03	0.029	0.03	0.031	0.03	0.032	0.033	0.033	0.032
664	0.027	0.027	0.027	0.029	0.029	0.028	0.029	0.029	0.029	0.028	0.029	0.028	0.029	0.03	0.03	0.029	0.03	0.029	0.03	0.03	0.029	0.03	0.031	0.03	0.031	0.031	0.031	0.03	0.03	0.03	0.03	0.032	0.031	0.032	0.032	0.032	0.034	0.032	0.031	0.029	0.03	0.029	0.03	0.031	0.03	0.032	0.033	0.033	0.032
665	0.027	0.027	0.027	0.029	0.029	0.028	0.029	0.029	0.029	0.028	0.029	0.029	0.029	0.03	0.03	0.029	0.03	0.029	0.03	0.03	0.029	0.03	0.03	0.03	0.03	0.031	0.031	0.03	0.03	0.03	0.03	0.031	0.031	0.031	0.032	0.032	0.033	0.032	0.031	0.029	0.029	0.029	0.03	0.031	0.03	0.032	0.033	0.032	0.032
666	0.026	0.026	0.027	0.029	0.029	0.028	0.029	0.029	0.029	0.028	0.029	0.029	0.029	0.03	0.03	0.029	0.029	0.029	0.03	0.03	0.03	0.03	0.03	0.03	0.03	0.031	0.031	0.03	0.03	0.03	0.03	0.031	0.031	0.031	0.032	0.032	0.033	0.031	0.031	0.029	0.029	0.029	0.03	0.03	0.03	0.032	0.033	0.033	0.032
667	0.026	0.026	0.026	0.028	0.029	0.028	0.029	0.029	0.029	0.028	0.028	0.028	0.029	0.03	0.03	0.029	0.029	0.029	0.029	0.03	0.03	0.029	0.03	0.03	0.03	0.031	0.031	0.03	0.03	0.03	0.03	0.031	0.031	0.032	0.032	0.032	0.033	0.031	0.031	0.029	0.029	0.029	0.03	0.03	0.03	0.032	0.033	0.033	0.032
668	0.026	0.026	0.026	0.028	0.028	0.028	0.028	0.028	0.028	0.028	0.028	0.028	0.029	0.029	0.03	0.029	0.029	0.029	0.029	0.029	0.029	0.029	0.029	0.03	0.03	0.03	0.031	0.03	0.03	0.03	0.03	0.03	0.03	0.031	0.031	0.032	0.033	0.031	0.031	0.028	0.029	0.029	0.029	0.03	0.03	0.031	0.032	0.033	0.031
669	0.026	0.026	0.026	0.028	0.028	0.028	0.028	0.028	0.028	0.028	0.028	0.028	0.029	0.029	0.029	0.029	0.029	0.029	0.029	0.029	0.029	0.029	0.03	0.03	0.03	0.03	0.031	0.03	0.029	0.029	0.03	0.031	0.03	0.031	0.031	0.031	0.033	0.031	0.031	0.028	0.029	0.028	0.029	0.03	0.03	0.031	0.032	0.033	0.032
670	0.027	0.026	0.026	0.028	0.028	0.028	0.028	0.029	0.028	0.028	0.028	0.028	0.029	0.03	0.03	0.029	0.029	0.029	0.029	0.029	0.029	0.029	0.03	0.03	0.03	0.031	0.031	0.03	0.029	0.029	0.03	0.031	0.03	0.031	0.031	0.031	0.033	0.031	0.031	0.028	0.029	0.028	0.03	0.03	0.03	0.032	0.032	0.032	0.032
671	0.027	0.026	0.026	0.029	0.028	0.028	0.029	0.029	0.028	0.028	0.028	0.028	0.029	0.03	0.03	0.029	0.029	0.029	0.029	0.029	0.029	0.03	0.03	0.029	0.03	0.031	0.031	0.03	0.03	0.03	0.03	0.031	0.03	0.031	0.031	0.031	0.033	0.031	0.031	0.029	0.029	0.028	0.03	0.03	0.03	0.032	0.032	0.032	0.032
672	0.027	0.027	0.026	0.028	0.029	0.028	0.029	0.029	0.028	0.028	0.028	0.028	0.029	0.03	0.03	0.029	0.029	0.029	0.029	0.03	0.029	0.03	0.03	0.03	0.03	0.031	0.031	0.03	0.03	0.029	0.03	0.031	0.03	0.031	0.031	0.031	0.033	0.031	0.031	0.029	0.029	0.028	0.03	0.031	0.03	0.032	0.033	0.033	0.032
673	0.027	0.027	0.027	0.028	0.028	0.028	0.028	0.029	0.028	0.028	0.028	0.028	0.029	0.029	0.03	0.029	0.029	0.029	0.029	0.029	0.029	0.029	0.03	0.03	0.03	0.031	0.031	0.029	0.03	0.029	0.03	0.031	0.03	0.031	0.031	0.032	0.033	0.031	0.031	0.028	0.029	0.028	0.03	0.03	0.03	0.032	0.033	0.033	0.032
674	0.026	0.027	0.026	0.028	0.028	0.028	0.028	0.029	0.028	0.028	0.028	0.028	0.029	0.03	0.03	0.029	0.029	0.029	0.03	0.03	0.03	0.029	0.03	0.03	0.03	0.031	0.031	0.029	0.03	0.029	0.03	0.031	0.03	0.031	0.031	0.031	0.033	0.031	0.031	0.029	0.029	0.029	0.03	0.03	0.03	0.032	0.033	0.033	0.032
675	0.026	0.026	0.026	0.028	0.028	0.028	0.028	0.028	0.028	0.028	0.028	0.028	0.029	0.03	0.03	0.028	0.029	0.029	0.029	0.03	0.03	0.029	0.03	0.03	0.03	0.031	0.031	0.029	0.03	0.029	0.03	0.031	0.03	0.03	0.031	0.031	0.032	0.031	0.031	0.028	0.029	0.029	0.03	0.03	0.03	0.031	0.033	0.033	0.031
676	0.026	0.026	0.026	0.028	0.028	0.028	0.028	0.029	0.029	0.028	0.028	0.028	0.029	0.03	0.03	0.028	0.029	0.029	0.029	0.03	0.029	0.029	0.03	0.03	0.03	0.03	0.031	0.029	0.03	0.03	0.03	0.031	0.03	0.03	0.031	0.031	0.032	0.031	0.031	0.028	0.029	0.029	0.029	0.03	0.03	0.031	0.032	0.032	0.031
677	0.026	0.026	0.026	0.028	0.028	0.028	0.028	0.028	0.028	0.028	0.028	0.028	0.028	0.029	0.029	0.028	0.028	0.029	0.029	0.029	0.029	0.029	0.029	0.029	0.03	0.03	0.03	0.029	0.029	0.029	0.03	0.03	0.03	0.03	0.03	0.031	0.032	0.03	0.03	0.028	0.028	0.028	0.029	0.029	0.03	0.031	0.031	0.032	0.031
678	0.026	0.025	0.026	0.028	0.027	0.028	0.028	0.028	0.028	0.028	0.027	0.028	0.028	0.028	0.029	0.028	0.028	0.029	0.029	0.028	0.029	0.029	0.028	0.029	0.029	0.029	0.03	0.029	0.028	0.029	0.029	0.029	0.03	0.03	0.03	0.03	0.032	0.03	0.03	0.028	0.028	0.028	0.029	0.029	0.029	0.031	0.031	0.032	0.031
679	0.026	0.025	0.026	0.028	0.027	0.028	0.028	0.027	0.028	0.028	0.027	0.028	0.028	0.028	0.029	0.028	0.028	0.029	0.029	0.028	0.029	0.029	0.028	0.029	0.03	0.029	0.031	0.029	0.029	0.029	0.03	0.03	0.03	0.031	0.03	0.031	0.032	0.03	0.031	0.028	0.028	0.028	0.03	0.029	0.03	0.032	0.031	0.032	0.031
680	0.026	0.025	0.026	0.028	0.027	0.028	0.028	0.028	0.028	0.028	0.027	0.028	0.028	0.028	0.029	0.028	0.028	0.029	0.029	0.028	0.029	0.029	0.028	0.029	0.03	0.03	0.03	0.029	0.029	0.029	0.03	0.03	0.03	0.031	0.03	0.031	0.033	0.03	0.03	0.028	0.028	0.028	0.03	0.029	0.03	0.032	0.031	0.032	0.031
681	0.026	0.026	0.027	0.028	0.028	0.028	0.029	0.028	0.028	0.028	0.028	0.029	0.029	0.029	0.03	0.029	0.029	0.029	0.029	0.029	0.03	0.03	0.029	0.03	0.03	0.03	0.031	0.03	0.029	0.03	0.03	0.03	0.031	0.031	0.03	0.031	0.033	0.031	0.031	0.029	0.029	0.029	0.03	0.03	0.03	0.032	0.032	0.033	0.032
682	0.027	0.027	0.027	0.029	0.029	0.028	0.029	0.029	0.029	0.028	0.029	0.029	0.029	0.03	0.03	0.029	0.029	0.029	0.029	0.03	0.029	0.03	0.03	0.03	0.03	0.031	0.031	0.03	0.03	0.03	0.03	0.031	0.03	0.031	0.031	0.031	0.033	0.031	0.031	0.029	0.029	0.029	0.03	0.03	0.03	0.032	0.033	0.033	0.032
683	0.027	0.027	0.027	0.029	0.028	0.028	0.029	0.029	0.029	0.029	0.028	0.028	0.029	0.029	0.029	0.029	0.029	0.029	0.029	0.03	0.029	0.03	0.03	0.029	0.03	0.031	0.03	0.029	0.029	0.029	0.03	0.03	0.03	0.031	0.031	0.031	0.033	0.031	0.031	0.028	0.029	0.028	0.03	0.03	0.03	0.032	0.032	0.032	0.032
684	0.027	0.027	0.027	0.029	0.029	0.028	0.029	0.029	0.029	0.028	0.029	0.029	0.029	0.03	0.03	0.029	0.029	0.029	0.03	0.03	0.03	0.03	0.03	0.03	0.03	0.031	0.031	0.029	0.03	0.03	0.03	0.031	0.03	0.031	0.031	0.031	0.033	0.031	0.031	0.029	0.03	0.029	0.03	0.03	0.03	0.031	0.033	0.032	0.031
685	0.027	0.027	0.027	0.029	0.029	0.028	0.03	0.029	0.029	0.029	0.029	0.029	0.03	0.03	0.03	0.03	0.03	0.029	0.03	0.03	0.03	0.031	0.031	0.03	0.032	0.031	0.031	0.03	0.03	0.03	0.031	0.032	0.031	0.032	0.032	0.032	0.034	0.032	0.032	0.03	0.03	0.029	0.031	0.031	0.031	0.033	0.033	0.033	0.032
686	0.028	0.027	0.027	0.03	0.03	0.029	0.03	0.03	0.029	0.029	0.03	0.029	0.03	0.031	0.03	0.03	0.03	0.03	0.031	0.031	0.03	0.031	0.031	0.031	0.032	0.032	0.032	0.031	0.031	0.03	0.031	0.032	0.031	0.032	0.032	0.032	0.034	0.032	0.032	0.03	0.03	0.029	0.031	0.032	0.031	0.033	0.034	0.033	0.033
687	0.028	0.027	0.027	0.03	0.029	0.029	0.03	0.03	0.029	0.029	0.029	0.029	0.03	0.031	0.031	0.03	0.03	0.03	0.031	0.031	0.03	0.031	0.031	0.031	0.032	0.032	0.032	0.031	0.031	0.03	0.031	0.032	0.031	0.032	0.032	0.032	0.034	0.032	0.032	0.03	0.03	0.03	0.031	0.032	0.031	0.033	0.034	0.034	0.033
688	0.027	0.027	0.027	0.03	0.029	0.029	0.03	0.029	0.029	0.029	0.029	0.029	0.03	0.031	0.03	0.03	0.03	0.029	0.03	0.03	0.03	0.031	0.03	0.03	0.031	0.031	0.031	0.031	0.031	0.03	0.031	0.032	0.031	0.032	0.032	0.032	0.034	0.032	0.032	0.03	0.03	0.03	0.03	0.031	0.03	0.033	0.034	0.033	0.033
689	0.027	0.027	0.027	0.029	0.029	0.029	0.029	0.029	0.029	0.029	0.029	0.029	0.029	0.03	0.03	0.029	0.029	0.029	0.03	0.03	0.03	0.03	0.03	0.03	0.031	0.031	0.031	0.03	0.03	0.03	0.03	0.031	0.03	0.031	0.031	0.031	0.032	0.031	0.031	0.029	0.029	0.029	0.03	0.03	0.03	0.032	0.032	0.033	0.031
690	0.027	0.027	0.027	0.029	0.029	0.029	0.029	0.029	0.029	0.029	0.029	0.029	0.029	0.03	0.03	0.029	0.029	0.029	0.03	0.029	0.03	0.03	0.03	0.03	0.031	0.031	0.031	0.03	0.029	0.03	0.03	0.031	0.031	0.031	0.031	0.032	0.033	0.031	0.031	0.029	0.029	0.029	0.03	0.03	0.03	0.032	0.032	0.033	0.032
691	0.027	0.027	0.027	0.029	0.028	0.028	0.029	0.029	0.029	0.028	0.028	0.028	0.029	0.03	0.03	0.029	0.029	0.029	0.03	0.029	0.029	0.03	0.03	0.03	0.03	0.03	0.031	0.03	0.029	0.029	0.03	0.03	0.03	0.031	0.031	0.031	0.032	0.031	0.031	0.029	0.028	0.029	0.03	0.03	0.03	0.032	0.032	0.032	0.031
692	0.026	0.026	0.026	0.028	0.028	0.028	0.028	0.028	0.028	0.028	0.028	0.028	0.029	0.029	0.03	0.028	0.029	0.029	0.029	0.029	0.029	0.029	0.03	0.03	0.03	0.03	0.031	0.029	0.029	0.029	0.03	0.03	0.03	0.031	0.031	0.031	0.032	0.031	0.031	0.028	0.028	0.029	0.029	0.03	0.03	0.031	0.032	0.032	0.031
693	0.026	0.026	0.026	0.028	0.028	0.028	0.028	0.028	0.028	0.028	0.028	0.028	0.029	0.029	0.03	0.029	0.029	0.029	0.029	0.029	0.029	0.029	0.03	0.029	0.03	0.03	0.03	0.029	0.029	0.029	0.029	0.03	0.03	0.031	0.031	0.031	0.032	0.03	0.03	0.028	0.028	0.028	0.029	0.03	0.03	0.031	0.031	0.032	0.031
694	0.026	0.026	0.026	0.028	0.028	0.028	0.028	0.028	0.028	0.028	0.028	0.027	0.029	0.029	0.029	0.028	0.028	0.028	0.029	0.029	0.029	0.029	0.029	0.029	0.03	0.03	0.03	0.029	0.029	0.028	0.029	0.03	0.029	0.03	0.03	0.03	0.032	0.03	0.03	0.028	0.028	0.028	0.029	0.03	0.029	0.031	0.031	0.031	0.031
695	0.026	0.026	0.026	0.028	0.028	0.028	0.028	0.028	0.028	0.028	0.028	0.028	0.028	0.029	0.029	0.028	0.028	0.028	0.029	0.029	0.029	0.029	0.029	0.029	0.03	0.03	0.03	0.029	0.029	0.029	0.029	0.03	0.03	0.03	0.03	0.03	0.032	0.03	0.03	0.028	0.028	0.028	0.029	0.029	0.029	0.031	0.031	0.031	0.031
696	0.026	0.025	0.026	0.027	0.027	0.028	0.027	0.027	0.028	0.027	0.027	0.028	0.028	0.028	0.029	0.028	0.027	0.028	0.029	0.028	0.029	0.029	0.028	0.029	0.029	0.029	0.03	0.028	0.028	0.029	0.029	0.029	0.03	0.03	0.028	0.03	0.032	0.03	0.031	0.028	0.027	0.028	0.029	0.028	0.03	0.031	0.03	0.032	0.031
697	0.026	0.024	0.026	0.028	0.026	0.028	0.027	0.026	0.027	0.027	0.026	0.028	0.028	0.028	0.029	0.028	0.027	0.028	0.028	0.027	0.029	0.028	0.027	0.029	0.029	0.028	0.03	0.029	0.028	0.029	0.029	0.029	0.03	0.03	0.029	0.031	0.032	0.03	0.031	0.028	0.027	0.028	0.029	0.028	0.03	0.031	0.03	0.032	0.031
698	0.025	0.024	0.026	0.027	0.026	0.028	0.028	0.026	0.028	0.027	0.026	0.028	0.028	0.028	0.029	0.027	0.027	0.029	0.028	0.027	0.029	0.028	0.027	0.029	0.03	0.029	0.031	0.029	0.028	0.029	0.03	0.029	0.031	0.031	0.03	0.032	0.033	0.03	0.031	0.028	0.027	0.028	0.029	0.028	0.03	0.031	0.03	0.033	0.031
699	0.026	0.025	0.026	0.027	0.027	0.027	0.027	0.027	0.027	0.027	0.026	0.027	0.028	0.028	0.029	0.028	0.027	0.028	0.028	0.027	0.028	0.028	0.028	0.029	0.029	0.028	0.03	0.028	0.028	0.029	0.029	0.029	0.03	0.03	0.029	0.031	0.032	0.03	0.03	0.028	0.027	0.028	0.029	0.028	0.029	0.031	0.03	0.032	0.031
700	0.026	0.026	0.026	0.028	0.027	0.028	0.028	0.027	0.028	0.027	0.027	0.028	0.028	0.028	0.029	0.028	0.028	0.028	0.028	0.028	0.029	0.028	0.028	0.029	0.029	0.029	0.03	0.028	0.028	0.028	0.029	0.029	0.03	0.03	0.029	0.03	0.032	0.03	0.03	0.028	0.028	0.028	0.029	0.028	0.03	0.03	0.03	0.032	0.031
701	0.026	0.026	0.026	0.028	0.028	0.028	0.028	0.028	0.028	0.028	0.027	0.028	0.028	0.029	0.029	0.028	0.028	0.028	0.029	0.028	0.029	0.029	0.029	0.029	0.03	0.029	0.03	0.029	0.029	0.028	0.029	0.03	0.03	0.03	0.03	0.03	0.032	0.03	0.03	0.028	0.028	0.028	0.029	0.029	0.029	0.031	0.031	0.032	0.031
702	0.026	0.026	0.027	0.028	0.028	0.028	0.028	0.028	0.028	0.028	0.028	0.028	0.029	0.029	0.029	0.028	0.028	0.029	0.029	0.029	0.029	0.029	0.029	0.029	0.03	0.03	0.03	0.029	0.029	0.029	0.03	0.03	0.03	0.03	0.03	0.031	0.032	0.03	0.03	0.028	0.028	0.028	0.029	0.029	0.029	0.031	0.031	0.032	0.031
703	0.026	0.026	0.026	0.028	0.028	0.028	0.028	0.028	0.028	0.028	0.027	0.028	0.028	0.029	0.029	0.028	0.028	0.029	0.029	0.029	0.029	0.029	0.029	0.029	0.03	0.03	0.03	0.029	0.029	0.029	0.03	0.03	0.03	0.031	0.031	0.031	0.032	0.03	0.03	0.028	0.028	0.028	0.029	0.03	0.029	0.031	0.031	0.032	0.031
704	0.027	0.026	0.026	0.028	0.028	0.028	0.028	0.028	0.028	0.028	0.028	0.028	0.029	0.029	0.029	0.028	0.028	0.029	0.029	0.029	0.029	0.029	0.029	0.03	0.03	0.03	0.03	0.029	0.029	0.029	0.029	0.03	0.03	0.03	0.03	0.03	0.032	0.031	0.03	0.028	0.028	0.028	0.029	0.03	0.029	0.031	0.032	0.032	0.031
705	0.027	0.026	0.027	0.028	0.028	0.028	0.028	0.028	0.028	0.028	0.027	0.028	0.028	0.029	0.029	0.028	0.028	0.028	0.029	0.029	0.029	0.029	0.029	0.029	0.03	0.03	0.031	0.029	0.029	0.029	0.03	0.03	0.03	0.031	0.03	0.031	0.032	0.031	0.031	0.028	0.028	0.028	0.029	0.029	0.03	0.031	0.031	0.032	0.031
706	0.027	0.027	0.027	0.029	0.028	0.028	0.029	0.029	0.028	0.028	0.028	0.028	0.029	0.03	0.03	0.029	0.029	0.029	0.03	0.029	0.03	0.03	0.03	0.03	0.031	0.031	0.031	0.03	0.03	0.03	0.031	0.031	0.031	0.031	0.031	0.032	0.033	0.032	0.032	0.028	0.029	0.029	0.03	0.03	0.03	0.032	0.032	0.033	0.032
707	0.027	0.027	0.027	0.029	0.029	0.029	0.029	0.029	0.029	0.029	0.029	0.029	0.029	0.03	0.03	0.03	0.03	0.03	0.03	0.03	0.03	0.03	0.03	0.03	0.031	0.031	0.031	0.03	0.03	0.03	0.03	0.031	0.031	0.032	0.031	0.032	0.033	0.032	0.031	0.029	0.029	0.03	0.03	0.03	0.03	0.032	0.033	0.033	0.032
708	0.028	0.028	0.027	0.03	0.029	0.029	0.029	0.029	0.029	0.029	0.029	0.029	0.03	0.03	0.03	0.03	0.03	0.03	0.03	0.03	0.03	0.03	0.03	0.03	0.031	0.031	0.031	0.03	0.03	0.03	0.03	0.031	0.031	0.031	0.031	0.032	0.034	0.032	0.031	0.029	0.029	0.029	0.031	0.031	0.03	0.032	0.033	0.033	0.032
709	0.028	0.028	0.028	0.03	0.03	0.029	0.03	0.03	0.029	0.03	0.03	0.029	0.03	0.031	0.031	0.03	0.03	0.03	0.031	0.031	0.031	0.031	0.031	0.031	0.031	0.032	0.032	0.031	0.031	0.03	0.031	0.032	0.031	0.032	0.032	0.032	0.034	0.032	0.032	0.03	0.03	0.03	0.031	0.031	0.031	0.033	0.034	0.033	0.033
710	0.028	0.028	0.028	0.03	0.029	0.029	0.03	0.029	0.029	0.029	0.029	0.029	0.03	0.031	0.031	0.03	0.03	0.03	0.031	0.03	0.031	0.031	0.031	0.031	0.032	0.032	0.032	0.031	0.031	0.031	0.031	0.032	0.032	0.033	0.032	0.033	0.034	0.033	0.032	0.03	0.03	0.03	0.031	0.031	0.031	0.033	0.033	0.034	0.033
711	0.028	0.028	0.028	0.03	0.03	0.029	0.03	0.029	0.029	0.029	0.029	0.029	0.03	0.03	0.03	0.03	0.03	0.03	0.03	0.03	0.03	0.031	0.031	0.03	0.032	0.032	0.032	0.031	0.031	0.031	0.032	0.032	0.032	0.033	0.032	0.033	0.034	0.033	0.032	0.03	0.03	0.03	0.031	0.031	0.031	0.033	0.033	0.034	0.033
712	0.028	0.028	0.028	0.03	0.029	0.029	0.03	0.029	0.029	0.029	0.029	0.029	0.03	0.03	0.03	0.03	0.029	0.03	0.03	0.03	0.03	0.03	0.03	0.03	0.031	0.031	0.032	0.031	0.03	0.031	0.032	0.032	0.032	0.033	0.032	0.033	0.034	0.032	0.032	0.03	0.029	0.029	0.031	0.03	0.031	0.033	0.033	0.034	0.033
713	0.028	0.028	0.028	0.029	0.028	0.029	0.03	0.029	0.03	0.029	0.029	0.029	0.03	0.03	0.03	0.03	0.029	0.03	0.03	0.03	0.03	0.03	0.03	0.03	0.031	0.031	0.032	0.031	0.03	0.03	0.031	0.031	0.031	0.032	0.031	0.032	0.034	0.032	0.032	0.03	0.029	0.029	0.03	0.03	0.031	0.033	0.033	0.033	0.032
714	0.027	0.027	0.028	0.029	0.028	0.028	0.029	0.028	0.029	0.028	0.028	0.029	0.029	0.029	0.03	0.029	0.029	0.029	0.03	0.029	0.03	0.03	0.029	0.03	0.031	0.03	0.031	0.03	0.029	0.03	0.03	0.03	0.03	0.031	0.03	0.031	0.033	0.031	0.031	0.029	0.028	0.029	0.03	0.03	0.03	0.032	0.032	0.033	0.031
715	0.027	0.026	0.027	0.028	0.028	0.029	0.029	0.028	0.029	0.028	0.028	0.029	0.029	0.029	0.03	0.029	0.028	0.029	0.029	0.029	0.03	0.029	0.029	0.03	0.031	0.03	0.031	0.029	0.029	0.03	0.03	0.03	0.031	0.031	0.031	0.032	0.032	0.03	0.031	0.028	0.028	0.029	0.03	0.03	0.03	0.031	0.031	0.033	0.032
716	0.027	0.027	0.027	0.028	0.028	0.028	0.029	0.028	0.028	0.028	0.028	0.028	0.029	0.029	0.03	0.029	0.028	0.03	0.029	0.028	0.03	0.029	0.029	0.03	0.031	0.03	0.031	0.03	0.029	0.03	0.03	0.03	0.03	0.031	0.03	0.031	0.032	0.03	0.031	0.029	0.028	0.029	0.03	0.029	0.03	0.031	0.031	0.032	0.031
717	0.027	0.026	0.027	0.029	0.028	0.028	0.029	0.029	0.029	0.029	0.028	0.028	0.029	0.029	0.03	0.029	0.029	0.029	0.03	0.029	0.03	0.03	0.03	0.03	0.031	0.03	0.031	0.03	0.029	0.03	0.03	0.03	0.03	0.031	0.03	0.031	0.032	0.03	0.031	0.029	0.028	0.029	0.03	0.029	0.03	0.032	0.031	0.032	0.031
718	0.028	0.027	0.028	0.029	0.029	0.029	0.03	0.029	0.029	0.029	0.028	0.029	0.03	0.03	0.03	0.03	0.029	0.03	0.03	0.03	0.03	0.03	0.03	0.03	0.031	0.03	0.031	0.031	0.03	0.03	0.03	0.031	0.031	0.031	0.031	0.032	0.033	0.031	0.031	0.03	0.029	0.029	0.03	0.03	0.03	0.032	0.032	0.032	0.032
719	0.028	0.027	0.028	0.029	0.028	0.029	0.03	0.029	0.029	0.029	0.028	0.029	0.03	0.03	0.031	0.03	0.029	0.03	0.03	0.03	0.03	0.03	0.03	0.03	0.031	0.03	0.031	0.03	0.03	0.03	0.03	0.03	0.031	0.031	0.031	0.032	0.033	0.031	0.031	0.029	0.029	0.029	0.03	0.03	0.03	0.032	0.031	0.032	0.032
720	0.028	0.027	0.028	0.029	0.029	0.029	0.03	0.029	0.029	0.029	0.028	0.029	0.03	0.03	0.03	0.03	0.029	0.029	0.03	0.03	0.03	0.03	0.03	0.03	0.03	0.03	0.03	0.03	0.029	0.029	0.03	0.03	0.03	0.031	0.03	0.031	0.032	0.03	0.031	0.029	0.029	0.029	0.03	0.03	0.03	0.032	0.031	0.032	0.031
721	0.028	0.028	0.028	0.029	0.029	0.029	0.029	0.029	0.029	0.029	0.029	0.029	0.029	0.03	0.03	0.029	0.029	0.029	0.03	0.03	0.03	0.03	0.03	0.03	0.03	0.03	0.03	0.03	0.03	0.029	0.03	0.03	0.03	0.031	0.031	0.031	0.032	0.03	0.03	0.029	0.029	0.029	0.03	0.029	0.03	0.031	0.031	0.032	0.031
722	0.028	0.028	0.028	0.03	0.029	0.029	0.03	0.029	0.03	0.029	0.029	0.029	0.03	0.03	0.031	0.03	0.029	0.03	0.03	0.03	0.03	0.03	0.03	0.03	0.031	0.031	0.031	0.03	0.03	0.03	0.031	0.031	0.032	0.032	0.032	0.032	0.033	0.031	0.031	0.029	0.029	0.029	0.03	0.03	0.03	0.032	0.032	0.033	0.032
723	0.028	0.028	0.028	0.03	0.03	0.029	0.03	0.03	0.03	0.029	0.029	0.029	0.03	0.031	0.03	0.03	0.03	0.03	0.03	0.03	0.03	0.03	0.031	0.031	0.031	0.031	0.031	0.03	0.03	0.03	0.031	0.031	0.031	0.032	0.032	0.032	0.033	0.031	0.032	0.03	0.03	0.029	0.03	0.031	0.031	0.032	0.033	0.033	0.032
724	0.028	0.028	0.028	0.03	0.03	0.03	0.03	0.03	0.03	0.03	0.03	0.03	0.03	0.03	0.03	0.03	0.03	0.03	0.03	0.03	0.03	0.031	0.03	0.031	0.031	0.031	0.031	0.031	0.03	0.031	0.031	0.031	0.031	0.032	0.032	0.032	0.033	0.031	0.031	0.03	0.029	0.03	0.03	0.03	0.031	0.032	0.032	0.033	0.032
725	0.029	0.028	0.029	0.03	0.03	0.03	0.03	0.03	0.03	0.03	0.029	0.03	0.031	0.03	0.031	0.03	0.03	0.031	0.031	0.03	0.031	0.031	0.031	0.031	0.031	0.032	0.032	0.031	0.03	0.031	0.032	0.032	0.032	0.032	0.032	0.033	0.034	0.032	0.032	0.03	0.03	0.03	0.031	0.031	0.031	0.032	0.032	0.033	0.032
726	0.029	0.029	0.029	0.03	0.03	0.03	0.031	0.03	0.03	0.03	0.03	0.03	0.031	0.031	0.031	0.031	0.031	0.031	0.031	0.031	0.031	0.031	0.031	0.031	0.032	0.032	0.032	0.032	0.031	0.032	0.032	0.033	0.033	0.033	0.033	0.033	0.034	0.033	0.032	0.031	0.03	0.03	0.031	0.032	0.031	0.033	0.034	0.034	0.033
727	0.03	0.029	0.029	0.03	0.03	0.03	0.031	0.03	0.031	0.031	0.03	0.03	0.031	0.031	0.031	0.031	0.03	0.031	0.032	0.031	0.031	0.032	0.031	0.032	0.032	0.032	0.033	0.032	0.031	0.032	0.033	0.033	0.033	0.033	0.033	0.034	0.035	0.032	0.032	0.031	0.03	0.031	0.031	0.031	0.032	0.033	0.033	0.034	0.033
728	0.03	0.029	0.029	0.031	0.03	0.03	0.031	0.03	0.031	0.031	0.03	0.031	0.031	0.031	0.032	0.031	0.03	0.031	0.031	0.031	0.032	0.031	0.031	0.032	0.033	0.032	0.033	0.032	0.031	0.032	0.032	0.032	0.032	0.033	0.032	0.033	0.035	0.032	0.033	0.031	0.03	0.031	0.032	0.031	0.032	0.034	0.033	0.034	0.033
729	0.029	0.029	0.029	0.031	0.03	0.031	0.031	0.031	0.031	0.031	0.03	0.031	0.031	0.031	0.032	0.031	0.031	0.031	0.032	0.031	0.032	0.032	0.031	0.032	0.033	0.032	0.033	0.032	0.031	0.032	0.032	0.032	0.033	0.033	0.032	0.034	0.035	0.033	0.033	0.031	0.03	0.031	0.032	0.031	0.032	0.034	0.034	0.034	0.034
730	0.03	0.029	0.03	0.031	0.031	0.031	0.031	0.031	0.031	0.031	0.031	0.031	0.032	0.032	0.032	0.032	0.032	0.032	0.032	0.031	0.032	0.032	0.032	0.032	0.033	0.033	0.033	0.032	0.032	0.032	0.033	0.033	0.033	0.034	0.033	0.034	0.035	0.033	0.033	0.031	0.031	0.031	0.032	0.032	0.032	0.034	0.034	0.034	0.034
731	0.03	0.029	0.03	0.031	0.031	0.032	0.032	0.031	0.032	0.031	0.031	0.032	0.032	0.032	0.033	0.032	0.031	0.032	0.032	0.032	0.033	0.032	0.032	0.033	0.033	0.032	0.034	0.032	0.032	0.033	0.033	0.033	0.034	0.034	0.033	0.035	0.035	0.033	0.034	0.031	0.031	0.032	0.032	0.032	0.033	0.034	0.034	0.035	0.034
732	0.03	0.03	0.03	0.031	0.031	0.031	0.031	0.031	0.032	0.031	0.031	0.031	0.032	0.032	0.033	0.032	0.031	0.032	0.032	0.031	0.032	0.032	0.032	0.032	0.033	0.033	0.034	0.032	0.031	0.032	0.033	0.033	0.033	0.034	0.033	0.034	0.036	0.033	0.034	0.031	0.031	0.031	0.032	0.032	0.033	0.034	0.034	0.036	0.034
733	0.03	0.03	0.03	0.032	0.031	0.032	0.031	0.031	0.032	0.031	0.031	0.031	0.032	0.032	0.033	0.031	0.031	0.032	0.032	0.031	0.033	0.032	0.032	0.033	0.033	0.033	0.034	0.032	0.032	0.033	0.033	0.033	0.034	0.034	0.033	0.034	0.035	0.033	0.034	0.031	0.031	0.032	0.033	0.032	0.033	0.034	0.034	0.035	0.034
734	0.03	0.03	0.031	0.032	0.031	0.032	0.031	0.031	0.032	0.031	0.031	0.032	0.032	0.032	0.033	0.032	0.031	0.032	0.032	0.032	0.033	0.032	0.032	0.033	0.033	0.032	0.034	0.032	0.032	0.033	0.033	0.033	0.034	0.033	0.033	0.034	0.035	0.033	0.033	0.031	0.031	0.032	0.032	0.032	0.033	0.034	0.034	0.035	0.034
735	0.031	0.03	0.031	0.032	0.031	0.032	0.032	0.031	0.032	0.032	0.031	0.031	0.032	0.032	0.033	0.032	0.031	0.032	0.032	0.031	0.033	0.032	0.032	0.033	0.033	0.032	0.034	0.032	0.032	0.032	0.032	0.032	0.033	0.033	0.033	0.034	0.035	0.033	0.034	0.031	0.031	0.032	0.032	0.032	0.033	0.034	0.034	0.035	0.034
736	0.031	0.031	0.031	0.032	0.031	0.031	0.032	0.032	0.031	0.032	0.031	0.031	0.032	0.032	0.033	0.032	0.032	0.032	0.033	0.032	0.032	0.033	0.032	0.032	0.034	0.033	0.034	0.033	0.032	0.032	0.033	0.033	0.033	0.034	0.033	0.034	0.035	0.034	0.034	0.032	0.031	0.031	0.032	0.032	0.032	0.034	0.034	0.034	0.034
737	0.032	0.031	0.031	0.032	0.032	0.032	0.033	0.032	0.033	0.032	0.032	0.032	0.032	0.033	0.033	0.032	0.032	0.033	0.033	0.032	0.033	0.033	0.033	0.033	0.034	0.034	0.034	0.033	0.033	0.033	0.034	0.034	0.034	0.034	0.034	0.035	0.036	0.034	0.034	0.032	0.032	0.032	0.033	0.033	0.033	0.035	0.035	0.035	0.035
738	0.032	0.032	0.032	0.033	0.032	0.032	0.033	0.032	0.033	0.032	0.032	0.032	0.033	0.034	0.034	0.033	0.033	0.033	0.033	0.033	0.034	0.034	0.034	0.034	0.035	0.034	0.035	0.034	0.034	0.034	0.034	0.034	0.034	0.035	0.036	0.036	0.037	0.035	0.035	0.033	0.033	0.033	0.033	0.034	0.034	0.036	0.036	0.036	0.035
739	0.032	0.032	0.032	0.033	0.032	0.033	0.033	0.033	0.033	0.032	0.032	0.032	0.034	0.034	0.034	0.033	0.033	0.034	0.034	0.034	0.034	0.034	0.034	0.034	0.035	0.035	0.035	0.034	0.034	0.034	0.034	0.034	0.034	0.035	0.035	0.035	0.037	0.035	0.035	0.033	0.033	0.033	0.034	0.034	0.034	0.036	0.036	0.036	0.036
740	0.031	0.031	0.031	0.033	0.032	0.033	0.033	0.033	0.033	0.033	0.033	0.033	0.033	0.034	0.034	0.033	0.033	0.034	0.034	0.033	0.034	0.034	0.034	0.034	0.034	0.034	0.035	0.034	0.033	0.034	0.034	0.034	0.034	0.035	0.035	0.035	0.036	0.034	0.035	0.033	0.033	0.033	0.034	0.034	0.034	0.036	0.036	0.036	0.035
741	0.032	0.031	0.032	0.033	0.032	0.033	0.033	0.032	0.033	0.032	0.032	0.032	0.033	0.033	0.034	0.033	0.032	0.033	0.033	0.033	0.033	0.033	0.033	0.034	0.034	0.034	0.035	0.034	0.033	0.034	0.034	0.034	0.034	0.035	0.034	0.035	0.036	0.034	0.034	0.032	0.032	0.032	0.033	0.033	0.033	0.035	0.036	0.036	0.035
742	0.032	0.031	0.031	0.033	0.032	0.032	0.033	0.032	0.032	0.033	0.031	0.032	0.033	0.033	0.033	0.033	0.032	0.032	0.033	0.032	0.032	0.033	0.032	0.033	0.034	0.033	0.034	0.033	0.032	0.032	0.033	0.033	0.033	0.034	0.034	0.034	0.037	0.034	0.034	0.032	0.032	0.031	0.033	0.033	0.033	0.035	0.035	0.035	0.035
743	0.031	0.031	0.031	0.032	0.031	0.032	0.032	0.031	0.032	0.032	0.031	0.032	0.033	0.032	0.032	0.032	0.032	0.032	0.033	0.032	0.032	0.033	0.032	0.033	0.034	0.033	0.034	0.032	0.032	0.032	0.033	0.033	0.033	0.034	0.033	0.034	0.036	0.033	0.034	0.032	0.031	0.031	0.033	0.032	0.033	0.035	0.035	0.035	0.035
744	0.031	0.031	0.031	0.032	0.032	0.032	0.032	0.032	0.032	0.032	0.031	0.032	0.033	0.032	0.033	0.032	0.032	0.032	0.033	0.032	0.032	0.033	0.033	0.033	0.034	0.033	0.034	0.033	0.032	0.033	0.033	0.033	0.033	0.034	0.034	0.034	0.035	0.034	0.034	0.032	0.031	0.031	0.032	0.032	0.032	0.034	0.034	0.035	0.034
745	0.031	0.03	0.031	0.032	0.032	0.032	0.032	0.032	0.032	0.032	0.032	0.032	0.033	0.032	0.033	0.032	0.032	0.032	0.033	0.032	0.033	0.033	0.033	0.033	0.034	0.033	0.034	0.033	0.032	0.033	0.033	0.033	0.034	0.034	0.034	0.035	0.036	0.034	0.034	0.032	0.031	0.032	0.032	0.033	0.033	0.034	0.035	0.035	0.035
746	0.031	0.031	0.031	0.032	0.032	0.032	0.032	0.032	0.032	0.032	0.032	0.033	0.033	0.032	0.033	0.032	0.032	0.033	0.033	0.032	0.033	0.033	0.033	0.033	0.034	0.033	0.034	0.033	0.033	0.033	0.034	0.034	0.034	0.035	0.034	0.035	0.036	0.034	0.034	0.032	0.031	0.032	0.033	0.033	0.033	0.035	0.035	0.036	0.035
747	0.031	0.031	0.032	0.033	0.032	0.033	0.033	0.032	0.033	0.033	0.032	0.033	0.033	0.033	0.034	0.033	0.033	0.033	0.033	0.033	0.033	0.033	0.033	0.034	0.034	0.034	0.035	0.033	0.033	0.034	0.034	0.034	0.034	0.035	0.034	0.035	0.036	0.034	0.035	0.032	0.032	0.032	0.033	0.033	0.033	0.035	0.035	0.036	0.035
748	0.032	0.031	0.032	0.033	0.032	0.033	0.033	0.032	0.033	0.032	0.031	0.033	0.033	0.033	0.034	0.033	0.032	0.033	0.033	0.033	0.034	0.034	0.033	0.034	0.034	0.034	0.035	0.033	0.033	0.034	0.034	0.034	0.034	0.035	0.034	0.036	0.037	0.034	0.035	0.032	0.032	0.033	0.033	0.033	0.034	0.035	0.035	0.036	0.035
749	0.032	0.031	0.032	0.033	0.032	0.033	0.033	0.032	0.033	0.032	0.032	0.032	0.034	0.033	0.034	0.033	0.033	0.033	0.034	0.033	0.034	0.034	0.033	0.034	0.035	0.034	0.035	0.033	0.033	0.034	0.034	0.034	0.035	0.035	0.034	0.035	0.037	0.034	0.035	0.033	0.032	0.032	0.034	0.033	0.034	0.035	0.035	0.036	0.035
750	0.032	0.031	0.031	0.033	0.032	0.032	0.033	0.032	0.032	0.032	0.031	0.032	0.034	0.033	0.033	0.033	0.032	0.033	0.033	0.033	0.033	0.034	0.033	0.034	0.034	0.034	0.034	0.033	0.032	0.033	0.034	0.034	0.034	0.034	0.034	0.034	0.036	0.034	0.034	0.033	0.032	0.032	0.033	0.033	0.033	0.035	0.035	0.036	0.035
751	0.031	0.031	0.032	0.033	0.032	0.033	0.033	0.032	0.033	0.032	0.031	0.032	0.033	0.033	0.034	0.033	0.032	0.033	0.033	0.033	0.034	0.034	0.033	0.034	0.034	0.034	0.035	0.034	0.033	0.033	0.034	0.034	0.034	0.034	0.034	0.035	0.036	0.034	0.034	0.032	0.032	0.032	0.033	0.033	0.034	0.035	0.035	0.036	0.035
752	0.031	0.031	0.031	0.033	0.032	0.032	0.033	0.032	0.032	0.032	0.032	0.032	0.033	0.033	0.034	0.033	0.032	0.033	0.033	0.033	0.033	0.033	0.033	0.033	0.034	0.034	0.034	0.033	0.033	0.033	0.034	0.034	0.034	0.034	0.034	0.035	0.036	0.034	0.034	0.032	0.032	0.032	0.033	0.033	0.034	0.035	0.035	0.035	0.035
753	0.031	0.031	0.032	0.033	0.032	0.033	0.033	0.032	0.033	0.032	0.032	0.033	0.033	0.033	0.034	0.033	0.033	0.033	0.033	0.033	0.034	0.034	0.033	0.034	0.035	0.034	0.035	0.034	0.033	0.034	0.034	0.034	0.034	0.035	0.034	0.035	0.037	0.034	0.035	0.033	0.032	0.033	0.033	0.033	0.034	0.035	0.035	0.036	0.035
754	0.032	0.032	0.032	0.033	0.032	0.033	0.033	0.033	0.033	0.033	0.033	0.033	0.034	0.033	0.034	0.033	0.033	0.034	0.034	0.033	0.034	0.034	0.033	0.034	0.035	0.034	0.035	0.034	0.034	0.034	0.034	0.034	0.034	0.035	0.035	0.036	0.037	0.035	0.035	0.033	0.032	0.033	0.034	0.034	0.034	0.035	0.036	0.036	0.036
755	0.032	0.032	0.032	0.033	0.033	0.033	0.033	0.033	0.033	0.033	0.033	0.033	0.034	0.034	0.034	0.033	0.033	0.034	0.034	0.033	0.034	0.034	0.034	0.034	0.034	0.034	0.035	0.034	0.034	0.034	0.034	0.034	0.035	0.035	0.035	0.036	0.036	0.035	0.035	0.033	0.032	0.033	0.034	0.034	0.034	0.035	0.036	0.036	0.035
756	0.032	0.032	0.032	0.033	0.033	0.033	0.033	0.033	0.033	0.033	0.033	0.033	0.034	0.034	0.034	0.033	0.033	0.033	0.034	0.034	0.034	0.034	0.034	0.034	0.034	0.034	0.035	0.034	0.034	0.034	0.034	0.035	0.034	0.035	0.035	0.035	0.036	0.035	0.035	0.033	0.032	0.033	0.034	0.034	0.034	0.035	0.036	0.036	0.035
757	0.033	0.032	0.033	0.034	0.033	0.034	0.034	0.033	0.034	0.034	0.033	0.034	0.034	0.034	0.034	0.034	0.034	0.034	0.034	0.034	0.034	0.034	0.034	0.034	0.035	0.035	0.035	0.034	0.034	0.034	0.035	0.035	0.035	0.035	0.035	0.035	0.037	0.035	0.035	0.034	0.033	0.033	0.034	0.034	0.034	0.036	0.036	0.036	0.035
758	0.033	0.033	0.033	0.034	0.034	0.034	0.034	0.033	0.034	0.034	0.033	0.034	0.034	0.034	0.034	0.034	0.034	0.034	0.034	0.034	0.034	0.034	0.034	0.035	0.035	0.035	0.035	0.034	0.034	0.034	0.035	0.035	0.035	0.036	0.035	0.036	0.037	0.035	0.035	0.033	0.033	0.033	0.034	0.034	0.034	0.036	0.036	0.036	0.035
759	0.033	0.032	0.032	0.034	0.033	0.033	0.034	0.033	0.033	0.034	0.033	0.033	0.034	0.034	0.034	0.034	0.034	0.033	0.034	0.034	0.034	0.035	0.034	0.034	0.035	0.035	0.035	0.035	0.034	0.034	0.035	0.035	0.035	0.036	0.036	0.036	0.038	0.036	0.035	0.034	0.033	0.033	0.035	0.035	0.034	0.036	0.036	0.036	0.036
760	0.032	0.031	0.032	0.033	0.032	0.033	0.033	0.032	0.033	0.033	0.032	0.033	0.034	0.034	0.034	0.033	0.033	0.033	0.034	0.033	0.034	0.034	0.033	0.034	0.035	0.034	0.035	0.035	0.034	0.034	0.036	0.035	0.035	0.036	0.035	0.036	0.037	0.035	0.035	0.034	0.032	0.033	0.034	0.034	0.034	0.036	0.035	0.036	0.035
761	0.032	0.032	0.032	0.034	0.033	0.033	0.033	0.033	0.034	0.033	0.033	0.033	0.034	0.033	0.034	0.034	0.033	0.034	0.034	0.033	0.034	0.034	0.034	0.034	0.035	0.034	0.034	0.034	0.034	0.034	0.035	0.034	0.034	0.035	0.034	0.035	0.036	0.034	0.034	0.033	0.033	0.033	0.033	0.033	0.034	0.035	0.035	0.036	0.035
762	0.033	0.032	0.033	0.034	0.033	0.034	0.034	0.033	0.034	0.034	0.033	0.034	0.034	0.034	0.035	0.034	0.034	0.034	0.034	0.034	0.034	0.034	0.034	0.035	0.035	0.034	0.035	0.035	0.034	0.035	0.036	0.035	0.035	0.035	0.034	0.036	0.037	0.035	0.035	0.034	0.033	0.034	0.034	0.034	0.034	0.036	0.035	0.036	0.036
763	0.032	0.031	0.032	0.034	0.033	0.034	0.035	0.034	0.035	0.034	0.034	0.034	0.035	0.034	0.035	0.035	0.034	0.035	0.035	0.034	0.035	0.035	0.035	0.035	0.036	0.035	0.036	0.036	0.035	0.036	0.038	0.037	0.037	0.037	0.036	0.038	0.04	0.036	0.036	0.035	0.034	0.034	0.035	0.034	0.035	0.037	0.036	0.038	0.037
764	0.032	0.031	0.032	0.034	0.032	0.033	0.034	0.033	0.034	0.034	0.032	0.033	0.034	0.033	0.034	0.034	0.033	0.034	0.034	0.032	0.034	0.034	0.033	0.034	0.035	0.033	0.035	0.035	0.033	0.035	0.036	0.035	0.036	0.036	0.034	0.036	0.038	0.034	0.035	0.034	0.032	0.034	0.034	0.033	0.034	0.036	0.035	0.036	0.036
765	0.031	0.03	0.031	0.032	0.03	0.032	0.032	0.031	0.033	0.032	0.03	0.032	0.032	0.031	0.032	0.032	0.031	0.032	0.032	0.031	0.032	0.032	0.031	0.032	0.033	0.031	0.033	0.032	0.031	0.032	0.032	0.031	0.032	0.032	0.031	0.033	0.034	0.031	0.033	0.032	0.03	0.032	0.032	0.031	0.032	0.033	0.032	0.034	0.033
766	0.031	0.03	0.031	0.032	0.031	0.032	0.032	0.031	0.033	0.031	0.03	0.032	0.032	0.031	0.033	0.032	0.031	0.032	0.032	0.031	0.033	0.032	0.031	0.033	0.033	0.032	0.034	0.032	0.031	0.033	0.033	0.032	0.033	0.032	0.032	0.033	0.034	0.032	0.033	0.032	0.03	0.032	0.032	0.031	0.033	0.034	0.033	0.034	0.033
767	0.031	0.03	0.031	0.032	0.031	0.032	0.032	0.031	0.032	0.031	0.03	0.032	0.032	0.032	0.033	0.032	0.032	0.032	0.032	0.032	0.032	0.032	0.032	0.033	0.033	0.033	0.034	0.033	0.032	0.033	0.033	0.033	0.034	0.034	0.033	0.034	0.035	0.033	0.033	0.032	0.031	0.032	0.032	0.032	0.033	0.034	0.034	0.035	0.034
768	0.031	0.03	0.031	0.032	0.031	0.032	0.033	0.032	0.033	0.032	0.031	0.032	0.033	0.032	0.033	0.032	0.032	0.033	0.033	0.031	0.033	0.033	0.032	0.033	0.034	0.033	0.034	0.033	0.032	0.033	0.033	0.034	0.033	0.034	0.034	0.034	0.036	0.033	0.034	0.032	0.031	0.032	0.033	0.032	0.033	0.034	0.034	0.035	0.034
769	0.031	0.03	0.031	0.033	0.031	0.032	0.033	0.032	0.032	0.032	0.031	0.032	0.033	0.032	0.033	0.033	0.032	0.032	0.033	0.032	0.033	0.033	0.032	0.033	0.034	0.033	0.034	0.033	0.032	0.033	0.033	0.033	0.033	0.034	0.033	0.034	0.035	0.033	0.033	0.032	0.031	0.031	0.033	0.032	0.032	0.034	0.034	0.035	0.034
770	0.031	0.03	0.031	0.032	0.031	0.031	0.032	0.031	0.031	0.032	0.031	0.032	0.032	0.032	0.033	0.032	0.031	0.032	0.032	0.031	0.032	0.033	0.032	0.032	0.034	0.032	0.033	0.033	0.032	0.032	0.033	0.033	0.033	0.034	0.033	0.033	0.035	0.032	0.033	0.032	0.031	0.031	0.032	0.032	0.032	0.034	0.034	0.034	0.034
771	0.031	0.031	0.031	0.032	0.031	0.032	0.032	0.031	0.032	0.032	0.031	0.031	0.032	0.032	0.033	0.032	0.031	0.032	0.033	0.031	0.032	0.032	0.032	0.033	0.033	0.033	0.033	0.032	0.032	0.032	0.033	0.033	0.033	0.034	0.033	0.034	0.035	0.032	0.033	0.031	0.031	0.031	0.032	0.032	0.033	0.034	0.034	0.034	0.033
772	0.031	0.03	0.031	0.031	0.031	0.031	0.031	0.031	0.031	0.031	0.031	0.031	0.031	0.032	0.033	0.031	0.031	0.032	0.032	0.031	0.032	0.032	0.032	0.032	0.033	0.033	0.033	0.032	0.032	0.032	0.032	0.033	0.033	0.034	0.033	0.034	0.035	0.033	0.033	0.031	0.031	0.031	0.032	0.032	0.032	0.033	0.033	0.034	0.033
773	0.03	0.03	0.031	0.031	0.031	0.031	0.031	0.031	0.032	0.031	0.03	0.031	0.032	0.032	0.033	0.032	0.031	0.032	0.032	0.032	0.032	0.032	0.032	0.032	0.033	0.032	0.033	0.032	0.031	0.033	0.032	0.033	0.033	0.033	0.033	0.034	0.035	0.033	0.033	0.031	0.03	0.031	0.032	0.032	0.032	0.033	0.033	0.034	0.034
774	0.03	0.03	0.031	0.031	0.031	0.031	0.032	0.031	0.032	0.031	0.031	0.031	0.032	0.032	0.033	0.032	0.031	0.032	0.032	0.032	0.032	0.033	0.032	0.033	0.033	0.033	0.034	0.032	0.032	0.032	0.033	0.033	0.033	0.034	0.033	0.034	0.035	0.034	0.034	0.031	0.031	0.031	0.032	0.032	0.033	0.034	0.034	0.035	0.034
775	0.031	0.03	0.031	0.031	0.031	0.031	0.032	0.031	0.031	0.031	0.031	0.031	0.032	0.032	0.033	0.032	0.031	0.032	0.032	0.032	0.032	0.032	0.032	0.033	0.033	0.033	0.034	0.032	0.032	0.032	0.033	0.033	0.033	0.034	0.033	0.034	0.036	0.033	0.034	0.031	0.031	0.031	0.032	0.032	0.032	0.034	0.034	0.035	0.034
776	0.031	0.03	0.031	0.032	0.03	0.031	0.031	0.03	0.031	0.031	0.03	0.031	0.032	0.031	0.032	0.032	0.03	0.032	0.032	0.031	0.032	0.032	0.031	0.032	0.033	0.032	0.033	0.032	0.031	0.032	0.032	0.031	0.032	0.033	0.032	0.033	0.035	0.032	0.033	0.031	0.03	0.031	0.032	0.031	0.032	0.034	0.033	0.034	0.034
777	0.03	0.03	0.03	0.031	0.03	0.031	0.031	0.031	0.031	0.03	0.03	0.031	0.032	0.031	0.032	0.031	0.03	0.032	0.032	0.031	0.032	0.032	0.031	0.032	0.032	0.032	0.033	0.031	0.031	0.031	0.032	0.032	0.032	0.033	0.032	0.033	0.034	0.031	0.032	0.03	0.03	0.031	0.031	0.031	0.032	0.033	0.032	0.034	0.033
778	0.03	0.03	0.031	0.031	0.031	0.031	0.031	0.031	0.031	0.03	0.03	0.031	0.032	0.031	0.032	0.031	0.031	0.032	0.032	0.032	0.032	0.032	0.031	0.032	0.033	0.032	0.033	0.032	0.031	0.032	0.032	0.031	0.032	0.033	0.032	0.033	0.034	0.032	0.033	0.031	0.03	0.031	0.032	0.031	0.032	0.033	0.033	0.034	0.033
779	0.031	0.03	0.031	0.031	0.03	0.032	0.031	0.03	0.031	0.031	0.03	0.031	0.032	0.031	0.032	0.031	0.03	0.032	0.032	0.03	0.032	0.032	0.031	0.032	0.032	0.031	0.033	0.032	0.03	0.031	0.032	0.031	0.032	0.033	0.032	0.033	0.034	0.031	0.032	0.031	0.029	0.031	0.031	0.031	0.031	0.033	0.033	0.033	0.033
780	0.031	0.03	0.031	0.031	0.031	0.031	0.031	0.031	0.031	0.031	0.03	0.031	0.032	0.032	0.032	0.031	0.031	0.031	0.032	0.031	0.032	0.032	0.031	0.032	0.032	0.032	0.032	0.032	0.031	0.032	0.032	0.032	0.033	0.033	0.032	0.033	0.034	0.032	0.032	0.031	0.03	0.031	0.031	0.031	0.032	0.033	0.032	0.034	0.033
781	0.031	0.03	0.031	0.031	0.031	0.031	0.031	0.03	0.031	0.031	0.03	0.031	0.032	0.031	0.032	0.031	0.03	0.032	0.032	0.031	0.032	0.032	0.031	0.032	0.032	0.032	0.033	0.032	0.031	0.032	0.032	0.032	0.033	0.033	0.032	0.034	0.034	0.032	0.033	0.031	0.03	0.031	0.031	0.031	0.032	0.033	0.032	0.034	0.033
782	0.03	0.029	0.03	0.031	0.03	0.031	0.031	0.03	0.031	0.031	0.03	0.031	0.031	0.031	0.032	0.031	0.03	0.031	0.031	0.03	0.031	0.031	0.031	0.032	0.032	0.031	0.033	0.032	0.031	0.032	0.032	0.032	0.032	0.033	0.032	0.033	0.034	0.031	0.032	0.03	0.03	0.03	0.031	0.03	0.031	0.033	0.032	0.034	0.033
783	0.03	0.029	0.03	0.03	0.03	0.031	0.031	0.03	0.03	0.03	0.03	0.03	0.031	0.031	0.032	0.031	0.03	0.031	0.031	0.031	0.031	0.031	0.031	0.032	0.032	0.031	0.033	0.031	0.031	0.031	0.031	0.031	0.032	0.033	0.032	0.033	0.033	0.031	0.032	0.03	0.03	0.03	0.031	0.03	0.031	0.032	0.032	0.033	0.032
784	0.03	0.029	0.03	0.03	0.03	0.031	0.03	0.03	0.03	0.03	0.03	0.03	0.03	0.031	0.032	0.03	0.03	0.031	0.031	0.03	0.031	0.031	0.031	0.032	0.032	0.031	0.033	0.031	0.031	0.031	0.031	0.031	0.031	0.032	0.031	0.032	0.032	0.031	0.032	0.03	0.03	0.03	0.031	0.03	0.031	0.032	0.032	0.033	0.032
785	0.03	0.029	0.03	0.03	0.03	0.031	0.031	0.03	0.031	0.03	0.029	0.03	0.031	0.031	0.032	0.031	0.03	0.031	0.031	0.03	0.031	0.032	0.031	0.032	0.032	0.032	0.033	0.032	0.03	0.032	0.032	0.031	0.032	0.032	0.031	0.033	0.034	0.031	0.033	0.03	0.03	0.031	0.031	0.031	0.032	0.032	0.032	0.034	0.033
786	0.03	0.028	0.03	0.031	0.03	0.031	0.031	0.03	0.031	0.031	0.03	0.03	0.031	0.031	0.032	0.031	0.03	0.031	0.031	0.03	0.032	0.032	0.031	0.031	0.032	0.031	0.033	0.031	0.03	0.031	0.032	0.031	0.031	0.032	0.031	0.032	0.034	0.031	0.032	0.031	0.029	0.03	0.031	0.03	0.031	0.033	0.032	0.033	0.033
787	0.031	0.03	0.031	0.032	0.031	0.032	0.032	0.031	0.031	0.031	0.03	0.031	0.032	0.032	0.033	0.032	0.031	0.032	0.032	0.031	0.032	0.032	0.032	0.033	0.034	0.032	0.034	0.032	0.031	0.032	0.032	0.031	0.033	0.033	0.032	0.034	0.035	0.033	0.034	0.031	0.03	0.031	0.032	0.032	0.033	0.034	0.033	0.035	0.034
788	0.031	0.03	0.031	0.032	0.031	0.032	0.032	0.03	0.031	0.031	0.03	0.031	0.032	0.031	0.033	0.032	0.031	0.032	0.033	0.031	0.032	0.033	0.032	0.032	0.034	0.032	0.034	0.032	0.031	0.032	0.032	0.032	0.033	0.033	0.033	0.034	0.035	0.033	0.033	0.032	0.03	0.031	0.032	0.032	0.033	0.034	0.033	0.034	0.034
789	0.03	0.029	0.03	0.032	0.03	0.031	0.031	0.03	0.031	0.031	0.03	0.031	0.032	0.031	0.032	0.032	0.03	0.031	0.032	0.031	0.032	0.032	0.031	0.032	0.033	0.031	0.033	0.032	0.03	0.031	0.032	0.031	0.032	0.033	0.032	0.033	0.035	0.032	0.033	0.031	0.03	0.031	0.032	0.031	0.032	0.034	0.032	0.034	0.033
790	0.03	0.028	0.029	0.03	0.029	0.03	0.03	0.029	0.03	0.03	0.029	0.03	0.031	0.03	0.031	0.03	0.03	0.031	0.031	0.03	0.031	0.031	0.03	0.031	0.032	0.031	0.032	0.03	0.029	0.03	0.031	0.03	0.031	0.031	0.031	0.032	0.033	0.03	0.032	0.03	0.029	0.03	0.031	0.03	0.031	0.032	0.031	0.033	0.032
791	0.029	0.028	0.029	0.03	0.029	0.03	0.03	0.029	0.03	0.029	0.029	0.03	0.03	0.03	0.031	0.03	0.029	0.03	0.03	0.03	0.031	0.031	0.03	0.031	0.031	0.031	0.032	0.031	0.03	0.031	0.032	0.031	0.032	0.032	0.031	0.032	0.033	0.031	0.031	0.03	0.029	0.03	0.03	0.03	0.031	0.032	0.031	0.033	0.032
792	0.028	0.028	0.029	0.029	0.028	0.03	0.029	0.028	0.03	0.029	0.028	0.029	0.03	0.029	0.031	0.029	0.029	0.03	0.03	0.029	0.03	0.03	0.03	0.03	0.031	0.03	0.032	0.03	0.029	0.03	0.031	0.03	0.031	0.031	0.031	0.032	0.033	0.03	0.032	0.029	0.028	0.029	0.03	0.03	0.031	0.031	0.032	0.033	0.031
793	0.029	0.028	0.029	0.03	0.028	0.03	0.03	0.029	0.03	0.029	0.028	0.029	0.03	0.029	0.031	0.03	0.028	0.03	0.03	0.029	0.031	0.03	0.03	0.031	0.031	0.03	0.032	0.031	0.029	0.031	0.031	0.03	0.031	0.032	0.031	0.032	0.034	0.031	0.032	0.03	0.028	0.03	0.03	0.03	0.031	0.032	0.032	0.034	0.032
794	0.029	0.029	0.03	0.03	0.029	0.03	0.03	0.029	0.03	0.03	0.029	0.03	0.031	0.03	0.031	0.03	0.029	0.031	0.031	0.03	0.031	0.031	0.03	0.031	0.032	0.031	0.033	0.031	0.03	0.031	0.031	0.031	0.032	0.032	0.031	0.033	0.035	0.031	0.032	0.03	0.029	0.03	0.031	0.03	0.031	0.033	0.032	0.034	0.032
795	0.03	0.028	0.03	0.031	0.029	0.03	0.031	0.029	0.031	0.03	0.028	0.03	0.031	0.03	0.032	0.03	0.03	0.031	0.031	0.029	0.031	0.031	0.03	0.031	0.033	0.03	0.033	0.032	0.03	0.032	0.032	0.031	0.033	0.033	0.031	0.034	0.035	0.031	0.033	0.031	0.029	0.03	0.032	0.03	0.031	0.033	0.031	0.034	0.033
796	0.03	0.029	0.03	0.031	0.029	0.031	0.031	0.029	0.031	0.03	0.029	0.03	0.031	0.03	0.032	0.031	0.03	0.031	0.032	0.03	0.031	0.032	0.03	0.032	0.033	0.031	0.033	0.032	0.03	0.032	0.032	0.031	0.033	0.033	0.032	0.034	0.035	0.032	0.033	0.031	0.029	0.031	0.032	0.03	0.032	0.033	0.032	0.034	0.034
797	0.03	0.029	0.03	0.031	0.029	0.031	0.03	0.029	0.031	0.031	0.03	0.03	0.031	0.03	0.032	0.03	0.03	0.031	0.031	0.03	0.032	0.031	0.03	0.032	0.032	0.031	0.033	0.031	0.03	0.031	0.032	0.031	0.033	0.032	0.031	0.033	0.035	0.032	0.033	0.03	0.029	0.03	0.031	0.031	0.032	0.033	0.032	0.034	0.033
798	0.029	0.028	0.029	0.03	0.029	0.03	0.03	0.029	0.03	0.029	0.028	0.03	0.03	0.03	0.031	0.03	0.029	0.031	0.031	0.03	0.031	0.031	0.03	0.031	0.031	0.03	0.032	0.031	0.029	0.031	0.031	0.031	0.032	0.032	0.031	0.033	0.034	0.031	0.032	0.03	0.029	0.03	0.031	0.03	0.032	0.032	0.032	0.034	0.032
799	0.029	0.028	0.029	0.03	0.028	0.03	0.029	0.028	0.03	0.029	0.028	0.03	0.03	0.029	0.031	0.03	0.029	0.03	0.03	0.029	0.031	0.03	0.029	0.031	0.031	0.03	0.032	0.03	0.029	0.031	0.031	0.03	0.032	0.032	0.03	0.032	0.034	0.03	0.032	0.03	0.028	0.03	0.03	0.029	0.031	0.031	0.03	0.033	0.032
800	0.029	0.028	0.03	0.03	0.028	0.03	0.03	0.029	0.03	0.029	0.028	0.03	0.03	0.03	0.031	0.03	0.029	0.03	0.03	0.029	0.031	0.03	0.03	0.031	0.031	0.03	0.032	0.031	0.029	0.031	0.031	0.031	0.032	0.032	0.031	0.033	0.033	0.03	0.032	0.03	0.028	0.03	0.03	0.029	0.031	0.032	0.031	0.033	0.032
[truncated: 23 more columns]

## Sheet: Concentrate-Permeate Absorbance
Wavelength [nm]	0h Concentrate	0h Concentrate	0h Concentrate		80h Concentrate	80h Concentrate	80h Concentrate		0h Permeate	0h Permeate	0h Permeate		80h Permeate	80h Permeate	80h Permeate
220	0.891	0.925	0.849		1.464	3.402	1.153		0.905	0.997	0.863		0.646	0.794	0.671
221	0.92	1.005	0.922		1.711	1.469	1.318		0.993	1.003	0.901		0.732	0.841	0.749
222	1.062	1.001	1.057		1.651	1.544	1.568		1.074	1.083	1.001		0.742	0.792	0.737
223	1.042	1.027	1.113		1.465	1.663	1.832		1.082	1.123	1.076		0.736	0.773	0.761
224	1.233	1.111	1.211		1.64	1.806	1.727		1.176	1.194	1.173		0.726	0.763	0.754
225	1.224	1.204	1.261		1.833	2.013	2.241		1.26	1.233	1.279		0.723	0.733	0.733
226	1.216	1.218	1.257		1.986	2.016	2.032		1.268	1.237	1.288		0.706	0.704	0.708
227	1.204	1.206	1.213		1.963	2.01	2.037		1.233	1.23	1.243		0.674	0.672	0.681
228	1.188	1.182	1.182		2.008	2.025	1.956		1.214	1.213	1.199		0.65	0.651	0.653
229	1.144	1.138	1.149		1.965	1.975	1.95		1.172	1.17	1.165		0.628	0.628	0.629
230	1.115	1.116	1.117		1.914	1.955	1.908		1.145	1.144	1.136		0.617	0.616	0.616
231	1.067	1.066	1.062		1.852	1.876	1.869		1.094	1.093	1.09		0.594	0.592	0.595
232	1.014	1.01	1.011		1.807	1.807	1.832		1.038	1.035	1.038		0.572	0.573	0.575
233	0.95	0.951	0.95		1.747	1.752	1.748		0.972	0.968	0.973		0.55	0.549	0.553
234	0.888	0.889	0.888		1.665	1.692	1.693		0.903	0.902	0.906		0.528	0.526	0.53
235	0.83	0.832	0.832		1.605	1.63	1.643		0.843	0.843	0.845		0.508	0.507	0.51
236	0.777	0.779	0.779		1.557	1.578	1.589		0.786	0.787	0.79		0.491	0.491	0.493
237	0.725	0.728	0.728		1.513	1.535	1.54		0.732	0.732	0.736		0.477	0.477	0.479
238	0.674	0.676	0.676		1.468	1.491	1.491		0.678	0.678	0.68		0.465	0.464	0.466
239	0.648	0.65	0.65		1.446	1.467	1.474		0.65	0.649	0.652		0.459	0.457	0.461
240	0.596	0.599	0.6		1.399	1.423	1.433		0.595	0.594	0.597		0.449	0.446	0.45
241	0.55	0.555	0.554		1.36	1.387	1.394		0.546	0.546	0.551		0.438	0.437	0.442
242	0.514	0.518	0.517		1.341	1.357	1.363		0.511	0.511	0.516		0.431	0.43	0.433
243	0.485	0.489	0.488		1.324	1.335	1.339		0.483	0.484	0.488		0.426	0.425	0.427
244	0.458	0.462	0.461		1.301	1.314	1.317		0.453	0.454	0.458		0.422	0.42	0.423
245	0.427	0.431	0.431		1.271	1.289	1.296		0.421	0.421	0.425		0.418	0.417	0.421
246	0.399	0.402	0.402		1.251	1.266	1.274		0.392	0.392	0.396		0.415	0.413	0.417
247	0.377	0.381	0.38		1.243	1.249	1.255		0.371	0.372	0.376		0.413	0.411	0.414
248	0.361	0.364	0.364		1.236	1.238	1.242		0.357	0.358	0.361		0.412	0.41	0.412
249	0.349	0.352	0.352		1.227	1.228	1.233		0.345	0.345	0.349		0.412	0.409	0.412
250	0.344	0.346	0.346		1.223	1.224	1.23		0.339	0.339	0.343		0.412	0.41	0.412
251	0.334	0.337	0.337		1.214	1.22	1.225		0.328	0.329	0.332		0.414	0.412	0.413
252	0.326	0.329	0.329		1.211	1.215	1.22		0.321	0.321	0.325		0.416	0.414	0.416
253	0.32	0.323	0.323		1.21	1.212	1.217		0.317	0.317	0.32		0.418	0.417	0.417
254	0.319	0.321	0.321		1.209	1.21	1.217		0.315	0.314	0.318		0.42	0.418	0.42
255	0.319	0.322	0.322		1.205	1.213	1.219		0.314	0.314	0.318		0.422	0.42	0.422
256	0.323	0.325	0.324		1.206	1.216	1.219		0.318	0.318	0.321		0.425	0.424	0.426
257	0.329	0.33	0.33		1.204	1.218	1.221		0.325	0.323	0.325		0.428	0.427	0.429
258	0.336	0.338	0.337		1.203	1.221	1.225		0.331	0.329	0.332		0.429	0.427	0.431
259	0.343	0.345	0.345		1.209	1.223	1.228		0.34	0.339	0.341		0.43	0.428	0.431
260	0.347	0.349	0.347		1.214	1.224	1.228		0.345	0.344	0.346		0.43	0.428	0.43
261	0.353	0.355	0.354		1.224	1.224	1.229		0.353	0.353	0.355		0.43	0.428	0.43
262	0.361	0.363	0.361		1.229	1.227	1.232		0.362	0.36	0.363		0.43	0.427	0.43
263	0.371	0.371	0.369		1.231	1.231	1.237		0.371	0.37	0.372		0.43	0.428	0.43
264	0.381	0.382	0.381		1.232	1.235	1.241		0.382	0.381	0.383		0.429	0.428	0.43
265	0.394	0.395	0.394		1.231	1.238	1.244		0.395	0.393	0.395		0.429	0.426	0.429
266	0.405	0.407	0.405		1.23	1.238	1.244		0.407	0.405	0.407		0.426	0.424	0.426
267	0.417	0.418	0.416		1.231	1.239	1.243		0.419	0.417	0.419		0.424	0.421	0.423
268	0.426	0.427	0.426		1.229	1.236	1.24		0.429	0.428	0.429		0.419	0.418	0.419
269	0.435	0.435	0.434		1.223	1.232	1.235		0.438	0.436	0.438		0.415	0.412	0.415
270	0.444	0.444	0.442		1.213	1.227	1.231		0.447	0.444	0.445		0.41	0.408	0.41
271	0.451	0.451	0.448		1.21	1.22	1.222		0.454	0.451	0.452		0.405	0.401	0.405
272	0.454	0.453	0.451		1.208	1.215	1.218		0.456	0.454	0.456		0.402	0.399	0.402
273	0.457	0.457	0.455		1.201	1.208	1.212		0.461	0.458	0.46		0.397	0.394	0.396
274	0.459	0.459	0.458		1.194	1.199	1.205		0.463	0.462	0.463		0.392	0.39	0.392
275	0.461	0.461	0.459		1.184	1.191	1.195		0.465	0.462	0.464		0.387	0.383	0.387
276	0.462	0.462	0.46		1.171	1.181	1.186		0.465	0.463	0.465		0.38	0.378	0.381
277	0.462	0.462	0.459		1.161	1.17	1.174		0.465	0.463	0.465		0.375	0.373	0.375
278	0.46	0.459	0.458		1.148	1.157	1.162		0.463	0.46	0.462		0.369	0.366	0.369
279	0.457	0.455	0.454		1.133	1.144	1.148		0.458	0.457	0.457		0.362	0.361	0.363
280	0.451	0.45	0.449		1.113	1.13	1.134		0.452	0.449	0.453		0.355	0.353	0.358
281	0.444	0.443	0.442		1.094	1.113	1.118		0.444	0.442	0.445		0.348	0.346	0.35
282	0.437	0.436	0.435		1.08	1.096	1.101		0.437	0.435	0.437		0.342	0.339	0.343
283	0.429	0.429	0.426		1.064	1.081	1.084		0.429	0.427	0.429		0.335	0.333	0.336
284	0.424	0.424	0.422		1.055	1.072	1.076		0.424	0.422	0.425		0.331	0.329	0.333
285	0.416	0.416	0.414		1.035	1.054	1.059		0.416	0.413	0.415		0.325	0.322	0.326
286	0.408	0.408	0.406		1.018	1.037	1.04		0.407	0.405	0.408		0.318	0.315	0.319
287	0.401	0.401	0.399		1.004	1.02	1.023		0.4	0.398	0.401		0.311	0.309	0.313
288	0.393	0.394	0.393		0.987	1.003	1.005		0.393	0.391	0.393		0.305	0.303	0.306
289	0.386	0.388	0.386		0.966	0.987	0.989		0.385	0.384	0.385		0.299	0.297	0.3
290	0.379	0.38	0.379		0.947	0.969	0.973		0.377	0.375	0.378		0.291	0.29	0.294
291	0.372	0.373	0.371		0.933	0.951	0.955		0.37	0.369	0.372		0.285	0.283	0.287
292	0.366	0.366	0.365		0.918	0.936	0.94		0.365	0.363	0.365		0.28	0.277	0.281
293	0.36	0.361	0.359		0.9	0.922	0.925		0.358	0.356	0.359		0.274	0.272	0.276
294	0.353	0.354	0.353		0.882	0.905	0.91		0.351	0.349	0.352		0.268	0.266	0.27
295	0.347	0.347	0.347		0.867	0.887	0.893		0.345	0.344	0.346		0.263	0.261	0.265
296	0.341	0.342	0.34		0.851	0.873	0.876		0.339	0.337	0.339		0.257	0.254	0.258
297	0.335	0.336	0.335		0.838	0.858	0.861		0.333	0.331	0.334		0.251	0.249	0.253
298	0.333	0.333	0.332		0.832	0.85	0.854		0.331	0.329	0.332		0.249	0.246	0.25
299	0.327	0.328	0.328		0.821	0.837	0.84		0.325	0.324	0.326		0.243	0.242	0.244
300	0.322	0.323	0.323		0.806	0.823	0.826		0.32	0.319	0.321		0.239	0.237	0.24
301	0.316	0.318	0.317		0.79	0.809	0.812		0.314	0.313	0.315		0.233	0.232	0.235
302	0.311	0.312	0.311		0.777	0.793	0.796		0.308	0.307	0.309		0.228	0.226	0.229
303	0.306	0.307	0.306		0.763	0.779	0.782		0.303	0.301	0.304		0.223	0.222	0.225
304	0.3	0.302	0.301		0.747	0.764	0.768		0.297	0.295	0.298		0.219	0.217	0.22
305	0.295	0.296	0.296		0.732	0.75	0.753		0.291	0.289	0.292		0.214	0.212	0.215
306	0.289	0.291	0.29		0.715	0.735	0.738		0.285	0.284	0.287		0.209	0.207	0.21
307	0.283	0.285	0.284		0.699	0.719	0.723		0.279	0.277	0.281		0.203	0.202	0.206
308	0.278	0.28	0.278		0.682	0.705	0.707		0.273	0.272	0.275		0.199	0.197	0.202
309	0.273	0.274	0.274		0.667	0.69	0.693		0.267	0.266	0.27		0.194	0.193	0.197
310	0.267	0.269	0.269		0.653	0.675	0.679		0.263	0.261	0.265		0.191	0.189	0.193
311	0.263	0.265	0.264		0.64	0.661	0.665		0.258	0.256	0.26		0.186	0.185	0.189
312	0.258	0.261	0.261		0.627	0.65	0.654		0.254	0.253	0.255		0.184	0.182	0.185
313	0.256	0.259	0.259		0.621	0.644	0.647		0.251	0.25	0.253		0.181	0.179	0.183
314	0.252	0.254	0.254		0.605	0.631	0.634		0.247	0.246	0.248		0.178	0.177	0.18
315	0.248	0.251	0.25		0.592	0.62	0.621		0.243	0.242	0.245		0.175	0.172	0.177
316	0.245	0.247	0.247		0.583	0.608	0.611		0.239	0.239	0.242		0.171	0.17	0.174
317	0.242	0.245	0.244		0.572	0.599	0.601		0.236	0.235	0.239		0.168	0.167	0.171
318	0.239	0.242	0.242		0.56	0.589	0.591		0.233	0.231	0.235		0.165	0.164	0.168
319	0.237	0.24	0.238		0.548	0.58	0.581		0.23	0.229	0.231		0.163	0.162	0.165
320	0.234	0.236	0.236		0.539	0.57	0.571		0.227	0.226	0.23		0.16	0.159	0.164
321	0.231	0.234	0.233		0.53	0.562	0.563		0.225	0.223	0.227		0.159	0.157	0.162
322	0.228	0.231	0.231		0.519	0.553	0.555		0.221	0.22	0.223		0.156	0.155	0.159
323	0.225	0.228	0.228		0.506	0.545	0.545		0.218	0.217	0.22		0.153	0.152	0.157
324	0.223	0.225	0.226		0.498	0.536	0.538		0.215	0.214	0.217		0.151	0.15	0.155
325	0.221	0.223	0.222		0.492	0.529	0.53		0.213	0.211	0.214		0.15	0.148	0.152
326	0.218	0.219	0.22		0.485	0.522	0.525		0.21	0.208	0.212		0.148	0.146	0.151
327	0.214	0.217	0.217		0.48	0.516	0.518		0.206	0.205	0.209		0.146	0.145	0.149
328	0.211	0.213	0.213		0.474	0.51	0.513		0.203	0.201	0.205		0.144	0.143	0.148
329	0.208	0.211	0.21		0.466	0.506	0.507		0.2	0.198	0.201		0.143	0.141	0.147
330	0.204	0.206	0.205		0.459	0.5	0.5		0.196	0.194	0.197		0.142	0.14	0.144
331	0.201	0.204	0.203		0.455	0.496	0.497		0.193	0.192	0.195		0.14	0.139	0.144
332	0.196	0.199	0.199		0.448	0.49	0.492		0.189	0.185	0.189		0.139	0.137	0.141
333	0.192	0.195	0.194		0.441	0.484	0.485		0.184	0.181	0.183		0.137	0.135	0.14
334	0.186	0.19	0.189		0.435	0.477	0.479		0.179	0.176	0.179		0.135	0.134	0.138
335	0.182	0.184	0.183		0.43	0.472	0.474		0.174	0.171	0.174		0.133	0.131	0.136
336	0.176	0.18	0.179		0.424	0.468	0.469		0.168	0.165	0.168		0.13	0.13	0.134
337	0.17	0.174	0.173		0.419	0.462	0.463		0.162	0.159	0.162		0.129	0.127	0.132
338	0.164	0.167	0.166		0.413	0.455	0.457		0.157	0.154	0.156		0.127	0.126	0.13
339	0.158	0.161	0.16		0.408	0.45	0.452		0.15	0.147	0.151		0.125	0.123	0.129
340	0.151	0.155	0.155		0.402	0.445	0.446		0.143	0.141	0.145		0.123	0.122	0.127
341	0.145	0.149	0.147		0.397	0.439	0.439		0.136	0.135	0.137		0.12	0.12	0.125
342	0.139	0.142	0.142		0.391	0.433	0.435		0.129	0.128	0.129		0.118	0.118	0.122
343	0.132	0.135	0.134		0.384	0.426	0.428		0.123	0.122	0.123		0.117	0.116	0.12
344	0.125	0.129	0.127		0.377	0.421	0.422		0.117	0.115	0.116		0.115	0.114	0.118
345	0.12	0.122	0.121		0.372	0.414	0.416		0.11	0.108	0.111		0.113	0.112	0.117
346	0.114	0.116	0.115		0.366	0.41	0.41		0.105	0.101	0.104		0.111	0.11	0.115
347	0.108	0.11	0.109		0.362	0.405	0.406		0.099	0.096	0.098		0.109	0.108	0.112
348	0.102	0.104	0.103		0.357	0.399	0.401		0.093	0.09	0.093		0.107	0.106	0.11
349	0.095	0.097	0.097		0.35	0.393	0.395		0.086	0.083	0.086		0.105	0.104	0.108
350	0.089	0.092	0.092		0.344	0.388	0.389		0.08	0.077	0.08		0.103	0.101	0.106
351	0.085	0.087	0.085		0.339	0.383	0.383		0.075	0.072	0.075		0.101	0.1	0.105
352	0.08	0.081	0.081		0.332	0.377	0.379		0.07	0.068	0.07		0.099	0.098	0.103
353	0.075	0.077	0.077		0.326	0.372	0.373		0.066	0.062	0.064		0.097	0.096	0.1
354	0.072	0.074	0.074		0.324	0.369	0.37		0.063	0.06	0.062		0.096	0.095	0.101
355	0.068	0.07	0.068		0.318	0.365	0.364		0.058	0.055	0.057		0.094	0.094	0.099
356	0.063	0.065	0.064		0.311	0.359	0.359		0.054	0.05	0.053		0.094	0.091	0.097
357	0.059	0.06	0.06		0.306	0.353	0.354		0.049	0.046	0.048		0.091	0.089	0.095
358	0.055	0.057	0.056		0.3	0.348	0.349		0.046	0.043	0.045		0.09	0.088	0.094
359	0.052	0.053	0.052		0.296	0.344	0.344		0.042	0.039	0.042		0.088	0.087	0.092
360	0.048	0.049	0.049		0.292	0.337	0.339		0.038	0.036	0.038		0.086	0.085	0.091
361	0.044	0.046	0.044		0.286	0.331	0.332		0.035	0.033	0.035		0.085	0.084	0.089
362	0.042	0.043	0.041		0.28	0.327	0.327		0.032	0.029	0.031		0.083	0.081	0.086
363	0.039	0.041	0.04		0.276	0.324	0.326		0.03	0.027	0.03		0.081	0.08	0.085
364	0.038	0.04	0.038		0.276	0.321	0.322		0.029	0.026	0.028		0.08	0.079	0.084
365	0.035	0.038	0.036		0.273	0.316	0.316		0.027	0.024	0.026		0.079	0.078	0.083
366	0.033	0.037	0.035		0.269	0.312	0.312		0.025	0.022	0.025		0.078	0.077	0.082
367	0.033	0.034	0.033		0.265	0.308	0.31		0.024	0.021	0.023		0.077	0.076	0.08
368	0.031	0.032	0.031		0.261	0.304	0.306		0.022	0.018	0.021		0.075	0.073	0.078
369	0.029	0.031	0.03		0.257	0.3	0.3		0.021	0.018	0.02		0.074	0.073	0.076
370	0.028	0.03	0.03		0.254	0.296	0.297		0.02	0.018	0.018		0.072	0.071	0.076
371	0.027	0.028	0.028		0.25	0.291	0.292		0.018	0.016	0.017		0.071	0.07	0.075
372	0.025	0.027	0.026		0.245	0.288	0.288		0.017	0.014	0.016		0.07	0.069	0.073
373	0.024	0.025	0.025		0.242	0.283	0.284		0.016	0.014	0.015		0.069	0.068	0.072
374	0.022	0.025	0.024		0.238	0.279	0.28		0.015	0.013	0.014		0.068	0.067	0.071
375	0.021	0.024	0.023		0.235	0.275	0.275		0.015	0.012	0.014		0.066	0.065	0.069
376	0.02	0.022	0.022		0.231	0.269	0.271		0.015	0.011	0.013		0.066	0.063	0.068
377	0.02	0.022	0.021		0.227	0.267	0.266		0.013	0.011	0.011		0.064	0.064	0.066
378	0.02	0.021	0.02		0.223	0.263	0.264		0.012	0.009	0.01		0.063	0.062	0.066
379	0.019	0.02	0.019		0.219	0.259	0.26		0.012	0.01	0.011		0.062	0.061	0.066
380	0.019	0.02	0.019		0.219	0.255	0.256		0.011	0.009	0.011		0.061	0.061	0.065
381	0.018	0.02	0.019		0.216	0.252	0.253		0.011	0.009	0.01		0.06	0.06	0.063
382	0.017	0.019	0.018		0.211	0.248	0.249		0.011	0.009	0.009		0.059	0.058	0.062
383	0.017	0.019	0.017		0.208	0.243	0.244		0.009	0.008	0.008		0.058	0.056	0.061
384	0.016	0.018	0.017		0.205	0.24	0.24		0.009	0.007	0.008		0.057	0.055	0.059
385	0.015	0.017	0.016		0.201	0.236	0.237		0.009	0.007	0.008		0.055	0.054	0.058
386	0.015	0.017	0.015		0.198	0.233	0.233		0.009	0.007	0.008		0.054	0.053	0.057
387	0.015	0.016	0.015		0.195	0.229	0.229		0.008	0.006	0.007		0.052	0.052	0.056
388	0.015	0.016	0.015		0.192	0.226	0.226		0.007	0.006	0.007		0.052	0.051	0.055
389	0.015	0.016	0.015		0.189	0.223	0.223		0.007	0.006	0.007		0.051	0.05	0.054
390	0.013	0.016	0.015		0.186	0.219	0.22		0.008	0.005	0.006		0.051	0.049	0.053
391	0.013	0.015	0.014		0.182	0.215	0.216		0.008	0.005	0.007		0.05	0.048	0.053
392	0.013	0.015	0.014		0.179	0.213	0.213		0.007	0.004	0.006		0.049	0.047	0.051
393	0.013	0.015	0.014		0.177	0.21	0.21		0.006	0.005	0.006		0.047	0.047	0.05
394	0.013	0.014	0.013		0.174	0.206	0.207		0.007	0.005	0.006		0.047	0.046	0.05
395	0.012	0.014	0.013		0.171	0.205	0.206		0.006	0.005	0.006		0.046	0.046	0.05
396	0.012	0.014	0.013		0.169	0.203	0.204		0.007	0.005	0.006		0.046	0.045	0.049
397	0.012	0.014	0.013		0.168	0.2	0.201		0.007	0.004	0.005		0.046	0.044	0.047
398	0.012	0.014	0.012		0.166	0.197	0.197		0.006	0.004	0.005		0.044	0.043	0.047
399	0.011	0.014	0.012		0.164	0.195	0.194		0.006	0.004	0.005		0.044	0.043	0.046
400	0.011	0.014	0.012		0.161	0.192	0.193		0.006	0.004	0.005		0.043	0.042	0.045
401	0.011	0.013	0.012		0.159	0.19	0.19		0.006	0.004	0.005		0.042	0.041	0.044
402	0.011	0.013	0.012		0.157	0.186	0.187		0.006	0.004	0.004		0.042	0.041	0.044
403	0.01	0.013	0.011		0.154	0.184	0.183		0.005	0.004	0.005		0.041	0.04	0.043
404	0.01	0.013	0.011		0.152	0.181	0.182		0.005	0.004	0.005		0.04	0.038	0.043
405	0.01	0.012	0.01		0.15	0.179	0.178		0.005	0.003	0.004		0.039	0.038	0.041
406	0.01	0.012	0.01		0.148	0.176	0.176		0.005	0.003	0.004		0.038	0.037	0.04
407	0.01	0.011	0.011		0.146	0.173	0.175		0.005	0.003	0.005		0.038	0.037	0.041
408	0.01	0.011	0.01		0.146	0.171	0.171		0.005	0.004	0.004		0.037	0.036	0.039
409	0.01	0.011	0.01		0.145	0.168	0.169		0.005	0.004	0.004		0.036	0.036	0.039
410	0.01	0.011	0.01		0.143	0.166	0.166		0.005	0.003	0.004		0.036	0.035	0.038
411	0.009	0.011	0.01		0.14	0.164	0.165		0.005	0.003	0.004		0.036	0.034	0.037
412	0.01	0.011	0.01		0.139	0.162	0.163		0.005	0.003	0.004		0.035	0.033	0.037
413	0.009	0.01	0.009		0.138	0.16	0.16		0.005	0.003	0.004		0.035	0.033	0.035
414	0.008	0.01	0.01		0.136	0.158	0.159		0.005	0.003	0.005		0.034	0.032	0.036
415	0.008	0.01	0.009		0.135	0.157	0.157		0.005	0.004	0.005		0.034	0.033	0.035
416	0.008	0.01	0.009		0.134	0.154	0.155		0.004	0.004	0.005		0.033	0.032	0.035
417	0.009	0.009	0.009		0.133	0.152	0.152		0.005	0.004	0.005		0.033	0.032	0.034
418	0.008	0.009	0.008		0.131	0.15	0.15		0.005	0.004	0.004		0.032	0.031	0.033
419	0.008	0.009	0.009		0.13	0.148	0.149		0.004	0.004	0.005		0.031	0.03	0.033
420	0.008	0.009	0.008		0.127	0.146	0.146		0.004	0.004	0.005		0.03	0.029	0.033
421	0.008	0.009	0.008		0.125	0.144	0.145		0.004	0.003	0.004		0.03	0.029	0.032
422	0.008	0.01	0.008		0.122	0.144	0.144		0.004	0.004	0.004		0.03	0.029	0.031
423	0.008	0.009	0.008		0.121	0.143	0.143		0.004	0.004	0.004		0.029	0.029	0.031
424	0.008	0.008	0.008		0.12	0.14	0.141		0.004	0.004	0.004		0.029	0.028	0.031
425	0.008	0.008	0.008		0.119	0.139	0.14		0.004	0.004	0.004		0.029	0.028	0.03
426	0.007	0.009	0.007		0.116	0.139	0.138		0.004	0.003	0.004		0.028	0.027	0.03
427	0.008	0.008	0.007		0.116	0.136	0.137		0.004	0.003	0.004		0.028	0.026	0.03
428	0.008	0.008	0.007		0.116	0.136	0.136		0.004	0.003	0.004		0.027	0.026	0.03
429	0.008	0.009	0.007		0.116	0.135	0.135		0.004	0.003	0.004		0.027	0.026	0.029
430	0.008	0.008	0.007		0.115	0.133	0.133		0.004	0.003	0.003		0.027	0.026	0.028
431	0.008	0.008	0.008		0.114	0.132	0.133		0.005	0.003	0.004		0.027	0.025	0.028
432	0.008	0.008	0.008		0.114	0.13	0.131		0.004	0.003	0.004		0.027	0.025	0.028
433	0.008	0.008	0.007		0.113	0.129	0.129		0.004	0.003	0.004		0.026	0.025	0.028
434	0.008	0.008	0.007		0.112	0.128	0.128		0.004	0.003	0.005		0.026	0.025	0.028
435	0.007	0.009	0.007		0.111	0.128	0.127		0.004	0.003	0.004		0.025	0.024	0.027
436	0.007	0.008	0.007		0.11	0.126	0.126		0.004	0.003	0.004		0.025	0.024	0.027
437	0.008	0.008	0.007		0.11	0.125	0.125		0.004	0.003	0.004		0.025	0.023	0.026
438	0.007	0.008	0.007		0.11	0.124	0.124		0.004	0.003	0.005		0.024	0.023	0.026
439	0.007	0.008	0.007		0.109	0.123	0.123		0.004	0.004	0.005		0.024	0.023	0.026
440	0.006	0.008	0.007		0.107	0.122	0.122		0.004	0.003	0.004		0.024	0.023	0.025
441	0.007	0.008	0.007		0.107	0.121	0.121		0.004	0.003	0.004		0.024	0.022	0.025
442	0.007	0.008	0.007		0.105	0.12	0.12		0.004	0.003	0.004		0.023	0.022	0.025
443	0.007	0.008	0.007		0.105	0.119	0.119		0.004	0.003	0.004		0.023	0.022	0.025
444	0.007	0.008	0.007		0.105	0.118	0.118		0.004	0.004	0.004		0.023	0.021	0.024
445	0.007	0.008	0.007		0.105	0.116	0.117		0.004	0.004	0.004		0.022	0.021	0.024
446	0.006	0.008	0.007		0.103	0.116	0.116		0.004	0.004	0.005		0.023	0.021	0.024
447	0.007	0.008	0.006		0.103	0.115	0.115		0.004	0.003	0.004		0.022	0.021	0.023
448	0.007	0.007	0.006		0.102	0.114	0.114		0.004	0.004	0.004		0.022	0.021	0.023
449	0.006	0.007	0.006		0.102	0.114	0.114		0.005	0.003	0.005		0.023	0.02	0.023
450	0.006	0.007	0.006		0.102	0.113	0.113		0.004	0.004	0.005		0.022	0.02	0.023
451	0.007	0.008	0.006		0.102	0.113	0.113		0.004	0.004	0.004		0.022	0.02	0.022
452	0.007	0.008	0.006		0.102	0.112	0.112		0.004	0.004	0.004		0.022	0.02	0.022
453	0.007	0.007	0.006		0.101	0.111	0.111		0.004	0.004	0.005		0.022	0.02	0.023
454	0.007	0.007	0.006		0.1	0.111	0.111		0.004	0.004	0.005		0.021	0.02	0.023
455	0.006	0.008	0.006		0.1	0.11	0.11		0.005	0.004	0.005		0.022	0.02	0.022
456	0.006	0.008	0.006		0.1	0.11	0.11		0.004	0.004	0.004		0.021	0.02	0.022
457	0.006	0.008	0.006		0.099	0.109	0.109		0.004	0.003	0.005		0.02	0.019	0.021
458	0.006	0.007	0.006		0.099	0.108	0.109		0.005	0.004	0.005		0.021	0.019	0.021
459	0.006	0.006	0.005		0.099	0.106	0.106		0.005	0.004	0.005		0.02	0.018	0.021
460	0.005	0.006	0.006		0.097	0.105	0.106		0.005	0.004	0.005		0.02	0.018	0.021
461	0.005	0.007	0.006		0.095	0.106	0.106		0.003	0.003	0.004		0.019	0.018	0.021
462	0.005	0.007	0.006		0.095	0.106	0.106		0.004	0.003	0.004		0.02	0.018	0.02
463	0.006	0.007	0.006		0.096	0.106	0.106		0.004	0.003	0.004		0.019	0.018	0.02
464	0.006	0.006	0.006		0.097	0.104	0.105		0.004	0.004	0.004		0.019	0.019	0.02
465	0.006	0.006	0.006		0.097	0.104	0.105		0.004	0.003	0.004		0.019	0.018	0.02
466	0.005	0.007	0.006		0.097	0.104	0.104		0.004	0.003	0.005		0.019	0.017	0.02
467	0.006	0.006	0.006		0.097	0.103	0.104		0.004	0.004	0.004		0.019	0.018	0.019
468	0.006	0.007	0.006		0.096	0.103	0.104		0.004	0.004	0.004		0.019	0.018	0.019
469	0.006	0.006	0.007		0.096	0.102	0.103		0.005	0.003	0.004		0.019	0.017	0.019
470	0.006	0.006	0.005		0.096	0.101	0.101		0.005	0.003	0.005		0.019	0.017	0.02
471	0.006	0.006	0.005		0.096	0.1	0.101		0.004	0.004	0.005		0.019	0.017	0.019
472	0.005	0.006	0.005		0.095	0.1	0.1		0.005	0.004	0.005		0.019	0.017	0.019
473	0.005	0.006	0.005		0.095	0.1	0.1		0.004	0.004	0.004		0.018	0.017	0.018
474	0.006	0.006	0.005		0.095	0.099	0.1		0.004	0.004	0.005		0.018	0.017	0.019
475	0.006	0.007	0.006		0.094	0.1	0.1		0.005	0.003	0.005		0.019	0.016	0.019
476	0.006	0.006	0.006		0.094	0.098	0.1		0.004	0.004	0.005		0.018	0.016	0.019
477	0.005	0.006	0.005		0.094	0.098	0.098		0.004	0.004	0.005		0.018	0.017	0.018
478	0.005	0.006	0.006		0.093	0.098	0.099		0.004	0.003	0.004		0.018	0.016	0.018
479	0.006	0.006	0.005		0.093	0.098	0.098		0.004	0.003	0.004		0.018	0.016	0.018
480	0.005	0.006	0.006		0.093	0.098	0.099		0.004	0.004	0.005		0.018	0.016	0.019
481	0.005	0.006	0.005		0.093	0.097	0.097		0.004	0.004	0.005		0.018	0.016	0.018
482	0.005	0.006	0.004		0.093	0.096	0.096		0.004	0.005	0.004		0.017	0.016	0.017
483	0.004	0.005	0.004		0.092	0.094	0.094		0.004	0.004	0.005		0.017	0.015	0.017
484	0.005	0.005	0.005		0.091	0.093	0.094		0.004	0.004	0.005		0.017	0.015	0.018
485	0.005	0.006	0.004		0.086	0.095	0.095		0.004	0.004	0.004		0.017	0.016	0.018
486	0.005	0.006	0.005		0.086	0.095	0.095		0.003	0.004	0.005		0.017	0.016	0.018
487	0.005	0.006	0.005		0.088	0.094	0.094		0.003	0.004	0.004		0.016	0.015	0.017
488	0.005	0.006	0.005		0.086	0.094	0.094		0.004	0.004	0.005		0.017	0.015	0.018
489	0.005	0.006	0.005		0.084	0.095	0.095		0.003	0.003	0.004		0.017	0.016	0.018
490	0.005	0.006	0.005		0.086	0.094	0.094		0.004	0.003	0.004		0.017	0.016	0.018
491	0.005	0.005	0.005		0.088	0.092	0.093		0.004	0.004	0.004		0.017	0.016	0.017
492	0.005	0.006	0.005		0.086	0.093	0.093		0.004	0.004	0.004		0.017	0.016	0.017
493	0.005	0.006	0.005		0.083	0.094	0.094		0.003	0.004	0.004		0.017	0.016	0.018
494	0.005	0.006	0.005		0.084	0.094	0.094		0.004	0.003	0.003		0.017	0.016	0.017
495	0.005	0.006	0.005		0.085	0.093	0.093		0.004	0.003	0.003		0.017	0.015	0.017
496	0.004	0.006	0.005		0.086	0.093	0.093		0.004	0.004	0.004		0.017	0.015	0.016
497	0.004	0.006	0.005		0.086	0.093	0.093		0.004	0.003	0.004		0.017	0.015	0.016
498	0.004	0.006	0.005		0.085	0.092	0.092		0.003	0.004	0.004		0.016	0.015	0.017
499	0.004	0.006	0.005		0.084	0.091	0.091		0.003	0.003	0.004		0.016	0.015	0.016
500	0.005	0.006	0.005		0.084	0.091	0.091		0.004	0.003	0.004		0.016	0.014	0.017
501	0.005	0.006	0.005		0.084	0.091	0.09		0.004	0.003	0.003		0.016	0.014	0.016
502	0.004	0.005	0.005		0.084	0.089	0.09		0.003	0.003	0.004		0.015	0.014	0.016
503	0.004	0.005	0.004		0.084	0.088	0.088		0.003	0.003	0.003		0.016	0.014	0.015
504	0.004	0.005	0.005		0.082	0.087	0.088		0.003	0.002	0.003		0.015	0.013	0.015
505	0.004	0.005	0.005		0.082	0.087	0.088		0.002	0.002	0.004		0.014	0.014	0.016
506	0.004	0.006	0.005		0.081	0.087	0.088		0.003	0.003	0.003		0.015	0.014	0.016
507	0.004	0.006	0.005		0.081	0.087	0.087		0.003	0.002	0.003		0.015	0.013	0.015
508	0.004	0.005	0.005		0.08	0.085	0.086		0.003	0.002	0.003		0.015	0.013	0.015
509	0.004	0.006	0.005		0.079	0.085	0.085		0.003	0.002	0.003		0.014	0.013	0.015
510	0.004	0.005	0.005		0.078	0.084	0.085		0.003	0.002	0.003		0.014	0.012	0.014
511	0.004	0.005	0.005		0.078	0.083	0.084		0.003	0.003	0.003		0.014	0.013	0.014
512	0.004	0.005	0.005		0.077	0.083	0.084		0.003	0.002	0.003		0.014	0.012	0.014
513	0.004	0.006	0.004		0.076	0.083	0.083		0.002	0.002	0.003		0.013	0.012	0.014
514	0.004	0.006	0.004		0.075	0.082	0.082		0.003	0.003	0.003		0.013	0.012	0.014
515	0.004	0.005	0.004		0.074	0.082	0.081		0.003	0.003	0.003		0.013	0.012	0.014
516	0.004	0.005	0.004		0.074	0.08	0.08		0.002	0.003	0.003		0.012	0.012	0.014
517	0.004	0.005	0.004		0.074	0.079	0.079		0.003	0.003	0.003		0.013	0.012	0.013
518	0.003	0.004	0.004		0.073	0.077	0.078		0.003	0.003	0.003		0.013	0.011	0.013
519	0.003	0.005	0.004		0.071	0.078	0.078		0.003	0.002	0.003		0.013	0.011	0.013
520	0.005	0.005	0.004		0.07	0.077	0.077		0.003	0.002	0.003		0.013	0.011	0.013
521	0.003	0.005	0.004		0.069	0.076	0.076		0.002	0.003	0.003		0.012	0.012	0.013
522	0.003	0.005	0.004		0.069	0.076	0.075		0.002	0.002	0.002		0.012	0.011	0.012
523	0.003	0.005	0.004		0.069	0.075	0.074		0.002	0.003	0.003		0.012	0.011	0.012
524	0.003	0.005	0.004		0.069	0.074	0.074		0.003	0.003	0.003		0.012	0.011	0.012
525	0.003	0.004	0.004		0.068	0.072	0.072		0.003	0.003	0.003		0.012	0.01	0.012
526	0.004	0.004	0.003		0.068	0.071	0.071		0.002	0.002	0.003		0.011	0.01	0.012
527	0.003	0.003	0.003		0.067	0.068	0.069		0.002	0.003	0.003		0.011	0.01	0.011
528	0.003	0.003	0.003		0.067	0.067	0.067		0.003	0.003	0.004		0.011	0.009	0.011
529	0.003	0.004	0.003		0.064	0.068	0.067		0.002	0.003	0.003		0.011	0.009	0.011
530	0.003	0.004	0.003		0.059	0.068	0.068		0.002	0.002	0.002		0.011	0.01	0.012
531	0.003	0.004	0.004		0.059	0.068	0.069		0.002	0.002	0.003		0.011	0.01	0.012
532	0.003	0.003	0.003		0.061	0.066	0.067		0.002	0.003	0.002		0.011	0.01	0.011
533	0.003	0.003	0.003		0.063	0.065	0.066		0.002	0.003	0.003		0.011	0.01	0.011
534	0.003	0.003	0.003		0.061	0.065	0.065		0.002	0.003	0.003		0.011	0.01	0.011
535	0.003	0.004	0.003		0.058	0.066	0.065		0.001	0.001	0.002		0.01	0.009	0.011
536	0.003	0.004	0.003		0.06	0.065	0.065		0.002	0.002	0.003		0.01	0.008	0.011
537	0.003	0.003	0.003		0.059	0.064	0.064		0.002	0.003	0.003		0.01	0.009	0.011
538	0.004	0.004	0.003		0.058	0.064	0.064		0.002	0.002	0.002		0.01	0.009	0.011
539	0.002	0.003	0.003		0.058	0.062	0.062		0.002	0.002	0.003		0.01	0.008	0.011
540	0.002	0.003	0.002		0.059	0.06	0.06		0.002	0.003	0.003		0.009	0.009	0.01
541	0.002	0.003	0.002		0.059	0.059	0.059		0.002	0.003	0.003		0.009	0.008	0.009
542	0.003	0.003	0.003		0.056	0.059	0.06		0.002	0.003	0.003		0.009	0.008	0.01
543	0.003	0.004	0.003		0.054	0.06	0.06		0.002	0.002	0.002		0.009	0.008	0.01
544	0.003	0.004	0.003		0.053	0.06	0.059		0.001	0.002	0.002		0.009	0.008	0.01
545	0.003	0.004	0.003		0.053	0.059	0.059		0.002	0.002	0.002		0.009	0.008	0.01
546	0.002	0.004	0.003		0.053	0.058	0.058		0.002	0.002	0.003		0.009	0.007	0.01
547	0.002	0.003	0.003		0.053	0.056	0.057		0.002	0.002	0.003		0.009	0.007	0.01
548	0.002	0.004	0.003		0.051	0.057	0.057		0.002	0.002	0.002		0.009	0.007	0.009
549	0.003	0.004	0.003		0.052	0.057	0.057		0.002	0.002	0.002		0.009	0.008	0.009
550	0.003	0.004	0.003		0.051	0.057	0.056		0.002	0.002	0.002		0.009	0.008	0.009
551	0.003	0.003	0.003		0.052	0.055	0.056		0.002	0.002	0.002		0.009	0.008	0.009
552	0.003	0.003	0.003		0.052	0.054	0.055		0.001	0.002	0.003		0.008	0.007	0.009
553	0.003	0.003	0.003		0.052	0.053	0.054		0.002	0.002	0.002		0.008	0.007	0.009
554	0.003	0.003	0.003		0.05	0.053	0.054		0.002	0.001	0.002		0.008	0.007	0.009
555	0.003	0.003	0.003		0.049	0.053	0.054		0.002	0.001	0.002		0.008	0.007	0.009
556	0.003	0.003	0.003		0.049	0.052	0.053		0.002	0.002	0.002		0.008	0.007	0.009
557	0.003	0.003	0.003		0.049	0.051	0.052		0.001	0.001	0.002		0.007	0.006	0.008
558	0.003	0.003	0.002		0.049	0.051	0.05		0.001	0.001	0.002		0.007	0.006	0.008
559	0.003	0.003	0.002		0.048	0.05	0.05		0.001	0.001	0.002		0.007	0.006	0.008
560	0.003	0.003	0.002		0.047	0.049	0.049		0.001	0.002	0.001		0.007	0.007	0.007
561	0.003	0.003	0.002		0.047	0.049	0.049		0.002	0.001	0.001		0.008	0.006	0.007
562	0.003	0.003	0.003		0.046	0.048	0.049		0.001	0.001	0.002		0.006	0.006	0.008
563	0.003	0.004	0.003		0.045	0.048	0.048		0.002	0.002	0.002		0.007	0.006	0.008
564	0.002	0.004	0.003		0.044	0.048	0.048		0.002	0.002	0.002		0.007	0.007	0.008
565	0.002	0.003	0.003		0.044	0.046	0.046		0.001	0.002	0.002		0.006	0.006	0.007
566	0.003	0.003	0.003		0.044	0.045	0.046		0.002	0.002	0.002		0.007	0.006	0.007
567	0.002	0.003	0.003		0.042	0.046	0.046		0.001	0.002	0.002		0.007	0.006	0.007
568	0.002	0.003	0.003		0.041	0.045	0.046		0.001	0.002	0.002		0.007	0.006	0.007
569	0.002	0.003	0.003		0.041	0.044	0.045		0.001	0.002	0.002		0.007	0.006	0.007
570	0.003	0.003	0.003		0.041	0.043	0.044		0.002	0.002	0.002		0.007	0.006	0.007
571	0.002	0.002	0.003		0.041	0.043	0.044		0.001	0.002	0.002		0.006	0.005	0.007
572	0.002	0.003	0.002		0.04	0.042	0.043		0.002	0.002	0.002		0.007	0.005	0.007
573	0.002	0.004	0.003		0.038	0.043	0.042		0.002	0.001	0.001		0.007	0.005	0.006
574	0.002	0.004	0.003		0.037	0.042	0.042		0.001	0.001	0.001		0.006	0.005	0.006
575	0.002	0.002	0.002		0.037	0.04	0.041		0.001	0.001	0.001		0.005	0.005	0.006
576	0.002	0.003	0.002		0.036	0.04	0.041		0.001	0.002	0.001		0.006	0.005	0.006
577	0.002	0.003	0.002		0.036	0.04	0.041		0.001	0.002	0.001		0.006	0.005	0.006
578	0.002	0.002	0.002		0.035	0.039	0.04		0.001	0.002	0.002		0.006	0.005	0.006
579	0.002	0.003	0.002		0.036	0.04	0.04		0.001	0.002	0.002		0.005	0.005	0.006
580	0.002	0.002	0.003		0.036	0.039	0.039		0.001	0.002	0.001		0.005	0.005	0.006
581	0.002	0.003	0.003		0.036	0.038	0.039		0.001	0.001	0.001		0.006	0.004	0.006
582	0.002	0.003	0.003		0.036	0.038	0.039		0.001	0.001	0.001		0.005	0.005	0.006
583	0.002	0.003	0.002		0.036	0.037	0.037		0.001	0.002	0.002		0.005	0.004	0.006
584	0.001	0.002	0.002		0.035	0.037	0.037		0.001	0.001	0.001		0.006	0.004	0.006
585	0.001	0.003	0.002		0.034	0.036	0.037		0.002	0.001	0.002		0.006	0.004	0.006
586	0.001	0.002	0.002		0.034	0.036	0.036		0.001	0.001	0.002		0.006	0.004	0.005
587	0.001	0.003	0.002		0.034	0.035	0.035		0.001	0.001	0.001		0.005	0.004	0.005
588	0.002	0.003	0.001		0.035	0.034	0.034		0.001	0.001	0.001		0.005	0.004	0.005
589	0.002	0.003	0.001		0.035	0.034	0.033		0.001	0.001	0.002		0.005	0.004	0.006
590	0.002	0.003	0.002		0.034	0.033	0.033		0.001	0.001	0.001		0.004	0.004	0.005
591	0.002	0.002	0.001		0.033	0.033	0.033		0.001	0.001	0.003		0.005	0.004	0.006
592	0.002	0.002	0.002		0.032	0.033	0.034		0.002	0.002	0.002		0.005	0.004	0.006
593	0.001	0.002	0.002		0.032	0.033	0.033		0.002	0.001	0.002		0.005	0.003	0.005
594	0.002	0.003	0.002		0.033	0.031	0.032		0.002	0.001	0.002		0.005	0.003	0.005
595	0.002	0.002	0.002		0.032	0.032	0.032		0.001	0.002	0.002		0.005	0.004	0.005
596	0.001	0.002	0.002		0.031	0.031	0.031		0.001	0.002	0.002		0.004	0.004	0.004
597	0.001	0.002	0.002		0.032	0.03	0.03		0.003	0.003	0.002		0.005	0.004	0.005
598	0.001	0.002	0.002		0.03	0.029	0.03		0.001	0.002	0.002		0.004	0.004	0.005
599	0.001	0.002	0.002		0.028	0.029	0.03		0.001	0.002	0.002		0.005	0.004	0.005
600	0.002	0.002	0.001		0.029	0.029	0.029		0.001	0.002	0.002		0.004	0.004	0.005
601	0.002	0.002	0.001		0.03	0.029	0.028		0.001	0.002	0.001		0.004	0.004	0.004
602	0.001	0.001	0.001		0.03	0.027	0.028		0.001	0.001	0.001		0.004	0.003	0.004
603	0	0.001	0.001		0.03	0.027	0.027		0.001	0.001	0.002		0.004	0.003	0.004
604	0	0.001	0.001		0.029	0.026	0.027		0.001	0.001	0.002		0.004	0.002	0.004
605	0.001	0.001	0.001		0.029	0.026	0.027		0.001	0.002	0.002		0.004	0.003	0.004
606	0.001	0.002	0.002		0.026	0.026	0.027		0.001	0.002	0.002		0.004	0.003	0.004
607	0.001	0.002	0.001		0.025	0.026	0.026		0.001	0.001	0.002		0.004	0.002	0.005
608	0.001	0.002	0.001		0.027	0.026	0.026		0.001	0.002	0.001		0.004	0.003	0.004
609	0	0.002	0.001		0.026	0.026	0.026		0.001	0.001	0.002		0.004	0.002	0.004
610	0.001	0.002	0.001		0.026	0.026	0.026		0.001	0.001	0.002		0.004	0.002	0.004
611	0.001	0.002	0.001		0.025	0.026	0.025		0.001	0.001	0.001		0.004	0.003	0.004
612	0.002	0.002	0.001		0.023	0.025	0.025		0.001	0	0.001		0.004	0.002	0.004
613	0	0.001	0.001		0.024	0.024	0.025		0.001	0.001	0.001		0.003	0.003	0.003
614	0.001	0.001	0.001		0.024	0.024	0.024		0.001	0.001	0.001		0.004	0.003	0.004
615	0.001	0.001	0.001		0.025	0.024	0.024		0.001	0.002	0.001		0.004	0.003	0.004
616	0.001	0.001	0		0.024	0.023	0.023		-3.46945e-18	0.002	0.001		0.003	0.003	0.004
617	0.001	0.001	0		0.023	0.023	0.023		0.001	-3.46945e-18	-3.46945e-18		0.004	0.002	0.003
618	0.001	0.001	0.001		0.023	0.023	0.024		0.001	0.001	0.001		0.004	0.003	0.004
619	0.001	0.001	0.001		0.023	0.023	0.023		0.001	0.001	0.001		0.004	0.003	0.004
620	0.001	0.001	0.001		0.022	0.023	0.024		0.001	0.001	0.001		0.004	0.003	0.004
621	0.001	0.001	0.001		0.022	0.023	0.023		0.001	0.001	0.001		0.004	0.003	0.004
622	0.001	0.001	0.001		0.022	0.022	0.023		0.001	0.001	0.001		0.004	0.003	0.004
623	0.001	0.001	0.001		0.022	0.021	0.022		0.001	0.001	0.001		0.004	0.003	0.003
624	0	0.001	0.001		0.022	0.02	0.021		0.001	0.001	0.001		0.003	0.002	0.003
625	0	0.001	0.001		0.022	0.02	0.021		0.001	0.001	0.001		0.003	0.002	0.003
626	0	0.001	0.001		0.022	0.02	0.021		0.001	0.001	0.001		0.003	0.002	0.003
627	0	0.001	0.001		0.022	0.019	0.021		0	0.001	0.001		0.003	0.002	0.003
628	0.001	0.001	0		0.021	0.02	0.02		0	0.001	0.001		0.002	0.002	0.003
629	0.001	0.001	0.001		0.019	0.02	0.02		0	0	0		0.003	0.002	0.003
630	0.001	0.002	0		0.019	0.021	0.02		0	0	0		0.003	0.002	0.003
631	0	0.002	0.001		0.017	0.021	0.02		0	0	0.001		0.003	0.002	0.003
632	0	0.002	0.001		0.018	0.02	0.019		0	0.001	0.001		0.003	0.002	0.004
633	0	0.001	0		0.018	0.019	0.019		0	0.001	0		0.003	0.002	0.003
634	0.001	0.001	0.001		0.018	0.019	0.019		0.001	0	0.001		0.003	0.001	0.004
635	0.001	0.002	0.001		0.017	0.019	0.019		0.001	0	0		0.004	0.002	0.003
636	0.001	0.001	0		0.017	0.019	0.018		0	0	0		0.003	0.002	0.003
637	0	0.002	0.001		0.016	0.019	0.019		0.001	0	0		0.004	0.002	0.003
638	0.001	0.001	0		0.016	0.019	0.019		0	0	0		0.003	0.002	0.004
639	0.001	0.001	0		0.016	0.019	0.018		0	0	0		0.002	0.002	0.003
640	0.001	0.001	0		0.015	0.017	0.017		-0.001	0	0		0.002	0.002	0.003
641	0.001	0.001	0.001		0.015	0.017	0.017		-0.001	0	0		0.003	0.001	0.003
642	0.001	0.001	0		0.016	0.017	0.017		-0.001	0	0		0.002	0.002	0.003
643	0.001	0.001	0		0.016	0.017	0.017		0	0	0		0.002	0.002	0.003
644	0.001	0.001	0		0.016	0.016	0.017		0	0	0		0.002	0.001	0.003
645	0.001	0.001	0		0.015	0.017	0.017		0	0	0		0.002	0.002	0.003
646	0.001	0.001	0		0.015	0.017	0.016		0	0	0		0.002	0.002	0.003
647	0	0.002	0.001		0.014	0.017	0.017		0.001	0.001	0		0.003	0.002	0.003
648	0.001	0.001	0.001		0.015	0.017	0.017		0	0	0		0.002	0.002	0.003
649	0.001	0.001	0		0.015	0.016	0.016		0	0	0		0.002	0.001	0.002
650	0.001	0.001	0		0.014	0.016	0.015		0	0	0		0.002	0.001	0.003
651	0.001	0.001	0		0.014	0.015	0.015		0	0	0		0.002	0.001	0.003
652	0	0.001	0		0.013	0.015	0.015		0	0	0		0.002	0.001	0.002
653	0.001	0.001	0.001		0.014	0.016	0.015		0	0	0.001		0.002	0.001	0.003
654	0.001	0.001	0		0.013	0.016	0.015		-0.001	0.001	0.001		0.001	0.002	0.003
655	0.001	0.001	0.001		0.013	0.016	0.016		0.001	0.001	0.001		0.002	0.002	0.003
656	0.001	0.001	0.001		0.013	0.015	0.015		0.001	0	0.001		0.003	0.001	0.003
657	0.001	0.001	0.001		0.013	0.014	0.014		0	0.001	0.001		0.002	0.002	0.002
658	0	0.001	0.001		0.013	0.014	0.014		0.001	0.001	0.001		0.003	0.001	0.002
659	0.001	0	0		0.013	0.013	0.014		0	0	0		0.002	-3.46945e-18	0.003
660	0.001	0.001	0		0.012	0.014	0.014		0	0.001	0		0.002	0.001	0.003
661	0.001	0.001	0.001		0.011	0.014	0.015		0.001	0.001	0		0.003	0.002	0.003
662	0.001	0.001	0.001		0.01	0.014	0.014		0	0.001	0		0.002	0.002	0.003
663	0	0.002	0.001		0.01	0.014	0.013		0.001	0.001	0.001		0.002	0.001	0.003
664	0.001	0.001	0.001		0.01	0.012	0.012		0.001	0.001	0.001		0.002	0.001	0.002
665	0.001	0.001	0		0.01	0.012	0.012		0.001	0.001	0		0.002	0.001	0.002
666	0.001	0.001	0		0.01	0.013	0.013		0.001	0.001	0		0.002	0.001	0.002
667	0.001	0	0		0.011	0.012	0.012		0.001	0	0.001		0.002	0.001	0.003
668	0	0.001	0.001		0.011	0.012	0.012		0	0.001	0		0.002	0.001	0.002
669	0	0.001	0.001		0.011	0.011	0.012		0	0.001	0.001		0.002	0.001	0.002
670	0	0.001	0		0.01	0.011	0.011		0	0.001	0.001		0.002	0.001	0.003
671	0	0	0		0.01	0.01	0.011		0	0	0		0.001	0.001	0.002
672	0.001	0.001	0		0.01	0.013	0.012		0	0	0		0.001	0.001	0.002
673	0.001	0.001	0		0.01	0.012	0.011		0	0	0		0.002	0.001	0.002
674	0.001	0	0		0.01	0.011	0.011		0	0.001	0.001		0.002	0.001	0.003
675	0.001	0	0		0.01	0.01	0.011		0	0	0		0.001	0.001	0.002
676	0	0.001	0		0.01	0.011	0.01		0.001	0.001	0		0.002	0.002	0.002
677	0	0.001	0		0.01	0.01	0.009		0.001	0	0		0.002	0.001	0.002
678	0	0	0		0.01	0.009	0.009		0.001	0.001	0.001		0.002	-3.46945e-18	0.002
679	0	0.001	0		0.011	0.01	0.01		0	0.001	0.001		0.001	0.001	0.002
680	0	0	0		0.011	0.009	0.01		0	0.001	0		0.001	-3.46945e-18	0.001
681	-0.001	0	0		0.009	0.009	0.01		0.001	0.001	0		0.002	-3.46945e-18	0.002
682	0	0.001	0.001		0.008	0.011	0.01		0.001	0	0		0.002	-3.46945e-18	0.002
683	0.001	0.001	0		0.008	0.011	0.01		0.001	0	0		0.002	-3.46945e-18	0.002
684	0.001	0	0		0.008	0.009	0.009		0	0.001	0.001		0.001	0.001	0.002
685	0	0.001	0		0.008	0.009	0.009		0	0.001	0		0.002	0.001	0.002
686	0	0	0		0.008	0.01	0.01		0.001	0.001	0.001		0.002	0.001	0.002
687	0	0	0		0.008	0.008	0.009		0.001	0.001	0.001		0.002	0.001	0.002
688	0	0	0		0.008	0.008	0.008		-3.46945e-18	0.001	0.001		0.001	0.001	0.002
689	0	0	0.001		0.008	0.008	0.009		-3.46945e-18	0.001	-3.46945e-18		0.001	0.001	0.002
690	0	0	0		0.008	0.008	0.009		-3.46945e-18	0.001	0.001		0.001	0.001	0.002
691	0	0	0		0.007	0.008	0.008		0.001	0.001	0.001		0.002	-3.46945e-18	0.002
692	0	0	0.001		0.008	0.008	0.008		0.001	0.001	0.001		0.002	0.001	0.002
693	0	0	0		0.008	0.007	0.007		0	0.001	0.001		0.001	0.001	0.001
694	0	0	0		0.008	0.007	0.008		0	0.001	0		0.001	0.001	0.001
695	0	0	0		0.008	0.007	0.007		-0.001	0	0		-3.46945e-18	-3.46945e-18	0.001
696	0	0	0		0.008	0.007	0.008		0	0.001	0.001		0.001	-3.46945e-18	0.001
697	0	0	0		0.008	0.008	0.008		0.001	0.001	0		0.002	-3.46945e-18	0.001
698	0	0	-0.001		0.009	0.007	0.007		0	0.001	0.001		0.001	-3.46945e-18	0.002
699	-0.001	0	-0.001		0.008	0.007	0.006		0	0.002	0.001		0.001	0.001	0.002
700	0	0	0		0.007	0.006	0.007		0.001	0.001	0.001		0.002	0	0.001
701	0	0	-0.001		0.006	0.007	0.007		0	0	0		0.002	0.001	0.002
702	0	0.001	0		0.005	0.008	0.007		-0.001	0.001	0		0.001	0.001	0.002
703	0	0	0		0.007	0.007	0.007		0	0	0		0.001	-3.46945e-18	0.001
704	0	0	0		0.006	0.006	0.005		0	0.001	0.001		0.001	-3.46945e-18	0.002
705	0	0	0		0.007	0.006	0.005		0	0.001	0.001		0.001	-3.46945e-18	0.001
706	0	0	-0.001		0.007	0.006	0.006		0	0.001	0.001		0.001	-3.46945e-18	0.001
707	0	0	0		0.008	0.006	0.006		0.001	0.002	0.002		0.001	0.001	0.002
708	0	0	0.001		0.008	0.006	0.007		0.001	0.002	0.002		0.002	0.001	0.001
709	0	0	0.001		0.007	0.006	0.006		0.001	0.002	0.002		0.002	0.001	0.002
710	0	0.001	0		0.007	0.007	0.006		-3.46945e-18	0.001	0.001		0.001	-3.46945e-18	0.001
711	-0.001	0	-0.001		0.008	0.007	0.006		0	0	0		0.001	0	0.001
712	-0.001	0	-0.001		0.007	0.007	0.006		0	0	0		0.001	0	0.001
713	-0.001	0	-0.001		0.007	0.006	0.006		0	0	0.001		0.001	0	0.002
714	0	0	0		0.008	0.006	0.006		-3.46945e-18	0.001	0.001		0.001	-3.46945e-18	0.001
715	0	0	0		0.007	0.005	0.006		0.001	0.001	0.001		0.001	-3.46945e-18	0.001
716	-0.001	0	-0.001		0.006	0.005	0.005		-3.46945e-18	0.001	0.001		-3.46945e-18	-3.46945e-18	0.001
717	-0.001	0	0		0.005	0.005	0.005		-3.46945e-18	-3.46945e-18	-3.46945e-18		-3.46945e-18	-3.46945e-18	-3.46945e-18
718	-0.001	0	0		0.005	0.005	0.005		-3.46945e-18	-3.46945e-18	-3.46945e-18		-3.46945e-18	-3.46945e-18	0.001
719	0	0	-3.46945e-18		0.004	0.005	0.005		-3.46945e-18	-3.46945e-18	0		0.001	-3.46945e-18	0.001
720	0	0	-3.46945e-18		0.005	0.004	0.005		-3.46945e-18	0	0		0.001	0	0.001
721	-0.001	0	-3.46945e-18		0.005	0.004	0.005		-3.46945e-18	0	0.001		0.001	0	0.001
722	-0.001	0	-3.46945e-18		0.005	0.005	0.005		-0.001	0.001	0		0	0	0.001
723	0	0	-0.001		0.005	0.005	0.004		0	0	0		0	-0.001	0.001
724	0	0	-0.001		0.005	0.005	0.004		0.001	0	0		0.001	-0.001	0.001
725	0	0	-3.46945e-18		0.006	0.004	0.005		0	0	0		0.001	0	0.001
726	0	0	-0.001		0.006	0.005	0.004		0	0.001	0		0.001	0	0.001
727	0	0	-0.001		0.006	0.003	0.004		0	0	0		0.001	-0.001	0
728	-0.001	0	-0.001		0.006	0.004	0.004		0	0.001	0.001		0	0	0
729	-0.001	0	-0.001		0.006	0.004	0.003		0	0.001	0.001		0.001	0	0.001
730	-0.001	-0.001	-0.001		0.006	0.003	0.003		0.001	0.001	0.001		0.001	0	0.001
731	-0.002	-0.001	-0.001		0.006	0.002	0.003		0	0.001	0.001		0	0	0
732	-0.002	-0.001	-0.001		0.006	0.002	0.002		0	0.001	0.001		0	0	0.001
733	-0.002	-0.002	-0.001		0.005	0.002	0.003		0	0	0		0	-0.001	0
734	-0.001	-0.001	-0.001		0.006	0.002	0.003		0	0	0		0.001	-0.001	0
735	-0.001	-0.001	-0.002		0.005	0.003	0.002		0	0	0		0.001	0	0
736	-0.001	-0.001	-0.002		0.004	0.003	0.003		0	0	0		0.001	0	0
737	-0.001	0	0		0.004	0.003	0.003		-0.001	0	0		0	0	0
738	-0.002	-0.002	-0.001		0.005	0.002	0.003		-0.001	0.001	0		-6.93889e-18	0	-0.001
739	-0.002	-0.001	-0.001		0.006	0.002	0.003		0	0	0		-6.93889e-18	-0.001	0
740	-0.001	-0.001	-0.001		0.006	0.002	0.002		0	0	0		-6.93889e-18	-0.001	0
741	-0.001	0	-0.001		0.005	0.003	0.002		0	0	-0.001		0.001	-0.001	0.001
742	-0.001	0	-0.001		0.005	0.003	0.002		-0.001	0	0		-6.93889e-18	-0.001	0
743	-0.001	0	-0.001		0.004	0.003	0.002		0	0	0		0.001	-0.001	0.001
744	-0.001	0	-0.001		0.004	0.004	0.003		0	0.001	0		0.001	0	0.001
745	-0.001	0	-0.001		0.005	0.003	0.002		0	0	0		0.001	-0.001	0.001
746	-0.001	-0.001	-0.001		0.004	0.003	0.003		-0.001	0	0		0	-0.001	0
747	-0.001	-0.001	-0.001		0.005	0.002	0.003		-0.001	-0.001	0		0	-0.001	0.001
748	-0.001	-0.001	-0.002		0.005	0.003	0.003		0	0.001	0		0	0	0.001
749	-0.001	-0.001	-0.001		0.005	0.002	0.003		-0.001	0.001	0		-6.93889e-18	0	0
750	-0.001	-0.001	-0.001		0.004	0.002	0.001		0	0	0		0.001	-0.001	0.001
751	-0.001	-0.001	-0.001		0.004	0.002	0.002		0	0.001	0		0	-0.001	0.001
752	-0.001	0	-0.001		0.005	0.003	0.002		0	0.001	-0.001		0	0	0
753	-0.001	0	-0.001		0.005	0.003	0.002		-0.001	-0.001	0		0	-0.001	0
754	-0.001	0	-0.001		0.005	0.003	0.002		-0.001	-0.001	-0.001		-6.93889e-18	-0.001	0
755	-0.001	-0.001	-0.001		0.005	0.002	0.002		0	0	0.001		0	-0.001	0.001
756	-0.001	0	-0.001		0.004	0.002	0.002		0	0.001	0		0.001	-0.001	0
757	0	0	-0.001		0.004	0.003	0.002		-0.001	0	0		-6.93889e-18	-0.001	0
758	-0.001	0	-0.001		0.004	0.003	0.002		0	0.001	0		0	-0.001	0
759	-0.002	-0.001	-0.001		0.004	0.001	0.002		0	0	0		-6.93889e-18	-0.001	0
760	-0.002	0	-0.001		0.004	0.002	0.002		0	0.001	0.001		-6.93889e-18	0	-0.001
761	-0.001	-0.001	-0.001		0.005	0.002	0.003		0.001	0.001	0.001		-6.93889e-18	-0.001	0
762	-0.001	-0.001	-0.001		0.005	0.003	0.003		0	0.001	0.001		-6.93889e-18	-6.93889e-18	0.001
763	-0.001	-0.001	-0.001		0.007	0.003	0.002		0.001	0.001	0.001		0.001	-6.93889e-18	0.001
764	-0.001	-0.001	-0.001		0.009	0.002	0.002		0.001	0.002	0.001		0.001	0.001	0
765	-0.001	-0.001	-0.001		0.003	0.001	0.001		0	0	0		-6.93889e-18	-6.93889e-18	0.001
766	-0.001	-0.001	-0.001		0	0.002	0.002		0	0	0		0.001	0	0.001
767	-0.002	-0.001	-0.001		0.001	0.002	0.002		0	0	0		0	-0.001	0
768	-0.001	-0.001	-0.002		0.003	0.003	0.002		0	0.001	0		0.001	0	0
769	-0.001	-0.001	-0.001		0.003	0.003	0.003		0	0	0		0.001	-0.001	0
770	-0.001	-0.001	-0.001		0.003	0.003	0.003		-0.001	0	0		0	0	0
771	-0.001	-0.001	-0.002		0.002	0.001	0		0	0	0.001		0	-0.001	0.001
772	-0.001	0	-0.001		0.002	0	-0.001		0	0	0		0	-0.001	0
773	-0.002	-0.001	-0.001		0.003	-6.93889e-18	0.001		0	0.001	0		0	-0.001	-0.001
774	-0.001	-0.001	-0.001		0.003	0	0		0.001	0	0		0	-0.001	0
775	-0.001	-0.001	-0.002		0.003	0.001	0		0	0	0		-0.001	-0.001	0
776	-0.001	-0.001	-0.001		0.003	0	0		0	0.001	0.001		0	0	0
777	-0.001	-0.001	-0.001		0.003	0	0		0.001	0.001	0.001		0.001	-0.001	0
778	-0.001	-0.001	-0.002		0.002	0	0		0	0.001	0		0	-0.001	0
779	-0.001	-0.001	-0.002		0.002	0	0		0	0	0		0	-0.001	0
780	-0.001	0	-0.001		0.002	0.001	0.001		-0.001	0	0.001		0	-0.001	0
781	-0.001	0	-0.002		0.002	0.001	0		-0.001	0.001	0.001		0	-0.001	0.001
782	0	-0.001	-0.001		0.001	0	0.001		0	0	0.001		0	-0.001	0.001
783	-0.001	-0.001	0		0.001	0	0.001		0	0	0		0.001	-0.001	0
784	-0.002	-0.001	-0.001		0.001	-0.001	-0.001		-0.001	0	0		0	-0.001	-0.001
785	-0.001	-0.001	0		0	0	0.001		-0.001	-0.001	0		0	-0.001	0
786	-0.001	-0.001	-0.002		0.001	0	0		0	0	-0.001		0.001	-0.001	0
787	-0.001	-0.001	-0.002		0.001	0	-0.001		0	0.001	0		0	0	0
788	-0.001	-0.001	-0.001		0.002	0	0		0	-0.001	0		0	-0.001	0
789	-0.001	0	-0.001		0.002	0.002	0.001		0.001	0	0		0.001	-0.001	0
790	-0.001	-0.001	-0.001		0.001	0.002	0.002		0	0.001	0		0	0	0
791	0	0	-0.001		-0.001	0.003	0.002		0	0	-0.001		0	0	0.001
792	0	0	0		-0.001	0.002	0.002		0	0	0		0	0	0.001
793	0	0	-0.001		-0.001	0.002	0.001		0	0	0		0	-0.001	0
794	-0.001	0	-0.001		0	0.002	0.001		-0.001	0	0		-0.001	-0.001	0
795	-0.001	-0.001	-0.001		0	0.001	0		0	0.001	0		0	-0.001	0
796	-0.001	-0.001	-0.001		0	0.002	0.001		-0.001	0	-0.001		0	0	0
797	-0.001	-0.001	-0.002		0.002	0	0		0	0	0		-0.001	-0.002	0
798	-0.001	0	-0.001		0.001	0.001	0.001		-0.001	0	-0.001		0	0	0
799	-0.001	-0.001	-0.002		-0.001	0.001	0.001		-0.001	-0.002	-0.001		-0.001	-0.002	0
800	0	0	0		0	0	0		0	0	0		0	0	0

## Sheet: 10 Permeate Absorbance
Wavelength [nm]	Buffer	Buffer	Buffer	Permeate 1	Permeate 1	Permeate 1	Permeate 2	Permeate 2	Permeate 2	Permeate 3	Permeate 3	Permeate 3	Permeate 4	Permeate 4	Permeate 4	Permeate 5	Permeate 5	Permeate 5	Permeate 6	Permeate 6	Permeate 6	Permeate 7	Permeate 7	Permeate 7	Permeate 8	Permeate 8	Permeate 8	Permeate 9	Permeate 9	Permeate 9	Permeate 10	Permeate 10	Permeate 10
220	0.101	0.128	0.092	0.874	0.649	0.687	0.489	0.443	0.458	0.326	0.236	0.224	0.194	0.198	0.152	0.166	0.186	0.124	0.144	0.118	0.135	0.108	0.134	0.132	0.109	0.079	0.096	0.119	0.073	0.119	0.106	0.084	0.095
221	0.098	0.101	0.101	0.721	0.719	0.704	0.518	0.452	0.456	0.268	0.23	0.254	0.198	0.192	0.17	0.139	0.164	0.134	0.127	0.107	0.122	0.097	0.122	0.143	0.108	0.078	0.104	0.113	0.104	0.121	0.105	0.082	0.109
222	0.095	0.095	0.088	0.718	0.766	0.787	0.467	0.444	0.441	0.273	0.234	0.233	0.178	0.178	0.175	0.153	0.181	0.128	0.122	0.1	0.109	0.122	0.114	0.114	0.112	0.088	0.099	0.093	0.094	0.103	0.116	0.07	0.09
223	0.089	0.103	0.078	0.794	0.903	0.85	0.448	0.484	0.426	0.276	0.251	0.234	0.177	0.182	0.16	0.14	0.162	0.126	0.12	0.104	0.101	0.12	0.12	0.114	0.109	0.092	0.098	0.1	0.09	0.087	0.105	0.087	0.08
224	0.088	0.095	0.083	0.792	0.892	0.808	0.448	0.431	0.43	0.266	0.252	0.23	0.17	0.183	0.164	0.136	0.148	0.123	0.11	0.114	0.097	0.119	0.12	0.114	0.097	0.11	0.095	0.095	0.098	0.095	0.101	0.098	0.09
225	0.086	0.09	0.092	0.806	0.803	0.809	0.435	0.418	0.431	0.254	0.244	0.231	0.172	0.173	0.167	0.135	0.137	0.127	0.103	0.106	0.108	0.113	0.116	0.122	0.096	0.102	0.104	0.098	0.1	0.102	0.096	0.096	0.098
226	0.078	0.083	0.084	0.773	0.786	0.789	0.419	0.413	0.415	0.236	0.232	0.22	0.16	0.165	0.161	0.131	0.129	0.124	0.095	0.099	0.1	0.107	0.108	0.112	0.092	0.098	0.101	0.093	0.092	0.092	0.091	0.089	0.092
227	0.072	0.081	0.081	0.752	0.755	0.76	0.397	0.402	0.405	0.223	0.228	0.214	0.151	0.159	0.157	0.122	0.128	0.122	0.091	0.098	0.098	0.102	0.107	0.111	0.089	0.095	0.096	0.086	0.09	0.094	0.086	0.088	0.088
228	0.074	0.078	0.08	0.737	0.739	0.737	0.388	0.394	0.391	0.22	0.222	0.215	0.15	0.157	0.153	0.121	0.126	0.121	0.094	0.101	0.1	0.101	0.107	0.107	0.089	0.094	0.092	0.086	0.087	0.092	0.084	0.087	0.087
229	0.074	0.077	0.079	0.715	0.719	0.712	0.381	0.383	0.381	0.215	0.216	0.213	0.15	0.152	0.151	0.121	0.125	0.122	0.098	0.1	0.102	0.102	0.106	0.106	0.089	0.092	0.091	0.086	0.087	0.09	0.083	0.085	0.086
230	0.074	0.077	0.078	0.706	0.708	0.702	0.377	0.378	0.376	0.213	0.215	0.211	0.149	0.151	0.15	0.121	0.125	0.121	0.098	0.1	0.102	0.102	0.105	0.107	0.089	0.091	0.091	0.085	0.087	0.089	0.083	0.085	0.086
231	0.074	0.076	0.078	0.685	0.682	0.68	0.367	0.368	0.365	0.21	0.211	0.207	0.148	0.15	0.147	0.121	0.123	0.12	0.099	0.102	0.102	0.103	0.104	0.105	0.089	0.09	0.09	0.086	0.086	0.088	0.084	0.086	0.085
232	0.075	0.075	0.077	0.662	0.658	0.654	0.359	0.356	0.353	0.206	0.206	0.2	0.145	0.146	0.144	0.119	0.12	0.117	0.099	0.1	0.1	0.101	0.101	0.101	0.09	0.09	0.088	0.086	0.086	0.087	0.085	0.085	0.084
233	0.074	0.076	0.076	0.632	0.631	0.627	0.345	0.344	0.342	0.2	0.201	0.194	0.141	0.142	0.14	0.117	0.118	0.116	0.098	0.099	0.098	0.099	0.1	0.1	0.089	0.09	0.088	0.085	0.086	0.086	0.084	0.085	0.084
234	0.074	0.076	0.075	0.608	0.605	0.602	0.333	0.331	0.329	0.196	0.194	0.188	0.14	0.139	0.137	0.116	0.117	0.114	0.097	0.097	0.096	0.098	0.098	0.097	0.089	0.088	0.088	0.086	0.085	0.085	0.085	0.084	0.083
235	0.074	0.075	0.075	0.586	0.583	0.58	0.324	0.32	0.317	0.192	0.19	0.184	0.138	0.137	0.134	0.116	0.114	0.112	0.097	0.095	0.095	0.098	0.096	0.095	0.089	0.088	0.086	0.086	0.084	0.084	0.085	0.082	0.082
236	0.074	0.074	0.074	0.567	0.563	0.56	0.314	0.311	0.308	0.186	0.185	0.18	0.135	0.135	0.131	0.114	0.112	0.11	0.096	0.094	0.094	0.096	0.094	0.093	0.088	0.087	0.085	0.085	0.082	0.083	0.084	0.081	0.08
237	0.074	0.074	0.074	0.551	0.545	0.543	0.305	0.303	0.3	0.183	0.18	0.176	0.134	0.132	0.129	0.112	0.111	0.109	0.095	0.094	0.093	0.094	0.092	0.092	0.088	0.086	0.085	0.085	0.082	0.083	0.084	0.082	0.081
238	0.075	0.074	0.073	0.535	0.529	0.526	0.298	0.294	0.292	0.18	0.177	0.171	0.132	0.129	0.127	0.111	0.109	0.107	0.095	0.092	0.091	0.093	0.09	0.09	0.089	0.086	0.084	0.086	0.082	0.082	0.085	0.081	0.08
239	0.075	0.073	0.073	0.527	0.521	0.518	0.294	0.29	0.288	0.178	0.175	0.168	0.131	0.128	0.125	0.11	0.108	0.105	0.094	0.09	0.089	0.093	0.089	0.089	0.089	0.086	0.084	0.085	0.082	0.082	0.085	0.08	0.079
240	0.074	0.072	0.072	0.512	0.506	0.504	0.286	0.281	0.279	0.175	0.171	0.164	0.128	0.125	0.123	0.109	0.105	0.103	0.092	0.088	0.087	0.091	0.086	0.087	0.088	0.084	0.082	0.085	0.08	0.081	0.084	0.079	0.078
241	0.073	0.071	0.071	0.5	0.494	0.492	0.28	0.275	0.274	0.17	0.166	0.16	0.126	0.123	0.121	0.107	0.103	0.102	0.09	0.086	0.086	0.089	0.085	0.085	0.086	0.082	0.081	0.084	0.079	0.08	0.083	0.078	0.077
242	0.072	0.07	0.07	0.492	0.487	0.486	0.275	0.27	0.269	0.167	0.163	0.16	0.124	0.121	0.119	0.106	0.103	0.101	0.091	0.086	0.087	0.088	0.084	0.084	0.084	0.081	0.08	0.081	0.077	0.078	0.081	0.077	0.076
243	0.072	0.07	0.07	0.488	0.483	0.481	0.273	0.268	0.266	0.166	0.162	0.159	0.123	0.12	0.117	0.105	0.102	0.101	0.092	0.087	0.088	0.088	0.084	0.083	0.084	0.08	0.079	0.081	0.077	0.078	0.081	0.076	0.076
244	0.072	0.07	0.069	0.484	0.478	0.475	0.27	0.265	0.263	0.164	0.16	0.156	0.122	0.118	0.116	0.104	0.102	0.099	0.091	0.087	0.086	0.087	0.083	0.082	0.084	0.08	0.078	0.081	0.077	0.077	0.081	0.076	0.075
245	0.071	0.069	0.068	0.478	0.472	0.47	0.265	0.26	0.258	0.161	0.158	0.152	0.12	0.116	0.114	0.102	0.099	0.097	0.088	0.084	0.084	0.085	0.081	0.081	0.083	0.079	0.078	0.08	0.076	0.076	0.08	0.075	0.074
246	0.07	0.067	0.068	0.473	0.467	0.465	0.26	0.256	0.254	0.158	0.154	0.15	0.117	0.114	0.113	0.1	0.097	0.096	0.087	0.082	0.082	0.083	0.079	0.079	0.082	0.078	0.076	0.079	0.074	0.075	0.078	0.074	0.073
247	0.069	0.066	0.066	0.47	0.465	0.464	0.258	0.253	0.252	0.155	0.152	0.15	0.115	0.112	0.111	0.098	0.096	0.095	0.086	0.082	0.083	0.082	0.078	0.078	0.08	0.076	0.075	0.077	0.073	0.074	0.077	0.072	0.072
248	0.069	0.066	0.066	0.471	0.465	0.464	0.258	0.252	0.251	0.154	0.151	0.149	0.115	0.111	0.11	0.098	0.096	0.094	0.087	0.083	0.084	0.082	0.078	0.078	0.079	0.075	0.074	0.076	0.072	0.073	0.076	0.072	0.072
249	0.069	0.066	0.065	0.472	0.465	0.463	0.257	0.251	0.25	0.154	0.15	0.148	0.114	0.11	0.108	0.098	0.096	0.094	0.088	0.084	0.083	0.082	0.078	0.077	0.079	0.075	0.074	0.076	0.072	0.072	0.077	0.071	0.071
250	0.069	0.066	0.065	0.472	0.465	0.463	0.257	0.251	0.249	0.153	0.149	0.147	0.114	0.11	0.108	0.098	0.095	0.093	0.087	0.083	0.082	0.082	0.078	0.076	0.079	0.075	0.073	0.077	0.072	0.072	0.077	0.072	0.071
251	0.069	0.066	0.065	0.473	0.466	0.464	0.256	0.25	0.248	0.152	0.148	0.146	0.113	0.109	0.107	0.097	0.094	0.092	0.086	0.081	0.081	0.081	0.077	0.076	0.08	0.075	0.073	0.077	0.072	0.072	0.076	0.071	0.07
252	0.068	0.065	0.064	0.475	0.468	0.466	0.256	0.249	0.248	0.152	0.147	0.145	0.112	0.108	0.106	0.096	0.093	0.091	0.086	0.081	0.08	0.08	0.076	0.075	0.079	0.074	0.072	0.076	0.071	0.071	0.076	0.071	0.069
253	0.068	0.064	0.063	0.478	0.471	0.469	0.256	0.249	0.247	0.151	0.146	0.144	0.111	0.107	0.104	0.095	0.092	0.09	0.085	0.08	0.079	0.08	0.075	0.074	0.078	0.073	0.071	0.075	0.07	0.07	0.075	0.07	0.068
254	0.068	0.064	0.062	0.481	0.473	0.47	0.256	0.249	0.247	0.151	0.146	0.143	0.111	0.107	0.104	0.094	0.091	0.089	0.085	0.079	0.078	0.08	0.075	0.073	0.078	0.072	0.07	0.075	0.07	0.069	0.075	0.069	0.068
255	0.067	0.064	0.062	0.483	0.476	0.473	0.255	0.248	0.246	0.15	0.145	0.142	0.11	0.106	0.102	0.093	0.09	0.087	0.083	0.078	0.076	0.079	0.074	0.072	0.077	0.072	0.069	0.075	0.069	0.068	0.074	0.069	0.067
256	0.066	0.063	0.061	0.485	0.478	0.475	0.254	0.247	0.246	0.148	0.144	0.139	0.108	0.104	0.101	0.092	0.088	0.085	0.081	0.076	0.074	0.077	0.072	0.07	0.076	0.071	0.068	0.074	0.068	0.067	0.073	0.068	0.065
257	0.064	0.061	0.06	0.486	0.479	0.476	0.253	0.246	0.245	0.147	0.143	0.137	0.107	0.103	0.1	0.09	0.086	0.084	0.078	0.073	0.071	0.075	0.07	0.068	0.074	0.07	0.067	0.072	0.067	0.066	0.072	0.066	0.064
258	0.062	0.059	0.059	0.486	0.479	0.477	0.25	0.245	0.243	0.144	0.14	0.135	0.104	0.1	0.098	0.088	0.084	0.081	0.075	0.07	0.069	0.072	0.068	0.067	0.072	0.068	0.065	0.07	0.064	0.065	0.07	0.064	0.062
259	0.059	0.057	0.057	0.486	0.48	0.478	0.248	0.244	0.242	0.141	0.138	0.134	0.101	0.098	0.097	0.085	0.082	0.08	0.073	0.068	0.068	0.07	0.066	0.065	0.069	0.065	0.064	0.067	0.062	0.063	0.066	0.062	0.061
260	0.059	0.056	0.056	0.487	0.48	0.479	0.248	0.244	0.242	0.141	0.138	0.134	0.1	0.098	0.096	0.084	0.082	0.08	0.073	0.069	0.069	0.069	0.065	0.065	0.068	0.064	0.063	0.065	0.061	0.062	0.065	0.061	0.06
261	0.058	0.056	0.055	0.488	0.482	0.48	0.249	0.244	0.243	0.14	0.137	0.136	0.1	0.097	0.095	0.084	0.082	0.08	0.074	0.07	0.07	0.069	0.065	0.064	0.067	0.063	0.062	0.064	0.06	0.061	0.065	0.06	0.06
262	0.058	0.056	0.055	0.49	0.483	0.481	0.25	0.244	0.243	0.14	0.137	0.136	0.1	0.097	0.095	0.084	0.082	0.08	0.074	0.07	0.07	0.069	0.065	0.064	0.067	0.063	0.062	0.065	0.06	0.061	0.065	0.06	0.059
263	0.058	0.056	0.054	0.49	0.483	0.481	0.251	0.245	0.243	0.141	0.137	0.135	0.1	0.097	0.094	0.084	0.081	0.08	0.074	0.07	0.069	0.069	0.065	0.064	0.067	0.063	0.061	0.064	0.06	0.06	0.065	0.06	0.059
264	0.057	0.055	0.054	0.49	0.483	0.48	0.251	0.245	0.243	0.141	0.137	0.134	0.1	0.096	0.094	0.084	0.081	0.079	0.074	0.069	0.068	0.068	0.064	0.063	0.067	0.062	0.061	0.064	0.06	0.06	0.065	0.06	0.058
265	0.056	0.054	0.053	0.488	0.482	0.478	0.25	0.244	0.242	0.14	0.136	0.133	0.099	0.096	0.093	0.083	0.08	0.078	0.072	0.068	0.066	0.068	0.063	0.062	0.066	0.062	0.06	0.064	0.059	0.059	0.064	0.059	0.057
266	0.055	0.053	0.052	0.485	0.479	0.476	0.248	0.243	0.241	0.139	0.135	0.132	0.098	0.095	0.092	0.081	0.079	0.076	0.07	0.066	0.065	0.066	0.062	0.06	0.065	0.06	0.059	0.062	0.058	0.057	0.062	0.058	0.056
267	0.054	0.052	0.051	0.482	0.476	0.473	0.247	0.241	0.24	0.138	0.134	0.131	0.097	0.094	0.091	0.08	0.078	0.076	0.069	0.065	0.064	0.064	0.061	0.059	0.064	0.059	0.058	0.061	0.056	0.056	0.061	0.056	0.055
268	0.053	0.051	0.05	0.478	0.472	0.47	0.246	0.24	0.239	0.137	0.134	0.131	0.096	0.093	0.09	0.079	0.077	0.075	0.068	0.064	0.064	0.064	0.06	0.059	0.063	0.058	0.057	0.06	0.056	0.056	0.06	0.055	0.054
269	0.052	0.051	0.05	0.474	0.468	0.465	0.244	0.239	0.237	0.136	0.133	0.13	0.095	0.092	0.09	0.078	0.077	0.074	0.067	0.063	0.063	0.063	0.06	0.058	0.062	0.058	0.056	0.059	0.055	0.055	0.059	0.055	0.054
270	0.051	0.05	0.049	0.468	0.462	0.46	0.241	0.236	0.235	0.134	0.131	0.128	0.093	0.091	0.089	0.077	0.075	0.073	0.065	0.061	0.061	0.061	0.058	0.057	0.06	0.056	0.055	0.058	0.054	0.055	0.058	0.054	0.053
271	0.05	0.048	0.048	0.461	0.456	0.454	0.238	0.234	0.233	0.132	0.13	0.127	0.092	0.09	0.088	0.076	0.074	0.072	0.064	0.06	0.06	0.06	0.056	0.056	0.059	0.055	0.054	0.056	0.052	0.053	0.056	0.052	0.051
272	0.049	0.048	0.048	0.459	0.453	0.452	0.237	0.233	0.232	0.132	0.129	0.127	0.092	0.089	0.087	0.075	0.074	0.072	0.064	0.06	0.061	0.059	0.056	0.056	0.058	0.054	0.054	0.056	0.052	0.053	0.056	0.052	0.051
273	0.048	0.047	0.047	0.454	0.449	0.447	0.236	0.231	0.231	0.131	0.128	0.127	0.091	0.089	0.087	0.074	0.074	0.072	0.063	0.06	0.061	0.059	0.056	0.056	0.057	0.054	0.053	0.055	0.051	0.052	0.055	0.051	0.05
274	0.048	0.047	0.047	0.449	0.444	0.442	0.234	0.23	0.229	0.13	0.128	0.126	0.091	0.088	0.086	0.074	0.073	0.071	0.063	0.06	0.06	0.058	0.056	0.055	0.057	0.054	0.053	0.054	0.051	0.052	0.054	0.051	0.05
275	0.048	0.047	0.046	0.444	0.438	0.436	0.232	0.228	0.227	0.129	0.127	0.124	0.09	0.088	0.086	0.074	0.073	0.07	0.063	0.059	0.06	0.058	0.055	0.054	0.057	0.054	0.053	0.054	0.051	0.052	0.054	0.051	0.05
276	0.047	0.046	0.046	0.437	0.432	0.43	0.23	0.226	0.225	0.128	0.126	0.124	0.089	0.087	0.085	0.073	0.072	0.07	0.062	0.058	0.059	0.057	0.054	0.054	0.057	0.053	0.052	0.054	0.05	0.051	0.054	0.05	0.049
277	0.046	0.046	0.046	0.431	0.426	0.424	0.227	0.224	0.222	0.127	0.124	0.122	0.088	0.086	0.084	0.072	0.071	0.069	0.06	0.058	0.058	0.056	0.054	0.054	0.056	0.052	0.052	0.053	0.05	0.051	0.053	0.05	0.049
278	0.045	0.045	0.045	0.424	0.42	0.418	0.224	0.221	0.22	0.125	0.124	0.121	0.087	0.086	0.083	0.071	0.071	0.068	0.06	0.057	0.058	0.056	0.053	0.053	0.055	0.052	0.051	0.052	0.049	0.05	0.052	0.049	0.048
279	0.045	0.044	0.045	0.417	0.413	0.411	0.222	0.218	0.217	0.124	0.122	0.12	0.086	0.085	0.083	0.07	0.07	0.068	0.059	0.056	0.057	0.055	0.053	0.052	0.054	0.051	0.05	0.052	0.049	0.05	0.052	0.049	0.048
280	0.044	0.044	0.044	0.409	0.405	0.403	0.218	0.214	0.214	0.123	0.121	0.118	0.085	0.084	0.082	0.07	0.068	0.066	0.058	0.054	0.055	0.054	0.052	0.052	0.054	0.051	0.05	0.051	0.048	0.049	0.051	0.048	0.047
281	0.043	0.043	0.044	0.4	0.397	0.395	0.214	0.211	0.21	0.121	0.119	0.115	0.084	0.082	0.08	0.068	0.067	0.065	0.056	0.053	0.054	0.053	0.05	0.05	0.053	0.049	0.049	0.05	0.047	0.049	0.05	0.047	0.046
282	0.042	0.042	0.043	0.393	0.39	0.388	0.21	0.208	0.207	0.119	0.117	0.114	0.082	0.081	0.079	0.067	0.067	0.065	0.055	0.053	0.054	0.052	0.05	0.05	0.052	0.049	0.049	0.049	0.046	0.048	0.049	0.046	0.046
283	0.042	0.042	0.043	0.386	0.382	0.381	0.207	0.205	0.204	0.117	0.116	0.113	0.082	0.08	0.079	0.066	0.066	0.065	0.055	0.053	0.054	0.052	0.05	0.05	0.051	0.048	0.048	0.049	0.046	0.048	0.049	0.046	0.046
284	0.042	0.042	0.043	0.382	0.378	0.378	0.205	0.203	0.202	0.117	0.115	0.112	0.081	0.08	0.078	0.066	0.066	0.065	0.055	0.052	0.054	0.052	0.05	0.05	0.051	0.048	0.048	0.049	0.046	0.048	0.049	0.046	0.046
285	0.042	0.042	0.043	0.374	0.37	0.37	0.202	0.199	0.199	0.115	0.114	0.11	0.08	0.079	0.077	0.066	0.065	0.064	0.055	0.052	0.053	0.051	0.049	0.05	0.051	0.048	0.048	0.049	0.046	0.047	0.049	0.046	0.045
286	0.041	0.041	0.042	0.366	0.363	0.362	0.198	0.196	0.195	0.113	0.112	0.109	0.079	0.078	0.077	0.065	0.064	0.063	0.054	0.051	0.052	0.051	0.048	0.049	0.05	0.048	0.048	0.048	0.045	0.047	0.048	0.045	0.045
287	0.041	0.041	0.042	0.36	0.356	0.356	0.196	0.193	0.192	0.112	0.11	0.108	0.079	0.078	0.076	0.064	0.064	0.063	0.054	0.051	0.052	0.05	0.048	0.049	0.05	0.047	0.047	0.048	0.045	0.047	0.048	0.045	0.044
288	0.041	0.041	0.042	0.354	0.35	0.349	0.193	0.19	0.19	0.111	0.11	0.107	0.078	0.077	0.075	0.064	0.064	0.062	0.054	0.051	0.052	0.05	0.049	0.049	0.05	0.048	0.047	0.048	0.045	0.046	0.048	0.045	0.044
289	0.041	0.041	0.042	0.347	0.343	0.342	0.19	0.187	0.187	0.11	0.108	0.106	0.077	0.076	0.075	0.064	0.063	0.062	0.053	0.05	0.051	0.05	0.048	0.048	0.05	0.047	0.047	0.047	0.045	0.046	0.048	0.045	0.044
290	0.04	0.04	0.041	0.338	0.336	0.334	0.186	0.184	0.183	0.108	0.107	0.104	0.076	0.076	0.074	0.063	0.062	0.06	0.052	0.05	0.05	0.049	0.047	0.048	0.049	0.047	0.046	0.047	0.044	0.046	0.046	0.044	0.043
291	0.04	0.04	0.041	0.332	0.329	0.328	0.183	0.181	0.18	0.106	0.105	0.102	0.075	0.074	0.072	0.062	0.062	0.06	0.051	0.049	0.05	0.048	0.047	0.047	0.048	0.046	0.046	0.046	0.044	0.045	0.046	0.044	0.042
292	0.039	0.039	0.041	0.325	0.323	0.322	0.18	0.178	0.178	0.105	0.104	0.102	0.074	0.074	0.072	0.061	0.061	0.06	0.051	0.048	0.05	0.048	0.046	0.047	0.048	0.046	0.045	0.046	0.043	0.045	0.046	0.043	0.042
293	0.039	0.039	0.04	0.318	0.316	0.315	0.177	0.175	0.175	0.103	0.102	0.1	0.073	0.073	0.071	0.061	0.061	0.059	0.05	0.048	0.049	0.047	0.046	0.046	0.048	0.045	0.045	0.045	0.043	0.044	0.045	0.043	0.042
294	0.038	0.038	0.04	0.311	0.309	0.308	0.173	0.171	0.171	0.102	0.101	0.098	0.072	0.072	0.07	0.06	0.06	0.058	0.049	0.047	0.048	0.047	0.045	0.045	0.047	0.044	0.044	0.045	0.042	0.044	0.044	0.042	0.042
295	0.038	0.038	0.04	0.304	0.302	0.301	0.17	0.168	0.168	0.1	0.099	0.097	0.071	0.071	0.069	0.059	0.059	0.057	0.048	0.046	0.048	0.046	0.044	0.045	0.046	0.044	0.044	0.044	0.041	0.044	0.044	0.042	0.041
296	0.037	0.037	0.039	0.297	0.295	0.294	0.166	0.165	0.165	0.098	0.098	0.096	0.07	0.07	0.068	0.058	0.058	0.057	0.047	0.045	0.047	0.045	0.044	0.044	0.045	0.043	0.043	0.043	0.041	0.043	0.043	0.041	0.041
297	0.036	0.037	0.039	0.291	0.289	0.288	0.164	0.163	0.162	0.096	0.096	0.094	0.069	0.069	0.068	0.057	0.058	0.056	0.047	0.045	0.047	0.044	0.043	0.044	0.044	0.043	0.043	0.042	0.04	0.042	0.042	0.04	0.04
298	0.036	0.037	0.039	0.288	0.286	0.286	0.163	0.162	0.162	0.096	0.095	0.094	0.069	0.068	0.067	0.057	0.058	0.056	0.047	0.045	0.047	0.044	0.043	0.044	0.045	0.043	0.043	0.042	0.04	0.042	0.042	0.04	0.04
299	0.037	0.037	0.038	0.283	0.281	0.281	0.161	0.159	0.16	0.096	0.095	0.094	0.069	0.068	0.067	0.057	0.058	0.056	0.048	0.046	0.048	0.045	0.044	0.044	0.045	0.043	0.043	0.043	0.04	0.042	0.043	0.04	0.04
300	0.037	0.037	0.038	0.278	0.276	0.275	0.159	0.157	0.157	0.095	0.094	0.093	0.068	0.068	0.067	0.057	0.057	0.056	0.048	0.046	0.047	0.045	0.044	0.044	0.045	0.043	0.043	0.043	0.04	0.043	0.043	0.041	0.04
301	0.037	0.037	0.038	0.272	0.27	0.269	0.157	0.155	0.155	0.094	0.093	0.092	0.068	0.068	0.066	0.057	0.057	0.056	0.048	0.046	0.046	0.045	0.044	0.044	0.046	0.043	0.043	0.043	0.04	0.042	0.044	0.041	0.04
302	0.038	0.038	0.038	0.266	0.264	0.263	0.155	0.152	0.152	0.093	0.093	0.09	0.068	0.068	0.065	0.057	0.057	0.055	0.048	0.046	0.047	0.046	0.044	0.044	0.046	0.043	0.043	0.043	0.041	0.042	0.043	0.041	0.04
303	0.038	0.038	0.038	0.261	0.258	0.257	0.152	0.15	0.15	0.093	0.092	0.09	0.068	0.067	0.065	0.057	0.057	0.055	0.048	0.046	0.046	0.046	0.044	0.044	0.046	0.043	0.043	0.044	0.041	0.042	0.044	0.041	0.04
304	0.038	0.038	0.038	0.255	0.252	0.251	0.15	0.147	0.148	0.092	0.091	0.089	0.068	0.066	0.065	0.057	0.057	0.055	0.048	0.046	0.046	0.046	0.044	0.044	0.046	0.043	0.043	0.044	0.041	0.042	0.044	0.041	0.04
305	0.038	0.038	0.038	0.249	0.246	0.246	0.147	0.144	0.145	0.091	0.09	0.087	0.067	0.066	0.064	0.057	0.056	0.054	0.047	0.045	0.046	0.045	0.044	0.043	0.046	0.043	0.043	0.044	0.041	0.042	0.044	0.041	0.04
306	0.038	0.038	0.038	0.243	0.24	0.24	0.144	0.142	0.142	0.09	0.089	0.086	0.067	0.066	0.064	0.056	0.056	0.054	0.047	0.046	0.046	0.045	0.044	0.044	0.046	0.043	0.043	0.044	0.041	0.042	0.044	0.041	0.04
307	0.038	0.038	0.038	0.237	0.234	0.234	0.142	0.139	0.139	0.089	0.088	0.085	0.066	0.065	0.063	0.056	0.056	0.053	0.047	0.045	0.045	0.045	0.043	0.043	0.046	0.043	0.042	0.044	0.041	0.042	0.044	0.041	0.04
308	0.038	0.038	0.038	0.231	0.228	0.228	0.139	0.137	0.137	0.087	0.086	0.083	0.065	0.064	0.062	0.055	0.055	0.053	0.046	0.044	0.044	0.044	0.043	0.043	0.045	0.043	0.042	0.043	0.041	0.041	0.043	0.041	0.04
309	0.037	0.038	0.038	0.225	0.223	0.222	0.136	0.134	0.134	0.086	0.085	0.082	0.064	0.064	0.062	0.055	0.055	0.052	0.045	0.044	0.044	0.044	0.043	0.042	0.045	0.042	0.042	0.042	0.04	0.041	0.042	0.04	0.039
310	0.037	0.037	0.037	0.22	0.218	0.217	0.134	0.131	0.131	0.084	0.084	0.081	0.063	0.062	0.061	0.055	0.054	0.052	0.045	0.043	0.044	0.044	0.042	0.042	0.044	0.042	0.041	0.042	0.04	0.041	0.042	0.04	0.039
311	0.036	0.037	0.037	0.215	0.213	0.213	0.131	0.13	0.13	0.084	0.083	0.08	0.062	0.062	0.06	0.054	0.053	0.051	0.044	0.043	0.043	0.043	0.042	0.042	0.044	0.042	0.041	0.042	0.04	0.041	0.042	0.04	0.039
312	0.036	0.037	0.036	0.211	0.209	0.209	0.129	0.127	0.128	0.083	0.082	0.079	0.062	0.061	0.06	0.053	0.053	0.051	0.044	0.043	0.043	0.043	0.042	0.042	0.043	0.042	0.041	0.042	0.04	0.041	0.041	0.039	0.039
313	0.037	0.037	0.036	0.209	0.207	0.206	0.129	0.126	0.127	0.083	0.081	0.078	0.062	0.061	0.06	0.054	0.053	0.051	0.045	0.043	0.043	0.044	0.042	0.042	0.044	0.042	0.041	0.042	0.04	0.041	0.042	0.039	0.038
314	0.037	0.036	0.037	0.205	0.202	0.202	0.126	0.124	0.124	0.082	0.08	0.077	0.062	0.06	0.059	0.054	0.052	0.05	0.044	0.042	0.042	0.043	0.042	0.041	0.044	0.042	0.041	0.042	0.039	0.041	0.042	0.039	0.038
315	0.036	0.036	0.036	0.2	0.198	0.198	0.124	0.122	0.122	0.081	0.08	0.076	0.061	0.06	0.058	0.053	0.052	0.05	0.043	0.042	0.042	0.042	0.041	0.041	0.044	0.041	0.04	0.041	0.039	0.04	0.042	0.039	0.038
316	0.036	0.036	0.036	0.197	0.195	0.194	0.123	0.12	0.12	0.08	0.079	0.076	0.06	0.06	0.058	0.052	0.052	0.05	0.044	0.042	0.041	0.042	0.042	0.04	0.044	0.041	0.04	0.041	0.039	0.04	0.041	0.039	0.037
317	0.037	0.036	0.036	0.195	0.192	0.192	0.121	0.119	0.119	0.079	0.079	0.074	0.06	0.059	0.058	0.052	0.051	0.049	0.043	0.042	0.041	0.043	0.042	0.041	0.044	0.042	0.04	0.042	0.04	0.04	0.042	0.039	0.038
318	0.037	0.036	0.036	0.192	0.19	0.189	0.12	0.118	0.118	0.079	0.078	0.074	0.06	0.059	0.057	0.052	0.051	0.048	0.043	0.041	0.041	0.043	0.042	0.04	0.044	0.042	0.04	0.042	0.04	0.04	0.042	0.039	0.037
319	0.036	0.036	0.036	0.189	0.187	0.186	0.118	0.116	0.116	0.078	0.077	0.073	0.06	0.058	0.057	0.052	0.051	0.049	0.043	0.04	0.04	0.042	0.041	0.04	0.043	0.041	0.04	0.042	0.039	0.04	0.041	0.039	0.037
320	0.036	0.036	0.036	0.185	0.183	0.183	0.117	0.114	0.115	0.077	0.076	0.072	0.059	0.058	0.057	0.051	0.05	0.048	0.042	0.04	0.041	0.042	0.041	0.04	0.043	0.041	0.04	0.042	0.039	0.04	0.042	0.039	0.037
321	0.036	0.036	0.036	0.183	0.18	0.18	0.116	0.113	0.113	0.077	0.076	0.072	0.059	0.058	0.056	0.052	0.05	0.048	0.043	0.04	0.04	0.042	0.041	0.04	0.044	0.041	0.04	0.042	0.039	0.039	0.042	0.039	0.037
322	0.036	0.036	0.036	0.18	0.178	0.177	0.115	0.113	0.112	0.076	0.076	0.071	0.059	0.058	0.055	0.051	0.05	0.047	0.042	0.04	0.039	0.042	0.041	0.04	0.044	0.041	0.04	0.042	0.039	0.039	0.042	0.039	0.037
323	0.035	0.036	0.036	0.176	0.174	0.174	0.112	0.11	0.11	0.075	0.074	0.07	0.058	0.057	0.055	0.05	0.049	0.047	0.04	0.039	0.039	0.041	0.04	0.04	0.043	0.04	0.04	0.041	0.038	0.04	0.041	0.038	0.037
324	0.034	0.036	0.035	0.172	0.171	0.172	0.11	0.108	0.108	0.074	0.073	0.069	0.057	0.056	0.055	0.05	0.049	0.046	0.04	0.038	0.038	0.04	0.039	0.039	0.042	0.04	0.039	0.04	0.038	0.039	0.04	0.038	0.037
325	0.034	0.035	0.035	0.171	0.17	0.169	0.109	0.107	0.108	0.073	0.072	0.068	0.056	0.056	0.054	0.049	0.049	0.046	0.04	0.038	0.038	0.04	0.039	0.039	0.042	0.04	0.039	0.04	0.038	0.039	0.04	0.038	0.036
326	0.034	0.035	0.035	0.168	0.168	0.167	0.108	0.107	0.107	0.073	0.072	0.068	0.056	0.055	0.054	0.049	0.048	0.046	0.039	0.037	0.038	0.04	0.039	0.039	0.042	0.04	0.039	0.04	0.038	0.039	0.04	0.038	0.036
327	0.035	0.036	0.035	0.168	0.166	0.166	0.108	0.105	0.106	0.073	0.072	0.068	0.056	0.056	0.053	0.049	0.048	0.046	0.039	0.037	0.037	0.04	0.039	0.038	0.042	0.04	0.038	0.04	0.038	0.039	0.04	0.038	0.036
328	0.035	0.035	0.035	0.166	0.165	0.165	0.106	0.104	0.104	0.072	0.072	0.068	0.056	0.055	0.054	0.049	0.048	0.046	0.04	0.038	0.037	0.04	0.039	0.039	0.042	0.04	0.039	0.04	0.038	0.039	0.04	0.038	0.036
329	0.035	0.036	0.035	0.164	0.163	0.162	0.105	0.103	0.103	0.071	0.071	0.067	0.055	0.055	0.054	0.049	0.048	0.046	0.039	0.038	0.036	0.04	0.039	0.039	0.042	0.04	0.039	0.04	0.038	0.039	0.04	0.038	0.036
330	0.035	0.035	0.035	0.162	0.161	0.16	0.104	0.102	0.102	0.07	0.07	0.066	0.055	0.054	0.053	0.049	0.047	0.046	0.039	0.037	0.037	0.04	0.038	0.039	0.042	0.04	0.038	0.04	0.037	0.039	0.04	0.038	0.036
331	0.036	0.036	0.035	0.161	0.16	0.159	0.103	0.102	0.102	0.07	0.07	0.065	0.055	0.054	0.052	0.049	0.047	0.045	0.039	0.037	0.037	0.04	0.038	0.039	0.042	0.04	0.038	0.04	0.037	0.038	0.04	0.038	0.036
332	0.035	0.035	0.034	0.159	0.157	0.157	0.102	0.1	0.101	0.07	0.069	0.064	0.055	0.053	0.053	0.048	0.046	0.044	0.038	0.036	0.036	0.039	0.038	0.038	0.042	0.04	0.038	0.04	0.037	0.038	0.04	0.037	0.035
333	0.034	0.034	0.034	0.157	0.154	0.155	0.1	0.099	0.1	0.07	0.068	0.063	0.054	0.053	0.052	0.048	0.046	0.044	0.038	0.035	0.035	0.039	0.037	0.037	0.041	0.039	0.037	0.04	0.036	0.037	0.04	0.037	0.035
334	0.034	0.035	0.034	0.155	0.153	0.153	0.1	0.098	0.098	0.069	0.068	0.063	0.054	0.052	0.052	0.048	0.046	0.044	0.038	0.035	0.035	0.039	0.038	0.037	0.041	0.038	0.037	0.039	0.037	0.037	0.04	0.037	0.035
335	0.034	0.034	0.034	0.152	0.15	0.151	0.098	0.097	0.097	0.068	0.067	0.063	0.053	0.051	0.051	0.047	0.046	0.044	0.037	0.035	0.035	0.039	0.037	0.037	0.041	0.039	0.038	0.039	0.036	0.037	0.039	0.036	0.035
336	0.034	0.034	0.034	0.15	0.149	0.149	0.097	0.096	0.096	0.067	0.066	0.062	0.052	0.051	0.05	0.046	0.045	0.043	0.036	0.035	0.035	0.038	0.037	0.037	0.04	0.038	0.037	0.038	0.036	0.037	0.038	0.036	0.035
337	0.034	0.034	0.033	0.148	0.147	0.147	0.096	0.095	0.095	0.067	0.066	0.061	0.052	0.051	0.05	0.046	0.044	0.042	0.036	0.035	0.034	0.038	0.037	0.036	0.04	0.038	0.036	0.038	0.036	0.037	0.038	0.036	0.034
338	0.033	0.034	0.033	0.146	0.145	0.145	0.094	0.094	0.094	0.066	0.066	0.06	0.052	0.05	0.05	0.046	0.044	0.042	0.036	0.034	0.034	0.037	0.036	0.036	0.04	0.039	0.036	0.038	0.036	0.036	0.039	0.036	0.034
339	0.033	0.034	0.034	0.144	0.143	0.143	0.094	0.092	0.093	0.066	0.065	0.06	0.051	0.051	0.05	0.046	0.044	0.042	0.036	0.034	0.034	0.037	0.036	0.036	0.04	0.038	0.037	0.038	0.036	0.037	0.038	0.036	0.034
340	0.034	0.034	0.033	0.143	0.142	0.142	0.093	0.092	0.092	0.066	0.065	0.06	0.051	0.05	0.049	0.046	0.044	0.042	0.036	0.034	0.033	0.038	0.036	0.036	0.04	0.038	0.036	0.038	0.036	0.036	0.038	0.036	0.034
341	0.033	0.033	0.033	0.141	0.139	0.14	0.092	0.091	0.091	0.065	0.064	0.06	0.051	0.05	0.049	0.046	0.044	0.041	0.036	0.034	0.033	0.037	0.036	0.035	0.039	0.037	0.036	0.038	0.035	0.036	0.038	0.035	0.034
342	0.033	0.034	0.033	0.138	0.137	0.137	0.09	0.089	0.09	0.064	0.063	0.059	0.05	0.049	0.048	0.045	0.043	0.041	0.035	0.034	0.033	0.036	0.036	0.035	0.039	0.038	0.036	0.038	0.035	0.036	0.037	0.035	0.034
343	0.033	0.033	0.033	0.135	0.135	0.135	0.089	0.088	0.089	0.063	0.063	0.058	0.05	0.048	0.048	0.045	0.042	0.041	0.035	0.032	0.033	0.036	0.035	0.035	0.039	0.037	0.036	0.038	0.035	0.036	0.037	0.035	0.034
344	0.033	0.034	0.033	0.132	0.132	0.132	0.087	0.086	0.088	0.062	0.062	0.057	0.049	0.048	0.047	0.044	0.042	0.041	0.034	0.032	0.033	0.035	0.035	0.035	0.038	0.037	0.036	0.037	0.034	0.036	0.037	0.035	0.034
345	0.032	0.033	0.033	0.13	0.129	0.13	0.086	0.085	0.086	0.061	0.061	0.057	0.048	0.048	0.047	0.044	0.042	0.04	0.034	0.032	0.032	0.035	0.035	0.035	0.038	0.036	0.035	0.037	0.034	0.035	0.036	0.034	0.033
346	0.033	0.033	0.033	0.129	0.128	0.128	0.086	0.085	0.086	0.061	0.061	0.056	0.048	0.048	0.047	0.044	0.042	0.04	0.034	0.033	0.032	0.036	0.035	0.035	0.038	0.037	0.035	0.037	0.035	0.036	0.037	0.035	0.033
347	0.033	0.033	0.032	0.127	0.127	0.126	0.086	0.084	0.084	0.061	0.061	0.055	0.048	0.048	0.046	0.043	0.042	0.039	0.034	0.032	0.031	0.036	0.035	0.034	0.038	0.037	0.035	0.037	0.034	0.035	0.037	0.034	0.032
348	0.032	0.033	0.032	0.126	0.125	0.124	0.084	0.083	0.083	0.062	0.06	0.055	0.048	0.047	0.046	0.044	0.042	0.039	0.034	0.032	0.031	0.036	0.034	0.034	0.038	0.036	0.034	0.037	0.034	0.034	0.037	0.035	0.032
349	0.032	0.033	0.032	0.123	0.122	0.122	0.083	0.082	0.082	0.061	0.06	0.055	0.047	0.047	0.046	0.043	0.042	0.039	0.033	0.032	0.031	0.036	0.035	0.034	0.038	0.037	0.035	0.037	0.034	0.035	0.036	0.035	0.033
350	0.032	0.034	0.032	0.121	0.12	0.121	0.082	0.081	0.082	0.059	0.059	0.054	0.047	0.047	0.046	0.043	0.042	0.039	0.033	0.032	0.031	0.036	0.035	0.035	0.038	0.037	0.035	0.036	0.034	0.035	0.036	0.035	0.033
351	0.033	0.034	0.033	0.119	0.119	0.119	0.081	0.08	0.08	0.059	0.059	0.054	0.047	0.047	0.045	0.043	0.042	0.039	0.034	0.032	0.031	0.036	0.034	0.034	0.038	0.037	0.034	0.037	0.034	0.035	0.037	0.035	0.033
352	0.032	0.033	0.032	0.117	0.116	0.117	0.08	0.079	0.079	0.058	0.058	0.053	0.047	0.046	0.045	0.043	0.041	0.039	0.033	0.032	0.031	0.036	0.034	0.034	0.038	0.036	0.035	0.037	0.034	0.035	0.037	0.034	0.033
353	0.031	0.033	0.032	0.114	0.114	0.114	0.078	0.077	0.077	0.057	0.057	0.052	0.046	0.046	0.044	0.042	0.041	0.038	0.031	0.031	0.031	0.034	0.034	0.033	0.037	0.036	0.034	0.036	0.034	0.034	0.036	0.034	0.032
354	0.031	0.033	0.032	0.113	0.112	0.113	0.077	0.076	0.077	0.057	0.057	0.052	0.045	0.045	0.044	0.041	0.041	0.038	0.031	0.03	0.03	0.034	0.033	0.033	0.037	0.035	0.034	0.036	0.034	0.034	0.035	0.034	0.031
355	0.031	0.032	0.032	0.111	0.11	0.11	0.076	0.075	0.076	0.057	0.056	0.051	0.045	0.044	0.044	0.042	0.04	0.038	0.032	0.03	0.031	0.035	0.033	0.033	0.037	0.035	0.034	0.036	0.033	0.035	0.036	0.033	0.032
356	0.031	0.033	0.033	0.109	0.109	0.109	0.075	0.075	0.076	0.056	0.056	0.051	0.045	0.045	0.044	0.041	0.04	0.038	0.032	0.03	0.03	0.034	0.033	0.034	0.037	0.036	0.034	0.036	0.033	0.035	0.036	0.033	0.032
357	0.031	0.032	0.033	0.106	0.107	0.107	0.074	0.074	0.074	0.056	0.056	0.051	0.044	0.044	0.044	0.04	0.04	0.037	0.031	0.029	0.029	0.033	0.033	0.033	0.037	0.035	0.034	0.035	0.033	0.034	0.035	0.032	0.032
358	0.03	0.031	0.032	0.104	0.104	0.105	0.072	0.072	0.074	0.054	0.054	0.05	0.043	0.044	0.043	0.04	0.039	0.037	0.03	0.028	0.029	0.033	0.032	0.033	0.036	0.034	0.034	0.035	0.032	0.034	0.034	0.032	0.031
359	0.031	0.031	0.032	0.103	0.103	0.103	0.072	0.072	0.073	0.055	0.054	0.05	0.044	0.043	0.043	0.04	0.039	0.037	0.031	0.028	0.029	0.034	0.032	0.033	0.036	0.034	0.034	0.035	0.032	0.034	0.035	0.032	0.032
360	0.031	0.031	0.032	0.102	0.102	0.102	0.072	0.071	0.072	0.054	0.054	0.049	0.043	0.043	0.043	0.04	0.038	0.036	0.03	0.028	0.029	0.033	0.032	0.033	0.036	0.034	0.033	0.035	0.032	0.034	0.035	0.032	0.032
361	0.03	0.031	0.032	0.099	0.099	0.1	0.07	0.069	0.071	0.053	0.052	0.048	0.042	0.042	0.042	0.039	0.038	0.036	0.029	0.027	0.029	0.032	0.031	0.032	0.035	0.033	0.033	0.034	0.031	0.034	0.034	0.032	0.031
362	0.029	0.03	0.032	0.096	0.097	0.098	0.068	0.068	0.07	0.051	0.052	0.048	0.042	0.041	0.042	0.038	0.037	0.036	0.028	0.026	0.028	0.031	0.03	0.032	0.034	0.032	0.033	0.034	0.03	0.033	0.033	0.031	0.031
363	0.03	0.03	0.032	0.096	0.097	0.098	0.068	0.068	0.069	0.052	0.052	0.047	0.042	0.042	0.042	0.038	0.037	0.035	0.029	0.027	0.028	0.032	0.031	0.032	0.035	0.033	0.033	0.034	0.031	0.034	0.034	0.031	0.031
364	0.031	0.031	0.032	0.096	0.096	0.096	0.068	0.068	0.069	0.052	0.052	0.048	0.042	0.042	0.042	0.039	0.038	0.036	0.03	0.029	0.029	0.033	0.032	0.033	0.036	0.034	0.034	0.035	0.032	0.034	0.034	0.032	0.031
365	0.031	0.032	0.032	0.095	0.095	0.095	0.068	0.068	0.068	0.052	0.052	0.048	0.043	0.043	0.042	0.04	0.038	0.036	0.031	0.029	0.029	0.034	0.032	0.032	0.036	0.034	0.033	0.035	0.033	0.034	0.035	0.032	0.031
366	0.032	0.032	0.031	0.094	0.094	0.094	0.068	0.067	0.067	0.052	0.052	0.047	0.043	0.042	0.041	0.04	0.038	0.036	0.031	0.029	0.029	0.034	0.032	0.033	0.036	0.035	0.033	0.035	0.032	0.034	0.035	0.032	0.032
367	0.032	0.032	0.031	0.093	0.093	0.092	0.067	0.066	0.067	0.052	0.052	0.047	0.043	0.042	0.04	0.039	0.038	0.035	0.031	0.028	0.029	0.033	0.032	0.032	0.036	0.034	0.033	0.035	0.032	0.033	0.035	0.032	0.031
368	0.031	0.031	0.032	0.091	0.092	0.092	0.066	0.066	0.067	0.052	0.052	0.047	0.042	0.042	0.041	0.039	0.038	0.036	0.03	0.029	0.029	0.032	0.032	0.032	0.036	0.034	0.033	0.035	0.032	0.033	0.035	0.032	0.031
369	0.032	0.032	0.032	0.091	0.091	0.091	0.066	0.066	0.066	0.052	0.052	0.046	0.042	0.042	0.041	0.039	0.039	0.036	0.031	0.03	0.029	0.033	0.033	0.032	0.036	0.036	0.033	0.035	0.033	0.033	0.035	0.034	0.031
370	0.033	0.032	0.032	0.091	0.09	0.09	0.066	0.065	0.066	0.052	0.051	0.047	0.043	0.042	0.041	0.04	0.038	0.036	0.032	0.03	0.03	0.034	0.033	0.033	0.037	0.035	0.033	0.036	0.033	0.034	0.036	0.033	0.032
371	0.032	0.032	0.032	0.09	0.089	0.09	0.066	0.065	0.065	0.051	0.051	0.046	0.043	0.042	0.041	0.04	0.038	0.036	0.032	0.03	0.03	0.034	0.032	0.032	0.036	0.035	0.033	0.036	0.033	0.033	0.036	0.033	0.032
372	0.032	0.032	0.032	0.088	0.088	0.088	0.065	0.064	0.064	0.051	0.051	0.046	0.042	0.041	0.041	0.04	0.038	0.036	0.031	0.03	0.029	0.034	0.032	0.032	0.036	0.035	0.033	0.035	0.033	0.033	0.036	0.033	0.031
373	0.032	0.032	0.032	0.087	0.086	0.086	0.064	0.063	0.064	0.05	0.051	0.046	0.042	0.041	0.041	0.039	0.038	0.036	0.031	0.03	0.029	0.033	0.032	0.031	0.036	0.035	0.033	0.035	0.033	0.033	0.035	0.033	0.031
374	0.032	0.032	0.031	0.086	0.086	0.085	0.064	0.062	0.063	0.05	0.05	0.046	0.042	0.041	0.04	0.039	0.038	0.035	0.031	0.03	0.029	0.033	0.032	0.031	0.036	0.034	0.033	0.034	0.033	0.032	0.035	0.033	0.03
375	0.032	0.032	0.032	0.085	0.084	0.084	0.063	0.062	0.062	0.049	0.05	0.045	0.042	0.041	0.04	0.039	0.038	0.036	0.031	0.03	0.029	0.034	0.032	0.032	0.036	0.034	0.033	0.035	0.032	0.033	0.035	0.032	0.031
376	0.032	0.031	0.032	0.083	0.083	0.083	0.062	0.061	0.062	0.049	0.049	0.046	0.042	0.041	0.04	0.039	0.037	0.036	0.031	0.029	0.029	0.033	0.031	0.031	0.036	0.033	0.032	0.035	0.032	0.033	0.034	0.032	0.031
377	0.031	0.031	0.031	0.082	0.081	0.082	0.061	0.06	0.061	0.048	0.048	0.045	0.04	0.039	0.04	0.038	0.036	0.035	0.03	0.028	0.029	0.032	0.031	0.031	0.035	0.032	0.032	0.034	0.031	0.033	0.034	0.031	0.031
378	0.031	0.031	0.031	0.081	0.081	0.081	0.06	0.06	0.06	0.048	0.049	0.045	0.04	0.04	0.04	0.038	0.037	0.035	0.029	0.028	0.029	0.032	0.031	0.032	0.035	0.033	0.032	0.034	0.031	0.033	0.034	0.032	0.031
379	0.032	0.032	0.032	0.081	0.081	0.08	0.06	0.061	0.06	0.049	0.049	0.044	0.041	0.041	0.04	0.038	0.038	0.035	0.03	0.029	0.029	0.032	0.032	0.032	0.036	0.034	0.032	0.035	0.032	0.033	0.035	0.033	0.031
380	0.032	0.032	0.032	0.081	0.08	0.08	0.061	0.06	0.06	0.049	0.048	0.045	0.041	0.04	0.04	0.039	0.037	0.035	0.031	0.03	0.03	0.033	0.031	0.032	0.036	0.034	0.032	0.035	0.031	0.033	0.035	0.032	0.031
381	0.032	0.032	0.032	0.08	0.079	0.079	0.061	0.06	0.06	0.049	0.048	0.045	0.041	0.04	0.04	0.039	0.037	0.035	0.031	0.03	0.03	0.033	0.032	0.032	0.036	0.034	0.032	0.035	0.032	0.033	0.035	0.032	0.031
382	0.032	0.032	0.032	0.079	0.078	0.078	0.06	0.059	0.06	0.048	0.048	0.045	0.041	0.04	0.039	0.039	0.037	0.035	0.031	0.029	0.029	0.033	0.031	0.032	0.036	0.034	0.033	0.035	0.032	0.033	0.035	0.032	0.031
383	0.031	0.031	0.032	0.077	0.077	0.077	0.058	0.058	0.059	0.048	0.048	0.044	0.04	0.04	0.039	0.038	0.037	0.035	0.031	0.029	0.029	0.032	0.031	0.032	0.035	0.033	0.033	0.034	0.031	0.032	0.034	0.032	0.031
384	0.031	0.031	0.031	0.076	0.076	0.076	0.058	0.057	0.058	0.047	0.048	0.044	0.04	0.039	0.039	0.039	0.037	0.035	0.03	0.029	0.029	0.032	0.031	0.031	0.036	0.034	0.032	0.034	0.031	0.032	0.034	0.031	0.031
385	0.032	0.032	0.032	0.075	0.075	0.075	0.058	0.057	0.058	0.047	0.047	0.044	0.04	0.04	0.039	0.038	0.037	0.035	0.03	0.029	0.03	0.033	0.031	0.031	0.036	0.034	0.032	0.034	0.032	0.032	0.035	0.032	0.031
386	0.032	0.031	0.032	0.075	0.074	0.074	0.058	0.056	0.058	0.048	0.046	0.044	0.04	0.039	0.039	0.038	0.037	0.035	0.031	0.029	0.029	0.033	0.031	0.031	0.036	0.033	0.032	0.034	0.031	0.033	0.035	0.032	0.031
387	0.031	0.031	0.031	0.074	0.073	0.073	0.057	0.056	0.057	0.047	0.047	0.044	0.04	0.039	0.039	0.038	0.037	0.035	0.031	0.029	0.029	0.033	0.031	0.031	0.036	0.033	0.032	0.034	0.031	0.032	0.034	0.032	0.03
388	0.031	0.031	0.031	0.073	0.072	0.072	0.056	0.055	0.056	0.046	0.046	0.043	0.039	0.039	0.038	0.037	0.036	0.034	0.03	0.028	0.029	0.032	0.031	0.031	0.035	0.033	0.032	0.034	0.031	0.032	0.034	0.031	0.03
389	0.031	0.031	0.031	0.072	0.071	0.072	0.056	0.055	0.056	0.046	0.046	0.042	0.039	0.038	0.038	0.038	0.036	0.034	0.031	0.029	0.029	0.033	0.031	0.031	0.035	0.033	0.032	0.034	0.031	0.032	0.034	0.032	0.03
390	0.031	0.031	0.031	0.071	0.07	0.071	0.056	0.055	0.055	0.046	0.045	0.042	0.039	0.038	0.038	0.038	0.036	0.034	0.031	0.029	0.029	0.032	0.03	0.031	0.035	0.033	0.031	0.034	0.031	0.031	0.034	0.031	0.03
391	0.03	0.03	0.03	0.069	0.069	0.069	0.054	0.053	0.054	0.044	0.045	0.042	0.038	0.038	0.037	0.037	0.035	0.034	0.03	0.028	0.028	0.031	0.029	0.03	0.034	0.031	0.031	0.033	0.03	0.031	0.033	0.03	0.03
392	0.03	0.03	0.03	0.068	0.068	0.068	0.053	0.053	0.054	0.044	0.045	0.042	0.038	0.038	0.037	0.036	0.035	0.033	0.029	0.028	0.028	0.031	0.03	0.03	0.034	0.032	0.031	0.033	0.03	0.032	0.033	0.03	0.03
393	0.031	0.03	0.031	0.068	0.068	0.068	0.053	0.053	0.053	0.044	0.045	0.041	0.038	0.038	0.037	0.036	0.036	0.034	0.03	0.028	0.028	0.032	0.03	0.031	0.034	0.032	0.031	0.033	0.03	0.031	0.034	0.031	0.03
394	0.03	0.03	0.03	0.067	0.067	0.067	0.052	0.053	0.053	0.044	0.044	0.041	0.037	0.038	0.037	0.036	0.035	0.034	0.03	0.028	0.028	0.031	0.03	0.03	0.034	0.032	0.031	0.033	0.03	0.031	0.033	0.031	0.03
395	0.03	0.03	0.03	0.066	0.066	0.066	0.052	0.053	0.052	0.044	0.044	0.041	0.038	0.038	0.037	0.036	0.035	0.033	0.03	0.028	0.028	0.031	0.03	0.03	0.034	0.032	0.031	0.032	0.03	0.031	0.033	0.031	0.03
396	0.031	0.03	0.03	0.066	0.066	0.066	0.052	0.052	0.053	0.044	0.044	0.041	0.038	0.037	0.037	0.037	0.035	0.034	0.03	0.028	0.028	0.032	0.03	0.03	0.034	0.032	0.031	0.033	0.03	0.031	0.034	0.031	0.03
397	0.031	0.03	0.031	0.066	0.066	0.066	0.053	0.052	0.053	0.045	0.044	0.042	0.038	0.037	0.037	0.037	0.036	0.034	0.03	0.029	0.029	0.032	0.03	0.031	0.034	0.032	0.032	0.034	0.031	0.032	0.034	0.031	0.03
398	0.031	0.031	0.031	0.066	0.065	0.065	0.052	0.052	0.052	0.044	0.044	0.041	0.038	0.038	0.037	0.037	0.036	0.033	0.031	0.029	0.029	0.032	0.031	0.03	0.035	0.032	0.031	0.034	0.031	0.031	0.034	0.032	0.03
399	0.031	0.031	0.031	0.065	0.065	0.065	0.052	0.051	0.052	0.044	0.044	0.041	0.038	0.037	0.037	0.037	0.036	0.033	0.03	0.029	0.029	0.033	0.031	0.03	0.035	0.032	0.031	0.034	0.031	0.031	0.034	0.031	0.03
400	0.031	0.031	0.031	0.065	0.064	0.064	0.052	0.051	0.052	0.044	0.044	0.041	0.038	0.037	0.037	0.037	0.035	0.034	0.03	0.029	0.029	0.032	0.031	0.03	0.034	0.033	0.031	0.034	0.031	0.031	0.034	0.031	0.03
401	0.032	0.031	0.03	0.065	0.063	0.063	0.052	0.051	0.051	0.043	0.043	0.04	0.038	0.037	0.037	0.037	0.035	0.033	0.03	0.029	0.029	0.032	0.03	0.03	0.035	0.032	0.031	0.034	0.031	0.031	0.034	0.031	0.03
402	0.032	0.031	0.031	0.064	0.063	0.063	0.051	0.05	0.051	0.043	0.044	0.041	0.038	0.037	0.037	0.037	0.036	0.034	0.03	0.029	0.029	0.032	0.03	0.03	0.035	0.032	0.031	0.034	0.03	0.031	0.034	0.031	0.03
403	0.031	0.031	0.031	0.063	0.062	0.063	0.051	0.051	0.051	0.043	0.043	0.041	0.037	0.037	0.036	0.037	0.035	0.034	0.031	0.029	0.029	0.032	0.03	0.03	0.034	0.033	0.031	0.033	0.031	0.031	0.034	0.031	0.03
404	0.03	0.031	0.031	0.062	0.062	0.062	0.05	0.05	0.05	0.042	0.043	0.041	0.037	0.037	0.036	0.036	0.035	0.034	0.03	0.029	0.029	0.031	0.03	0.03	0.033	0.032	0.031	0.032	0.03	0.031	0.033	0.031	0.03
405	0.03	0.03	0.031	0.061	0.061	0.061	0.049	0.05	0.05	0.042	0.042	0.04	0.036	0.036	0.036	0.035	0.035	0.033	0.029	0.028	0.029	0.031	0.03	0.03	0.033	0.032	0.031	0.032	0.03	0.031	0.032	0.03	0.03
406	0.03	0.031	0.03	0.06	0.061	0.061	0.05	0.049	0.05	0.042	0.043	0.04	0.036	0.037	0.036	0.036	0.035	0.033	0.03	0.029	0.029	0.031	0.03	0.03	0.034	0.032	0.031	0.033	0.03	0.031	0.033	0.031	0.03
407	0.031	0.031	0.031	0.061	0.06	0.061	0.05	0.049	0.05	0.042	0.042	0.041	0.037	0.037	0.036	0.036	0.035	0.034	0.03	0.029	0.029	0.032	0.03	0.03	0.034	0.032	0.031	0.033	0.03	0.031	0.033	0.031	0.03
408	0.031	0.031	0.031	0.061	0.06	0.061	0.05	0.049	0.05	0.042	0.042	0.04	0.037	0.037	0.036	0.036	0.035	0.034	0.03	0.029	0.029	0.032	0.03	0.031	0.034	0.032	0.031	0.033	0.03	0.031	0.033	0.031	0.03
409	0.031	0.031	0.03	0.061	0.06	0.06	0.05	0.049	0.049	0.042	0.043	0.041	0.038	0.037	0.036	0.036	0.035	0.034	0.031	0.029	0.03	0.032	0.031	0.031	0.034	0.032	0.031	0.033	0.031	0.031	0.034	0.031	0.03
410	0.031	0.031	0.031	0.06	0.059	0.06	0.049	0.048	0.049	0.042	0.042	0.041	0.037	0.036	0.036	0.036	0.035	0.034	0.03	0.029	0.03	0.032	0.03	0.031	0.034	0.032	0.031	0.033	0.031	0.031	0.033	0.031	0.03
411	0.031	0.031	0.031	0.059	0.059	0.059	0.048	0.048	0.049	0.042	0.042	0.04	0.036	0.037	0.036	0.036	0.035	0.034	0.03	0.03	0.03	0.031	0.03	0.03	0.034	0.032	0.031	0.033	0.03	0.031	0.033	0.031	0.03
412	0.031	0.031	0.031	0.059	0.059	0.059	0.049	0.048	0.049	0.042	0.043	0.041	0.037	0.037	0.036	0.036	0.035	0.034	0.031	0.03	0.03	0.032	0.03	0.03	0.034	0.032	0.031	0.033	0.03	0.031	0.034	0.031	0.03
413	0.031	0.031	0.031	0.059	0.059	0.059	0.049	0.048	0.049	0.042	0.043	0.041	0.037	0.037	0.036	0.036	0.036	0.034	0.031	0.03	0.03	0.032	0.03	0.03	0.034	0.032	0.031	0.033	0.031	0.031	0.034	0.031	0.03
414	0.031	0.031	0.031	0.059	0.058	0.058	0.049	0.048	0.048	0.042	0.042	0.041	0.037	0.036	0.036	0.036	0.035	0.034	0.031	0.03	0.03	0.032	0.03	0.03	0.034	0.032	0.031	0.032	0.03	0.031	0.033	0.031	0.03
415	0.03	0.031	0.03	0.058	0.057	0.058	0.048	0.048	0.048	0.041	0.042	0.04	0.036	0.036	0.035	0.036	0.035	0.034	0.03	0.03	0.03	0.031	0.03	0.03	0.033	0.031	0.031	0.032	0.03	0.03	0.033	0.031	0.03
416	0.031	0.03	0.03	0.057	0.057	0.057	0.047	0.047	0.047	0.04	0.041	0.04	0.036	0.036	0.035	0.036	0.035	0.033	0.03	0.029	0.03	0.031	0.029	0.03	0.033	0.031	0.03	0.032	0.03	0.03	0.033	0.03	0.03
417	0.03	0.03	0.03	0.056	0.056	0.056	0.047	0.046	0.047	0.04	0.041	0.04	0.035	0.036	0.035	0.035	0.034	0.034	0.03	0.029	0.03	0.031	0.029	0.03	0.033	0.031	0.03	0.032	0.029	0.03	0.032	0.03	0.03
418	0.029	0.029	0.03	0.055	0.055	0.056	0.046	0.046	0.047	0.039	0.04	0.04	0.034	0.035	0.035	0.034	0.034	0.033	0.029	0.028	0.03	0.03	0.028	0.03	0.032	0.03	0.03	0.031	0.029	0.03	0.031	0.029	0.029
419	0.029	0.029	0.03	0.054	0.054	0.055	0.045	0.045	0.046	0.038	0.039	0.04	0.033	0.034	0.035	0.034	0.034	0.033	0.028	0.028	0.029	0.029	0.028	0.03	0.031	0.03	0.03	0.03	0.028	0.03	0.031	0.028	0.029
420	0.028	0.029	0.03	0.052	0.054	0.055	0.044	0.045	0.046	0.038	0.039	0.039	0.033	0.034	0.034	0.033	0.033	0.033	0.028	0.027	0.03	0.028	0.028	0.029	0.03	0.029	0.03	0.029	0.028	0.03	0.03	0.028	0.029
421	0.027	0.028	0.03	0.051	0.053	0.054	0.043	0.044	0.046	0.036	0.038	0.038	0.032	0.033	0.034	0.032	0.032	0.033	0.027	0.026	0.029	0.028	0.027	0.029	0.03	0.028	0.03	0.028	0.027	0.029	0.029	0.028	0.029
422	0.027	0.028	0.03	0.05	0.052	0.054	0.042	0.044	0.045	0.036	0.038	0.038	0.032	0.033	0.034	0.032	0.032	0.032	0.027	0.026	0.029	0.028	0.026	0.029	0.03	0.029	0.03	0.028	0.027	0.029	0.029	0.028	0.029
423	0.027	0.028	0.03	0.051	0.052	0.054	0.042	0.044	0.045	0.037	0.038	0.038	0.032	0.033	0.034	0.033	0.032	0.033	0.027	0.027	0.029	0.028	0.027	0.029	0.03	0.029	0.03	0.029	0.028	0.029	0.03	0.028	0.029
424	0.027	0.028	0.029	0.05	0.052	0.053	0.042	0.043	0.045	0.036	0.038	0.038	0.032	0.033	0.034	0.032	0.032	0.032	0.027	0.027	0.029	0.028	0.027	0.029	0.03	0.029	0.03	0.029	0.027	0.029	0.029	0.028	0.029
425	0.027	0.028	0.029	0.05	0.051	0.053	0.042	0.043	0.044	0.036	0.038	0.038	0.032	0.033	0.034	0.032	0.032	0.032	0.027	0.027	0.029	0.028	0.027	0.029	0.029	0.028	0.03	0.028	0.027	0.029	0.029	0.028	0.029
426	0.028	0.028	0.03	0.05	0.051	0.052	0.042	0.044	0.044	0.037	0.038	0.038	0.032	0.034	0.034	0.033	0.032	0.032	0.028	0.027	0.029	0.028	0.027	0.029	0.03	0.029	0.03	0.029	0.028	0.029	0.03	0.028	0.029
427	0.028	0.028	0.03	0.051	0.052	0.052	0.043	0.044	0.044	0.038	0.038	0.038	0.033	0.034	0.034	0.033	0.033	0.032	0.028	0.028	0.029	0.029	0.028	0.029	0.031	0.03	0.03	0.03	0.028	0.03	0.031	0.029	0.029
428	0.029	0.029	0.03	0.051	0.052	0.052	0.043	0.044	0.045	0.038	0.039	0.038	0.033	0.034	0.034	0.034	0.033	0.032	0.029	0.028	0.029	0.03	0.028	0.03	0.032	0.03	0.03	0.031	0.028	0.03	0.031	0.029	0.029
429	0.029	0.029	0.03	0.051	0.051	0.052	0.044	0.044	0.045	0.038	0.038	0.038	0.034	0.034	0.034	0.034	0.033	0.033	0.029	0.028	0.029	0.03	0.028	0.03	0.032	0.03	0.03	0.031	0.029	0.03	0.032	0.029	0.029
430	0.03	0.029	0.03	0.051	0.051	0.052	0.044	0.044	0.045	0.038	0.039	0.038	0.034	0.034	0.034	0.034	0.033	0.033	0.029	0.028	0.029	0.03	0.028	0.03	0.032	0.03	0.03	0.031	0.029	0.03	0.032	0.029	0.029
431	0.029	0.029	0.03	0.051	0.051	0.052	0.044	0.044	0.044	0.038	0.039	0.038	0.034	0.034	0.034	0.034	0.034	0.032	0.029	0.028	0.029	0.03	0.028	0.029	0.032	0.03	0.03	0.031	0.028	0.03	0.032	0.029	0.029
432	0.029	0.029	0.03	0.051	0.051	0.052	0.043	0.043	0.044	0.038	0.038	0.038	0.034	0.034	0.034	0.034	0.034	0.033	0.029	0.028	0.03	0.03	0.028	0.029	0.032	0.03	0.03	0.031	0.028	0.03	0.031	0.029	0.029
433	0.029	0.029	0.03	0.05	0.051	0.051	0.043	0.043	0.044	0.037	0.038	0.038	0.033	0.034	0.034	0.034	0.033	0.032	0.028	0.028	0.029	0.029	0.028	0.029	0.031	0.03	0.03	0.03	0.028	0.029	0.031	0.029	0.029
434	0.028	0.028	0.03	0.049	0.05	0.051	0.042	0.042	0.043	0.037	0.038	0.038	0.033	0.033	0.034	0.033	0.033	0.032	0.028	0.028	0.029	0.029	0.027	0.029	0.03	0.029	0.029	0.029	0.028	0.029	0.03	0.028	0.029
435	0.028	0.028	0.03	0.049	0.05	0.05	0.042	0.042	0.043	0.037	0.038	0.038	0.033	0.033	0.034	0.033	0.033	0.032	0.028	0.028	0.029	0.029	0.028	0.029	0.031	0.029	0.03	0.03	0.028	0.029	0.03	0.028	0.029
436	0.029	0.029	0.03	0.05	0.05	0.05	0.042	0.042	0.044	0.037	0.038	0.038	0.033	0.034	0.034	0.034	0.033	0.032	0.029	0.028	0.029	0.03	0.028	0.029	0.031	0.03	0.03	0.03	0.028	0.029	0.031	0.029	0.029
437	0.029	0.029	0.029	0.05	0.049	0.05	0.042	0.042	0.043	0.037	0.038	0.038	0.033	0.033	0.033	0.034	0.033	0.032	0.029	0.028	0.029	0.03	0.028	0.029	0.031	0.03	0.03	0.03	0.028	0.029	0.031	0.028	0.029
438	0.028	0.028	0.03	0.048	0.049	0.05	0.042	0.042	0.043	0.036	0.037	0.038	0.033	0.033	0.033	0.033	0.033	0.032	0.028	0.028	0.029	0.029	0.027	0.029	0.031	0.029	0.03	0.03	0.028	0.029	0.03	0.028	0.029
439	0.028	0.028	0.029	0.048	0.048	0.05	0.041	0.042	0.043	0.036	0.037	0.038	0.032	0.033	0.034	0.032	0.032	0.032	0.028	0.027	0.029	0.028	0.027	0.029	0.03	0.029	0.03	0.029	0.027	0.029	0.03	0.028	0.029
440	0.028	0.028	0.029	0.047	0.048	0.049	0.04	0.041	0.042	0.035	0.036	0.037	0.031	0.032	0.033	0.032	0.032	0.032	0.027	0.027	0.029	0.028	0.027	0.028	0.029	0.028	0.029	0.028	0.027	0.029	0.029	0.027	0.028
441	0.027	0.027	0.029	0.046	0.047	0.048	0.04	0.041	0.042	0.035	0.036	0.037	0.031	0.032	0.033	0.031	0.031	0.031	0.027	0.027	0.029	0.028	0.026	0.028	0.029	0.028	0.029	0.028	0.027	0.028	0.029	0.027	0.028
442	0.027	0.028	0.029	0.046	0.048	0.048	0.04	0.041	0.042	0.035	0.036	0.037	0.031	0.032	0.033	0.032	0.032	0.032	0.027	0.027	0.029	0.028	0.027	0.029	0.029	0.028	0.029	0.028	0.027	0.029	0.029	0.028	0.028
443	0.028	0.028	0.029	0.047	0.048	0.048	0.04	0.041	0.042	0.035	0.037	0.037	0.032	0.032	0.033	0.032	0.032	0.032	0.028	0.027	0.029	0.028	0.027	0.029	0.03	0.029	0.029	0.029	0.027	0.029	0.03	0.028	0.028
444	0.027	0.028	0.029	0.046	0.047	0.048	0.04	0.041	0.042	0.035	0.036	0.037	0.031	0.032	0.033	0.032	0.032	0.032	0.028	0.027	0.029	0.028	0.027	0.028	0.029	0.028	0.029	0.028	0.027	0.028	0.029	0.027	0.028
445	0.027	0.027	0.029	0.046	0.047	0.048	0.039	0.04	0.041	0.034	0.036	0.037	0.031	0.032	0.033	0.031	0.032	0.031	0.027	0.027	0.029	0.027	0.026	0.028	0.029	0.028	0.028	0.028	0.027	0.028	0.028	0.027	0.028
446	0.026	0.027	0.029	0.045	0.046	0.048	0.039	0.04	0.041	0.034	0.036	0.037	0.03	0.032	0.033	0.031	0.031	0.032	0.027	0.027	0.029	0.027	0.026	0.028	0.028	0.028	0.028	0.027	0.026	0.028	0.028	0.027	0.028
447	0.026	0.027	0.029	0.045	0.046	0.047	0.038	0.04	0.041	0.034	0.035	0.037	0.03	0.032	0.032	0.031	0.031	0.032	0.026	0.026	0.029	0.027	0.026	0.028	0.028	0.028	0.029	0.027	0.026	0.028	0.028	0.027	0.028
448	0.027	0.027	0.029	0.045	0.046	0.047	0.039	0.04	0.041	0.034	0.036	0.037	0.03	0.032	0.032	0.031	0.031	0.032	0.027	0.027	0.029	0.027	0.026	0.028	0.029	0.028	0.029	0.028	0.026	0.028	0.028	0.027	0.028
449	0.028	0.028	0.029	0.046	0.046	0.047	0.039	0.04	0.041	0.035	0.036	0.037	0.031	0.032	0.033	0.032	0.032	0.032	0.028	0.027	0.029	0.028	0.026	0.028	0.03	0.028	0.029	0.028	0.027	0.028	0.029	0.027	0.028
450	0.028	0.028	0.029	0.046	0.047	0.047	0.04	0.04	0.041	0.035	0.036	0.037	0.032	0.032	0.033	0.032	0.032	0.032	0.028	0.028	0.03	0.028	0.027	0.029	0.03	0.028	0.029	0.029	0.027	0.028	0.03	0.028	0.028
451	0.028	0.028	0.03	0.046	0.047	0.047	0.04	0.041	0.042	0.036	0.037	0.038	0.032	0.033	0.033	0.032	0.033	0.032	0.029	0.028	0.03	0.029	0.027	0.029	0.03	0.029	0.029	0.029	0.028	0.029	0.03	0.028	0.029
452	0.028	0.029	0.029	0.046	0.047	0.047	0.04	0.041	0.041	0.035	0.036	0.037	0.032	0.033	0.033	0.032	0.033	0.032	0.029	0.028	0.03	0.029	0.027	0.029	0.03	0.029	0.029	0.029	0.027	0.028	0.03	0.028	0.028
453	0.028	0.028	0.029	0.046	0.046	0.047	0.04	0.041	0.041	0.035	0.036	0.037	0.032	0.033	0.033	0.032	0.033	0.032	0.028	0.028	0.03	0.029	0.027	0.029	0.03	0.029	0.029	0.029	0.028	0.028	0.03	0.028	0.028
454	0.029	0.028	0.029	0.046	0.046	0.047	0.04	0.04	0.041	0.036	0.036	0.037	0.032	0.032	0.033	0.032	0.032	0.032	0.029	0.028	0.03	0.029	0.027	0.029	0.03	0.029	0.029	0.029	0.028	0.028	0.03	0.028	0.029
455	0.029	0.029	0.029	0.046	0.046	0.047	0.04	0.04	0.041	0.036	0.036	0.037	0.032	0.033	0.033	0.033	0.032	0.032	0.029	0.029	0.03	0.029	0.028	0.029	0.03	0.029	0.029	0.029	0.028	0.029	0.03	0.028	0.028
456	0.029	0.029	0.029	0.046	0.046	0.046	0.04	0.04	0.041	0.036	0.037	0.037	0.032	0.033	0.033	0.032	0.033	0.032	0.029	0.029	0.03	0.029	0.028	0.029	0.03	0.029	0.029	0.029	0.028	0.028	0.03	0.028	0.028
457	0.029	0.029	0.029	0.046	0.046	0.046	0.04	0.04	0.041	0.036	0.037	0.037	0.032	0.033	0.033	0.032	0.033	0.032	0.029	0.029	0.03	0.03	0.028	0.029	0.031	0.029	0.029	0.03	0.028	0.028	0.03	0.028	0.028
458	0.029	0.028	0.029	0.046	0.046	0.046	0.04	0.04	0.041	0.036	0.036	0.037	0.032	0.033	0.033	0.032	0.032	0.032	0.029	0.029	0.03	0.029	0.028	0.029	0.03	0.029	0.029	0.029	0.028	0.028	0.03	0.028	0.028
459	0.028	0.028	0.029	0.044	0.045	0.046	0.039	0.039	0.04	0.034	0.035	0.037	0.031	0.032	0.032	0.031	0.032	0.032	0.028	0.028	0.03	0.028	0.027	0.028	0.029	0.028	0.029	0.028	0.027	0.028	0.029	0.027	0.028
460	0.027	0.027	0.028	0.043	0.044	0.046	0.038	0.039	0.04	0.033	0.035	0.037	0.03	0.031	0.032	0.031	0.031	0.031	0.027	0.027	0.029	0.027	0.026	0.028	0.028	0.027	0.028	0.027	0.026	0.028	0.028	0.026	0.028
461	0.027	0.028	0.029	0.043	0.045	0.045	0.038	0.039	0.04	0.034	0.035	0.036	0.03	0.031	0.032	0.031	0.031	0.031	0.028	0.028	0.029	0.028	0.026	0.028	0.029	0.028	0.029	0.028	0.026	0.028	0.028	0.027	0.028
462	0.028	0.028	0.029	0.045	0.045	0.046	0.039	0.04	0.04	0.035	0.036	0.036	0.031	0.032	0.032	0.032	0.032	0.032	0.029	0.028	0.03	0.029	0.027	0.028	0.03	0.029	0.029	0.029	0.027	0.028	0.03	0.028	0.028
463	0.029	0.029	0.029	0.045	0.045	0.046	0.04	0.04	0.04	0.035	0.036	0.037	0.032	0.033	0.032	0.032	0.033	0.032	0.029	0.029	0.03	0.029	0.028	0.029	0.031	0.029	0.029	0.03	0.028	0.028	0.03	0.028	0.028
464	0.029	0.028	0.029	0.045	0.045	0.045	0.04	0.04	0.04	0.036	0.036	0.037	0.032	0.033	0.032	0.033	0.032	0.032	0.03	0.029	0.03	0.029	0.028	0.028	0.031	0.029	0.029	0.03	0.028	0.028	0.03	0.028	0.028
465	0.029	0.028	0.029	0.045	0.045	0.045	0.04	0.04	0.04	0.036	0.036	0.037	0.032	0.032	0.032	0.033	0.033	0.032	0.03	0.029	0.03	0.029	0.028	0.028	0.031	0.029	0.029	0.03	0.028	0.028	0.03	0.028	0.028
466	0.029	0.029	0.029	0.045	0.045	0.045	0.04	0.04	0.04	0.036	0.036	0.037	0.032	0.033	0.032	0.033	0.033	0.032	0.03	0.029	0.03	0.03	0.028	0.029	0.031	0.029	0.029	0.03	0.028	0.028	0.031	0.029	0.028
467	0.03	0.029	0.029	0.046	0.045	0.045	0.04	0.04	0.04	0.036	0.036	0.037	0.033	0.033	0.032	0.033	0.033	0.032	0.03	0.03	0.03	0.03	0.028	0.029	0.031	0.03	0.029	0.03	0.028	0.028	0.031	0.029	0.028
468	0.029	0.029	0.029	0.046	0.045	0.045	0.04	0.04	0.04	0.036	0.036	0.037	0.033	0.033	0.033	0.033	0.033	0.032	0.03	0.029	0.03	0.03	0.028	0.029	0.031	0.03	0.029	0.03	0.028	0.028	0.031	0.029	0.028
469	0.029	0.029	0.029	0.045	0.045	0.045	0.04	0.04	0.04	0.036	0.036	0.037	0.032	0.033	0.032	0.033	0.033	0.032	0.03	0.029	0.03	0.03	0.028	0.029	0.031	0.03	0.029	0.03	0.028	0.028	0.031	0.029	0.028
470	0.029	0.028	0.029	0.045	0.045	0.045	0.04	0.04	0.04	0.036	0.036	0.037	0.032	0.033	0.032	0.033	0.033	0.031	0.03	0.029	0.03	0.03	0.028	0.028	0.03	0.029	0.029	0.03	0.028	0.028	0.03	0.028	0.028
471	0.029	0.028	0.029	0.045	0.044	0.045	0.04	0.039	0.04	0.036	0.036	0.037	0.032	0.032	0.032	0.033	0.032	0.032	0.03	0.029	0.03	0.03	0.028	0.029	0.031	0.029	0.029	0.03	0.028	0.028	0.03	0.029	0.028
472	0.029	0.029	0.029	0.046	0.045	0.045	0.04	0.039	0.04	0.036	0.036	0.036	0.033	0.032	0.032	0.033	0.033	0.032	0.03	0.029	0.03	0.03	0.028	0.028	0.031	0.029	0.029	0.03	0.028	0.028	0.031	0.029	0.028
473	0.03	0.029	0.029	0.046	0.045	0.045	0.04	0.039	0.039	0.036	0.036	0.036	0.033	0.032	0.032	0.033	0.033	0.032	0.03	0.03	0.03	0.03	0.028	0.028	0.031	0.029	0.029	0.03	0.028	0.028	0.031	0.028	0.028
474	0.03	0.029	0.029	0.046	0.045	0.045	0.04	0.039	0.04	0.036	0.036	0.037	0.033	0.033	0.032	0.033	0.033	0.032	0.03	0.03	0.03	0.03	0.028	0.029	0.031	0.029	0.029	0.03	0.028	0.028	0.031	0.028	0.028
475	0.03	0.029	0.029	0.045	0.045	0.045	0.04	0.039	0.039	0.036	0.036	0.036	0.033	0.033	0.032	0.033	0.033	0.032	0.03	0.03	0.03	0.03	0.028	0.028	0.031	0.03	0.029	0.03	0.028	0.028	0.031	0.029	0.028
476	0.03	0.029	0.029	0.045	0.044	0.044	0.04	0.039	0.039	0.036	0.036	0.037	0.033	0.033	0.032	0.033	0.033	0.032	0.03	0.03	0.03	0.03	0.028	0.028	0.031	0.029	0.029	0.03	0.028	0.028	0.031	0.028	0.028
477	0.029	0.029	0.029	0.045	0.044	0.044	0.04	0.039	0.039	0.035	0.036	0.036	0.032	0.032	0.032	0.032	0.032	0.032	0.03	0.029	0.03	0.03	0.028	0.028	0.031	0.029	0.029	0.03	0.028	0.028	0.031	0.028	0.028
478	0.029	0.029	0.029	0.045	0.044	0.044	0.04	0.039	0.04	0.035	0.036	0.036	0.032	0.032	0.032	0.033	0.032	0.032	0.03	0.029	0.03	0.03	0.028	0.029	0.031	0.029	0.029	0.03	0.028	0.028	0.031	0.029	0.028
479	0.029	0.029	0.029	0.045	0.044	0.044	0.04	0.039	0.04	0.036	0.036	0.036	0.032	0.032	0.032	0.033	0.033	0.031	0.03	0.03	0.03	0.03	0.028	0.029	0.031	0.03	0.029	0.03	0.028	0.028	0.031	0.029	0.028
480	0.03	0.029	0.029	0.045	0.045	0.044	0.04	0.039	0.04	0.036	0.036	0.037	0.032	0.033	0.032	0.033	0.033	0.032	0.03	0.03	0.03	0.03	0.028	0.029	0.031	0.03	0.029	0.03	0.028	0.028	0.031	0.029	0.028
481	0.03	0.029	0.029	0.045	0.044	0.044	0.04	0.039	0.04	0.035	0.036	0.037	0.032	0.032	0.032	0.033	0.033	0.032	0.03	0.03	0.03	0.03	0.028	0.029	0.031	0.029	0.029	0.03	0.028	0.028	0.031	0.029	0.028
482	0.028	0.028	0.028	0.044	0.044	0.044	0.038	0.038	0.039	0.034	0.035	0.036	0.031	0.032	0.032	0.032	0.032	0.032	0.029	0.029	0.03	0.029	0.027	0.028	0.03	0.028	0.029	0.029	0.027	0.028	0.03	0.028	0.028
483	0.026	0.026	0.028	0.041	0.042	0.043	0.036	0.037	0.038	0.032	0.033	0.036	0.029	0.03	0.031	0.03	0.031	0.031	0.027	0.027	0.029	0.026	0.025	0.027	0.027	0.026	0.028	0.026	0.025	0.027	0.027	0.026	0.027
484	0.024	0.025	0.028	0.039	0.041	0.042	0.034	0.036	0.037	0.03	0.031	0.035	0.027	0.029	0.03	0.028	0.029	0.03	0.025	0.025	0.029	0.024	0.024	0.027	0.025	0.025	0.027	0.024	0.024	0.026	0.025	0.024	0.027
485	0.025	0.025	0.028	0.039	0.041	0.042	0.034	0.036	0.037	0.03	0.032	0.035	0.028	0.029	0.031	0.029	0.029	0.03	0.025	0.025	0.028	0.025	0.024	0.027	0.026	0.026	0.028	0.025	0.024	0.027	0.026	0.025	0.027
486	0.026	0.026	0.028	0.04	0.042	0.043	0.035	0.036	0.038	0.032	0.033	0.035	0.029	0.03	0.031	0.03	0.03	0.03	0.026	0.026	0.028	0.026	0.025	0.028	0.028	0.027	0.028	0.026	0.025	0.027	0.027	0.026	0.027
487	0.025	0.025	0.028	0.039	0.041	0.043	0.034	0.036	0.037	0.03	0.032	0.035	0.028	0.029	0.031	0.029	0.03	0.03	0.026	0.026	0.029	0.025	0.024	0.027	0.026	0.026	0.028	0.025	0.025	0.027	0.026	0.025	0.027
488	0.025	0.026	0.028	0.039	0.041	0.043	0.034	0.036	0.037	0.031	0.032	0.035	0.028	0.03	0.031	0.029	0.03	0.03	0.026	0.026	0.029	0.025	0.025	0.027	0.026	0.026	0.028	0.026	0.025	0.027	0.026	0.025	0.027
489	0.026	0.026	0.028	0.041	0.042	0.043	0.035	0.037	0.038	0.032	0.033	0.035	0.029	0.03	0.031	0.03	0.031	0.031	0.026	0.026	0.029	0.027	0.026	0.028	0.028	0.027	0.028	0.027	0.026	0.027	0.028	0.026	0.027
490	0.027	0.027	0.028	0.041	0.042	0.043	0.036	0.037	0.038	0.032	0.034	0.035	0.03	0.031	0.031	0.03	0.031	0.031	0.027	0.027	0.029	0.027	0.026	0.028	0.028	0.027	0.028	0.028	0.026	0.028	0.028	0.027	0.028
491	0.026	0.026	0.028	0.04	0.042	0.043	0.035	0.036	0.038	0.032	0.033	0.035	0.029	0.03	0.031	0.03	0.031	0.031	0.026	0.027	0.029	0.026	0.025	0.027	0.027	0.026	0.028	0.026	0.026	0.027	0.027	0.026	0.027
492	0.026	0.026	0.028	0.04	0.042	0.043	0.035	0.036	0.038	0.031	0.033	0.035	0.029	0.03	0.031	0.03	0.03	0.031	0.026	0.027	0.029	0.026	0.025	0.027	0.028	0.027	0.028	0.027	0.026	0.027	0.027	0.026	0.027
493	0.028	0.027	0.029	0.042	0.042	0.043	0.036	0.037	0.038	0.033	0.034	0.035	0.03	0.031	0.032	0.031	0.031	0.031	0.028	0.027	0.029	0.028	0.026	0.028	0.029	0.028	0.029	0.028	0.026	0.028	0.029	0.027	0.028
494	0.029	0.028	0.029	0.043	0.043	0.043	0.038	0.038	0.038	0.035	0.035	0.036	0.031	0.032	0.032	0.032	0.032	0.031	0.029	0.028	0.029	0.029	0.027	0.028	0.031	0.029	0.029	0.03	0.028	0.028	0.03	0.028	0.028
495	0.029	0.029	0.029	0.044	0.044	0.043	0.039	0.038	0.038	0.035	0.035	0.036	0.032	0.032	0.032	0.033	0.032	0.031	0.03	0.029	0.03	0.03	0.028	0.028	0.031	0.029	0.029	0.03	0.028	0.028	0.031	0.028	0.028
496	0.029	0.028	0.028	0.044	0.043	0.043	0.038	0.038	0.038	0.035	0.035	0.036	0.032	0.032	0.032	0.033	0.032	0.031	0.029	0.029	0.03	0.029	0.027	0.028	0.03	0.029	0.029	0.029	0.028	0.028	0.03	0.028	0.028
497	0.028	0.028	0.028	0.043	0.043	0.043	0.038	0.038	0.038	0.034	0.035	0.036	0.031	0.032	0.031	0.032	0.032	0.031	0.029	0.029	0.03	0.029	0.027	0.028	0.03	0.028	0.028	0.029	0.027	0.027	0.03	0.028	0.028
498	0.029	0.028	0.028	0.043	0.043	0.043	0.038	0.038	0.038	0.034	0.035	0.036	0.031	0.032	0.031	0.032	0.032	0.031	0.029	0.029	0.03	0.029	0.027	0.028	0.03	0.028	0.028	0.029	0.028	0.028	0.03	0.028	0.028
499	0.029	0.028	0.028	0.043	0.043	0.043	0.038	0.038	0.038	0.034	0.035	0.036	0.032	0.032	0.031	0.032	0.032	0.031	0.029	0.029	0.03	0.029	0.027	0.028	0.03	0.029	0.028	0.029	0.028	0.028	0.03	0.028	0.028
500	0.029	0.029	0.028	0.043	0.043	0.042	0.038	0.038	0.038	0.034	0.035	0.035	0.031	0.032	0.031	0.032	0.032	0.031	0.029	0.029	0.029	0.029	0.028	0.028	0.03	0.029	0.028	0.029	0.028	0.028	0.03	0.028	0.028
501	0.029	0.029	0.028	0.044	0.043	0.042	0.038	0.038	0.038	0.035	0.035	0.036	0.032	0.032	0.031	0.033	0.032	0.031	0.03	0.029	0.03	0.03	0.028	0.028	0.031	0.03	0.029	0.03	0.028	0.028	0.031	0.029	0.028
502	0.03	0.029	0.029	0.044	0.043	0.043	0.039	0.038	0.038	0.035	0.036	0.036	0.032	0.032	0.032	0.033	0.033	0.031	0.03	0.03	0.03	0.03	0.028	0.028	0.031	0.029	0.029	0.03	0.028	0.028	0.031	0.029	0.028
503	0.029	0.029	0.028	0.044	0.043	0.043	0.039	0.038	0.038	0.035	0.035	0.036	0.032	0.032	0.031	0.033	0.033	0.031	0.03	0.03	0.03	0.03	0.028	0.028	0.031	0.029	0.028	0.03	0.028	0.028	0.03	0.028	0.028
504	0.029	0.028	0.029	0.043	0.042	0.042	0.038	0.038	0.038	0.034	0.035	0.036	0.032	0.032	0.032	0.032	0.032	0.031	0.029	0.029	0.03	0.029	0.028	0.028	0.03	0.029	0.028	0.029	0.028	0.028	0.03	0.028	0.028
505	0.029	0.029	0.028	0.043	0.042	0.042	0.038	0.038	0.038	0.035	0.035	0.035	0.032	0.032	0.031	0.032	0.032	0.031	0.03	0.029	0.03	0.03	0.028	0.028	0.03	0.029	0.028	0.03	0.028	0.028	0.03	0.028	0.028
506	0.029	0.029	0.028	0.043	0.042	0.042	0.038	0.038	0.038	0.034	0.035	0.035	0.032	0.032	0.031	0.032	0.032	0.031	0.03	0.029	0.03	0.03	0.028	0.028	0.03	0.029	0.028	0.03	0.028	0.028	0.03	0.028	0.028
507	0.029	0.029	0.029	0.042	0.042	0.042	0.038	0.038	0.038	0.034	0.035	0.036	0.031	0.032	0.031	0.032	0.032	0.031	0.029	0.029	0.03	0.029	0.028	0.028	0.03	0.029	0.028	0.029	0.028	0.028	0.03	0.028	0.028
508	0.029	0.028	0.028	0.042	0.041	0.042	0.037	0.037	0.037	0.034	0.034	0.035	0.031	0.032	0.031	0.032	0.032	0.031	0.029	0.029	0.03	0.029	0.028	0.028	0.03	0.029	0.028	0.03	0.028	0.028	0.03	0.028	0.028
509	0.028	0.028	0.028	0.042	0.041	0.042	0.037	0.037	0.037	0.034	0.034	0.035	0.031	0.032	0.031	0.032	0.032	0.031	0.029	0.029	0.03	0.029	0.028	0.028	0.03	0.029	0.028	0.029	0.028	0.028	0.03	0.028	0.028
510	0.028	0.028	0.028	0.041	0.041	0.041	0.036	0.037	0.037	0.033	0.034	0.035	0.031	0.031	0.031	0.032	0.032	0.031	0.029	0.029	0.03	0.029	0.028	0.028	0.03	0.028	0.028	0.029	0.028	0.028	0.029	0.028	0.028
511	0.029	0.028	0.028	0.041	0.041	0.041	0.037	0.037	0.037	0.033	0.034	0.035	0.031	0.031	0.031	0.032	0.032	0.031	0.029	0.029	0.03	0.029	0.027	0.028	0.03	0.029	0.028	0.029	0.028	0.028	0.03	0.028	0.028
512	0.029	0.028	0.028	0.041	0.04	0.041	0.037	0.037	0.037	0.034	0.034	0.035	0.031	0.031	0.031	0.032	0.032	0.031	0.029	0.028	0.029	0.029	0.027	0.028	0.03	0.029	0.028	0.029	0.028	0.028	0.03	0.028	0.028
513	0.029	0.028	0.028	0.041	0.04	0.041	0.037	0.036	0.037	0.034	0.034	0.035	0.031	0.031	0.031	0.032	0.032	0.031	0.029	0.028	0.029	0.029	0.027	0.028	0.03	0.029	0.028	0.029	0.027	0.028	0.03	0.028	0.028
514	0.029	0.028	0.029	0.041	0.041	0.041	0.037	0.036	0.037	0.034	0.034	0.035	0.031	0.031	0.031	0.032	0.032	0.031	0.029	0.029	0.03	0.029	0.027	0.028	0.03	0.029	0.029	0.029	0.028	0.028	0.03	0.028	0.028
515	0.029	0.029	0.029	0.041	0.041	0.041	0.037	0.037	0.037	0.034	0.035	0.035	0.031	0.032	0.031	0.032	0.032	0.031	0.029	0.029	0.03	0.029	0.028	0.028	0.03	0.03	0.029	0.03	0.028	0.028	0.03	0.028	0.028
516	0.029	0.029	0.029	0.041	0.041	0.04	0.037	0.037	0.037	0.034	0.034	0.035	0.031	0.032	0.031	0.032	0.032	0.031	0.029	0.029	0.03	0.029	0.028	0.028	0.03	0.029	0.029	0.03	0.028	0.028	0.03	0.028	0.028
517	0.028	0.028	0.028	0.04	0.04	0.04	0.036	0.036	0.036	0.033	0.034	0.035	0.03	0.031	0.031	0.031	0.032	0.031	0.029	0.029	0.03	0.028	0.027	0.028	0.03	0.028	0.028	0.029	0.027	0.028	0.03	0.028	0.028
518	0.028	0.028	0.028	0.039	0.04	0.04	0.035	0.036	0.036	0.032	0.033	0.035	0.03	0.031	0.031	0.031	0.031	0.031	0.028	0.028	0.029	0.028	0.027	0.028	0.029	0.028	0.028	0.028	0.027	0.028	0.029	0.027	0.028
519	0.028	0.028	0.028	0.039	0.039	0.04	0.035	0.036	0.036	0.032	0.033	0.034	0.03	0.031	0.031	0.031	0.031	0.031	0.028	0.028	0.029	0.028	0.026	0.028	0.029	0.028	0.028	0.028	0.027	0.027	0.028	0.027	0.027
520	0.028	0.028	0.029	0.039	0.04	0.04	0.035	0.036	0.036	0.033	0.034	0.035	0.03	0.031	0.031	0.031	0.031	0.031	0.028	0.028	0.029	0.028	0.027	0.028	0.03	0.028	0.028	0.029	0.027	0.028	0.029	0.028	0.028
521	0.029	0.028	0.029	0.04	0.04	0.04	0.036	0.036	0.036	0.033	0.034	0.035	0.031	0.031	0.031	0.032	0.031	0.031	0.028	0.028	0.029	0.029	0.027	0.028	0.03	0.028	0.028	0.029	0.027	0.028	0.03	0.028	0.028
522	0.029	0.028	0.029	0.04	0.04	0.04	0.036	0.036	0.036	0.033	0.034	0.035	0.031	0.031	0.031	0.032	0.031	0.031	0.029	0.028	0.029	0.029	0.028	0.028	0.03	0.029	0.028	0.029	0.027	0.028	0.03	0.028	0.028
523	0.029	0.028	0.029	0.04	0.04	0.04	0.036	0.036	0.036	0.033	0.034	0.035	0.031	0.031	0.031	0.032	0.032	0.031	0.029	0.029	0.03	0.029	0.027	0.028	0.03	0.029	0.028	0.029	0.027	0.027	0.03	0.028	0.028
524	0.028	0.028	0.028	0.039	0.039	0.039	0.036	0.036	0.036	0.033	0.033	0.034	0.03	0.031	0.03	0.031	0.031	0.031	0.028	0.028	0.03	0.028	0.027	0.028	0.029	0.028	0.028	0.028	0.027	0.027	0.029	0.027	0.028
525	0.027	0.027	0.028	0.038	0.039	0.039	0.034	0.035	0.036	0.032	0.033	0.034	0.029	0.03	0.03	0.03	0.031	0.03	0.028	0.028	0.029	0.028	0.026	0.028	0.028	0.027	0.028	0.027	0.026	0.027	0.028	0.027	0.027
526	0.027	0.027	0.028	0.037	0.038	0.039	0.034	0.034	0.035	0.031	0.032	0.034	0.029	0.03	0.03	0.03	0.03	0.03	0.027	0.027	0.029	0.027	0.026	0.027	0.028	0.027	0.028	0.027	0.026	0.027	0.028	0.026	0.027
527	0.026	0.026	0.028	0.036	0.037	0.038	0.033	0.034	0.035	0.03	0.031	0.034	0.028	0.029	0.03	0.029	0.03	0.03	0.026	0.026	0.029	0.026	0.025	0.027	0.026	0.026	0.027	0.026	0.025	0.027	0.026	0.025	0.027
528	0.024	0.025	0.027	0.034	0.036	0.037	0.031	0.033	0.034	0.028	0.03	0.033	0.026	0.028	0.029	0.027	0.028	0.03	0.024	0.025	0.028	0.024	0.023	0.026	0.024	0.024	0.026	0.024	0.023	0.025	0.025	0.024	0.026
529	0.024	0.025	0.027	0.033	0.036	0.037	0.03	0.032	0.034	0.028	0.03	0.033	0.026	0.028	0.029	0.027	0.028	0.029	0.024	0.024	0.028	0.024	0.023	0.026	0.025	0.024	0.026	0.024	0.024	0.025	0.025	0.024	0.026
530	0.026	0.026	0.028	0.035	0.036	0.037	0.032	0.033	0.034	0.03	0.031	0.033	0.028	0.029	0.03	0.029	0.029	0.03	0.025	0.025	0.028	0.026	0.025	0.027	0.027	0.026	0.027	0.026	0.025	0.026	0.027	0.026	0.027
531	0.026	0.026	0.028	0.036	0.037	0.038	0.032	0.034	0.034	0.03	0.031	0.033	0.028	0.029	0.03	0.029	0.03	0.03	0.026	0.026	0.028	0.026	0.025	0.027	0.028	0.027	0.028	0.027	0.026	0.027	0.027	0.026	0.027
532	0.026	0.026	0.028	0.036	0.037	0.038	0.032	0.034	0.035	0.03	0.031	0.033	0.028	0.029	0.03	0.029	0.03	0.03	0.027	0.026	0.029	0.026	0.025	0.027	0.027	0.026	0.028	0.027	0.025	0.027	0.027	0.026	0.027
533	0.026	0.026	0.028	0.035	0.036	0.037	0.032	0.033	0.034	0.029	0.031	0.033	0.027	0.029	0.03	0.028	0.029	0.03	0.026	0.026	0.029	0.026	0.025	0.027	0.026	0.026	0.027	0.026	0.025	0.026	0.026	0.025	0.027
534	0.026	0.026	0.028	0.035	0.036	0.037	0.032	0.033	0.034	0.03	0.031	0.033	0.027	0.028	0.03	0.029	0.029	0.03	0.026	0.026	0.028	0.026	0.025	0.027	0.026	0.026	0.027	0.026	0.025	0.027	0.026	0.026	0.027
535	0.027	0.026	0.028	0.036	0.036	0.037	0.032	0.034	0.034	0.03	0.032	0.033	0.028	0.029	0.03	0.029	0.03	0.03	0.026	0.026	0.028	0.027	0.025	0.027	0.028	0.027	0.028	0.027	0.026	0.027	0.028	0.026	0.027
536	0.026	0.026	0.028	0.036	0.036	0.037	0.032	0.033	0.034	0.03	0.032	0.033	0.028	0.029	0.03	0.029	0.03	0.03	0.026	0.027	0.028	0.026	0.025	0.027	0.027	0.027	0.027	0.027	0.026	0.027	0.028	0.026	0.027
537	0.027	0.026	0.028	0.036	0.037	0.037	0.032	0.034	0.034	0.03	0.032	0.033	0.028	0.029	0.03	0.029	0.03	0.03	0.027	0.027	0.028	0.026	0.025	0.027	0.027	0.027	0.027	0.026	0.026	0.027	0.027	0.026	0.027
538	0.028	0.027	0.028	0.036	0.037	0.037	0.034	0.034	0.035	0.031	0.032	0.034	0.029	0.03	0.03	0.03	0.03	0.03	0.028	0.028	0.029	0.028	0.026	0.028	0.029	0.028	0.028	0.028	0.026	0.027	0.029	0.027	0.027
539	0.028	0.027	0.028	0.037	0.037	0.038	0.034	0.034	0.035	0.031	0.032	0.034	0.029	0.03	0.03	0.03	0.031	0.03	0.028	0.028	0.029	0.028	0.026	0.028	0.029	0.028	0.028	0.028	0.026	0.027	0.029	0.027	0.027
540	0.026	0.026	0.028	0.035	0.036	0.037	0.032	0.033	0.034	0.03	0.031	0.034	0.028	0.029	0.03	0.029	0.03	0.03	0.027	0.027	0.029	0.026	0.025	0.027	0.027	0.026	0.028	0.026	0.025	0.027	0.027	0.026	0.027
541	0.024	0.025	0.027	0.033	0.035	0.036	0.031	0.032	0.033	0.028	0.03	0.033	0.026	0.028	0.029	0.028	0.029	0.03	0.025	0.026	0.029	0.025	0.024	0.026	0.025	0.025	0.027	0.024	0.024	0.026	0.025	0.025	0.026
542	0.024	0.025	0.027	0.033	0.035	0.036	0.03	0.032	0.033	0.028	0.03	0.033	0.026	0.028	0.029	0.028	0.029	0.03	0.025	0.025	0.028	0.024	0.024	0.026	0.025	0.025	0.027	0.024	0.024	0.026	0.025	0.025	0.026
543	0.025	0.026	0.028	0.034	0.035	0.036	0.031	0.032	0.033	0.029	0.03	0.033	0.027	0.028	0.029	0.028	0.029	0.03	0.025	0.026	0.028	0.025	0.024	0.027	0.026	0.026	0.027	0.026	0.025	0.026	0.026	0.026	0.027
544	0.026	0.026	0.028	0.034	0.035	0.036	0.032	0.033	0.034	0.03	0.031	0.033	0.028	0.029	0.029	0.029	0.03	0.03	0.026	0.026	0.028	0.026	0.025	0.027	0.027	0.026	0.027	0.026	0.025	0.026	0.027	0.026	0.027
545	0.027	0.027	0.028	0.035	0.036	0.036	0.032	0.033	0.034	0.03	0.032	0.033	0.028	0.029	0.03	0.03	0.03	0.03	0.027	0.027	0.028	0.027	0.026	0.027	0.028	0.027	0.028	0.027	0.026	0.027	0.028	0.026	0.027
546	0.027	0.027	0.028	0.035	0.036	0.036	0.032	0.033	0.034	0.03	0.032	0.033	0.028	0.029	0.03	0.03	0.03	0.03	0.027	0.027	0.029	0.027	0.026	0.027	0.028	0.027	0.028	0.027	0.026	0.027	0.028	0.026	0.027
547	0.027	0.027	0.028	0.036	0.036	0.036	0.033	0.033	0.034	0.031	0.031	0.033	0.029	0.03	0.03	0.03	0.03	0.03	0.028	0.027	0.029	0.027	0.026	0.027	0.028	0.027	0.028	0.027	0.026	0.027	0.028	0.027	0.027
548	0.028	0.027	0.028	0.036	0.036	0.036	0.034	0.034	0.034	0.031	0.032	0.034	0.03	0.03	0.03	0.031	0.031	0.03	0.028	0.028	0.029	0.028	0.026	0.028	0.029	0.028	0.028	0.028	0.027	0.027	0.029	0.027	0.027
549	0.028	0.028	0.028	0.037	0.036	0.036	0.034	0.034	0.034	0.032	0.033	0.033	0.03	0.03	0.03	0.031	0.031	0.03	0.028	0.028	0.029	0.028	0.027	0.027	0.03	0.028	0.028	0.029	0.027	0.027	0.03	0.028	0.027
550	0.029	0.028	0.028	0.037	0.037	0.036	0.035	0.034	0.034	0.032	0.033	0.033	0.03	0.031	0.03	0.032	0.031	0.03	0.029	0.029	0.029	0.029	0.027	0.028	0.03	0.029	0.028	0.03	0.028	0.027	0.03	0.028	0.027
551	0.029	0.028	0.028	0.037	0.036	0.036	0.034	0.034	0.034	0.032	0.033	0.034	0.03	0.031	0.03	0.032	0.031	0.03	0.029	0.029	0.029	0.029	0.027	0.028	0.03	0.029	0.028	0.029	0.028	0.027	0.03	0.028	0.027
552	0.029	0.028	0.028	0.037	0.036	0.036	0.034	0.034	0.034	0.032	0.033	0.034	0.03	0.03	0.03	0.031	0.031	0.03	0.029	0.029	0.029	0.028	0.027	0.028	0.029	0.028	0.028	0.029	0.027	0.027	0.029	0.028	0.028
553	0.028	0.028	0.028	0.036	0.036	0.036	0.034	0.034	0.034	0.032	0.033	0.034	0.03	0.03	0.03	0.031	0.031	0.03	0.028	0.029	0.029	0.028	0.027	0.028	0.029	0.028	0.028	0.028	0.027	0.027	0.029	0.028	0.028
554	0.029	0.028	0.028	0.036	0.036	0.036	0.034	0.034	0.034	0.032	0.033	0.034	0.03	0.031	0.03	0.032	0.031	0.03	0.029	0.029	0.029	0.028	0.027	0.028	0.03	0.028	0.028	0.029	0.028	0.027	0.03	0.028	0.027
555	0.029	0.029	0.028	0.037	0.036	0.036	0.034	0.034	0.034	0.032	0.033	0.033	0.031	0.031	0.03	0.031	0.031	0.03	0.029	0.029	0.029	0.029	0.028	0.028	0.03	0.029	0.028	0.029	0.028	0.027	0.03	0.028	0.028
556	0.03	0.029	0.028	0.037	0.036	0.036	0.035	0.034	0.034	0.033	0.033	0.033	0.031	0.031	0.03	0.032	0.031	0.03	0.029	0.029	0.029	0.029	0.028	0.028	0.03	0.029	0.028	0.029	0.028	0.028	0.03	0.029	0.028
557	0.03	0.029	0.029	0.037	0.036	0.036	0.035	0.034	0.034	0.033	0.033	0.034	0.031	0.031	0.03	0.032	0.031	0.03	0.029	0.029	0.029	0.029	0.028	0.028	0.03	0.029	0.028	0.03	0.028	0.028	0.03	0.028	0.028
558	0.029	0.029	0.028	0.037	0.036	0.036	0.035	0.034	0.034	0.033	0.033	0.034	0.031	0.031	0.03	0.032	0.031	0.03	0.029	0.029	0.029	0.029	0.028	0.028	0.03	0.029	0.028	0.03	0.028	0.028	0.03	0.028	0.028
559	0.03	0.029	0.028	0.037	0.036	0.036	0.035	0.034	0.034	0.033	0.033	0.033	0.031	0.031	0.03	0.032	0.031	0.03	0.029	0.03	0.029	0.029	0.028	0.028	0.03	0.029	0.028	0.03	0.028	0.027	0.03	0.029	0.028
560	0.029	0.029	0.028	0.036	0.036	0.036	0.034	0.034	0.034	0.033	0.033	0.033	0.031	0.031	0.03	0.031	0.031	0.03	0.03	0.029	0.029	0.029	0.028	0.028	0.03	0.029	0.028	0.03	0.028	0.028	0.03	0.028	0.028
561	0.029	0.028	0.028	0.036	0.035	0.036	0.034	0.033	0.034	0.032	0.032	0.033	0.03	0.03	0.03	0.031	0.031	0.03	0.029	0.029	0.029	0.029	0.028	0.028	0.03	0.028	0.028	0.029	0.028	0.028	0.03	0.028	0.028
562	0.029	0.028	0.028	0.036	0.035	0.035	0.034	0.034	0.034	0.032	0.032	0.033	0.03	0.03	0.03	0.031	0.031	0.03	0.029	0.029	0.029	0.029	0.028	0.028	0.03	0.028	0.028	0.029	0.028	0.027	0.03	0.028	0.028
563	0.029	0.028	0.028	0.036	0.035	0.035	0.034	0.034	0.033	0.032	0.032	0.033	0.03	0.03	0.03	0.031	0.031	0.03	0.029	0.029	0.029	0.029	0.028	0.028	0.03	0.029	0.028	0.029	0.028	0.027	0.03	0.028	0.028
564	0.029	0.028	0.028	0.036	0.035	0.035	0.034	0.033	0.033	0.032	0.032	0.033	0.03	0.03	0.03	0.031	0.031	0.03	0.029	0.029	0.029	0.029	0.028	0.028	0.03	0.029	0.028	0.029	0.028	0.027	0.03	0.028	0.028
565	0.028	0.028	0.028	0.035	0.035	0.035	0.033	0.033	0.033	0.031	0.032	0.032	0.029	0.03	0.03	0.03	0.03	0.03	0.028	0.028	0.029	0.028	0.027	0.027	0.029	0.028	0.028	0.028	0.027	0.028	0.029	0.028	0.028
566	0.028	0.028	0.028	0.034	0.034	0.035	0.033	0.033	0.033	0.031	0.031	0.033	0.029	0.03	0.03	0.03	0.03	0.03	0.028	0.028	0.029	0.028	0.027	0.028	0.028	0.028	0.028	0.028	0.027	0.027	0.028	0.027	0.028
567	0.028	0.028	0.028	0.034	0.034	0.035	0.033	0.033	0.033	0.031	0.032	0.033	0.03	0.03	0.03	0.03	0.03	0.03	0.029	0.028	0.029	0.028	0.027	0.028	0.029	0.028	0.028	0.028	0.027	0.028	0.029	0.028	0.028
568	0.029	0.028	0.028	0.035	0.035	0.035	0.034	0.033	0.033	0.032	0.032	0.033	0.03	0.03	0.03	0.031	0.031	0.03	0.029	0.029	0.029	0.029	0.028	0.028	0.03	0.028	0.028	0.029	0.028	0.028	0.03	0.028	0.028
569	0.029	0.028	0.028	0.035	0.035	0.035	0.033	0.033	0.033	0.032	0.032	0.033	0.03	0.03	0.03	0.031	0.031	0.03	0.029	0.029	0.029	0.029	0.028	0.028	0.03	0.028	0.028	0.029	0.028	0.028	0.03	0.028	0.028
570	0.028	0.028	0.028	0.034	0.035	0.035	0.033	0.033	0.033	0.031	0.032	0.033	0.03	0.03	0.03	0.031	0.031	0.03	0.029	0.028	0.029	0.028	0.028	0.028	0.029	0.028	0.028	0.029	0.028	0.028	0.029	0.028	0.028
571	0.028	0.028	0.028	0.034	0.034	0.034	0.032	0.032	0.033	0.031	0.031	0.032	0.03	0.03	0.03	0.03	0.03	0.03	0.028	0.028	0.029	0.028	0.027	0.028	0.029	0.028	0.028	0.028	0.027	0.027	0.028	0.027	0.027
572	0.027	0.027	0.028	0.033	0.033	0.034	0.032	0.032	0.032	0.03	0.031	0.032	0.028	0.029	0.03	0.03	0.03	0.03	0.028	0.028	0.029	0.027	0.026	0.027	0.028	0.027	0.028	0.027	0.026	0.027	0.028	0.027	0.027
573	0.028	0.027	0.028	0.033	0.033	0.034	0.032	0.032	0.032	0.03	0.031	0.032	0.029	0.029	0.03	0.03	0.03	0.03	0.027	0.027	0.029	0.027	0.026	0.027	0.028	0.027	0.028	0.028	0.026	0.027	0.028	0.027	0.027
574	0.027	0.027	0.028	0.033	0.033	0.034	0.032	0.032	0.032	0.03	0.031	0.032	0.029	0.029	0.029	0.03	0.03	0.03	0.028	0.027	0.029	0.027	0.026	0.027	0.028	0.027	0.028	0.028	0.027	0.027	0.028	0.027	0.027
575	0.027	0.027	0.028	0.033	0.033	0.034	0.031	0.032	0.032	0.03	0.031	0.032	0.029	0.029	0.029	0.03	0.03	0.03	0.028	0.028	0.029	0.027	0.026	0.027	0.028	0.027	0.028	0.028	0.027	0.027	0.028	0.027	0.027
576	0.028	0.028	0.028	0.033	0.033	0.034	0.031	0.032	0.032	0.03	0.031	0.032	0.029	0.03	0.03	0.03	0.03	0.03	0.028	0.027	0.028	0.027	0.026	0.027	0.028	0.028	0.028	0.028	0.027	0.027	0.028	0.027	0.027
577	0.028	0.028	0.028	0.033	0.033	0.034	0.032	0.032	0.032	0.031	0.031	0.032	0.029	0.03	0.03	0.03	0.03	0.03	0.028	0.028	0.029	0.028	0.027	0.027	0.029	0.028	0.028	0.028	0.027	0.027	0.029	0.027	0.027
578	0.029	0.028	0.028	0.034	0.034	0.034	0.032	0.032	0.032	0.031	0.031	0.033	0.03	0.03	0.03	0.031	0.031	0.03	0.028	0.028	0.029	0.028	0.027	0.028	0.029	0.028	0.028	0.029	0.027	0.028	0.029	0.028	0.028
579	0.029	0.028	0.028	0.034	0.034	0.034	0.033	0.033	0.032	0.031	0.032	0.033	0.03	0.03	0.03	0.031	0.031	0.03	0.029	0.028	0.029	0.029	0.027	0.028	0.03	0.029	0.028	0.029	0.028	0.028	0.03	0.028	0.028
580	0.029	0.029	0.028	0.034	0.034	0.034	0.033	0.033	0.033	0.032	0.032	0.033	0.03	0.03	0.03	0.031	0.031	0.03	0.029	0.029	0.029	0.029	0.028	0.028	0.03	0.029	0.028	0.029	0.028	0.027	0.03	0.028	0.027
581	0.029	0.029	0.028	0.035	0.034	0.034	0.033	0.033	0.033	0.032	0.033	0.033	0.03	0.03	0.03	0.031	0.031	0.03	0.029	0.029	0.029	0.029	0.028	0.028	0.03	0.029	0.028	0.029	0.028	0.027	0.03	0.029	0.028
582	0.029	0.029	0.028	0.034	0.034	0.034	0.033	0.033	0.033	0.032	0.032	0.032	0.03	0.03	0.03	0.031	0.031	0.03	0.029	0.029	0.029	0.029	0.028	0.028	0.03	0.029	0.028	0.029	0.028	0.027	0.03	0.028	0.028
583	0.029	0.029	0.028	0.035	0.034	0.034	0.033	0.033	0.033	0.032	0.032	0.033	0.03	0.03	0.03	0.032	0.031	0.03	0.029	0.029	0.029	0.029	0.028	0.028	0.03	0.029	0.028	0.03	0.028	0.028	0.03	0.029	0.028
584	0.029	0.029	0.028	0.034	0.034	0.034	0.033	0.032	0.032	0.032	0.032	0.032	0.03	0.03	0.03	0.031	0.031	0.03	0.029	0.029	0.029	0.029	0.028	0.028	0.03	0.029	0.028	0.029	0.028	0.027	0.03	0.028	0.028
585	0.029	0.029	0.028	0.034	0.034	0.033	0.033	0.032	0.032	0.032	0.032	0.032	0.03	0.03	0.03	0.031	0.031	0.03	0.028	0.029	0.029	0.028	0.027	0.027	0.03	0.029	0.028	0.029	0.028	0.027	0.03	0.028	0.027
586	0.029	0.029	0.028	0.034	0.034	0.033	0.033	0.033	0.032	0.031	0.032	0.032	0.03	0.03	0.03	0.031	0.031	0.03	0.029	0.029	0.029	0.028	0.028	0.028	0.03	0.029	0.028	0.029	0.028	0.027	0.03	0.028	0.027
587	0.029	0.028	0.028	0.034	0.033	0.033	0.033	0.032	0.032	0.031	0.032	0.032	0.03	0.03	0.03	0.031	0.031	0.03	0.029	0.029	0.029	0.029	0.027	0.028	0.03	0.028	0.028	0.029	0.028	0.027	0.03	0.028	0.028
588	0.029	0.028	0.028	0.034	0.033	0.033	0.033	0.032	0.032	0.031	0.032	0.033	0.03	0.03	0.03	0.031	0.031	0.03	0.029	0.029	0.029	0.029	0.028	0.028	0.03	0.029	0.028	0.029	0.028	0.027	0.03	0.028	0.028
589	0.029	0.028	0.028	0.034	0.033	0.033	0.032	0.032	0.032	0.031	0.032	0.033	0.03	0.03	0.03	0.031	0.031	0.03	0.029	0.029	0.029	0.028	0.027	0.028	0.03	0.028	0.028	0.029	0.028	0.027	0.029	0.028	0.028
590	0.029	0.028	0.028	0.033	0.033	0.033	0.032	0.032	0.032	0.031	0.031	0.033	0.03	0.03	0.029	0.03	0.031	0.03	0.028	0.029	0.029	0.028	0.027	0.027	0.029	0.028	0.028	0.029	0.028	0.027	0.029	0.028	0.028
591	0.029	0.028	0.028	0.033	0.033	0.033	0.032	0.032	0.032	0.031	0.031	0.032	0.03	0.03	0.029	0.031	0.031	0.03	0.028	0.028	0.029	0.028	0.027	0.027	0.029	0.029	0.028	0.029	0.028	0.027	0.029	0.028	0.027
592	0.029	0.028	0.028	0.033	0.033	0.033	0.032	0.032	0.032	0.031	0.032	0.032	0.03	0.03	0.029	0.031	0.031	0.029	0.028	0.029	0.029	0.028	0.027	0.027	0.029	0.028	0.028	0.029	0.028	0.027	0.029	0.028	0.027
593	0.029	0.028	0.028	0.034	0.033	0.032	0.032	0.032	0.032	0.031	0.031	0.032	0.03	0.03	0.029	0.031	0.031	0.029	0.028	0.029	0.029	0.028	0.028	0.027	0.029	0.029	0.027	0.029	0.028	0.027	0.029	0.028	0.027
594	0.029	0.028	0.028	0.033	0.033	0.033	0.032	0.032	0.032	0.03	0.031	0.033	0.029	0.029	0.029	0.031	0.031	0.03	0.029	0.029	0.029	0.028	0.027	0.027	0.029	0.028	0.028	0.028	0.027	0.027	0.029	0.027	0.027
595	0.028	0.028	0.028	0.033	0.033	0.033	0.032	0.032	0.032	0.03	0.031	0.033	0.029	0.03	0.029	0.03	0.031	0.03	0.028	0.028	0.029	0.028	0.027	0.027	0.029	0.028	0.028	0.028	0.027	0.027	0.029	0.027	0.027
596	0.027	0.028	0.028	0.032	0.032	0.033	0.031	0.031	0.031	0.029	0.03	0.032	0.028	0.029	0.029	0.03	0.03	0.03	0.028	0.028	0.029	0.027	0.026	0.027	0.028	0.028	0.027	0.027	0.026	0.027	0.028	0.027	0.027
597	0.027	0.027	0.028	0.031	0.032	0.032	0.03	0.031	0.031	0.029	0.03	0.032	0.028	0.029	0.029	0.029	0.03	0.03	0.027	0.027	0.029	0.026	0.026	0.027	0.027	0.027	0.027	0.027	0.026	0.027	0.027	0.027	0.027
598	0.028	0.028	0.028	0.032	0.032	0.033	0.031	0.032	0.032	0.03	0.031	0.033	0.028	0.03	0.03	0.03	0.03	0.03	0.027	0.028	0.029	0.027	0.027	0.028	0.028	0.028	0.028	0.028	0.027	0.027	0.028	0.027	0.028
599	0.028	0.028	0.028	0.033	0.032	0.033	0.032	0.032	0.032	0.031	0.031	0.033	0.029	0.03	0.03	0.031	0.031	0.03	0.028	0.028	0.029	0.028	0.027	0.028	0.029	0.028	0.028	0.028	0.028	0.027	0.029	0.028	0.027
600	0.029	0.028	0.028	0.033	0.032	0.032	0.032	0.032	0.032	0.03	0.031	0.032	0.029	0.03	0.029	0.031	0.03	0.03	0.028	0.029	0.029	0.028	0.027	0.027	0.029	0.028	0.028	0.028	0.027	0.027	0.029	0.028	0.027

## Sheet: EGCG + Insulin OD800
	0.4 mM EGCG + 0.2 mM insulin						0 h EGCG + 0.2 mM insulin
EGCG Sample #		OD800	OD800	OD800			[EGCG], uM	OD800	OD800	OD800
	1	0.1953	0.1918	0.1918			0	0.1916	0.1896	0.1897
	2	0.1952	0.1916	0.1918			50	0.1919	0.1909	0.1895
	3	0.1956	0.1918	0.192			100	0.1919	0.1914	0.1917
	4	0.195	0.192	0.1916			150	0.1934	0.191	0.1896
	5	0.1949	0.193	0.1919			200	0.1927	0.1896	0.1896
	6	0.195	0.1927	0.1923			250	0.1918	0.191	0.1907
	7	0.1949	0.1934	0.1925			300	0.1924	0.1897	0.1894
	8	0.1952	0.1933	0.1929			350	0.1915	0.1888	0.1887
	9	0.1964	0.1921	0.1923			400	0.1915	0.1905	0.1927
	10	0.1956	0.1921	0.1923
	11	0.195	0.1927	0.1926			80 h EGCG + 0.2 mM insulin
	12	0.1952	0.1936	0.1924
	13	0.195	0.1938	0.1933			[EGCG], uM	OD800	OD800	OD800
	14	0.195	0.1928	0.1926			50	0.193	0.1915	0.1913
	15	0.1949	0.1935	0.1931			100	0.1959	0.1934	0.1932
	16	0.1958	0.1947	0.1941			150	0.2012	0.1998	0.1988
	17	0.1956	0.1927	0.1927			200	0.2073	0.2044	0.2045
	18	0.1975	0.1949	0.1947			250	0.2131	0.2121	0.2099
	19	0.1991	0.1959	0.1963			300	0.2179	0.2165	0.2163
	20	0.2101	0.2101	0.2082			350	0.2281	0.2274	0.2267
	21	0.2143	0.212	0.2115			400	0.2335	0.2307	0.2308
	22	0.2194	0.2192	0.2223
	23	0.2361	0.2332	0.2329
	24	0.2407	0.2376	0.2376

## Sheet: 10 mM EGCG OD800
EGCG Sample #		OD800	OD800	OD800
	1	0.1916	0.1898	0.1895
	2	0.1934	0.1917	0.1901
	3	0.1931	0.1921	0.1921
	4	0.1936	0.1909	0.1905
	5	0.1933	0.1911	0.1906
	6	0.1934	0.1906	0.1907
	7	0.1907	0.1907	0.1906
	8	0.1919	0.1911	0.191
	9	0.1912	0.1913	0.1914
	10	0.1956	0.1921	0.192
	11	0.1956	0.1926	0.1924
	12	0.1965	0.1955	0.1955
	13	0.1968	0.1962	0.1973
	14	0.1981	0.196	0.1951
	15	0.2002	0.1969	0.197
	16	0.2028	0.1995	0.199
	17	0.2039	0.2013	0.2013
	18	0.208	0.2046	0.2045
	19	0.2105	0.2082	0.2076
	20	0.2184	0.2154	0.2156
	21	0.2211	0.2187	0.2186
	22	0.2284	0.2266	0.2265
	23	0.2345	0.2311	0.2313
	24	0.2408	0.2387	0.2379

## Sheet: EGCG and ThT supernatants
Wavelength [nm]	ThT	ThT	ThT	ThT	EGCG 0h	EGCG 0h	EGCG 0h	EGCG 0h	ThT + EGCG 0h	ThT + EGCG 0h	ThT + EGCG 0h	ThT + EGCG 0h	EGCG 80h	EGCG 80h	EGCG 80h	EGCG 80h	ThT + EGCG 80h	ThT + EGCG 80h	ThT + EGCG 80h	ThT + EGCG 80h	Buffer	Buffer	Buffer	Buffer
240	1.445	1.438	1.433	1.441	1.478	1.512	1.477	1.489	1.597	1.598	1.578	1.599	1.421	1.431	1.421	1.424	1.524	1.54	1.517	1.531	1.248	1.25	1.25	1.244
241	1.21	1.212	1.21	1.224	1.247	1.26	1.253	1.266	1.36	1.366	1.357	1.371	1.201	1.208	1.204	1.212	1.295	1.314	1.305	1.316	1.025	1.021	1.03	1.025
242	1.046	1.053	1.051	1.057	1.074	1.087	1.08	1.09	1.18	1.195	1.184	1.202	1.036	1.042	1.041	1.049	1.137	1.152	1.139	1.156	0.867	0.86	0.868	0.864
243	0.921	0.928	0.922	0.928	0.941	0.952	0.943	0.951	1.05	1.064	1.05	1.067	0.913	0.916	0.914	0.919	1.014	1.029	1.015	1.028	0.74	0.736	0.74	0.738
244	0.799	0.806	0.8	0.805	0.811	0.819	0.812	0.818	0.924	0.935	0.924	0.936	0.793	0.796	0.792	0.797	0.893	0.905	0.893	0.905	0.615	0.613	0.616	0.613
245	0.675	0.68	0.675	0.681	0.68	0.687	0.679	0.687	0.792	0.801	0.792	0.804	0.668	0.67	0.668	0.671	0.768	0.78	0.768	0.781	0.488	0.484	0.488	0.484
246	0.576	0.58	0.575	0.581	0.574	0.58	0.573	0.581	0.687	0.696	0.686	0.698	0.565	0.569	0.566	0.57	0.669	0.68	0.67	0.679	0.386	0.382	0.387	0.383
247	0.507	0.512	0.509	0.514	0.503	0.507	0.504	0.509	0.618	0.626	0.617	0.628	0.498	0.501	0.498	0.502	0.605	0.612	0.606	0.613	0.318	0.315	0.32	0.317
248	0.461	0.465	0.462	0.466	0.455	0.46	0.455	0.46	0.571	0.578	0.571	0.58	0.451	0.455	0.452	0.455	0.561	0.568	0.562	0.568	0.27	0.269	0.271	0.27
249	0.426	0.43	0.427	0.43	0.419	0.424	0.419	0.422	0.537	0.544	0.536	0.545	0.415	0.419	0.416	0.418	0.528	0.534	0.528	0.533	0.233	0.232	0.234	0.232
250	0.41	0.412	0.41	0.414	0.402	0.407	0.403	0.406	0.52	0.528	0.52	0.529	0.398	0.403	0.4	0.402	0.513	0.517	0.512	0.516	0.216	0.214	0.216	0.214
251	0.377	0.38	0.378	0.382	0.372	0.376	0.374	0.376	0.491	0.497	0.491	0.499	0.367	0.371	0.368	0.371	0.482	0.486	0.482	0.486	0.18	0.178	0.181	0.179
252	0.35	0.353	0.351	0.355	0.348	0.351	0.349	0.351	0.468	0.474	0.468	0.476	0.342	0.344	0.343	0.345	0.457	0.461	0.457	0.461	0.151	0.15	0.152	0.151
253	0.331	0.334	0.331	0.336	0.333	0.336	0.334	0.336	0.454	0.46	0.454	0.462	0.324	0.327	0.325	0.327	0.441	0.444	0.44	0.444	0.132	0.13	0.133	0.13
254	0.316	0.319	0.318	0.321	0.323	0.327	0.325	0.328	0.445	0.451	0.446	0.454	0.311	0.314	0.313	0.315	0.427	0.43	0.428	0.432	0.115	0.114	0.116	0.115
255	0.303	0.307	0.305	0.308	0.317	0.322	0.319	0.322	0.439	0.445	0.44	0.448	0.3	0.303	0.302	0.304	0.416	0.42	0.417	0.422	0.1	0.099	0.102	0.101
256	0.292	0.296	0.294	0.297	0.317	0.32	0.317	0.32	0.438	0.444	0.438	0.445	0.292	0.295	0.293	0.296	0.406	0.411	0.409	0.413	0.089	0.087	0.09	0.089
257	0.283	0.287	0.284	0.288	0.318	0.322	0.318	0.321	0.439	0.444	0.437	0.446	0.287	0.288	0.287	0.288	0.397	0.404	0.399	0.404	0.08	0.077	0.08	0.078
258	0.274	0.278	0.276	0.28	0.322	0.325	0.322	0.325	0.442	0.446	0.441	0.448	0.282	0.284	0.283	0.284	0.391	0.396	0.391	0.398	0.072	0.069	0.073	0.07
259	0.27	0.272	0.271	0.274	0.328	0.332	0.328	0.333	0.446	0.45	0.446	0.452	0.28	0.281	0.281	0.282	0.388	0.393	0.389	0.394	0.068	0.066	0.07	0.067
260	0.269	0.271	0.269	0.272	0.332	0.335	0.332	0.336	0.448	0.454	0.448	0.455	0.28	0.282	0.28	0.282	0.388	0.393	0.388	0.393	0.068	0.067	0.07	0.067
261	0.266	0.268	0.266	0.268	0.339	0.342	0.338	0.341	0.452	0.458	0.452	0.46	0.28	0.282	0.279	0.281	0.388	0.392	0.388	0.391	0.068	0.068	0.069	0.068
262	0.261	0.264	0.262	0.264	0.344	0.348	0.345	0.348	0.456	0.462	0.456	0.464	0.279	0.282	0.279	0.281	0.385	0.389	0.386	0.39	0.067	0.067	0.068	0.067
263	0.256	0.259	0.257	0.26	0.35	0.354	0.352	0.355	0.459	0.466	0.459	0.468	0.278	0.281	0.279	0.281	0.381	0.385	0.383	0.387	0.066	0.065	0.067	0.066
264	0.248	0.252	0.25	0.253	0.357	0.361	0.359	0.362	0.462	0.469	0.462	0.471	0.277	0.28	0.278	0.28	0.376	0.38	0.378	0.381	0.064	0.063	0.065	0.064
265	0.241	0.244	0.242	0.244	0.365	0.369	0.366	0.369	0.466	0.471	0.464	0.473	0.275	0.278	0.276	0.278	0.369	0.373	0.37	0.373	0.061	0.06	0.063	0.061
266	0.232	0.235	0.233	0.236	0.372	0.376	0.373	0.376	0.467	0.473	0.468	0.476	0.273	0.276	0.274	0.275	0.362	0.366	0.363	0.367	0.06	0.058	0.061	0.059
267	0.224	0.228	0.226	0.228	0.379	0.383	0.379	0.382	0.469	0.474	0.468	0.477	0.27	0.273	0.272	0.273	0.355	0.359	0.356	0.36	0.058	0.057	0.06	0.058
268	0.217	0.22	0.218	0.221	0.384	0.387	0.385	0.387	0.47	0.475	0.469	0.478	0.267	0.27	0.268	0.27	0.349	0.352	0.349	0.354	0.058	0.057	0.06	0.058
269	0.209	0.211	0.21	0.213	0.387	0.39	0.388	0.391	0.468	0.474	0.467	0.476	0.264	0.267	0.265	0.266	0.34	0.344	0.341	0.346	0.057	0.055	0.058	0.057
270	0.2	0.202	0.201	0.203	0.388	0.392	0.389	0.393	0.465	0.471	0.465	0.474	0.259	0.261	0.26	0.262	0.33	0.335	0.332	0.336	0.055	0.053	0.057	0.054
271	0.192	0.194	0.194	0.196	0.388	0.393	0.39	0.394	0.462	0.468	0.462	0.47	0.254	0.256	0.254	0.257	0.322	0.326	0.324	0.327	0.054	0.052	0.057	0.054
272	0.189	0.19	0.19	0.192	0.389	0.393	0.391	0.395	0.46	0.466	0.461	0.468	0.252	0.254	0.252	0.255	0.32	0.323	0.321	0.324	0.054	0.052	0.057	0.054
273	0.183	0.184	0.184	0.186	0.389	0.393	0.39	0.394	0.456	0.463	0.457	0.465	0.248	0.25	0.249	0.251	0.313	0.316	0.314	0.317	0.054	0.053	0.056	0.055
274	0.177	0.178	0.178	0.18	0.388	0.391	0.389	0.392	0.452	0.458	0.452	0.46	0.244	0.246	0.244	0.246	0.306	0.309	0.308	0.31	0.054	0.052	0.056	0.055
275	0.171	0.173	0.171	0.174	0.384	0.388	0.385	0.388	0.447	0.453	0.446	0.455	0.239	0.241	0.239	0.241	0.298	0.302	0.299	0.302	0.053	0.051	0.055	0.053
276	0.164	0.166	0.165	0.168	0.38	0.383	0.38	0.383	0.44	0.445	0.439	0.448	0.232	0.235	0.232	0.235	0.29	0.292	0.29	0.294	0.051	0.05	0.054	0.052
277	0.159	0.16	0.16	0.162	0.373	0.378	0.375	0.378	0.432	0.438	0.432	0.441	0.226	0.229	0.227	0.229	0.282	0.284	0.283	0.286	0.05	0.049	0.053	0.051
278	0.154	0.155	0.154	0.157	0.368	0.372	0.369	0.373	0.425	0.431	0.425	0.434	0.221	0.223	0.221	0.224	0.275	0.278	0.276	0.279	0.05	0.048	0.052	0.05
279	0.149	0.151	0.15	0.152	0.361	0.365	0.362	0.366	0.417	0.422	0.416	0.424	0.215	0.217	0.216	0.217	0.268	0.271	0.269	0.272	0.05	0.047	0.051	0.049
280	0.143	0.145	0.144	0.146	0.351	0.356	0.352	0.356	0.406	0.411	0.405	0.412	0.209	0.21	0.209	0.211	0.26	0.263	0.26	0.264	0.048	0.046	0.049	0.047
281	0.139	0.141	0.139	0.142	0.341	0.345	0.341	0.345	0.395	0.398	0.393	0.4	0.202	0.204	0.202	0.204	0.252	0.255	0.252	0.256	0.046	0.044	0.048	0.045
282	0.136	0.138	0.136	0.138	0.331	0.335	0.332	0.336	0.383	0.388	0.382	0.389	0.197	0.199	0.197	0.199	0.246	0.249	0.247	0.251	0.046	0.044	0.048	0.046
283	0.133	0.135	0.134	0.136	0.321	0.325	0.322	0.325	0.373	0.377	0.372	0.379	0.192	0.194	0.192	0.195	0.241	0.244	0.242	0.245	0.046	0.044	0.048	0.046
284	0.132	0.133	0.132	0.134	0.316	0.32	0.317	0.32	0.367	0.371	0.366	0.373	0.19	0.191	0.19	0.192	0.238	0.241	0.239	0.242	0.046	0.044	0.047	0.045
285	0.128	0.13	0.129	0.13	0.304	0.308	0.306	0.309	0.356	0.36	0.355	0.361	0.184	0.185	0.185	0.186	0.232	0.234	0.232	0.236	0.045	0.042	0.046	0.043
286	0.125	0.127	0.126	0.128	0.294	0.298	0.296	0.299	0.346	0.35	0.345	0.351	0.179	0.18	0.179	0.181	0.227	0.23	0.227	0.23	0.044	0.042	0.046	0.043
287	0.123	0.125	0.124	0.126	0.286	0.289	0.287	0.29	0.337	0.341	0.336	0.342	0.174	0.176	0.175	0.176	0.222	0.225	0.222	0.225	0.044	0.042	0.046	0.043
288	0.121	0.123	0.122	0.123	0.277	0.28	0.278	0.281	0.328	0.331	0.327	0.333	0.17	0.172	0.171	0.172	0.217	0.22	0.218	0.221	0.044	0.042	0.046	0.043
289	0.118	0.12	0.119	0.121	0.268	0.27	0.268	0.272	0.319	0.321	0.318	0.323	0.165	0.167	0.166	0.168	0.212	0.215	0.213	0.216	0.042	0.04	0.044	0.041
290	0.116	0.118	0.117	0.119	0.258	0.261	0.259	0.262	0.31	0.312	0.308	0.314	0.16	0.162	0.161	0.163	0.207	0.21	0.208	0.211	0.041	0.039	0.044	0.041
291	0.114	0.116	0.116	0.118	0.25	0.252	0.252	0.254	0.302	0.304	0.301	0.306	0.156	0.157	0.158	0.159	0.203	0.206	0.205	0.208	0.041	0.039	0.044	0.042
292	0.113	0.116	0.115	0.116	0.243	0.245	0.244	0.246	0.293	0.296	0.293	0.298	0.153	0.155	0.154	0.155	0.2	0.203	0.201	0.204	0.042	0.04	0.044	0.042
293	0.112	0.113	0.112	0.114	0.234	0.236	0.235	0.238	0.284	0.287	0.284	0.288	0.148	0.149	0.149	0.15	0.194	0.198	0.197	0.2	0.04	0.038	0.043	0.04
294	0.11	0.111	0.111	0.112	0.225	0.228	0.226	0.229	0.276	0.278	0.276	0.28	0.144	0.145	0.144	0.146	0.19	0.193	0.192	0.195	0.04	0.037	0.042	0.039
295	0.109	0.11	0.109	0.11	0.216	0.219	0.217	0.22	0.269	0.27	0.267	0.272	0.141	0.141	0.141	0.142	0.186	0.189	0.187	0.19	0.039	0.037	0.041	0.038
296	0.106	0.108	0.107	0.108	0.208	0.211	0.21	0.211	0.259	0.262	0.259	0.263	0.136	0.137	0.137	0.138	0.182	0.184	0.183	0.186	0.038	0.036	0.041	0.038
297	0.105	0.107	0.106	0.107	0.201	0.204	0.203	0.204	0.252	0.254	0.251	0.255	0.133	0.134	0.134	0.134	0.179	0.181	0.18	0.183	0.038	0.037	0.041	0.038
298	0.104	0.106	0.106	0.107	0.198	0.2	0.199	0.201	0.248	0.25	0.247	0.251	0.132	0.132	0.132	0.132	0.178	0.18	0.179	0.181	0.039	0.037	0.041	0.039
299	0.103	0.105	0.104	0.105	0.191	0.194	0.192	0.194	0.242	0.243	0.24	0.244	0.129	0.13	0.128	0.13	0.175	0.177	0.176	0.178	0.04	0.038	0.041	0.039
300	0.103	0.104	0.103	0.104	0.184	0.186	0.185	0.186	0.234	0.235	0.233	0.237	0.125	0.127	0.126	0.127	0.172	0.174	0.172	0.174	0.04	0.038	0.041	0.039
301	0.102	0.103	0.102	0.103	0.176	0.178	0.177	0.178	0.227	0.227	0.225	0.228	0.122	0.124	0.122	0.123	0.168	0.17	0.168	0.171	0.039	0.037	0.041	0.039
302	0.1	0.102	0.101	0.103	0.169	0.17	0.169	0.17	0.218	0.219	0.217	0.22	0.119	0.12	0.12	0.12	0.164	0.167	0.165	0.168	0.038	0.037	0.04	0.038
303	0.1	0.102	0.1	0.102	0.161	0.163	0.161	0.162	0.211	0.212	0.21	0.212	0.116	0.117	0.116	0.117	0.161	0.163	0.162	0.164	0.038	0.037	0.04	0.038
304	0.098	0.1	0.099	0.1	0.153	0.154	0.153	0.154	0.202	0.203	0.201	0.204	0.112	0.114	0.113	0.113	0.158	0.16	0.158	0.16	0.038	0.036	0.04	0.038
305	0.097	0.099	0.099	0.099	0.146	0.146	0.146	0.147	0.194	0.194	0.193	0.197	0.109	0.11	0.11	0.11	0.154	0.156	0.155	0.157	0.038	0.036	0.041	0.037
306	0.097	0.098	0.097	0.098	0.137	0.139	0.137	0.139	0.186	0.186	0.185	0.188	0.106	0.107	0.106	0.106	0.15	0.152	0.151	0.153	0.038	0.036	0.04	0.036
307	0.096	0.096	0.096	0.097	0.129	0.131	0.13	0.13	0.178	0.178	0.177	0.179	0.102	0.103	0.103	0.102	0.146	0.148	0.146	0.149	0.037	0.035	0.038	0.035
308	0.094	0.095	0.095	0.096	0.12	0.122	0.122	0.122	0.168	0.169	0.169	0.172	0.099	0.099	0.1	0.099	0.141	0.144	0.142	0.145	0.037	0.034	0.038	0.036
309	0.092	0.094	0.093	0.095	0.113	0.114	0.114	0.114	0.161	0.16	0.16	0.163	0.096	0.095	0.096	0.095	0.137	0.14	0.139	0.141	0.036	0.034	0.038	0.034
310	0.092	0.093	0.092	0.094	0.106	0.107	0.107	0.108	0.153	0.153	0.154	0.155	0.093	0.093	0.093	0.093	0.134	0.137	0.135	0.138	0.036	0.034	0.038	0.034
311	0.09	0.092	0.091	0.092	0.1	0.101	0.1	0.101	0.147	0.146	0.146	0.147	0.09	0.09	0.09	0.09	0.131	0.134	0.132	0.135	0.036	0.034	0.038	0.034
312	0.089	0.091	0.09	0.092	0.094	0.095	0.095	0.095	0.14	0.14	0.141	0.142	0.087	0.088	0.088	0.088	0.128	0.13	0.129	0.132	0.037	0.033	0.038	0.034
313	0.089	0.091	0.09	0.091	0.092	0.092	0.092	0.092	0.137	0.137	0.137	0.138	0.086	0.087	0.087	0.086	0.126	0.129	0.128	0.131	0.037	0.033	0.037	0.034
314	0.087	0.088	0.088	0.089	0.085	0.085	0.086	0.086	0.13	0.128	0.129	0.13	0.083	0.083	0.083	0.084	0.122	0.125	0.123	0.126	0.035	0.032	0.036	0.033
315	0.086	0.087	0.087	0.088	0.079	0.08	0.08	0.08	0.124	0.122	0.123	0.124	0.081	0.081	0.081	0.081	0.12	0.122	0.12	0.122	0.034	0.032	0.036	0.033
316	0.085	0.087	0.086	0.087	0.076	0.076	0.076	0.075	0.119	0.118	0.118	0.119	0.079	0.079	0.078	0.079	0.117	0.119	0.117	0.12	0.034	0.032	0.036	0.032
317	0.084	0.086	0.085	0.086	0.071	0.072	0.072	0.072	0.115	0.113	0.114	0.115	0.078	0.077	0.078	0.078	0.115	0.116	0.115	0.118	0.034	0.031	0.036	0.033
318	0.082	0.084	0.084	0.085	0.066	0.067	0.068	0.068	0.11	0.108	0.109	0.11	0.075	0.076	0.076	0.075	0.111	0.114	0.113	0.115	0.033	0.031	0.035	0.033
319	0.081	0.084	0.082	0.083	0.064	0.064	0.064	0.064	0.106	0.104	0.105	0.104	0.075	0.074	0.074	0.073	0.109	0.112	0.109	0.112	0.034	0.031	0.034	0.032
320	0.079	0.081	0.081	0.082	0.06	0.06	0.061	0.062	0.101	0.099	0.101	0.1	0.072	0.072	0.072	0.072	0.106	0.107	0.108	0.11	0.032	0.03	0.034	0.032
321	0.079	0.08	0.079	0.082	0.058	0.058	0.059	0.059	0.097	0.096	0.096	0.097	0.07	0.071	0.072	0.071	0.102	0.105	0.104	0.107	0.033	0.031	0.035	0.031
322	0.076	0.078	0.078	0.079	0.055	0.055	0.056	0.056	0.092	0.091	0.092	0.093	0.07	0.069	0.071	0.069	0.1	0.102	0.101	0.105	0.033	0.03	0.034	0.031
323	0.073	0.076	0.075	0.077	0.052	0.052	0.053	0.052	0.088	0.086	0.088	0.088	0.068	0.068	0.068	0.067	0.096	0.099	0.097	0.101	0.032	0.028	0.033	0.029
324	0.072	0.074	0.073	0.075	0.05	0.05	0.05	0.049	0.085	0.082	0.085	0.083	0.066	0.066	0.066	0.065	0.094	0.096	0.094	0.097	0.032	0.028	0.033	0.028
325	0.07	0.073	0.072	0.073	0.048	0.049	0.049	0.049	0.083	0.08	0.082	0.08	0.065	0.065	0.066	0.065	0.092	0.094	0.092	0.095	0.032	0.028	0.033	0.029
326	0.069	0.071	0.071	0.073	0.047	0.047	0.048	0.048	0.08	0.077	0.081	0.079	0.065	0.065	0.065	0.064	0.089	0.091	0.091	0.093	0.031	0.027	0.033	0.03
327	0.068	0.071	0.069	0.071	0.047	0.046	0.048	0.048	0.078	0.075	0.078	0.076	0.065	0.064	0.065	0.064	0.088	0.09	0.09	0.092	0.032	0.028	0.033	0.03
328	0.067	0.068	0.067	0.069	0.046	0.046	0.047	0.046	0.075	0.072	0.074	0.073	0.062	0.063	0.064	0.062	0.086	0.088	0.086	0.09	0.031	0.027	0.033	0.029
329	0.065	0.066	0.066	0.067	0.045	0.044	0.045	0.045	0.074	0.071	0.073	0.071	0.061	0.062	0.062	0.061	0.084	0.087	0.084	0.087	0.03	0.026	0.032	0.027
330	0.064	0.066	0.066	0.066	0.043	0.043	0.045	0.044	0.072	0.069	0.071	0.071	0.06	0.061	0.062	0.061	0.081	0.085	0.084	0.085	0.029	0.025	0.032	0.027
331	0.063	0.065	0.066	0.066	0.043	0.043	0.045	0.044	0.071	0.069	0.071	0.07	0.06	0.06	0.062	0.061	0.08	0.085	0.083	0.085	0.03	0.025	0.032	0.027
332	0.062	0.064	0.064	0.064	0.042	0.041	0.042	0.042	0.069	0.068	0.069	0.068	0.06	0.06	0.061	0.059	0.079	0.082	0.08	0.082	0.03	0.026	0.03	0.026
333	0.061	0.063	0.062	0.064	0.04	0.04	0.041	0.04	0.067	0.066	0.068	0.066	0.059	0.058	0.06	0.057	0.077	0.081	0.079	0.083	0.028	0.024	0.03	0.026
334	0.06	0.063	0.062	0.064	0.039	0.04	0.041	0.042	0.066	0.064	0.068	0.067	0.058	0.057	0.06	0.058	0.076	0.081	0.08	0.084	0.028	0.024	0.031	0.026
335	0.06	0.062	0.063	0.064	0.04	0.039	0.042	0.042	0.066	0.065	0.068	0.068	0.058	0.057	0.06	0.059	0.077	0.081	0.08	0.084	0.028	0.024	0.031	0.027
336	0.062	0.064	0.062	0.064	0.041	0.04	0.04	0.04	0.068	0.066	0.068	0.067	0.058	0.057	0.059	0.058	0.078	0.082	0.079	0.083	0.029	0.026	0.031	0.026
337	0.062	0.064	0.062	0.066	0.04	0.04	0.04	0.04	0.069	0.066	0.069	0.067	0.058	0.057	0.058	0.057	0.078	0.082	0.078	0.083	0.03	0.025	0.031	0.026
338	0.062	0.065	0.063	0.067	0.039	0.039	0.04	0.04	0.068	0.066	0.069	0.068	0.058	0.056	0.059	0.057	0.079	0.081	0.079	0.082	0.029	0.024	0.03	0.026
339	0.063	0.066	0.064	0.066	0.038	0.038	0.039	0.039	0.069	0.066	0.067	0.068	0.057	0.056	0.057	0.056	0.078	0.082	0.078	0.083	0.028	0.024	0.028	0.024
340	0.064	0.067	0.066	0.068	0.039	0.038	0.04	0.039	0.069	0.067	0.07	0.069	0.058	0.056	0.058	0.055	0.08	0.082	0.081	0.084	0.029	0.024	0.03	0.025
341	0.064	0.067	0.067	0.068	0.038	0.037	0.039	0.038	0.07	0.067	0.07	0.069	0.056	0.054	0.056	0.056	0.08	0.082	0.081	0.084	0.028	0.024	0.03	0.025
342	0.066	0.067	0.068	0.069	0.037	0.037	0.038	0.038	0.07	0.069	0.071	0.07	0.056	0.055	0.056	0.056	0.08	0.084	0.082	0.086	0.028	0.023	0.03	0.026
343	0.068	0.07	0.068	0.07	0.037	0.037	0.036	0.037	0.072	0.07	0.072	0.069	0.056	0.054	0.056	0.054	0.082	0.086	0.082	0.085	0.028	0.024	0.03	0.025
344	0.069	0.071	0.07	0.071	0.037	0.036	0.037	0.035	0.072	0.07	0.072	0.072	0.055	0.054	0.055	0.053	0.082	0.085	0.083	0.086	0.027	0.023	0.029	0.024
345	0.07	0.072	0.071	0.072	0.036	0.035	0.036	0.036	0.074	0.071	0.074	0.072	0.054	0.053	0.054	0.052	0.084	0.087	0.084	0.088	0.028	0.024	0.028	0.024
346	0.072	0.073	0.074	0.074	0.035	0.035	0.036	0.037	0.075	0.073	0.076	0.075	0.054	0.053	0.055	0.054	0.084	0.087	0.086	0.088	0.028	0.023	0.028	0.025
347	0.072	0.075	0.074	0.076	0.035	0.035	0.037	0.037	0.077	0.074	0.077	0.077	0.054	0.053	0.055	0.053	0.085	0.088	0.087	0.09	0.027	0.023	0.03	0.026
348	0.076	0.079	0.075	0.077	0.038	0.036	0.035	0.035	0.08	0.076	0.078	0.076	0.054	0.054	0.053	0.051	0.088	0.091	0.088	0.092	0.028	0.023	0.028	0.024
349	0.078	0.08	0.076	0.08	0.036	0.035	0.034	0.035	0.081	0.078	0.08	0.078	0.053	0.053	0.053	0.05	0.089	0.092	0.091	0.094	0.028	0.023	0.028	0.023
350	0.079	0.081	0.08	0.082	0.034	0.034	0.035	0.036	0.083	0.079	0.082	0.08	0.052	0.052	0.053	0.05	0.089	0.093	0.093	0.096	0.027	0.022	0.028	0.024
351	0.08	0.083	0.082	0.084	0.033	0.033	0.034	0.035	0.084	0.081	0.084	0.083	0.051	0.05	0.053	0.051	0.091	0.095	0.094	0.097	0.026	0.021	0.028	0.023
352	0.083	0.087	0.084	0.087	0.035	0.035	0.034	0.035	0.088	0.084	0.087	0.085	0.053	0.051	0.053	0.051	0.094	0.099	0.096	0.099	0.028	0.023	0.028	0.023
353	0.086	0.09	0.088	0.09	0.034	0.034	0.034	0.034	0.09	0.086	0.088	0.088	0.053	0.051	0.052	0.051	0.096	0.101	0.099	0.102	0.026	0.023	0.028	0.023
354	0.088	0.091	0.09	0.09	0.034	0.034	0.034	0.034	0.092	0.088	0.089	0.09	0.053	0.051	0.053	0.052	0.097	0.103	0.1	0.103	0.026	0.022	0.028	0.024
355	0.091	0.092	0.092	0.093	0.034	0.034	0.033	0.035	0.094	0.09	0.092	0.091	0.05	0.051	0.052	0.05	0.099	0.105	0.101	0.104	0.026	0.021	0.027	0.023
356	0.094	0.095	0.094	0.096	0.032	0.032	0.033	0.034	0.095	0.092	0.095	0.094	0.049	0.049	0.052	0.05	0.101	0.105	0.102	0.107	0.025	0.02	0.027	0.022
357	0.096	0.098	0.096	0.1	0.032	0.031	0.033	0.033	0.096	0.095	0.097	0.096	0.049	0.049	0.051	0.049	0.103	0.107	0.105	0.109	0.026	0.02	0.026	0.022
358	0.1	0.102	0.099	0.102	0.033	0.032	0.034	0.033	0.101	0.098	0.099	0.099	0.05	0.048	0.05	0.048	0.106	0.11	0.107	0.111	0.026	0.022	0.026	0.022
359	0.103	0.105	0.103	0.105	0.031	0.032	0.032	0.033	0.103	0.101	0.103	0.102	0.05	0.049	0.05	0.048	0.108	0.114	0.11	0.115	0.026	0.021	0.027	0.022
360	0.106	0.109	0.108	0.109	0.032	0.032	0.033	0.033	0.107	0.104	0.106	0.107	0.049	0.049	0.051	0.05	0.113	0.117	0.114	0.119	0.026	0.021	0.028	0.023
361	0.109	0.112	0.112	0.113	0.031	0.032	0.033	0.033	0.111	0.107	0.109	0.11	0.049	0.048	0.049	0.048	0.116	0.12	0.117	0.122	0.025	0.02	0.026	0.022
362	0.114	0.116	0.114	0.117	0.031	0.031	0.033	0.032	0.114	0.112	0.112	0.113	0.049	0.048	0.049	0.047	0.119	0.123	0.12	0.124	0.025	0.02	0.027	0.021
363	0.117	0.12	0.118	0.12	0.031	0.032	0.032	0.032	0.117	0.115	0.115	0.115	0.048	0.048	0.049	0.047	0.121	0.126	0.122	0.127	0.025	0.02	0.026	0.022
364	0.12	0.124	0.122	0.124	0.031	0.031	0.032	0.032	0.12	0.119	0.12	0.12	0.047	0.046	0.048	0.047	0.125	0.129	0.127	0.131	0.024	0.021	0.026	0.022
365	0.126	0.13	0.128	0.13	0.031	0.031	0.033	0.033	0.126	0.124	0.127	0.126	0.048	0.047	0.049	0.047	0.13	0.136	0.132	0.137	0.026	0.022	0.028	0.023
366	0.131	0.134	0.132	0.134	0.031	0.031	0.034	0.032	0.131	0.129	0.131	0.131	0.048	0.048	0.049	0.047	0.135	0.14	0.137	0.141	0.027	0.022	0.028	0.023
367	0.135	0.138	0.137	0.139	0.031	0.03	0.032	0.031	0.136	0.132	0.135	0.135	0.048	0.047	0.048	0.047	0.14	0.144	0.14	0.143	0.026	0.021	0.028	0.023
368	0.139	0.142	0.142	0.145	0.03	0.03	0.033	0.033	0.14	0.137	0.14	0.14	0.047	0.046	0.049	0.048	0.143	0.147	0.143	0.149	0.026	0.021	0.027	0.024
369	0.144	0.147	0.147	0.149	0.03	0.03	0.033	0.032	0.143	0.142	0.145	0.146	0.045	0.045	0.048	0.047	0.147	0.151	0.149	0.155	0.025	0.02	0.027	0.023
370	0.151	0.153	0.153	0.156	0.031	0.031	0.032	0.031	0.15	0.149	0.151	0.152	0.047	0.046	0.049	0.047	0.154	0.157	0.155	0.16	0.026	0.022	0.028	0.023
371	0.157	0.159	0.158	0.162	0.031	0.032	0.032	0.031	0.155	0.155	0.156	0.157	0.048	0.046	0.048	0.047	0.159	0.162	0.16	0.166	0.025	0.022	0.029	0.024
372	0.162	0.165	0.164	0.17	0.032	0.031	0.033	0.032	0.161	0.16	0.163	0.162	0.047	0.046	0.048	0.046	0.164	0.168	0.166	0.17	0.026	0.022	0.028	0.024
373	0.168	0.172	0.169	0.174	0.03	0.03	0.032	0.031	0.166	0.165	0.167	0.168	0.046	0.044	0.047	0.046	0.167	0.173	0.171	0.174	0.025	0.022	0.027	0.023
374	0.174	0.178	0.175	0.178	0.031	0.031	0.03	0.029	0.174	0.172	0.17	0.172	0.046	0.045	0.044	0.043	0.174	0.179	0.175	0.178	0.026	0.022	0.026	0.022
375	0.18	0.185	0.182	0.186	0.032	0.032	0.031	0.031	0.18	0.178	0.179	0.178	0.046	0.045	0.046	0.044	0.18	0.185	0.182	0.184	0.027	0.023	0.027	0.024
376	0.188	0.19	0.188	0.192	0.03	0.03	0.031	0.031	0.185	0.184	0.184	0.185	0.044	0.043	0.045	0.044	0.185	0.19	0.185	0.191	0.026	0.022	0.027	0.023
377	0.194	0.196	0.194	0.197	0.031	0.03	0.031	0.031	0.19	0.19	0.189	0.191	0.044	0.043	0.045	0.043	0.19	0.195	0.191	0.195	0.026	0.022	0.027	0.023
378	0.2	0.203	0.2	0.203	0.031	0.031	0.032	0.031	0.197	0.195	0.195	0.196	0.044	0.043	0.044	0.043	0.195	0.2	0.196	0.2	0.025	0.022	0.027	0.023
379	0.206	0.209	0.206	0.209	0.03	0.03	0.031	0.03	0.202	0.201	0.202	0.202	0.042	0.042	0.044	0.042	0.2	0.206	0.202	0.207	0.026	0.021	0.027	0.022
380	0.213	0.218	0.214	0.216	0.03	0.029	0.031	0.03	0.208	0.208	0.209	0.21	0.042	0.042	0.043	0.042	0.207	0.212	0.208	0.212	0.027	0.022	0.028	0.023
381	0.221	0.225	0.22	0.224	0.03	0.03	0.03	0.03	0.216	0.216	0.215	0.217	0.042	0.042	0.043	0.041	0.214	0.219	0.215	0.219	0.026	0.023	0.028	0.023
382	0.227	0.231	0.229	0.233	0.03	0.03	0.032	0.032	0.222	0.223	0.224	0.225	0.042	0.041	0.043	0.042	0.219	0.225	0.222	0.226	0.026	0.023	0.028	0.024
383	0.236	0.24	0.235	0.239	0.031	0.031	0.03	0.029	0.23	0.232	0.23	0.231	0.042	0.042	0.041	0.04	0.227	0.233	0.227	0.23	0.028	0.023	0.026	0.023
384	0.243	0.246	0.245	0.248	0.031	0.03	0.03	0.03	0.238	0.238	0.238	0.24	0.041	0.04	0.041	0.04	0.234	0.239	0.234	0.24	0.027	0.022	0.029	0.023
385	0.251	0.254	0.252	0.256	0.031	0.03	0.031	0.031	0.246	0.246	0.246	0.248	0.041	0.04	0.042	0.04	0.24	0.246	0.242	0.248	0.027	0.022	0.03	0.024
386	0.26	0.263	0.26	0.264	0.031	0.032	0.031	0.032	0.254	0.255	0.255	0.256	0.042	0.041	0.042	0.041	0.248	0.253	0.25	0.254	0.028	0.024	0.029	0.024
387	0.267	0.269	0.268	0.271	0.03	0.031	0.031	0.031	0.26	0.261	0.261	0.265	0.041	0.039	0.041	0.04	0.254	0.259	0.256	0.261	0.027	0.023	0.029	0.025
388	0.276	0.279	0.275	0.279	0.03	0.031	0.031	0.031	0.268	0.269	0.268	0.272	0.041	0.039	0.04	0.04	0.261	0.266	0.262	0.268	0.026	0.024	0.029	0.024
389	0.282	0.284	0.285	0.288	0.03	0.03	0.032	0.032	0.276	0.276	0.276	0.279	0.039	0.038	0.041	0.039	0.267	0.273	0.27	0.275	0.026	0.022	0.029	0.026
390	0.29	0.294	0.294	0.296	0.03	0.03	0.03	0.031	0.283	0.284	0.283	0.286	0.039	0.038	0.04	0.038	0.274	0.28	0.277	0.282	0.027	0.023	0.028	0.025
391	0.299	0.303	0.301	0.304	0.03	0.03	0.03	0.03	0.293	0.293	0.291	0.295	0.039	0.038	0.039	0.038	0.282	0.288	0.284	0.29	0.027	0.024	0.028	0.024
392	0.307	0.311	0.308	0.311	0.03	0.03	0.03	0.03	0.299	0.301	0.298	0.302	0.038	0.038	0.039	0.037	0.29	0.296	0.292	0.296	0.027	0.023	0.028	0.024
393	0.314	0.319	0.316	0.32	0.03	0.03	0.03	0.03	0.306	0.31	0.306	0.311	0.039	0.037	0.039	0.038	0.296	0.303	0.298	0.303	0.027	0.022	0.028	0.024
394	0.324	0.326	0.324	0.329	0.03	0.03	0.03	0.03	0.315	0.318	0.314	0.318	0.038	0.037	0.039	0.038	0.304	0.31	0.306	0.312	0.027	0.023	0.028	0.025
395	0.327	0.332	0.328	0.333	0.031	0.03	0.031	0.03	0.319	0.32	0.318	0.322	0.038	0.037	0.039	0.037	0.308	0.314	0.31	0.315	0.027	0.023	0.028	0.025
396	0.336	0.34	0.336	0.34	0.03	0.03	0.03	0.03	0.327	0.329	0.325	0.33	0.039	0.038	0.038	0.037	0.315	0.321	0.315	0.321	0.028	0.024	0.028	0.024
397	0.342	0.346	0.343	0.346	0.03	0.03	0.03	0.03	0.334	0.335	0.332	0.336	0.038	0.037	0.038	0.037	0.322	0.327	0.322	0.328	0.028	0.024	0.027	0.024
398	0.349	0.353	0.351	0.354	0.03	0.03	0.031	0.03	0.34	0.342	0.34	0.345	0.038	0.036	0.038	0.036	0.328	0.334	0.33	0.335	0.027	0.024	0.028	0.025
399	0.357	0.361	0.359	0.362	0.03	0.03	0.031	0.031	0.348	0.351	0.349	0.354	0.038	0.038	0.039	0.037	0.336	0.342	0.337	0.343	0.028	0.024	0.029	0.025
400	0.366	0.369	0.366	0.37	0.03	0.03	0.03	0.031	0.355	0.358	0.357	0.359	0.037	0.037	0.038	0.037	0.343	0.35	0.343	0.35	0.027	0.025	0.028	0.025
401	0.374	0.378	0.374	0.378	0.03	0.03	0.03	0.03	0.362	0.366	0.362	0.367	0.037	0.037	0.037	0.036	0.35	0.356	0.35	0.357	0.028	0.024	0.027	0.024
402	0.38	0.383	0.382	0.385	0.03	0.029	0.03	0.029	0.368	0.372	0.369	0.374	0.037	0.036	0.037	0.036	0.356	0.363	0.358	0.362	0.028	0.024	0.029	0.025
403	0.387	0.391	0.388	0.393	0.03	0.03	0.03	0.03	0.376	0.379	0.375	0.381	0.036	0.036	0.037	0.036	0.362	0.368	0.366	0.37	0.027	0.024	0.028	0.026
404	0.394	0.399	0.396	0.4	0.03	0.03	0.03	0.03	0.382	0.386	0.382	0.387	0.037	0.036	0.037	0.036	0.368	0.375	0.369	0.376	0.027	0.024	0.028	0.025
405	0.4	0.405	0.401	0.405	0.03	0.029	0.029	0.028	0.389	0.393	0.389	0.393	0.037	0.036	0.036	0.035	0.373	0.382	0.374	0.38	0.027	0.024	0.027	0.025
406	0.406	0.411	0.407	0.411	0.03	0.03	0.03	0.029	0.394	0.398	0.394	0.4	0.036	0.036	0.036	0.036	0.379	0.386	0.381	0.387	0.027	0.025	0.028	0.025
407	0.412	0.417	0.412	0.416	0.03	0.03	0.03	0.029	0.399	0.403	0.399	0.404	0.036	0.035	0.036	0.034	0.385	0.391	0.385	0.392	0.028	0.024	0.027	0.025
408	0.417	0.421	0.418	0.422	0.029	0.029	0.029	0.029	0.404	0.408	0.404	0.408	0.036	0.035	0.036	0.035	0.39	0.396	0.391	0.396	0.027	0.024	0.028	0.025
409	0.422	0.426	0.421	0.426	0.029	0.03	0.029	0.029	0.409	0.412	0.408	0.413	0.036	0.036	0.036	0.036	0.395	0.402	0.395	0.4	0.028	0.025	0.028	0.026
410	0.427	0.432	0.426	0.431	0.03	0.03	0.029	0.03	0.412	0.418	0.413	0.419	0.036	0.035	0.036	0.035	0.398	0.404	0.399	0.405	0.028	0.025	0.028	0.025
411	0.43	0.435	0.431	0.436	0.031	0.03	0.03	0.03	0.418	0.422	0.417	0.423	0.037	0.036	0.035	0.035	0.402	0.409	0.402	0.409	0.029	0.025	0.028	0.026
412	0.435	0.439	0.435	0.44	0.03	0.03	0.03	0.031	0.422	0.427	0.422	0.428	0.037	0.036	0.036	0.036	0.407	0.413	0.406	0.413	0.028	0.026	0.03	0.026
413	0.438	0.442	0.439	0.443	0.031	0.03	0.03	0.031	0.425	0.43	0.425	0.431	0.037	0.036	0.037	0.036	0.408	0.415	0.41	0.416	0.029	0.026	0.03	0.027
414	0.441	0.445	0.441	0.443	0.031	0.03	0.03	0.03	0.426	0.431	0.426	0.432	0.035	0.036	0.036	0.035	0.411	0.417	0.411	0.417	0.029	0.026	0.029	0.026
415	0.441	0.446	0.443	0.447	0.03	0.03	0.03	0.03	0.428	0.434	0.428	0.436	0.036	0.035	0.036	0.036	0.413	0.419	0.414	0.419	0.028	0.026	0.029	0.027
416	0.444	0.447	0.444	0.449	0.03	0.03	0.03	0.031	0.43	0.435	0.43	0.436	0.036	0.035	0.036	0.036	0.414	0.419	0.415	0.421	0.029	0.026	0.03	0.028
417	0.444	0.449	0.445	0.449	0.03	0.03	0.03	0.03	0.431	0.436	0.431	0.436	0.036	0.035	0.036	0.036	0.414	0.421	0.414	0.42	0.029	0.026	0.03	0.027
418	0.445	0.449	0.446	0.449	0.031	0.03	0.031	0.03	0.431	0.437	0.432	0.437	0.036	0.036	0.036	0.034	0.416	0.422	0.416	0.421	0.03	0.027	0.029	0.026
419	0.445	0.449	0.444	0.449	0.03	0.031	0.03	0.03	0.43	0.436	0.431	0.436	0.035	0.034	0.035	0.035	0.415	0.421	0.415	0.421	0.029	0.027	0.029	0.027
420	0.444	0.447	0.444	0.448	0.03	0.03	0.03	0.03	0.43	0.435	0.429	0.436	0.035	0.034	0.036	0.035	0.413	0.42	0.415	0.42	0.028	0.026	0.029	0.028
421	0.442	0.446	0.442	0.447	0.03	0.03	0.03	0.03	0.428	0.433	0.428	0.433	0.035	0.034	0.035	0.034	0.411	0.418	0.413	0.418	0.029	0.026	0.029	0.027
422	0.44	0.444	0.439	0.444	0.029	0.029	0.03	0.03	0.425	0.43	0.424	0.43	0.034	0.034	0.034	0.034	0.408	0.416	0.41	0.416	0.028	0.026	0.028	0.026
423	0.436	0.44	0.436	0.441	0.029	0.029	0.029	0.029	0.422	0.428	0.421	0.428	0.035	0.034	0.034	0.033	0.406	0.412	0.406	0.412	0.028	0.025	0.028	0.026
424	0.433	0.436	0.432	0.436	0.03	0.029	0.029	0.029	0.419	0.424	0.418	0.424	0.035	0.034	0.034	0.034	0.402	0.409	0.403	0.408	0.028	0.026	0.029	0.026
425	0.428	0.431	0.427	0.432	0.03	0.029	0.029	0.029	0.415	0.42	0.414	0.419	0.034	0.034	0.034	0.033	0.397	0.404	0.399	0.404	0.028	0.026	0.029	0.026
426	0.421	0.424	0.42	0.423	0.03	0.03	0.03	0.029	0.407	0.411	0.405	0.411	0.035	0.034	0.034	0.033	0.391	0.398	0.39	0.396	0.029	0.025	0.028	0.026
427	0.413	0.417	0.414	0.417	0.029	0.029	0.03	0.029	0.401	0.406	0.4	0.407	0.034	0.034	0.034	0.034	0.384	0.391	0.386	0.391	0.028	0.026	0.029	0.027
428	0.406	0.41	0.407	0.41	0.03	0.03	0.029	0.029	0.394	0.399	0.393	0.399	0.034	0.034	0.034	0.034	0.379	0.384	0.379	0.384	0.028	0.026	0.028	0.026
429	0.399	0.403	0.4	0.402	0.03	0.03	0.029	0.029	0.388	0.392	0.385	0.392	0.035	0.034	0.034	0.033	0.372	0.377	0.372	0.377	0.029	0.026	0.029	0.026
430	0.391	0.395	0.392	0.395	0.029	0.029	0.029	0.029	0.38	0.384	0.379	0.385	0.034	0.034	0.034	0.033	0.364	0.37	0.365	0.371	0.028	0.026	0.029	0.027
431	0.383	0.386	0.383	0.386	0.03	0.03	0.029	0.029	0.372	0.375	0.371	0.376	0.034	0.034	0.034	0.033	0.356	0.363	0.358	0.362	0.028	0.026	0.029	0.027
432	0.373	0.376	0.374	0.377	0.029	0.029	0.029	0.029	0.362	0.366	0.361	0.366	0.034	0.034	0.034	0.033	0.348	0.353	0.348	0.353	0.029	0.026	0.029	0.026
433	0.363	0.366	0.364	0.367	0.03	0.03	0.029	0.03	0.352	0.357	0.352	0.357	0.034	0.034	0.034	0.033	0.339	0.345	0.34	0.344	0.029	0.027	0.029	0.027
434	0.354	0.357	0.354	0.357	0.029	0.03	0.03	0.03	0.343	0.348	0.343	0.348	0.034	0.033	0.034	0.033	0.331	0.336	0.331	0.336	0.029	0.027	0.029	0.027
435	0.344	0.347	0.343	0.346	0.03	0.03	0.03	0.03	0.335	0.337	0.334	0.338	0.034	0.034	0.034	0.033	0.321	0.326	0.322	0.327	0.03	0.027	0.03	0.028
436	0.333	0.336	0.333	0.336	0.03	0.03	0.03	0.03	0.324	0.327	0.323	0.328	0.034	0.034	0.034	0.034	0.312	0.317	0.312	0.316	0.03	0.027	0.03	0.028
437	0.321	0.324	0.322	0.324	0.03	0.03	0.03	0.03	0.313	0.316	0.313	0.317	0.034	0.034	0.034	0.033	0.301	0.306	0.301	0.306	0.029	0.027	0.03	0.028
438	0.309	0.312	0.31	0.312	0.029	0.03	0.029	0.03	0.302	0.304	0.3	0.306	0.034	0.034	0.034	0.033	0.29	0.294	0.29	0.294	0.029	0.027	0.029	0.028
439	0.297	0.3	0.298	0.3	0.03	0.029	0.029	0.029	0.29	0.293	0.289	0.294	0.034	0.034	0.034	0.033	0.279	0.284	0.28	0.283	0.029	0.027	0.029	0.028
440	0.286	0.288	0.286	0.288	0.03	0.03	0.03	0.03	0.278	0.281	0.277	0.282	0.034	0.033	0.034	0.033	0.268	0.272	0.268	0.272	0.03	0.028	0.03	0.028
441	0.274	0.276	0.274	0.276	0.03	0.03	0.03	0.03	0.266	0.269	0.266	0.27	0.034	0.033	0.034	0.033	0.257	0.261	0.257	0.261	0.029	0.027	0.029	0.028
442	0.262	0.265	0.262	0.264	0.03	0.03	0.029	0.029	0.255	0.258	0.255	0.258	0.034	0.033	0.033	0.033	0.246	0.25	0.246	0.25	0.029	0.027	0.029	0.027
443	0.251	0.252	0.25	0.252	0.03	0.03	0.029	0.029	0.244	0.247	0.243	0.246	0.034	0.034	0.034	0.033	0.236	0.24	0.236	0.239	0.029	0.027	0.029	0.027
444	0.238	0.24	0.238	0.24	0.029	0.029	0.029	0.029	0.232	0.234	0.231	0.234	0.033	0.033	0.033	0.033	0.225	0.228	0.224	0.228	0.029	0.027	0.03	0.028
445	0.226	0.227	0.226	0.228	0.029	0.029	0.029	0.029	0.22	0.222	0.219	0.222	0.033	0.033	0.033	0.033	0.213	0.217	0.213	0.216	0.029	0.028	0.03	0.028
446	0.214	0.215	0.214	0.216	0.03	0.029	0.029	0.029	0.208	0.21	0.208	0.211	0.033	0.033	0.033	0.033	0.202	0.205	0.202	0.205	0.029	0.028	0.03	0.028
447	0.202	0.204	0.202	0.204	0.03	0.03	0.029	0.03	0.198	0.199	0.197	0.2	0.033	0.033	0.033	0.033	0.192	0.195	0.192	0.194	0.03	0.028	0.03	0.028
448	0.191	0.193	0.191	0.193	0.029	0.03	0.029	0.029	0.187	0.189	0.186	0.189	0.033	0.033	0.033	0.033	0.181	0.184	0.181	0.184	0.029	0.027	0.029	0.028
449	0.18	0.182	0.18	0.182	0.029	0.03	0.03	0.03	0.177	0.178	0.176	0.179	0.033	0.032	0.033	0.033	0.171	0.174	0.172	0.174	0.029	0.028	0.03	0.028
450	0.17	0.172	0.17	0.172	0.029	0.029	0.029	0.029	0.166	0.168	0.166	0.168	0.032	0.033	0.033	0.033	0.162	0.164	0.162	0.164	0.029	0.028	0.03	0.028
451	0.16	0.161	0.159	0.161	0.029	0.03	0.029	0.03	0.157	0.158	0.156	0.158	0.033	0.033	0.033	0.033	0.152	0.155	0.153	0.155	0.03	0.028	0.03	0.028
452	0.15	0.151	0.15	0.151	0.029	0.029	0.03	0.029	0.148	0.148	0.147	0.148	0.033	0.033	0.033	0.033	0.143	0.146	0.144	0.145	0.03	0.028	0.03	0.029
453	0.14	0.142	0.14	0.141	0.029	0.03	0.029	0.029	0.138	0.139	0.138	0.139	0.033	0.033	0.033	0.032	0.135	0.137	0.135	0.137	0.03	0.027	0.03	0.028
454	0.132	0.133	0.131	0.133	0.029	0.03	0.029	0.029	0.13	0.13	0.129	0.13	0.033	0.033	0.033	0.033	0.127	0.128	0.127	0.128	0.03	0.027	0.03	0.028
455	0.123	0.124	0.123	0.124	0.03	0.03	0.03	0.029	0.122	0.122	0.121	0.122	0.033	0.032	0.033	0.033	0.119	0.121	0.119	0.121	0.03	0.028	0.03	0.029
456	0.114	0.116	0.115	0.116	0.03	0.03	0.03	0.029	0.114	0.114	0.113	0.114	0.033	0.033	0.033	0.033	0.111	0.113	0.111	0.114	0.03	0.028	0.03	0.029
457	0.107	0.108	0.107	0.108	0.03	0.03	0.03	0.029	0.106	0.107	0.106	0.106	0.033	0.033	0.033	0.033	0.105	0.106	0.104	0.106	0.03	0.029	0.03	0.028
458	0.1	0.101	0.1	0.1	0.029	0.03	0.03	0.029	0.099	0.099	0.098	0.099	0.033	0.033	0.033	0.033	0.097	0.099	0.098	0.099	0.03	0.029	0.03	0.029
459	0.093	0.094	0.092	0.093	0.03	0.03	0.03	0.03	0.092	0.092	0.092	0.092	0.033	0.032	0.033	0.033	0.091	0.092	0.091	0.092	0.03	0.029	0.031	0.029
460	0.086	0.087	0.086	0.087	0.029	0.029	0.029	0.029	0.085	0.085	0.085	0.086	0.032	0.032	0.033	0.032	0.084	0.086	0.085	0.086	0.03	0.028	0.03	0.029
461	0.081	0.082	0.081	0.081	0.029	0.029	0.029	0.029	0.08	0.08	0.08	0.08	0.032	0.032	0.032	0.032	0.079	0.081	0.08	0.081	0.029	0.028	0.03	0.028
462	0.075	0.077	0.075	0.076	0.03	0.029	0.029	0.029	0.076	0.075	0.075	0.076	0.032	0.032	0.033	0.032	0.075	0.076	0.075	0.076	0.03	0.028	0.029	0.028
463	0.071	0.072	0.071	0.072	0.03	0.03	0.029	0.03	0.071	0.07	0.071	0.071	0.032	0.032	0.033	0.033	0.071	0.072	0.072	0.072	0.03	0.028	0.03	0.029
464	0.067	0.068	0.067	0.067	0.03	0.029	0.03	0.029	0.067	0.066	0.066	0.067	0.032	0.032	0.032	0.032	0.067	0.068	0.068	0.068	0.03	0.029	0.03	0.028
465	0.062	0.063	0.062	0.063	0.03	0.029	0.029	0.029	0.063	0.062	0.062	0.062	0.032	0.032	0.032	0.032	0.063	0.064	0.064	0.065	0.03	0.028	0.03	0.029
466	0.058	0.058	0.057	0.058	0.03	0.03	0.029	0.03	0.058	0.057	0.058	0.058	0.033	0.032	0.033	0.032	0.059	0.06	0.059	0.059	0.03	0.029	0.03	0.029
467	0.054	0.055	0.054	0.054	0.03	0.03	0.029	0.03	0.055	0.054	0.055	0.054	0.033	0.033	0.032	0.032	0.056	0.057	0.056	0.056	0.03	0.029	0.03	0.029
468	0.051	0.052	0.051	0.052	0.029	0.03	0.029	0.029	0.052	0.052	0.052	0.052	0.032	0.032	0.032	0.032	0.053	0.054	0.053	0.054	0.03	0.029	0.03	0.029
469	0.049	0.05	0.049	0.049	0.03	0.03	0.029	0.029	0.05	0.049	0.049	0.049	0.032	0.032	0.032	0.032	0.051	0.051	0.051	0.051	0.03	0.029	0.03	0.029
470	0.046	0.047	0.047	0.047	0.03	0.029	0.029	0.03	0.048	0.047	0.047	0.047	0.032	0.032	0.032	0.032	0.048	0.049	0.048	0.049	0.03	0.028	0.03	0.029
471	0.044	0.044	0.044	0.045	0.029	0.03	0.029	0.03	0.045	0.045	0.045	0.045	0.032	0.032	0.032	0.032	0.046	0.047	0.046	0.047	0.029	0.029	0.03	0.029
472	0.042	0.043	0.043	0.043	0.029	0.03	0.029	0.03	0.044	0.043	0.044	0.043	0.032	0.032	0.033	0.032	0.045	0.046	0.045	0.046	0.03	0.029	0.03	0.029
473	0.041	0.042	0.041	0.042	0.03	0.03	0.029	0.03	0.042	0.042	0.042	0.042	0.032	0.032	0.033	0.033	0.044	0.044	0.044	0.044	0.03	0.029	0.031	0.03
474	0.039	0.04	0.039	0.04	0.03	0.03	0.029	0.03	0.041	0.04	0.041	0.04	0.032	0.032	0.032	0.032	0.042	0.042	0.042	0.043	0.03	0.029	0.031	0.029
475	0.038	0.039	0.038	0.039	0.029	0.029	0.029	0.03	0.039	0.038	0.04	0.039	0.032	0.032	0.033	0.032	0.041	0.041	0.041	0.042	0.03	0.029	0.03	0.029
476	0.036	0.038	0.037	0.038	0.029	0.03	0.029	0.029	0.038	0.038	0.038	0.038	0.032	0.033	0.032	0.032	0.04	0.041	0.039	0.04	0.03	0.029	0.03	0.029
477	0.035	0.036	0.036	0.037	0.028	0.029	0.029	0.029	0.037	0.036	0.038	0.037	0.031	0.032	0.032	0.032	0.038	0.039	0.039	0.04	0.03	0.028	0.03	0.03
478	0.034	0.035	0.035	0.036	0.029	0.029	0.029	0.03	0.036	0.035	0.037	0.036	0.032	0.032	0.032	0.032	0.037	0.038	0.038	0.039	0.03	0.028	0.03	0.03
479	0.034	0.035	0.034	0.035	0.029	0.029	0.029	0.029	0.036	0.035	0.035	0.035	0.031	0.032	0.032	0.031	0.037	0.038	0.037	0.037	0.03	0.028	0.03	0.029
480	0.033	0.034	0.033	0.034	0.029	0.029	0.029	0.029	0.035	0.034	0.034	0.034	0.032	0.032	0.032	0.031	0.036	0.037	0.036	0.036	0.03	0.029	0.03	0.029
481	0.033	0.033	0.033	0.033	0.029	0.03	0.029	0.029	0.034	0.034	0.034	0.034	0.032	0.032	0.032	0.032	0.036	0.036	0.036	0.036	0.031	0.03	0.03	0.03
482	0.033	0.033	0.032	0.033	0.029	0.03	0.029	0.029	0.034	0.033	0.033	0.033	0.032	0.032	0.032	0.032	0.036	0.036	0.036	0.036	0.031	0.029	0.03	0.029
483	0.032	0.032	0.031	0.032	0.029	0.03	0.028	0.029	0.033	0.032	0.032	0.032	0.032	0.032	0.031	0.031	0.035	0.035	0.034	0.034	0.03	0.03	0.03	0.029
484	0.032	0.032	0.031	0.032	0.029	0.03	0.028	0.03	0.032	0.031	0.031	0.031	0.032	0.031	0.031	0.031	0.034	0.034	0.033	0.033	0.03	0.029	0.03	0.029
485	0.031	0.031	0.03	0.031	0.028	0.029	0.028	0.029	0.031	0.03	0.03	0.029	0.031	0.031	0.031	0.03	0.032	0.033	0.032	0.032	0.029	0.027	0.029	0.027
486	0.03	0.031	0.03	0.03	0.028	0.029	0.028	0.029	0.031	0.03	0.03	0.03	0.031	0.031	0.031	0.031	0.032	0.033	0.032	0.032	0.029	0.027	0.029	0.028
487	0.03	0.03	0.03	0.03	0.028	0.029	0.029	0.029	0.031	0.03	0.03	0.03	0.031	0.031	0.031	0.031	0.032	0.033	0.032	0.032	0.029	0.028	0.029	0.028
488	0.03	0.03	0.029	0.03	0.029	0.029	0.028	0.029	0.031	0.03	0.03	0.029	0.031	0.031	0.031	0.031	0.032	0.033	0.031	0.032	0.029	0.028	0.029	0.028
489	0.03	0.03	0.029	0.03	0.028	0.029	0.028	0.029	0.031	0.029	0.03	0.029	0.031	0.031	0.031	0.031	0.031	0.032	0.031	0.031	0.029	0.027	0.029	0.027
490	0.03	0.03	0.028	0.03	0.029	0.03	0.028	0.029	0.031	0.03	0.03	0.029	0.032	0.031	0.031	0.031	0.032	0.033	0.031	0.032	0.03	0.028	0.029	0.028
491	0.03	0.03	0.029	0.03	0.028	0.029	0.028	0.029	0.031	0.03	0.03	0.03	0.031	0.031	0.031	0.031	0.032	0.032	0.032	0.032	0.03	0.028	0.03	0.029
492	0.029	0.03	0.029	0.03	0.028	0.029	0.028	0.029	0.03	0.029	0.03	0.029	0.031	0.031	0.031	0.031	0.031	0.032	0.031	0.032	0.03	0.028	0.029	0.028
493	0.028	0.029	0.028	0.03	0.028	0.029	0.028	0.028	0.03	0.029	0.029	0.029	0.031	0.031	0.031	0.031	0.03	0.032	0.031	0.031	0.029	0.027	0.029	0.027
494	0.029	0.029	0.029	0.03	0.029	0.029	0.028	0.029	0.03	0.029	0.03	0.029	0.031	0.031	0.031	0.031	0.031	0.032	0.031	0.031	0.029	0.028	0.03	0.028
495	0.03	0.03	0.029	0.03	0.029	0.03	0.028	0.029	0.031	0.03	0.03	0.03	0.032	0.032	0.031	0.031	0.032	0.032	0.031	0.032	0.03	0.028	0.03	0.028
496	0.029	0.03	0.029	0.029	0.029	0.029	0.029	0.029	0.031	0.029	0.03	0.029	0.032	0.031	0.031	0.031	0.031	0.032	0.032	0.032	0.03	0.028	0.03	0.028
497	0.029	0.03	0.029	0.029	0.029	0.029	0.029	0.029	0.03	0.029	0.03	0.03	0.031	0.031	0.032	0.031	0.031	0.032	0.032	0.032	0.03	0.029	0.03	0.029
498	0.028	0.029	0.029	0.029	0.029	0.029	0.029	0.029	0.03	0.029	0.03	0.029	0.031	0.031	0.032	0.031	0.031	0.032	0.031	0.032	0.03	0.028	0.029	0.029
499	0.028	0.029	0.029	0.029	0.028	0.029	0.028	0.029	0.03	0.028	0.03	0.029	0.031	0.031	0.031	0.031	0.031	0.031	0.032	0.031	0.03	0.028	0.03	0.028
500	0.028	0.028	0.028	0.029	0.028	0.028	0.028	0.029	0.029	0.028	0.029	0.029	0.03	0.03	0.031	0.031	0.03	0.031	0.031	0.031	0.029	0.028	0.029	0.028
501	0.028	0.029	0.028	0.029	0.028	0.029	0.028	0.029	0.03	0.028	0.03	0.029	0.031	0.031	0.031	0.031	0.03	0.031	0.031	0.031	0.029	0.028	0.03	0.028
502	0.028	0.029	0.029	0.029	0.029	0.029	0.029	0.029	0.03	0.029	0.03	0.03	0.031	0.031	0.032	0.031	0.031	0.031	0.031	0.032	0.03	0.029	0.03	0.029
503	0.028	0.029	0.028	0.029	0.029	0.029	0.029	0.029	0.03	0.03	0.03	0.03	0.031	0.031	0.031	0.031	0.031	0.032	0.031	0.032	0.03	0.029	0.03	0.029
504	0.028	0.029	0.028	0.029	0.029	0.029	0.028	0.028	0.03	0.03	0.03	0.029	0.031	0.031	0.031	0.031	0.031	0.031	0.031	0.031	0.03	0.029	0.03	0.028
505	0.029	0.029	0.028	0.029	0.029	0.029	0.028	0.029	0.03	0.029	0.03	0.029	0.032	0.031	0.031	0.031	0.031	0.032	0.031	0.032	0.03	0.029	0.03	0.029
506	0.028	0.028	0.028	0.028	0.029	0.028	0.028	0.028	0.03	0.028	0.029	0.029	0.031	0.031	0.031	0.031	0.031	0.031	0.031	0.031	0.03	0.029	0.03	0.028
507	0.028	0.028	0.028	0.028	0.029	0.028	0.028	0.028	0.029	0.028	0.029	0.029	0.03	0.031	0.031	0.03	0.03	0.031	0.031	0.031	0.03	0.029	0.03	0.029
508	0.028	0.028	0.028	0.029	0.028	0.028	0.028	0.028	0.029	0.028	0.029	0.029	0.031	0.031	0.031	0.031	0.03	0.031	0.031	0.031	0.029	0.028	0.03	0.029
509	0.028	0.028	0.028	0.028	0.029	0.029	0.028	0.028	0.029	0.029	0.029	0.028	0.031	0.031	0.031	0.03	0.031	0.031	0.031	0.03	0.03	0.028	0.03	0.028
510	0.028	0.029	0.028	0.028	0.028	0.028	0.028	0.028	0.029	0.028	0.029	0.028	0.031	0.031	0.031	0.03	0.03	0.03	0.03	0.03	0.029	0.028	0.029	0.028
511	0.027	0.028	0.028	0.029	0.028	0.028	0.028	0.028	0.029	0.028	0.029	0.028	0.031	0.03	0.031	0.03	0.03	0.03	0.03	0.03	0.03	0.028	0.029	0.028
512	0.028	0.028	0.028	0.029	0.029	0.029	0.028	0.028	0.029	0.028	0.029	0.028	0.031	0.031	0.031	0.03	0.03	0.03	0.03	0.03	0.03	0.028	0.029	0.028
513	0.028	0.028	0.028	0.028	0.028	0.029	0.028	0.029	0.029	0.028	0.029	0.028	0.03	0.03	0.031	0.03	0.029	0.03	0.03	0.03	0.03	0.028	0.03	0.028
514	0.028	0.028	0.028	0.028	0.028	0.029	0.028	0.028	0.029	0.028	0.029	0.028	0.031	0.031	0.03	0.03	0.03	0.03	0.03	0.03	0.03	0.028	0.03	0.028
515	0.028	0.028	0.028	0.029	0.029	0.029	0.028	0.029	0.029	0.029	0.03	0.028	0.03	0.031	0.031	0.03	0.03	0.03	0.03	0.03	0.03	0.028	0.03	0.029
516	0.028	0.028	0.028	0.028	0.029	0.028	0.029	0.028	0.029	0.028	0.029	0.028	0.03	0.03	0.031	0.03	0.03	0.03	0.03	0.03	0.03	0.028	0.029	0.029
517	0.028	0.028	0.028	0.028	0.029	0.029	0.029	0.028	0.029	0.028	0.029	0.028	0.03	0.03	0.031	0.031	0.03	0.031	0.03	0.03	0.03	0.029	0.03	0.029
518	0.028	0.028	0.028	0.028	0.028	0.029	0.029	0.029	0.029	0.028	0.029	0.028	0.031	0.031	0.031	0.03	0.03	0.031	0.03	0.03	0.03	0.029	0.029	0.029
519	0.027	0.028	0.027	0.028	0.028	0.029	0.028	0.028	0.029	0.028	0.029	0.028	0.031	0.03	0.03	0.03	0.03	0.03	0.03	0.03	0.029	0.028	0.028	0.028
520	0.027	0.028	0.027	0.028	0.028	0.028	0.028	0.028	0.029	0.028	0.029	0.028	0.03	0.03	0.03	0.029	0.029	0.03	0.029	0.03	0.029	0.028	0.029	0.028
521	0.027	0.028	0.027	0.028	0.028	0.029	0.028	0.028	0.028	0.028	0.028	0.028	0.03	0.03	0.03	0.029	0.029	0.03	0.029	0.029	0.029	0.028	0.028	0.028
522	0.027	0.028	0.027	0.028	0.028	0.029	0.028	0.028	0.029	0.028	0.029	0.028	0.03	0.03	0.03	0.03	0.029	0.03	0.03	0.03	0.029	0.028	0.029	0.028
523	0.027	0.028	0.028	0.028	0.028	0.029	0.028	0.028	0.029	0.028	0.029	0.029	0.03	0.03	0.031	0.03	0.03	0.03	0.03	0.03	0.03	0.028	0.03	0.029
524	0.027	0.028	0.028	0.028	0.028	0.029	0.028	0.028	0.029	0.028	0.029	0.028	0.03	0.03	0.03	0.03	0.03	0.03	0.03	0.03	0.03	0.028	0.03	0.029
525	0.028	0.028	0.027	0.028	0.028	0.028	0.028	0.028	0.029	0.028	0.028	0.028	0.03	0.03	0.03	0.03	0.03	0.03	0.03	0.03	0.029	0.028	0.029	0.029
526	0.028	0.028	0.027	0.028	0.028	0.028	0.028	0.028	0.029	0.028	0.028	0.028	0.03	0.03	0.03	0.03	0.03	0.03	0.03	0.03	0.029	0.028	0.029	0.029
527	0.028	0.028	0.027	0.028	0.028	0.029	0.028	0.028	0.029	0.028	0.028	0.028	0.03	0.03	0.03	0.03	0.03	0.03	0.029	0.03	0.03	0.029	0.029	0.029
528	0.028	0.028	0.027	0.028	0.028	0.029	0.028	0.028	0.028	0.028	0.028	0.027	0.03	0.03	0.03	0.029	0.03	0.03	0.03	0.029	0.029	0.029	0.029	0.029
529	0.028	0.028	0.027	0.028	0.028	0.028	0.028	0.028	0.028	0.028	0.028	0.027	0.03	0.029	0.03	0.03	0.029	0.03	0.029	0.029	0.029	0.028	0.029	0.028
530	0.027	0.028	0.027	0.027	0.028	0.029	0.028	0.028	0.029	0.027	0.027	0.027	0.03	0.03	0.03	0.03	0.029	0.029	0.028	0.029	0.029	0.027	0.028	0.027
531	0.027	0.028	0.027	0.027	0.028	0.028	0.027	0.028	0.028	0.028	0.027	0.027	0.03	0.03	0.029	0.029	0.028	0.03	0.029	0.029	0.029	0.027	0.028	0.027
532	0.028	0.028	0.027	0.028	0.028	0.028	0.028	0.028	0.028	0.028	0.028	0.027	0.03	0.03	0.03	0.029	0.029	0.03	0.029	0.029	0.029	0.028	0.029	0.028
533	0.028	0.028	0.027	0.028	0.028	0.028	0.028	0.028	0.028	0.028	0.028	0.028	0.03	0.03	0.03	0.03	0.029	0.03	0.03	0.03	0.029	0.028	0.029	0.029
534	0.027	0.028	0.027	0.028	0.028	0.028	0.028	0.028	0.028	0.028	0.028	0.028	0.03	0.03	0.03	0.03	0.029	0.029	0.029	0.029	0.029	0.028	0.029	0.028
535	0.027	0.028	0.027	0.028	0.028	0.028	0.027	0.027	0.028	0.027	0.028	0.027	0.03	0.03	0.029	0.029	0.028	0.029	0.028	0.028	0.028	0.027	0.028	0.027
536	0.028	0.028	0.027	0.028	0.028	0.028	0.028	0.028	0.028	0.028	0.028	0.028	0.03	0.03	0.029	0.029	0.029	0.03	0.028	0.029	0.029	0.028	0.029	0.028
537	0.028	0.028	0.027	0.028	0.028	0.028	0.027	0.028	0.028	0.028	0.028	0.027	0.03	0.03	0.029	0.029	0.029	0.03	0.029	0.029	0.029	0.028	0.029	0.028
538	0.027	0.028	0.027	0.028	0.028	0.028	0.028	0.028	0.029	0.028	0.028	0.027	0.03	0.03	0.03	0.03	0.029	0.03	0.029	0.029	0.029	0.028	0.029	0.028
539	0.028	0.028	0.027	0.028	0.029	0.029	0.028	0.028	0.029	0.028	0.028	0.027	0.03	0.03	0.029	0.029	0.03	0.03	0.029	0.029	0.029	0.028	0.028	0.028
540	0.028	0.028	0.027	0.028	0.028	0.029	0.028	0.028	0.029	0.028	0.028	0.027	0.03	0.03	0.03	0.029	0.03	0.03	0.029	0.029	0.03	0.029	0.029	0.028
541	0.028	0.028	0.027	0.028	0.028	0.029	0.028	0.028	0.028	0.028	0.028	0.028	0.03	0.029	0.029	0.029	0.029	0.03	0.029	0.029	0.029	0.029	0.029	0.029
542	0.028	0.028	0.027	0.028	0.028	0.028	0.028	0.028	0.028	0.028	0.028	0.027	0.03	0.03	0.029	0.029	0.029	0.03	0.028	0.028	0.03	0.028	0.029	0.028
543	0.027	0.028	0.027	0.028	0.028	0.028	0.027	0.028	0.028	0.028	0.028	0.027	0.03	0.029	0.029	0.029	0.028	0.029	0.029	0.029	0.029	0.027	0.029	0.028
544	0.027	0.028	0.027	0.027	0.028	0.028	0.028	0.028	0.028	0.027	0.027	0.027	0.029	0.029	0.029	0.03	0.028	0.029	0.029	0.028	0.029	0.027	0.029	0.028
545	0.027	0.028	0.027	0.028	0.028	0.028	0.028	0.028	0.028	0.027	0.028	0.028	0.03	0.029	0.029	0.029	0.028	0.029	0.029	0.029	0.029	0.027	0.029	0.028
546	0.027	0.028	0.027	0.028	0.028	0.028	0.027	0.028	0.028	0.028	0.028	0.027	0.03	0.03	0.029	0.029	0.029	0.03	0.029	0.029	0.029	0.028	0.029	0.028
547	0.027	0.028	0.027	0.027	0.028	0.028	0.028	0.028	0.028	0.027	0.028	0.028	0.03	0.03	0.03	0.029	0.029	0.029	0.029	0.029	0.03	0.028	0.029	0.028
548	0.027	0.028	0.027	0.027	0.028	0.028	0.027	0.028	0.028	0.028	0.028	0.027	0.03	0.03	0.029	0.029	0.029	0.03	0.029	0.029	0.029	0.028	0.028	0.028
549	0.027	0.028	0.027	0.028	0.028	0.028	0.028	0.028	0.028	0.028	0.028	0.028	0.03	0.03	0.03	0.029	0.029	0.03	0.029	0.03	0.029	0.028	0.029	0.028
550	0.027	0.027	0.027	0.028	0.028	0.028	0.028	0.028	0.028	0.027	0.028	0.028	0.03	0.03	0.03	0.029	0.029	0.03	0.029	0.03	0.029	0.028	0.029	0.028
551	0.027	0.028	0.027	0.028	0.028	0.028	0.028	0.028	0.029	0.028	0.028	0.028	0.03	0.03	0.03	0.03	0.03	0.03	0.029	0.029	0.03	0.028	0.029	0.028
552	0.027	0.028	0.028	0.028	0.028	0.028	0.028	0.028	0.028	0.028	0.028	0.028	0.03	0.03	0.03	0.03	0.03	0.03	0.03	0.029	0.03	0.029	0.029	0.029
553	0.027	0.028	0.028	0.028	0.028	0.028	0.028	0.028	0.028	0.028	0.028	0.028	0.03	0.03	0.03	0.03	0.029	0.03	0.029	0.029	0.03	0.029	0.029	0.029
554	0.027	0.028	0.028	0.028	0.028	0.028	0.028	0.028	0.028	0.028	0.028	0.028	0.029	0.03	0.03	0.029	0.029	0.029	0.029	0.03	0.029	0.028	0.029	0.028
555	0.027	0.028	0.028	0.028	0.028	0.028	0.028	0.028	0.029	0.028	0.029	0.028	0.03	0.03	0.03	0.03	0.029	0.029	0.029	0.029	0.029	0.028	0.029	0.028
556	0.027	0.027	0.027	0.028	0.028	0.028	0.028	0.028	0.028	0.027	0.028	0.028	0.029	0.029	0.03	0.029	0.029	0.029	0.029	0.029	0.029	0.028	0.029	0.028
557	0.027	0.027	0.027	0.027	0.028	0.028	0.027	0.028	0.028	0.027	0.028	0.028	0.029	0.029	0.029	0.029	0.029	0.029	0.029	0.029	0.029	0.028	0.028	0.028
558	0.027	0.027	0.028	0.028	0.028	0.028	0.028	0.028	0.028	0.027	0.028	0.028	0.029	0.029	0.03	0.03	0.028	0.029	0.029	0.029	0.029	0.028	0.029	0.029
559	0.027	0.027	0.027	0.028	0.027	0.028	0.028	0.028	0.028	0.027	0.028	0.028	0.029	0.029	0.03	0.029	0.029	0.029	0.029	0.029	0.029	0.028	0.029	0.028
560	0.027	0.027	0.027	0.027	0.027	0.028	0.027	0.027	0.028	0.028	0.028	0.028	0.028	0.029	0.029	0.029	0.029	0.029	0.029	0.029	0.029	0.028	0.029	0.028
561	0.027	0.027	0.028	0.028	0.028	0.028	0.028	0.028	0.028	0.028	0.028	0.028	0.029	0.029	0.03	0.03	0.029	0.029	0.03	0.03	0.029	0.028	0.03	0.029
562	0.027	0.028	0.028	0.028	0.028	0.028	0.028	0.028	0.028	0.028	0.028	0.028	0.029	0.029	0.03	0.03	0.029	0.03	0.029	0.03	0.029	0.028	0.03	0.029
563	0.027	0.028	0.027	0.027	0.028	0.028	0.028	0.028	0.028	0.028	0.028	0.028	0.029	0.03	0.029	0.03	0.029	0.029	0.029	0.029	0.029	0.028	0.029	0.028
564	0.027	0.028	0.027	0.027	0.028	0.028	0.028	0.028	0.028	0.028	0.028	0.028	0.029	0.029	0.029	0.029	0.029	0.029	0.029	0.029	0.029	0.028	0.029	0.028
565	0.027	0.028	0.028	0.028	0.028	0.028	0.028	0.028	0.028	0.028	0.028	0.028	0.029	0.029	0.03	0.029	0.029	0.03	0.029	0.03	0.03	0.029	0.029	0.029
566	0.027	0.027	0.027	0.028	0.028	0.028	0.028	0.028	0.028	0.028	0.028	0.028	0.029	0.03	0.029	0.029	0.029	0.03	0.029	0.029	0.03	0.029	0.029	0.029
567	0.027	0.028	0.027	0.028	0.028	0.028	0.028	0.028	0.028	0.028	0.028	0.028	0.029	0.029	0.029	0.029	0.029	0.029	0.029	0.029	0.03	0.028	0.029	0.029
568	0.027	0.028	0.027	0.028	0.028	0.028	0.028	0.028	0.028	0.028	0.028	0.028	0.029	0.03	0.029	0.029	0.029	0.029	0.029	0.029	0.029	0.028	0.029	0.028
569	0.027	0.027	0.027	0.027	0.028	0.028	0.028	0.028	0.028	0.028	0.028	0.028	0.029	0.029	0.029	0.029	0.028	0.029	0.029	0.029	0.029	0.028	0.029	0.028
570	0.028	0.028	0.027	0.028	0.028	0.029	0.028	0.028	0.028	0.028	0.028	0.028	0.03	0.029	0.029	0.029	0.029	0.029	0.029	0.029	0.03	0.028	0.029	0.028
571	0.027	0.028	0.027	0.028	0.028	0.028	0.028	0.028	0.028	0.028	0.028	0.028	0.029	0.029	0.029	0.029	0.029	0.029	0.029	0.029	0.029	0.028	0.029	0.028
572	0.027	0.027	0.027	0.028	0.027	0.028	0.027	0.028	0.028	0.027	0.028	0.027	0.028	0.029	0.029	0.029	0.029	0.028	0.029	0.029	0.029	0.028	0.029	0.028
573	0.027	0.028	0.027	0.028	0.028	0.028	0.027	0.028	0.028	0.028	0.028	0.028	0.029	0.029	0.029	0.029	0.029	0.029	0.029	0.029	0.029	0.028	0.029	0.029
574	0.027	0.028	0.027	0.028	0.028	0.028	0.028	0.028	0.028	0.028	0.028	0.028	0.03	0.029	0.029	0.029	0.029	0.03	0.029	0.029	0.03	0.029	0.029	0.028
575	0.027	0.028	0.027	0.028	0.028	0.029	0.028	0.028	0.028	0.028	0.028	0.028	0.03	0.029	0.029	0.029	0.029	0.03	0.029	0.029	0.03	0.029	0.029	0.028
576	0.028	0.028	0.028	0.028	0.028	0.028	0.028	0.028	0.028	0.028	0.028	0.028	0.029	0.03	0.03	0.03	0.029	0.029	0.03	0.03	0.03	0.029	0.029	0.028
577	0.028	0.028	0.027	0.028	0.028	0.028	0.028	0.028	0.028	0.028	0.028	0.028	0.029	0.03	0.029	0.029	0.029	0.029	0.029	0.029	0.029	0.028	0.029	0.028
578	0.028	0.027	0.027	0.027	0.028	0.028	0.028	0.028	0.028	0.028	0.028	0.028	0.029	0.029	0.029	0.029	0.029	0.029	0.029	0.029	0.029	0.028	0.029	0.028
579	0.028	0.028	0.027	0.027	0.028	0.028	0.028	0.028	0.028	0.028	0.028	0.028	0.029	0.03	0.029	0.029	0.029	0.029	0.029	0.028	0.029	0.028	0.028	0.027
580	0.027	0.027	0.027	0.027	0.028	0.028	0.027	0.028	0.028	0.028	0.028	0.027	0.03	0.029	0.029	0.029	0.029	0.029	0.028	0.029	0.03	0.029	0.029	0.028
581	0.027	0.027	0.027	0.028	0.028	0.028	0.027	0.028	0.028	0.027	0.028	0.027	0.03	0.029	0.029	0.029	0.029	0.029	0.029	0.028	0.03	0.028	0.029	0.028
582	0.027	0.027	0.027	0.027	0.027	0.028	0.027	0.028	0.028	0.027	0.028	0.028	0.029	0.029	0.029	0.029	0.028	0.028	0.029	0.029	0.029	0.028	0.029	0.028
583	0.027	0.028	0.027	0.028	0.027	0.028	0.027	0.028	0.028	0.028	0.028	0.028	0.029	0.029	0.03	0.029	0.029	0.029	0.029	0.029	0.029	0.029	0.029	0.028
584	0.027	0.028	0.027	0.028	0.028	0.028	0.028	0.028	0.028	0.028	0.028	0.028	0.03	0.03	0.03	0.03	0.03	0.029	0.03	0.029	0.03	0.029	0.03	0.029
585	0.027	0.027	0.027	0.028	0.028	0.028	0.028	0.028	0.028	0.028	0.028	0.028	0.029	0.029	0.03	0.029	0.029	0.029	0.029	0.029	0.03	0.028	0.029	0.029
586	0.027	0.027	0.027	0.028	0.028	0.028	0.027	0.028	0.028	0.028	0.028	0.028	0.029	0.03	0.03	0.03	0.029	0.029	0.029	0.029	0.03	0.029	0.03	0.029
587	0.027	0.028	0.028	0.027	0.028	0.028	0.028	0.028	0.029	0.028	0.029	0.028	0.03	0.03	0.03	0.03	0.029	0.03	0.03	0.029	0.03	0.029	0.03	0.029
588	0.027	0.027	0.027	0.028	0.028	0.028	0.028	0.028	0.028	0.027	0.028	0.028	0.029	0.029	0.03	0.029	0.029	0.029	0.03	0.029	0.029	0.028	0.029	0.029
589	0.027	0.027	0.027	0.027	0.027	0.028	0.028	0.028	0.028	0.028	0.028	0.028	0.029	0.029	0.03	0.029	0.029	0.029	0.029	0.029	0.029	0.029	0.029	0.028
590	0.027	0.028	0.027	0.028	0.028	0.028	0.028	0.028	0.028	0.028	0.028	0.028	0.029	0.029	0.03	0.029	0.029	0.029	0.03	0.029	0.03	0.029	0.029	0.029
591	0.027	0.028	0.027	0.027	0.028	0.028	0.028	0.028	0.028	0.028	0.028	0.028	0.029	0.029	0.029	0.029	0.029	0.029	0.029	0.029	0.03	0.029	0.03	0.029
592	0.027	0.028	0.027	0.028	0.028	0.028	0.028	0.028	0.028	0.028	0.028	0.028	0.03	0.03	0.03	0.029	0.029	0.029	0.03	0.03	0.03	0.029	0.03	0.029
593	0.027	0.028	0.028	0.028	0.028	0.028	0.028	0.029	0.028	0.028	0.029	0.028	0.029	0.029	0.03	0.029	0.029	0.029	0.03	0.029	0.029	0.028	0.03	0.029
594	0.027	0.028	0.027	0.028	0.028	0.028	0.028	0.028	0.028	0.028	0.028	0.028	0.029	0.029	0.029	0.029	0.029	0.029	0.03	0.029	0.03	0.029	0.029	0.029
595	0.028	0.028	0.028	0.028	0.028	0.028	0.028	0.028	0.028	0.028	0.029	0.028	0.029	0.029	0.03	0.03	0.03	0.029	0.03	0.029	0.03	0.029	0.03	0.029
596	0.028	0.028	0.027	0.028	0.028	0.028	0.028	0.028	0.028	0.028	0.028	0.028	0.029	0.029	0.03	0.029	0.03	0.029	0.03	0.029	0.03	0.03	0.029	0.029
597	0.028	0.028	0.027	0.027	0.028	0.028	0.028	0.028	0.029	0.028	0.028	0.028	0.03	0.03	0.029	0.029	0.03	0.03	0.029	0.029	0.03	0.03	0.03	0.03
598	0.027	0.028	0.027	0.027	0.028	0.028	0.027	0.028	0.028	0.028	0.028	0.028	0.029	0.029	0.029	0.028	0.029	0.029	0.028	0.028	0.03	0.029	0.029	0.028
599	0.026	0.027	0.026	0.026	0.028	0.028	0.027	0.027	0.028	0.027	0.028	0.027	0.028	0.029	0.029	0.028	0.028	0.028	0.028	0.028	0.029	0.028	0.028	0.028
600	0.027	0.027	0.028	0.028	0.028	0.028	0.028	0.028	0.028	0.028	0.028	0.028	0.029	0.029	0.03	0.029	0.029	0.029	0.029	0.029	0.03	0.029	0.03	0.029
601	0.027	0.027	0.027	0.028	0.028	0.028	0.028	0.028	0.028	0.027	0.028	0.028	0.028	0.029	0.03	0.029	0.028	0.029	0.029	0.029	0.029	0.029	0.03	0.029
602	0.027	0.027	0.027	0.028	0.028	0.028	0.028	0.028	0.028	0.028	0.028	0.028	0.029	0.03	0.029	0.029	0.029	0.03	0.03	0.029	0.03	0.029	0.03	0.029
603	0.028	0.028	0.028	0.028	0.028	0.028	0.028	0.029	0.029	0.028	0.028	0.029	0.029	0.03	0.03	0.03	0.03	0.029	0.03	0.029	0.03	0.03	0.03	0.03
604	0.028	0.028	0.028	0.028	0.028	0.029	0.028	0.029	0.029	0.028	0.029	0.029	0.03	0.03	0.03	0.03	0.03	0.03	0.03	0.03	0.031	0.03	0.03	0.03
605	0.028	0.028	0.028	0.028	0.028	0.028	0.028	0.028	0.028	0.028	0.029	0.028	0.029	0.029	0.029	0.03	0.03	0.029	0.03	0.03	0.03	0.03	0.03	0.03
606	0.028	0.028	0.028	0.028	0.028	0.028	0.028	0.029	0.028	0.028	0.028	0.028	0.03	0.029	0.03	0.03	0.029	0.029	0.03	0.029	0.03	0.029	0.03	0.03
607	0.027	0.027	0.028	0.028	0.028	0.028	0.028	0.028	0.028	0.028	0.028	0.028	0.029	0.029	0.03	0.03	0.029	0.029	0.029	0.029	0.03	0.029	0.03	0.029
608	0.028	0.028	0.028	0.028	0.029	0.029	0.028	0.028	0.029	0.028	0.028	0.028	0.029	0.03	0.029	0.029	0.029	0.029	0.029	0.029	0.03	0.029	0.029	0.029
609	0.028	0.028	0.028	0.028	0.028	0.029	0.028	0.028	0.028	0.028	0.028	0.028	0.03	0.03	0.029	0.029	0.03	0.029	0.029	0.029	0.03	0.029	0.029	0.029
610	0.028	0.027	0.028	0.028	0.028	0.028	0.028	0.028	0.028	0.028	0.028	0.028	0.029	0.029	0.029	0.029	0.029	0.029	0.029	0.029	0.03	0.029	0.029	0.029
611	0.027	0.028	0.028	0.028	0.028	0.028	0.028	0.028	0.028	0.028	0.028	0.028	0.029	0.029	0.029	0.029	0.029	0.029	0.029	0.029	0.029	0.029	0.029	0.029
612	0.027	0.028	0.027	0.027	0.028	0.028	0.027	0.028	0.028	0.028	0.028	0.028	0.029	0.028	0.029	0.029	0.029	0.028	0.029	0.028	0.029	0.028	0.029	0.029
613	0.027	0.028	0.028	0.028	0.028	0.029	0.027	0.028	0.028	0.028	0.028	0.028	0.029	0.029	0.029	0.029	0.029	0.028	0.029	0.028	0.029	0.028	0.029	0.029
614	0.027	0.028	0.028	0.028	0.028	0.028	0.028	0.028	0.028	0.027	0.028	0.028	0.029	0.029	0.029	0.029	0.028	0.028	0.029	0.029	0.029	0.028	0.03	0.029
615	0.028	0.028	0.028	0.028	0.028	0.028	0.028	0.028	0.028	0.028	0.028	0.028	0.029	0.03	0.029	0.029	0.029	0.029	0.029	0.029	0.029	0.029	0.029	0.028
616	0.028	0.028	0.027	0.027	0.028	0.028	0.027	0.027	0.028	0.028	0.028	0.027	0.029	0.029	0.029	0.028	0.029	0.029	0.029	0.029	0.03	0.028	0.029	0.029
617	0.027	0.028	0.028	0.028	0.027	0.028	0.028	0.028	0.028	0.028	0.028	0.028	0.028	0.029	0.029	0.029	0.029	0.029	0.029	0.029	0.029	0.028	0.029	0.029
618	0.027	0.028	0.028	0.028	0.028	0.028	0.028	0.028	0.028	0.028	0.028	0.028	0.029	0.03	0.029	0.029	0.029	0.03	0.029	0.029	0.03	0.029	0.03	0.029
619	0.028	0.028	0.028	0.028	0.028	0.028	0.028	0.028	0.028	0.028	0.028	0.028	0.029	0.03	0.029	0.03	0.03	0.029	0.029	0.029	0.03	0.029	0.03	0.029
620	0.027	0.028	0.027	0.027	0.028	0.028	0.027	0.028	0.028	0.028	0.028	0.028	0.029	0.029	0.029	0.028	0.029	0.029	0.029	0.028	0.029	0.028	0.029	0.028
621	0.027	0.027	0.026	0.027	0.027	0.027	0.027	0.027	0.028	0.028	0.028	0.027	0.028	0.028	0.028	0.028	0.029	0.028	0.028	0.028	0.029	0.028	0.029	0.028
622	0.027	0.028	0.027	0.028	0.028	0.028	0.028	0.028	0.028	0.028	0.028	0.028	0.028	0.029	0.028	0.029	0.029	0.029	0.029	0.028	0.029	0.029	0.029	0.028
623	0.028	0.028	0.027	0.028	0.028	0.028	0.028	0.029	0.028	0.028	0.028	0.028	0.029	0.029	0.029	0.029	0.029	0.029	0.029	0.029	0.03	0.029	0.029	0.029
624	0.028	0.028	0.027	0.028	0.028	0.028	0.028	0.028	0.028	0.028	0.028	0.028	0.03	0.03	0.029	0.029	0.029	0.029	0.029	0.029	0.03	0.029	0.029	0.029
625	0.027	0.027	0.027	0.028	0.028	0.028	0.027	0.028	0.028	0.028	0.028	0.027	0.028	0.029	0.029	0.029	0.028	0.028	0.029	0.029	0.029	0.028	0.028	0.029
626	0.027	0.028	0.027	0.027	0.028	0.028	0.027	0.028	0.028	0.028	0.028	0.028	0.028	0.029	0.029	0.028	0.029	0.028	0.029	0.028	0.029	0.029	0.029	0.029
627	0.028	0.028	0.028	0.027	0.028	0.028	0.028	0.028	0.028	0.028	0.028	0.028	0.028	0.029	0.029	0.029	0.029	0.029	0.03	0.029	0.029	0.029	0.029	0.029
628	0.028	0.028	0.027	0.027	0.028	0.028	0.028	0.028	0.028	0.028	0.028	0.028	0.029	0.029	0.029	0.029	0.029	0.029	0.029	0.028	0.029	0.028	0.029	0.029
629	0.027	0.027	0.027	0.027	0.027	0.027	0.027	0.027	0.028	0.027	0.027	0.027	0.028	0.028	0.028	0.028	0.028	0.028	0.028	0.028	0.029	0.027	0.028	0.028
630	0.027	0.027	0.027	0.027	0.027	0.027	0.027	0.027	0.028	0.027	0.028	0.027	0.029	0.028	0.029	0.028	0.028	0.028	0.028	0.028	0.029	0.027	0.028	0.028
631	0.026	0.027	0.026	0.027	0.027	0.027	0.027	0.027	0.027	0.027	0.027	0.027	0.028	0.028	0.029	0.028	0.028	0.028	0.028	0.028	0.028	0.028	0.029	0.027
632	0.027	0.027	0.027	0.028	0.028	0.027	0.027	0.027	0.028	0.027	0.028	0.027	0.028	0.029	0.028	0.028	0.028	0.028	0.028	0.028	0.029	0.028	0.029	0.028
633	0.027	0.027	0.027	0.028	0.027	0.027	0.028	0.028	0.028	0.027	0.028	0.027	0.028	0.028	0.028	0.028	0.028	0.028	0.028	0.028	0.029	0.028	0.029	0.028
634	0.028	0.027	0.027	0.028	0.028	0.028	0.028	0.028	0.028	0.028	0.028	0.028	0.029	0.029	0.029	0.029	0.028	0.029	0.029	0.029	0.029	0.028	0.029	0.029
635	0.028	0.028	0.028	0.028	0.028	0.028	0.028	0.028	0.028	0.028	0.028	0.028	0.029	0.029	0.029	0.029	0.029	0.029	0.029	0.029	0.03	0.028	0.029	0.029
636	0.028	0.028	0.028	0.029	0.028	0.029	0.028	0.029	0.028	0.028	0.029	0.028	0.029	0.03	0.029	0.029	0.029	0.029	0.029	0.029	0.03	0.028	0.029	0.029
637	0.028	0.028	0.028	0.028	0.028	0.029	0.028	0.028	0.028	0.028	0.028	0.028	0.029	0.029	0.03	0.029	0.029	0.029	0.029	0.029	0.03	0.028	0.03	0.029
638	0.027	0.028	0.027	0.028	0.028	0.028	0.027	0.028	0.028	0.027	0.028	0.028	0.028	0.028	0.029	0.029	0.028	0.028	0.029	0.028	0.029	0.028	0.029	0.028
639	0.027	0.027	0.027	0.027	0.027	0.028	0.028	0.028	0.028	0.027	0.028	0.027	0.028	0.028	0.029	0.028	0.028	0.028	0.029	0.028	0.029	0.028	0.028	0.028
640	0.027	0.028	0.028	0.027	0.028	0.028	0.028	0.028	0.028	0.028	0.028	0.028	0.028	0.029	0.029	0.029	0.029	0.029	0.029	0.029	0.03	0.028	0.029	0.028
641	0.027	0.027	0.027	0.028	0.028	0.028	0.028	0.028	0.028	0.028	0.028	0.028	0.028	0.029	0.029	0.028	0.028	0.028	0.028	0.029	0.03	0.028	0.029	0.028
642	0.028	0.027	0.027	0.027	0.028	0.028	0.028	0.028	0.028	0.028	0.028	0.028	0.029	0.029	0.029	0.029	0.028	0.029	0.029	0.028	0.03	0.028	0.029	0.028
643	0.027	0.028	0.027	0.027	0.028	0.028	0.028	0.028	0.029	0.028	0.028	0.028	0.029	0.029	0.029	0.028	0.029	0.028	0.029	0.028	0.03	0.028	0.029	0.028
644	0.027	0.028	0.027	0.028	0.028	0.028	0.027	0.028	0.028	0.027	0.028	0.027	0.028	0.029	0.029	0.028	0.028	0.028	0.028	0.028	0.029	0.028	0.029	0.028
645	0.027	0.028	0.027	0.027	0.028	0.028	0.027	0.028	0.028	0.027	0.028	0.027	0.029	0.029	0.029	0.028	0.028	0.028	0.028	0.028	0.029	0.028	0.029	0.028
646	0.027	0.027	0.027	0.028	0.027	0.028	0.027	0.028	0.028	0.027	0.028	0.028	0.028	0.029	0.029	0.029	0.028	0.028	0.029	0.028	0.029	0.028	0.029	0.028
647	0.027	0.027	0.028	0.028	0.027	0.027	0.028	0.028	0.027	0.027	0.028	0.028	0.028	0.028	0.029	0.029	0.028	0.028	0.029	0.029	0.028	0.028	0.029	0.028
648	0.027	0.027	0.027	0.027	0.027	0.028	0.028	0.028	0.028	0.027	0.028	0.028	0.028	0.028	0.029	0.029	0.028	0.029	0.028	0.029	0.029	0.028	0.029	0.028
649	0.027	0.027	0.027	0.028	0.027	0.028	0.027	0.027	0.027	0.027	0.028	0.027	0.028	0.028	0.028	0.028	0.028	0.028	0.028	0.028	0.029	0.028	0.029	0.028
650	0.027	0.027	0.027	0.027	0.027	0.028	0.027	0.028	0.027	0.028	0.028	0.027	0.029	0.028	0.029	0.029	0.028	0.028	0.028	0.028	0.029	0.028	0.029	0.028
651	0.027	0.028	0.027	0.028	0.028	0.028	0.028	0.028	0.028	0.028	0.028	0.027	0.029	0.028	0.029	0.029	0.028	0.028	0.028	0.029	0.029	0.028	0.029	0.028
652	0.027	0.027	0.027	0.027	0.027	0.027	0.027	0.028	0.027	0.027	0.028	0.028	0.028	0.028	0.029	0.029	0.028	0.028	0.028	0.029	0.029	0.028	0.029	0.028
653	0.027	0.028	0.027	0.027	0.028	0.028	0.027	0.028	0.028	0.027	0.027	0.027	0.028	0.028	0.028	0.028	0.029	0.028	0.028	0.028	0.029	0.028	0.028	0.028
654	0.027	0.027	0.026	0.027	0.027	0.027	0.027	0.027	0.027	0.027	0.027	0.027	0.028	0.028	0.028	0.028	0.028	0.028	0.028	0.028	0.029	0.028	0.028	0.028
655	0.026	0.026	0.026	0.026	0.027	0.027	0.027	0.027	0.027	0.026	0.027	0.027	0.028	0.027	0.028	0.028	0.027	0.027	0.028	0.028	0.027	0.027	0.028	0.027
656	0.027	0.027	0.027	0.027	0.027	0.028	0.027	0.028	0.028	0.028	0.027	0.027	0.029	0.029	0.029	0.028	0.028	0.028	0.028	0.028	0.029	0.028	0.028	0.028
657	0.027	0.027	0.027	0.027	0.028	0.028	0.028	0.028	0.028	0.027	0.028	0.028	0.029	0.028	0.029	0.029	0.028	0.028	0.029	0.028	0.029	0.028	0.029	0.028
658	0.027	0.028	0.026	0.027	0.028	0.028	0.027	0.028	0.028	0.028	0.027	0.027	0.029	0.028	0.028	0.028	0.028	0.028	0.028	0.028	0.028	0.028	0.028	0.028
659	0.027	0.027	0.027	0.028	0.027	0.028	0.028	0.028	0.027	0.027	0.028	0.027	0.028	0.028	0.028	0.028	0.028	0.028	0.028	0.027	0.029	0.028	0.028	0.028
660	0.028	0.027	0.027	0.028	0.027	0.027	0.027	0.028	0.028	0.027	0.027	0.027	0.028	0.028	0.028	0.028	0.028	0.027	0.028	0.028	0.028	0.028	0.028	0.028
661	0.027	0.027	0.027	0.028	0.027	0.028	0.027	0.028	0.028	0.027	0.028	0.027	0.028	0.028	0.028	0.028	0.028	0.028	0.028	0.028	0.028	0.027	0.028	0.028
662	0.027	0.028	0.027	0.027	0.027	0.028	0.028	0.028	0.028	0.028	0.027	0.027	0.028	0.028	0.029	0.028	0.028	0.028	0.028	0.028	0.029	0.028	0.028	0.028
663	0.027	0.027	0.026	0.027	0.027	0.028	0.027	0.027	0.028	0.027	0.027	0.026	0.028	0.029	0.028	0.028	0.027	0.028	0.028	0.028	0.028	0.028	0.028	0.027
664	0.027	0.026	0.026	0.028	0.027	0.027	0.027	0.028	0.027	0.027	0.027	0.027	0.028	0.028	0.029	0.028	0.027	0.028	0.029	0.028	0.028	0.027	0.028	0.028
665	0.027	0.027	0.027	0.027	0.027	0.028	0.027	0.028	0.027	0.027	0.028	0.027	0.028	0.028	0.028	0.028	0.028	0.028	0.028	0.028	0.029	0.028	0.029	0.028
666	0.027	0.028	0.027	0.027	0.027	0.028	0.027	0.028	0.028	0.027	0.028	0.027	0.028	0.028	0.029	0.028	0.028	0.028	0.028	0.028	0.029	0.028	0.029	0.028
667	0.027	0.027	0.027	0.028	0.027	0.028	0.027	0.027	0.027	0.027	0.028	0.028	0.028	0.028	0.029	0.028	0.028	0.028	0.028	0.028	0.028	0.027	0.028	0.028
668	0.028	0.028	0.028	0.028	0.027	0.028	0.028	0.028	0.028	0.028	0.028	0.028	0.029	0.029	0.029	0.029	0.029	0.028	0.029	0.029	0.029	0.028	0.029	0.029
669	0.028	0.027	0.028	0.028	0.027	0.028	0.028	0.028	0.028	0.028	0.028	0.028	0.029	0.029	0.029	0.029	0.028	0.029	0.029	0.029	0.03	0.028	0.03	0.029
670	0.027	0.027	0.027	0.028	0.027	0.028	0.027	0.028	0.027	0.028	0.028	0.028	0.028	0.028	0.029	0.029	0.028	0.028	0.028	0.028	0.029	0.028	0.029	0.028
671	0.027	0.027	0.027	0.027	0.028	0.028	0.027	0.027	0.028	0.028	0.028	0.027	0.029	0.029	0.028	0.028	0.028	0.028	0.028	0.028	0.029	0.028	0.028	0.028
672	0.028	0.027	0.026	0.027	0.027	0.028	0.027	0.028	0.028	0.027	0.028	0.028	0.029	0.029	0.029	0.028	0.028	0.028	0.028	0.028	0.029	0.028	0.029	0.028
673	0.028	0.027	0.027	0.027	0.028	0.028	0.027	0.028	0.028	0.027	0.027	0.028	0.028	0.028	0.029	0.028	0.028	0.028	0.028	0.028	0.029	0.028	0.028	0.028
674	0.028	0.027	0.028	0.027	0.028	0.028	0.028	0.028	0.027	0.028	0.028	0.028	0.029	0.029	0.028	0.029	0.028	0.028	0.028	0.029	0.029	0.028	0.029	0.028
675	0.028	0.028	0.028	0.027	0.028	0.028	0.028	0.028	0.028	0.028	0.028	0.028	0.029	0.029	0.029	0.029	0.029	0.029	0.029	0.028	0.029	0.028	0.029	0.028
676	0.027	0.028	0.028	0.027	0.028	0.028	0.028	0.028	0.028	0.028	0.028	0.027	0.028	0.029	0.028	0.029	0.028	0.028	0.029	0.028	0.029	0.028	0.029	0.028
677	0.028	0.028	0.028	0.028	0.028	0.028	0.028	0.028	0.028	0.027	0.028	0.028	0.029	0.029	0.028	0.029	0.028	0.028	0.029	0.029	0.03	0.028	0.029	0.029
678	0.027	0.027	0.028	0.028	0.027	0.028	0.028	0.028	0.028	0.027	0.028	0.028	0.028	0.028	0.029	0.029	0.028	0.028	0.029	0.029	0.028	0.028	0.029	0.029
679	0.027	0.027	0.027	0.028	0.027	0.028	0.028	0.028	0.028	0.028	0.028	0.028	0.028	0.028	0.029	0.029	0.028	0.028	0.029	0.029	0.029	0.028	0.029	0.029
680	0.027	0.028	0.028	0.028	0.027	0.028	0.028	0.028	0.028	0.027	0.028	0.028	0.028	0.028	0.029	0.029	0.028	0.028	0.029	0.028	0.029	0.028	0.029	0.029
681	0.028	0.028	0.027	0.028	0.028	0.028	0.027	0.028	0.028	0.028	0.028	0.027	0.029	0.029	0.029	0.028	0.029	0.028	0.028	0.028	0.03	0.028	0.029	0.027
682	0.028	0.028	0.027	0.028	0.028	0.029	0.027	0.028	0.028	0.028	0.028	0.027	0.029	0.029	0.029	0.028	0.029	0.029	0.028	0.028	0.03	0.029	0.029	0.028
683	0.028	0.028	0.027	0.027	0.027	0.028	0.027	0.028	0.028	0.028	0.027	0.027	0.029	0.028	0.028	0.029	0.028	0.029	0.028	0.028	0.029	0.028	0.029	0.028
684	0.027	0.027	0.026	0.028	0.028	0.028	0.027	0.028	0.028	0.028	0.028	0.027	0.028	0.028	0.029	0.028	0.028	0.028	0.029	0.028	0.029	0.028	0.028	0.028
685	0.027	0.027	0.027	0.027	0.027	0.027	0.027	0.028	0.028	0.027	0.027	0.027	0.028	0.028	0.029	0.028	0.028	0.028	0.028	0.028	0.029	0.027	0.028	0.028
686	0.027	0.027	0.027	0.027	0.027	0.028	0.026	0.028	0.027	0.027	0.027	0.027	0.028	0.028	0.029	0.028	0.028	0.028	0.028	0.027	0.029	0.028	0.028	0.028
687	0.026	0.027	0.026	0.027	0.027	0.027	0.026	0.028	0.027	0.026	0.027	0.027	0.028	0.028	0.028	0.028	0.028	0.028	0.028	0.027	0.028	0.028	0.028	0.028
688	0.027	0.027	0.028	0.027	0.027	0.027	0.027	0.028	0.028	0.027	0.028	0.028	0.029	0.029	0.029	0.029	0.029	0.029	0.028	0.028	0.029	0.029	0.029	0.028
689	0.027	0.028	0.027	0.027	0.028	0.028	0.027	0.028	0.029	0.028	0.028	0.028	0.029	0.029	0.029	0.029	0.029	0.029	0.029	0.028	0.029	0.029	0.029	0.028
690	0.027	0.027	0.028	0.027	0.027	0.028	0.028	0.028	0.029	0.027	0.028	0.028	0.028	0.028	0.029	0.028	0.028	0.028	0.029	0.028	0.029	0.028	0.029	0.028
691	0.027	0.027	0.028	0.028	0.028	0.028	0.028	0.028	0.028	0.028	0.028	0.028	0.028	0.028	0.029	0.028	0.028	0.029	0.03	0.028	0.03	0.028	0.029	0.029
692	0.027	0.027	0.028	0.027	0.027	0.027	0.027	0.028	0.027	0.027	0.028	0.028	0.028	0.028	0.029	0.028	0.028	0.028	0.029	0.029	0.029	0.028	0.029	0.028
693	0.027	0.027	0.028	0.028	0.028	0.027	0.028	0.028	0.027	0.027	0.028	0.028	0.028	0.028	0.029	0.028	0.028	0.028	0.029	0.028	0.028	0.028	0.029	0.028
694	0.028	0.027	0.027	0.028	0.027	0.028	0.028	0.028	0.028	0.028	0.028	0.028	0.028	0.028	0.029	0.028	0.028	0.028	0.029	0.028	0.029	0.029	0.029	0.028
695	0.028	0.027	0.028	0.027	0.028	0.028	0.028	0.028	0.028	0.028	0.028	0.028	0.028	0.028	0.029	0.028	0.028	0.028	0.029	0.028	0.029	0.029	0.029	0.028
696	0.027	0.028	0.028	0.027	0.028	0.028	0.028	0.028	0.027	0.028	0.028	0.028	0.028	0.029	0.029	0.028	0.029	0.028	0.029	0.028	0.029	0.028	0.029	0.028
697	0.028	0.028	0.028	0.028	0.028	0.028	0.028	0.028	0.028	0.028	0.028	0.028	0.029	0.029	0.029	0.03	0.029	0.029	0.029	0.028	0.03	0.029	0.03	0.029
698	0.028	0.028	0.028	0.028	0.028	0.028	0.028	0.028	0.028	0.028	0.028	0.028	0.028	0.028	0.029	0.029	0.029	0.029	0.029	0.029	0.029	0.029	0.029	0.029
699	0.028	0.027	0.028	0.027	0.027	0.028	0.028	0.028	0.028	0.027	0.028	0.027	0.028	0.028	0.028	0.028	0.028	0.028	0.028	0.028	0.029	0.028	0.029	0.028
700	0.028	0.028	0.027	0.027	0.028	0.028	0.027	0.028	0.028	0.028	0.027	0.027	0.029	0.028	0.028	0.028	0.028	0.029	0.028	0.028	0.029	0.028	0.028	0.028
701	0.028	0.028	0.028	0.028	0.028	0.028	0.028	0.028	0.028	0.028	0.028	0.028	0.029	0.028	0.029	0.028	0.028	0.028	0.029	0.028	0.029	0.028	0.029	0.028
702	0.028	0.028	0.028	0.028	0.028	0.028	0.027	0.028	0.028	0.028	0.028	0.028	0.029	0.028	0.029	0.029	0.028	0.028	0.029	0.028	0.029	0.028	0.029	0.028
703	0.028	0.028	0.027	0.028	0.028	0.028	0.028	0.028	0.028	0.028	0.028	0.027	0.029	0.029	0.028	0.029	0.029	0.028	0.029	0.028	0.029	0.028	0.029	0.028
704	0.028	0.028	0.027	0.027	0.027	0.028	0.027	0.027	0.028	0.028	0.027	0.027	0.028	0.029	0.028	0.028	0.028	0.029	0.028	0.028	0.03	0.028	0.028	0.028
705	0.028	0.028	0.028	0.028	0.028	0.028	0.028	0.028	0.028	0.028	0.028	0.027	0.028	0.028	0.029	0.028	0.029	0.028	0.029	0.028	0.029	0.028	0.029	0.028
706	0.028	0.028	0.028	0.028	0.028	0.029	0.028	0.028	0.029	0.028	0.028	0.028	0.029	0.029	0.028	0.028	0.03	0.029	0.028	0.029	0.03	0.029	0.029	0.028
707	0.028	0.028	0.027	0.027	0.028	0.028	0.028	0.028	0.028	0.028	0.028	0.028	0.029	0.029	0.029	0.029	0.03	0.029	0.029	0.028	0.03	0.029	0.029	0.029
708	0.028	0.028	0.027	0.027	0.028	0.029	0.028	0.028	0.028	0.028	0.028	0.028	0.029	0.029	0.029	0.029	0.029	0.029	0.029	0.028	0.03	0.029	0.03	0.029
709	0.028	0.028	0.027	0.028	0.029	0.029	0.028	0.028	0.029	0.028	0.028	0.028	0.029	0.03	0.029	0.029	0.029	0.029	0.029	0.028	0.03	0.029	0.029	0.029
710	0.028	0.028	0.028	0.028	0.028	0.029	0.028	0.029	0.029	0.028	0.029	0.028	0.029	0.03	0.03	0.029	0.03	0.029	0.03	0.029	0.03	0.03	0.03	0.029
711	0.028	0.028	0.028	0.028	0.029	0.029	0.029	0.029	0.029	0.028	0.029	0.028	0.03	0.03	0.03	0.03	0.03	0.03	0.031	0.03	0.031	0.03	0.031	0.03
712	0.029	0.028	0.029	0.029	0.028	0.029	0.029	0.029	0.029	0.029	0.029	0.028	0.03	0.03	0.03	0.03	0.03	0.03	0.03	0.03	0.031	0.03	0.03	0.03
713	0.028	0.028	0.028	0.028	0.028	0.029	0.028	0.029	0.029	0.029	0.028	0.028	0.03	0.03	0.029	0.029	0.03	0.03	0.03	0.03	0.031	0.03	0.03	0.03
714	0.028	0.028	0.028	0.027	0.029	0.029	0.028	0.028	0.029	0.029	0.028	0.028	0.03	0.03	0.029	0.029	0.03	0.03	0.03	0.029	0.031	0.03	0.03	0.03
715	0.028	0.028	0.028	0.028	0.028	0.028	0.028	0.029	0.029	0.029	0.029	0.028	0.029	0.03	0.029	0.029	0.03	0.029	0.03	0.029	0.031	0.029	0.03	0.03
716	0.028	0.028	0.029	0.028	0.028	0.028	0.029	0.029	0.028	0.028	0.029	0.029	0.029	0.029	0.03	0.03	0.029	0.029	0.03	0.03	0.03	0.029	0.03	0.03
717	0.028	0.028	0.029	0.029	0.029	0.029	0.029	0.029	0.029	0.028	0.029	0.028	0.029	0.029	0.03	0.03	0.029	0.03	0.03	0.03	0.03	0.03	0.03	0.03
718	0.029	0.028	0.029	0.029	0.029	0.028	0.029	0.029	0.029	0.029	0.029	0.029	0.029	0.029	0.03	0.029	0.03	0.03	0.03	0.03	0.03	0.029	0.03	0.029
719	0.029	0.028	0.029	0.028	0.028	0.029	0.029	0.029	0.029	0.028	0.029	0.029	0.028	0.029	0.03	0.029	0.029	0.029	0.03	0.029	0.029	0.029	0.03	0.029
720	0.03	0.029	0.029	0.029	0.03	0.029	0.029	0.029	0.03	0.029	0.029	0.029	0.029	0.03	0.03	0.03	0.03	0.03	0.03	0.029	0.031	0.03	0.031	0.03
721	0.03	0.03	0.028	0.029	0.029	0.029	0.028	0.029	0.029	0.029	0.029	0.029	0.03	0.03	0.029	0.029	0.03	0.03	0.03	0.029	0.03	0.03	0.03	0.03
722	0.03	0.029	0.029	0.029	0.029	0.03	0.028	0.029	0.03	0.029	0.029	0.029	0.03	0.03	0.029	0.03	0.03	0.03	0.03	0.03	0.031	0.03	0.029	0.029
723	0.03	0.029	0.029	0.03	0.029	0.03	0.03	0.03	0.03	0.029	0.03	0.029	0.03	0.03	0.03	0.03	0.03	0.031	0.031	0.03	0.031	0.03	0.031	0.03
724	0.029	0.029	0.029	0.03	0.029	0.03	0.029	0.03	0.03	0.028	0.03	0.029	0.03	0.03	0.03	0.03	0.031	0.03	0.031	0.031	0.03	0.03	0.032	0.031
725	0.03	0.03	0.029	0.029	0.03	0.03	0.029	0.03	0.03	0.03	0.03	0.03	0.031	0.031	0.03	0.03	0.031	0.03	0.031	0.03	0.032	0.031	0.031	0.03
726	0.03	0.029	0.03	0.03	0.029	0.03	0.03	0.03	0.03	0.029	0.03	0.03	0.03	0.03	0.031	0.03	0.031	0.03	0.031	0.03	0.032	0.031	0.032	0.031
727	0.03	0.03	0.029	0.03	0.03	0.031	0.03	0.03	0.031	0.03	0.03	0.03	0.031	0.032	0.031	0.032	0.031	0.031	0.031	0.031	0.033	0.032	0.032	0.032
728	0.03	0.03	0.03	0.03	0.03	0.031	0.031	0.031	0.03	0.03	0.031	0.031	0.03	0.031	0.032	0.031	0.032	0.031	0.033	0.031	0.032	0.032	0.033	0.032
729	0.03	0.03	0.03	0.031	0.03	0.03	0.031	0.031	0.03	0.03	0.031	0.031	0.03	0.031	0.032	0.032	0.031	0.031	0.032	0.032	0.032	0.032	0.033	0.032
730	0.03	0.03	0.03	0.03	0.03	0.031	0.03	0.031	0.031	0.03	0.031	0.03	0.031	0.031	0.032	0.032	0.031	0.031	0.033	0.031	0.032	0.031	0.032	0.032
731	0.03	0.03	0.03	0.03	0.03	0.031	0.03	0.031	0.03	0.03	0.03	0.03	0.031	0.032	0.031	0.031	0.032	0.031	0.032	0.031	0.032	0.032	0.032	0.032
732	0.031	0.03	0.031	0.03	0.03	0.032	0.03	0.031	0.031	0.031	0.031	0.03	0.032	0.032	0.031	0.031	0.032	0.032	0.032	0.032	0.033	0.033	0.031	0.032
733	0.03	0.03	0.031	0.031	0.03	0.031	0.03	0.031	0.031	0.03	0.031	0.031	0.031	0.031	0.032	0.032	0.032	0.031	0.032	0.032	0.032	0.032	0.032	0.032
734	0.031	0.031	0.031	0.031	0.031	0.031	0.031	0.032	0.031	0.031	0.032	0.031	0.032	0.032	0.033	0.033	0.033	0.032	0.033	0.032	0.034	0.032	0.033	0.032
735	0.031	0.031	0.031	0.031	0.031	0.032	0.031	0.033	0.031	0.03	0.032	0.031	0.032	0.032	0.033	0.032	0.033	0.032	0.034	0.032	0.033	0.032	0.034	0.032
736	0.031	0.03	0.031	0.031	0.031	0.031	0.031	0.032	0.031	0.03	0.032	0.031	0.032	0.032	0.033	0.032	0.032	0.032	0.033	0.032	0.033	0.032	0.033	0.033
737	0.032	0.032	0.033	0.032	0.032	0.032	0.033	0.034	0.033	0.032	0.033	0.032	0.033	0.033	0.034	0.034	0.034	0.033	0.035	0.034	0.034	0.034	0.034	0.034
738	0.032	0.031	0.032	0.032	0.031	0.032	0.032	0.032	0.032	0.032	0.033	0.032	0.033	0.033	0.033	0.033	0.033	0.033	0.034	0.033	0.034	0.033	0.034	0.033
739	0.032	0.032	0.032	0.032	0.032	0.032	0.032	0.033	0.032	0.032	0.032	0.033	0.033	0.033	0.034	0.033	0.033	0.033	0.035	0.033	0.034	0.033	0.034	0.034
740	0.032	0.032	0.032	0.032	0.033	0.033	0.032	0.033	0.032	0.033	0.032	0.032	0.033	0.034	0.033	0.034	0.034	0.034	0.034	0.033	0.035	0.034	0.035	0.034
741	0.031	0.032	0.031	0.032	0.032	0.032	0.032	0.032	0.032	0.032	0.032	0.032	0.033	0.033	0.034	0.034	0.033	0.033	0.034	0.033	0.035	0.034	0.034	0.034
742	0.032	0.032	0.031	0.032	0.032	0.033	0.032	0.032	0.032	0.032	0.033	0.032	0.033	0.033	0.033	0.033	0.033	0.033	0.034	0.034	0.035	0.034	0.034	0.034
743	0.032	0.032	0.032	0.032	0.032	0.033	0.032	0.033	0.032	0.032	0.032	0.032	0.033	0.033	0.033	0.033	0.034	0.033	0.034	0.034	0.034	0.033	0.034	0.033
744	0.032	0.032	0.032	0.032	0.032	0.033	0.032	0.033	0.032	0.032	0.033	0.032	0.033	0.034	0.034	0.033	0.034	0.033	0.034	0.033	0.034	0.033	0.034	0.034
745	0.032	0.032	0.032	0.032	0.033	0.033	0.032	0.033	0.032	0.032	0.032	0.032	0.033	0.033	0.033	0.033	0.034	0.034	0.034	0.033	0.034	0.034	0.034	0.034
746	0.032	0.032	0.032	0.032	0.033	0.033	0.033	0.033	0.032	0.032	0.033	0.032	0.033	0.033	0.034	0.033	0.033	0.033	0.034	0.033	0.034	0.034	0.034	0.034
747	0.032	0.032	0.031	0.032	0.032	0.033	0.032	0.033	0.032	0.032	0.033	0.032	0.033	0.033	0.033	0.032	0.033	0.033	0.033	0.033	0.034	0.033	0.034	0.033
748	0.032	0.032	0.032	0.032	0.032	0.032	0.032	0.032	0.032	0.032	0.032	0.032	0.033	0.033	0.033	0.033	0.033	0.033	0.033	0.033	0.034	0.032	0.034	0.033
749	0.032	0.032	0.032	0.032	0.032	0.032	0.032	0.032	0.032	0.032	0.032	0.032	0.032	0.032	0.033	0.033	0.032	0.032	0.034	0.033	0.034	0.033	0.034	0.033
750	0.032	0.032	0.032	0.032	0.031	0.032	0.032	0.033	0.032	0.032	0.032	0.032	0.033	0.032	0.033	0.033	0.033	0.032	0.034	0.033	0.034	0.033	0.034	0.034
751	0.031	0.032	0.031	0.032	0.032	0.032	0.031	0.033	0.032	0.032	0.032	0.032	0.032	0.033	0.033	0.032	0.034	0.033	0.034	0.033	0.034	0.033	0.034	0.033
752	0.032	0.033	0.032	0.032	0.033	0.033	0.032	0.032	0.033	0.032	0.032	0.032	0.034	0.033	0.033	0.032	0.034	0.034	0.034	0.033	0.035	0.034	0.034	0.034
753	0.031	0.031	0.031	0.031	0.032	0.032	0.032	0.032	0.031	0.031	0.032	0.031	0.032	0.032	0.032	0.032	0.033	0.032	0.033	0.033	0.033	0.032	0.034	0.033
754	0.031	0.032	0.031	0.031	0.032	0.032	0.031	0.032	0.032	0.032	0.031	0.031	0.033	0.033	0.033	0.033	0.034	0.033	0.033	0.033	0.034	0.033	0.034	0.033
755	0.032	0.032	0.032	0.031	0.032	0.033	0.031	0.033	0.032	0.032	0.031	0.031	0.033	0.033	0.033	0.033	0.034	0.033	0.033	0.033	0.034	0.034	0.033	0.033
756	0.032	0.032	0.032	0.032	0.032	0.032	0.032	0.033	0.033	0.032	0.033	0.032	0.033	0.034	0.034	0.033	0.034	0.034	0.034	0.033	0.035	0.034	0.034	0.034
757	0.032	0.032	0.031	0.032	0.032	0.032	0.031	0.032	0.033	0.032	0.032	0.031	0.033	0.034	0.033	0.033	0.034	0.034	0.034	0.033	0.034	0.034	0.033	0.033
758	0.032	0.031	0.032	0.032	0.031	0.032	0.031	0.033	0.032	0.032	0.032	0.032	0.032	0.033	0.034	0.034	0.034	0.033	0.034	0.033	0.035	0.033	0.034	0.034
759	0.032	0.032	0.032	0.032	0.032	0.033	0.033	0.033	0.032	0.032	0.033	0.033	0.034	0.033	0.034	0.034	0.034	0.034	0.034	0.034	0.035	0.034	0.035	0.035
760	0.032	0.031	0.032	0.032	0.032	0.032	0.033	0.032	0.032	0.032	0.032	0.032	0.033	0.033	0.034	0.033	0.033	0.034	0.034	0.034	0.034	0.033	0.034	0.034
761	0.032	0.031	0.032	0.031	0.031	0.032	0.032	0.032	0.032	0.032	0.032	0.032	0.033	0.033	0.034	0.033	0.033	0.033	0.034	0.033	0.034	0.033	0.034	0.033
762	0.031	0.031	0.032	0.032	0.031	0.032	0.031	0.032	0.032	0.031	0.032	0.032	0.032	0.033	0.033	0.033	0.033	0.032	0.034	0.033	0.034	0.034	0.034	0.033
763	0.032	0.032	0.032	0.032	0.032	0.033	0.032	0.032	0.033	0.033	0.033	0.032	0.033	0.033	0.033	0.033	0.034	0.034	0.034	0.033	0.035	0.035	0.034	0.034
764	0.032	0.031	0.032	0.031	0.031	0.032	0.032	0.032	0.032	0.032	0.032	0.032	0.032	0.033	0.033	0.033	0.033	0.033	0.033	0.033	0.035	0.035	0.034	0.035
765	0.031	0.031	0.031	0.031	0.03	0.031	0.031	0.031	0.031	0.031	0.031	0.031	0.032	0.032	0.033	0.032	0.032	0.031	0.032	0.031	0.033	0.033	0.033	0.032
766	0.031	0.03	0.03	0.03	0.031	0.031	0.03	0.031	0.031	0.03	0.03	0.03	0.032	0.032	0.032	0.031	0.031	0.031	0.031	0.031	0.032	0.031	0.032	0.03
767	0.032	0.031	0.031	0.031	0.031	0.032	0.031	0.032	0.032	0.031	0.031	0.031	0.032	0.032	0.033	0.032	0.032	0.032	0.033	0.031	0.034	0.032	0.033	0.032
768	0.032	0.031	0.031	0.031	0.031	0.031	0.031	0.032	0.031	0.031	0.031	0.031	0.032	0.032	0.032	0.032	0.031	0.032	0.033	0.032	0.033	0.032	0.032	0.031
769	0.031	0.031	0.031	0.031	0.032	0.032	0.031	0.032	0.032	0.031	0.031	0.032	0.032	0.032	0.033	0.032	0.032	0.032	0.032	0.032	0.033	0.033	0.033	0.032
770	0.032	0.032	0.031	0.031	0.031	0.032	0.031	0.032	0.032	0.032	0.032	0.031	0.032	0.032	0.032	0.032	0.033	0.032	0.032	0.032	0.033	0.033	0.033	0.032
771	0.032	0.033	0.032	0.031	0.032	0.032	0.032	0.032	0.032	0.032	0.031	0.031	0.032	0.032	0.033	0.032	0.033	0.033	0.033	0.032	0.034	0.033	0.033	0.032
772	0.032	0.032	0.032	0.031	0.032	0.032	0.031	0.032	0.032	0.031	0.032	0.031	0.033	0.032	0.033	0.033	0.033	0.033	0.033	0.032	0.034	0.033	0.033	0.033
773	0.032	0.031	0.032	0.032	0.031	0.033	0.031	0.033	0.031	0.031	0.032	0.032	0.032	0.033	0.033	0.033	0.032	0.033	0.033	0.033	0.033	0.033	0.034	0.033
774	0.033	0.032	0.031	0.032	0.032	0.034	0.032	0.033	0.032	0.033	0.033	0.032	0.034	0.034	0.033	0.033	0.034	0.034	0.034	0.033	0.034	0.034	0.034	0.033
775	0.032	0.032	0.031	0.032	0.032	0.033	0.031	0.032	0.032	0.032	0.032	0.032	0.032	0.033	0.033	0.033	0.034	0.033	0.034	0.032	0.034	0.033	0.034	0.033
776	0.033	0.032	0.031	0.031	0.031	0.033	0.031	0.032	0.032	0.032	0.031	0.031	0.033	0.032	0.032	0.032	0.032	0.032	0.033	0.032	0.034	0.033	0.033	0.033
777	0.032	0.031	0.032	0.031	0.031	0.032	0.031	0.031	0.032	0.031	0.031	0.031	0.032	0.032	0.032	0.032	0.032	0.033	0.032	0.031	0.033	0.032	0.033	0.033
778	0.031	0.031	0.032	0.031	0.031	0.032	0.031	0.032	0.032	0.031	0.031	0.031	0.032	0.032	0.032	0.032	0.032	0.033	0.032	0.031	0.033	0.032	0.033	0.032
779	0.031	0.031	0.031	0.031	0.031	0.031	0.031	0.032	0.031	0.03	0.031	0.031	0.032	0.032	0.032	0.032	0.032	0.032	0.033	0.032	0.032	0.031	0.034	0.033
780	0.031	0.031	0.031	0.031	0.032	0.031	0.031	0.032	0.031	0.031	0.032	0.032	0.032	0.031	0.032	0.032	0.032	0.032	0.033	0.031	0.032	0.032	0.033	0.032
781	0.032	0.031	0.031	0.031	0.031	0.031	0.031	0.032	0.031	0.03	0.032	0.031	0.031	0.031	0.032	0.032	0.032	0.031	0.032	0.031	0.033	0.032	0.033	0.031
782	0.032	0.032	0.031	0.031	0.031	0.032	0.031	0.032	0.033	0.031	0.032	0.031	0.033	0.033	0.033	0.033	0.033	0.033	0.033	0.032	0.034	0.033	0.033	0.033
783	0.032	0.031	0.03	0.031	0.031	0.032	0.031	0.031	0.032	0.031	0.031	0.031	0.032	0.032	0.032	0.032	0.032	0.032	0.033	0.031	0.033	0.033	0.032	0.032
784	0.031	0.031	0.031	0.031	0.03	0.031	0.031	0.032	0.031	0.031	0.031	0.031	0.032	0.031	0.032	0.033	0.032	0.032	0.032	0.032	0.033	0.032	0.034	0.032
785	0.031	0.032	0.03	0.031	0.031	0.032	0.031	0.031	0.031	0.031	0.031	0.03	0.032	0.032	0.032	0.032	0.032	0.032	0.032	0.032	0.033	0.032	0.034	0.032
786	0.03	0.031	0.03	0.03	0.031	0.031	0.03	0.03	0.03	0.03	0.03	0.03	0.031	0.031	0.031	0.031	0.032	0.031	0.031	0.03	0.032	0.031	0.032	0.031
787	0.03	0.03	0.03	0.03	0.03	0.031	0.03	0.031	0.03	0.03	0.031	0.03	0.03	0.031	0.031	0.031	0.031	0.031	0.03	0.03	0.031	0.03	0.03	0.031
788	0.029	0.03	0.029	0.029	0.03	0.031	0.029	0.03	0.03	0.03	0.03	0.029	0.031	0.031	0.031	0.031	0.031	0.031	0.031	0.03	0.032	0.031	0.031	0.03
789	0.031	0.031	0.029	0.029	0.031	0.032	0.03	0.03	0.03	0.031	0.03	0.029	0.032	0.032	0.031	0.03	0.032	0.032	0.031	0.03	0.033	0.032	0.031	0.03
790	0.031	0.032	0.03	0.03	0.031	0.032	0.03	0.03	0.031	0.031	0.03	0.03	0.033	0.032	0.031	0.031	0.032	0.032	0.032	0.031	0.033	0.033	0.032	0.031
791	0.031	0.031	0.03	0.03	0.03	0.031	0.029	0.031	0.031	0.03	0.03	0.029	0.031	0.031	0.031	0.031	0.031	0.031	0.031	0.03	0.032	0.032	0.032	0.03
792	0.031	0.031	0.03	0.03	0.03	0.032	0.03	0.03	0.031	0.03	0.03	0.03	0.031	0.031	0.031	0.031	0.031	0.031	0.031	0.031	0.032	0.031	0.031	0.031
793	0.031	0.03	0.03	0.029	0.03	0.031	0.03	0.031	0.03	0.031	0.03	0.029	0.031	0.031	0.031	0.031	0.031	0.03	0.03	0.031	0.032	0.031	0.031	0.031
794	0.031	0.03	0.029	0.029	0.031	0.031	0.03	0.031	0.031	0.031	0.031	0.029	0.032	0.032	0.031	0.031	0.032	0.032	0.031	0.03	0.033	0.032	0.032	0.031
795	0.031	0.03	0.03	0.03	0.03	0.031	0.03	0.031	0.031	0.031	0.03	0.03	0.031	0.031	0.031	0.031	0.031	0.031	0.031	0.03	0.032	0.032	0.032	0.031
796	0.031	0.03	0.03	0.03	0.03	0.031	0.029	0.031	0.031	0.03	0.03	0.03	0.032	0.031	0.031	0.031	0.031	0.031	0.031	0.03	0.032	0.031	0.032	0.032
797	0.031	0.031	0.03	0.03	0.03	0.031	0.03	0.032	0.031	0.03	0.031	0.03	0.032	0.032	0.032	0.032	0.032	0.031	0.032	0.031	0.033	0.032	0.032	0.031
798	0.032	0.03	0.03	0.03	0.03	0.031	0.03	0.031	0.031	0.03	0.03	0.03	0.031	0.031	0.032	0.031	0.031	0.032	0.031	0.03	0.032	0.032	0.032	0.031
799	0.032	0.03	0.03	0.031	0.031	0.031	0.03	0.032	0.031	0.03	0.031	0.03	0.032	0.031	0.031	0.032	0.032	0.031	0.032	0.031	0.033	0.032	0.032	0.032
800	0.03	0.03	0.03	0.03	0.03	0.032	0.03	0.031	0.031	0.03	0.03	0.03	0.032	0.031	0.032	0.032	0.031	0.031	0.032	0.031	0.032	0.032	0.032	0.032
