# Supplementary material for: Exploring Epigallocatechin-3-Gallate Autoxidation Products: Specific Incubation Times Required for Emergence of Anti-Amyloid Properties
Source: Antioxidants (Basel). 2022 Sep 23;11(10):1887. doi: 10.3390/antiox11101887 (PMC9598636; doi:10.3390/antiox11101887)
Supplement: Supplementary file 1 [file antioxidants-11-01887-s001.zip › FTIR spectra.xlsx]

## Sheet: Sheet1
Wavenumber (cm-1)	Control	0h	10 min	20 min	30 min	40 min	50 min	1 h	2 h	3 h	4 h	5 h	6 h	9 h	12 h	15 h	20 h	25 h	30 h	40 h	50 h	60 h	70 h	80 h
3998.64	0.161217	0.146106	0.156346	0.184376	0.188117	0.16642	0.151992	0.128508	0.143369	0.13601	0.139829	0.158789	0.134046	0.116712	0.124955	0.126708	0.13351	0.124637	0.118114	0.0810217	0.0753641	0.0708863	0.0685245	0.0554214
3997.93	0.161193	0.146073	0.156304	0.184326	0.188075	0.166381	0.151925	0.128454	0.143331	0.13598	0.139789	0.158749	0.133979	0.11668	0.124925	0.12668	0.133477	0.124598	0.118087	0.0810096	0.0753642	0.0708895	0.0685147	0.0554094
3997.22	0.161163	0.146036	0.156258	0.184272	0.188025	0.166338	0.151848	0.128394	0.143288	0.135942	0.139745	0.158706	0.133906	0.116642	0.12489	0.126647	0.133437	0.124554	0.118053	0.0809893	0.0753595	0.0708894	0.0685016	0.0553939
3996.5	0.161127	0.145995	0.156208	0.184213	0.18797	0.166291	0.15176	0.128327	0.143241	0.135897	0.139695	0.158661	0.133829	0.116598	0.12485	0.126608	0.133393	0.124506	0.118014	0.0809619	0.0753504	0.0708873	0.0684855	0.0553748
3995.79	0.161086	0.145953	0.156155	0.184152	0.187913	0.166243	0.151669	0.128257	0.143191	0.135847	0.139643	0.158616	0.133749	0.116553	0.124808	0.126566	0.133345	0.12446	0.117973	0.0809331	0.0753401	0.0708853	0.0684677	0.055353
3995.08	0.161046	0.145914	0.156102	0.184091	0.187857	0.166195	0.151584	0.128191	0.143144	0.135797	0.139591	0.158572	0.133665	0.116512	0.124769	0.126525	0.133296	0.124414	0.117935	0.0809083	0.0753317	0.0708852	0.0684498	0.0553311
3994.36	0.161008	0.145877	0.156053	0.184033	0.187804	0.16615	0.151506	0.12813	0.143099	0.135749	0.139543	0.158531	0.13358	0.116474	0.124732	0.126491	0.133247	0.124368	0.117901	0.0808883	0.0753245	0.0708864	0.0684323	0.0553115
3993.65	0.160969	0.145838	0.156005	0.183976	0.18775	0.166105	0.151429	0.128072	0.143056	0.135703	0.139498	0.158489	0.133493	0.116435	0.124695	0.126459	0.133195	0.124322	0.117867	0.0808682	0.0753145	0.0708857	0.0684142	0.0552937
3992.94	0.160928	0.145797	0.155957	0.183917	0.187691	0.166054	0.151346	0.128014	0.143011	0.135657	0.139452	0.158444	0.133405	0.116393	0.124654	0.126424	0.13314	0.124275	0.117828	0.080844	0.0752994	0.0708807	0.0683949	0.055275
3992.22	0.160883	0.145752	0.155906	0.183855	0.187626	0.165995	0.151258	0.127956	0.142961	0.135607	0.139402	0.158397	0.133316	0.116348	0.124608	0.126386	0.133082	0.124231	0.117786	0.0808156	0.0752807	0.0708727	0.0683743	0.0552537
3991.51	0.160836	0.145706	0.15585	0.18379	0.187557	0.165933	0.151168	0.127897	0.142909	0.135553	0.139349	0.158348	0.133224	0.116302	0.124559	0.126346	0.133023	0.124186	0.117741	0.0807846	0.0752605	0.070864	0.0683516	0.0552294
3990.8	0.160786	0.145659	0.155792	0.183722	0.187485	0.165869	0.151077	0.127838	0.142855	0.135494	0.139294	0.158296	0.13313	0.116255	0.124508	0.126303	0.132961	0.124138	0.117697	0.0807506	0.0752388	0.0708548	0.0683256	0.0552025
3990.09	0.160731	0.145612	0.155732	0.183655	0.187412	0.165807	0.150987	0.12778	0.142801	0.135433	0.139239	0.158243	0.133036	0.116207	0.124457	0.126258	0.132894	0.124087	0.117654	0.080713	0.0752157	0.0708439	0.0682967	0.0551744
3989.37	0.160674	0.145565	0.155674	0.183589	0.187339	0.165743	0.1509	0.127725	0.142747	0.135373	0.139185	0.158189	0.132944	0.11616	0.124407	0.126211	0.132826	0.124033	0.117611	0.0806733	0.0751918	0.0708312	0.0682669	0.0551468
3988.66	0.160617	0.145519	0.155616	0.183524	0.187263	0.165678	0.150814	0.127671	0.142693	0.135314	0.139131	0.158136	0.132852	0.11611	0.124356	0.126162	0.132755	0.123977	0.117569	0.080634	0.0751667	0.0708176	0.068237	0.0551196
3987.95	0.160558	0.145471	0.155557	0.183459	0.187182	0.165611	0.150728	0.127616	0.142637	0.135255	0.139076	0.158084	0.132757	0.116058	0.124304	0.126112	0.132684	0.123922	0.117526	0.0805964	0.0751387	0.0708036	0.0682065	0.0550912
3987.23	0.160497	0.145422	0.155498	0.183393	0.187099	0.165541	0.150641	0.127562	0.142581	0.135193	0.139019	0.158032	0.132661	0.116005	0.124252	0.12606	0.132611	0.123869	0.117481	0.08056	0.0751082	0.0707887	0.0681754	0.0550612
3986.52	0.160434	0.145372	0.155439	0.183327	0.187017	0.16547	0.150553	0.127513	0.142526	0.135131	0.138961	0.157978	0.132567	0.115951	0.124199	0.126009	0.132538	0.123819	0.117437	0.0805241	0.0750763	0.0707709	0.0681443	0.0550303
3985.81	0.16037	0.145321	0.15538	0.18326	0.186935	0.165397	0.150464	0.127468	0.142471	0.135069	0.138902	0.157922	0.132475	0.115897	0.124145	0.125957	0.132464	0.123768	0.117393	0.0804883	0.0750434	0.0707493	0.0681124	0.0549992
3985.09	0.160303	0.145268	0.15532	0.18319	0.186852	0.165324	0.150374	0.127426	0.142414	0.135009	0.138844	0.157865	0.132383	0.115841	0.12409	0.125906	0.132389	0.123714	0.11735	0.0804517	0.0750097	0.0707258	0.0680784	0.0549679
3984.38	0.160235	0.145216	0.15526	0.18312	0.186768	0.165251	0.150285	0.127384	0.142356	0.134951	0.138788	0.157807	0.132294	0.115787	0.124034	0.125856	0.132312	0.123659	0.117306	0.0804127	0.074976	0.0707038	0.0680422	0.0549367
3983.67	0.160166	0.145164	0.155197	0.18305	0.18668	0.165176	0.150196	0.12734	0.142296	0.134891	0.13873	0.15775	0.132207	0.115731	0.123976	0.125802	0.132234	0.123604	0.117258	0.0803676	0.0749404	0.0706819	0.0680042	0.0549047
3982.95	0.160093	0.145109	0.15513	0.182978	0.186586	0.165095	0.150104	0.127289	0.142232	0.13482	0.138666	0.157689	0.132118	0.115665	0.123912	0.12574	0.132152	0.123548	0.117204	0.0803131	0.0748984	0.0706542	0.0679635	0.0548695
3982.24	0.160013	0.145047	0.155058	0.182902	0.186485	0.165007	0.150011	0.127233	0.142164	0.134738	0.138596	0.157623	0.132023	0.11559	0.123845	0.12567	0.132066	0.12349	0.117146	0.0802513	0.0748482	0.0706184	0.0679192	0.0548305
3981.53	0.159932	0.144983	0.154988	0.182826	0.186383	0.164917	0.14992	0.127178	0.142097	0.134654	0.138526	0.157555	0.131929	0.115515	0.123778	0.125602	0.131979	0.123431	0.117088	0.0801902	0.0747942	0.0705795	0.0678736	0.0547916
3980.82	0.159852	0.144922	0.154922	0.182752	0.186285	0.164831	0.149837	0.127129	0.142034	0.134577	0.138463	0.157488	0.13184	0.115449	0.123715	0.125542	0.131895	0.123375	0.117037	0.0801355	0.0747415	0.0705426	0.0678288	0.0547556
3980.1	0.159772	0.144863	0.154858	0.182678	0.186189	0.164747	0.149758	0.127085	0.141972	0.134506	0.138402	0.157423	0.131757	0.115388	0.123655	0.125487	0.131812	0.123319	0.116988	0.0800863	0.0746912	0.070507	0.0677842	0.0547208
3979.39	0.159689	0.144805	0.154793	0.182605	0.186092	0.164661	0.149678	0.127044	0.14191	0.134434	0.13834	0.157357	0.131674	0.115325	0.123593	0.125428	0.131729	0.123263	0.116937	0.0800377	0.0746417	0.0704697	0.0677385	0.0546849
3978.68	0.159606	0.144744	0.154725	0.182532	0.185994	0.164575	0.1496	0.127004	0.141848	0.134359	0.138277	0.157292	0.131592	0.115257	0.123528	0.125366	0.131646	0.123208	0.116884	0.0799877	0.0745925	0.0704302	0.067693	0.0546488
3977.96	0.159524	0.144682	0.154655	0.182461	0.185897	0.16449	0.149526	0.126966	0.141787	0.134283	0.138215	0.157227	0.131519	0.115191	0.123463	0.125302	0.131565	0.123159	0.11683	0.0799372	0.0745433	0.0703904	0.0676499	0.0546142
3977.25	0.159443	0.144619	0.154585	0.18239	0.185801	0.164407	0.149455	0.12693	0.141726	0.134208	0.138155	0.15716	0.131455	0.115129	0.123398	0.12524	0.131487	0.123113	0.116777	0.0798879	0.0744935	0.0703513	0.0676089	0.054581
3976.54	0.15936	0.144556	0.154517	0.182317	0.185705	0.164322	0.149383	0.126893	0.141663	0.134134	0.138097	0.157093	0.131396	0.115069	0.123335	0.125177	0.13141	0.123066	0.116724	0.0798391	0.0744418	0.0703118	0.0675674	0.0545473
3975.82	0.159276	0.144494	0.15445	0.182243	0.185608	0.164237	0.149311	0.126857	0.1416	0.134064	0.13804	0.157026	0.131335	0.115007	0.123272	0.125112	0.131332	0.123016	0.116673	0.0797879	0.0743874	0.0702688	0.0675238	0.0545122
3975.11	0.15919	0.144432	0.154385	0.182172	0.18551	0.164154	0.149243	0.126822	0.14154	0.133998	0.137984	0.15696	0.131271	0.114946	0.12321	0.125047	0.131255	0.122962	0.116622	0.0797337	0.0743313	0.0702215	0.0674791	0.0544771
3974.4	0.159102	0.144372	0.154322	0.182102	0.185412	0.164073	0.149181	0.126789	0.141482	0.133934	0.137929	0.156896	0.131208	0.114887	0.123149	0.124984	0.131179	0.122908	0.116573	0.0796789	0.0742751	0.0701718	0.0674352	0.0544434
3973.69	0.159012	0.144311	0.154258	0.182031	0.185315	0.163992	0.149122	0.126756	0.141424	0.133868	0.137873	0.156832	0.131148	0.114829	0.12309	0.124923	0.131104	0.122853	0.116522	0.0796251	0.0742182	0.0701217	0.0673922	0.0544107
3972.97	0.158921	0.14425	0.154193	0.181959	0.185221	0.16391	0.149067	0.126723	0.141364	0.1338	0.137815	0.156766	0.131094	0.114771	0.123031	0.124863	0.13103	0.1228	0.116469	0.0795721	0.0741596	0.0700711	0.0673488	0.054378
3972.26	0.158835	0.144189	0.154129	0.181888	0.185129	0.163828	0.149016	0.126693	0.141304	0.133735	0.137757	0.1567	0.131046	0.114714	0.122973	0.124803	0.130958	0.12275	0.116419	0.0795214	0.0741013	0.0700197	0.0673051	0.0543461
3971.55	0.158754	0.144128	0.154068	0.181821	0.18504	0.163748	0.14897	0.126667	0.141244	0.133674	0.137701	0.156635	0.131003	0.11466	0.122916	0.124746	0.130889	0.122704	0.116372	0.079474	0.0740459	0.0699679	0.0672614	0.0543156
3970.83	0.158673	0.144065	0.154005	0.181753	0.184949	0.163669	0.148924	0.12664	0.141185	0.133613	0.137645	0.156569	0.130965	0.114603	0.122857	0.124688	0.13082	0.12266	0.116325	0.0794273	0.0739922	0.0699158	0.0672177	0.0542849
3970.12	0.158589	0.144001	0.153941	0.181683	0.184859	0.163589	0.148874	0.126611	0.141125	0.133547	0.137589	0.156503	0.13093	0.114543	0.122797	0.124627	0.130752	0.122614	0.116276	0.0793796	0.0739384	0.0698638	0.0671746	0.0542524
3969.41	0.158504	0.143937	0.153876	0.181613	0.184769	0.163511	0.148826	0.126581	0.141067	0.133481	0.137534	0.156437	0.130898	0.114483	0.122737	0.124566	0.130686	0.122569	0.116226	0.0793324	0.0738844	0.0698118	0.0671337	0.0542198
3968.69	0.15842	0.143875	0.153814	0.181546	0.184683	0.163437	0.148784	0.126555	0.141013	0.133421	0.137484	0.156373	0.130868	0.114428	0.122682	0.124509	0.130625	0.122525	0.11618	0.0792874	0.0738316	0.0697599	0.0670948	0.0541901
3967.98	0.158339	0.143816	0.153757	0.181482	0.1846	0.163366	0.14875	0.126533	0.140962	0.133367	0.137436	0.156309	0.130839	0.114378	0.12263	0.124453	0.130568	0.12248	0.116134	0.0792436	0.07378	0.0697079	0.0670558	0.0541638
3967.27	0.15826	0.143756	0.153702	0.181419	0.18452	0.163294	0.14872	0.126512	0.140911	0.133313	0.137389	0.156245	0.13081	0.114329	0.122579	0.124395	0.130512	0.122435	0.116088	0.0792	0.0737279	0.0696553	0.067015	0.054138
3966.56	0.15818	0.143695	0.153646	0.181354	0.184441	0.163218	0.148689	0.126487	0.140858	0.133257	0.137338	0.156179	0.130781	0.114276	0.122527	0.124332	0.130458	0.12239	0.116039	0.0791559	0.0736741	0.0696016	0.0669732	0.0541097
3965.84	0.158099	0.143633	0.153588	0.181289	0.184363	0.163142	0.148659	0.126459	0.140805	0.1332	0.137283	0.156113	0.130755	0.114222	0.122474	0.124271	0.130405	0.122345	0.115989	0.0791121	0.0736204	0.0695478	0.0669337	0.0540806
3965.13	0.158019	0.143574	0.15353	0.181225	0.184288	0.163072	0.148631	0.126431	0.140754	0.133148	0.13723	0.15605	0.130737	0.114174	0.122423	0.124216	0.130356	0.122303	0.115942	0.0790711	0.0735706	0.0694966	0.0668993	0.0540558
3964.42	0.157946	0.143518	0.153475	0.181164	0.184218	0.163011	0.148611	0.126407	0.140706	0.133103	0.137183	0.155993	0.130728	0.114133	0.122378	0.124167	0.130314	0.122266	0.1159	0.0790355	0.0735271	0.0694503	0.0668702	0.0540381
3963.7	0.157878	0.143465	0.153422	0.181105	0.184151	0.162954	0.148593	0.126384	0.140658	0.133059	0.137143	0.155939	0.130725	0.114095	0.122336	0.124123	0.130277	0.122234	0.115862	0.079004	0.0734869	0.0694074	0.0668435	0.0540239
3962.99	0.157812	0.14341	0.153369	0.181045	0.184085	0.162894	0.148572	0.126356	0.140609	0.133009	0.137102	0.155885	0.130722	0.114055	0.122295	0.124076	0.13024	0.122205	0.11582	0.078973	0.0734454	0.0693638	0.0668163	0.0540076
3962.28	0.157744	0.143351	0.153316	0.180984	0.184016	0.162832	0.148547	0.126326	0.140558	0.132954	0.137058	0.15583	0.130716	0.114011	0.12225	0.124026	0.130202	0.122172	0.115774	0.0789396	0.0734011	0.0693166	0.0667875	0.0539863
3961.56	0.157675	0.143291	0.153264	0.180922	0.183947	0.162771	0.148527	0.126297	0.140508	0.132904	0.137015	0.155772	0.130708	0.113969	0.122203	0.123973	0.130163	0.122134	0.115727	0.078904	0.0733554	0.0692663	0.0667573	0.0539618
3960.85	0.157606	0.143234	0.153215	0.180862	0.18388	0.162715	0.148514	0.126273	0.140461	0.132862	0.136975	0.155712	0.1307	0.113932	0.122156	0.12392	0.130126	0.12209	0.115683	0.0788681	0.0733103	0.069216	0.0667264	0.0539374
3960.14	0.157542	0.143182	0.153168	0.180804	0.183819	0.162663	0.148505	0.12625	0.140419	0.132826	0.136937	0.155654	0.130697	0.113898	0.122113	0.123869	0.130094	0.122047	0.115642	0.0788353	0.0732683	0.0691693	0.0666975	0.053917
3959.43	0.157485	0.143136	0.153123	0.180751	0.183764	0.162616	0.148498	0.126227	0.140381	0.132794	0.136901	0.155601	0.130699	0.113868	0.122077	0.123824	0.130068	0.122012	0.115606	0.0788096	0.0732329	0.0691295	0.0666745	0.0539036
3958.71	0.157435	0.143095	0.153083	0.180702	0.183717	0.162576	0.148494	0.126207	0.140346	0.132768	0.136868	0.155554	0.130709	0.113844	0.12205	0.123787	0.130047	0.121989	0.115575	0.0787919	0.0732068	0.0690967	0.0666584	0.0538974
3958	0.157387	0.143055	0.153044	0.180657	0.183674	0.162542	0.148492	0.126187	0.140313	0.132747	0.136837	0.155512	0.130722	0.113822	0.122024	0.123756	0.130031	0.121972	0.115547	0.0787768	0.0731866	0.0690661	0.0666448	0.0538941
3957.29	0.157337	0.143012	0.153003	0.18061	0.183633	0.16251	0.148489	0.126164	0.140278	0.132728	0.136806	0.155468	0.130732	0.1138	0.121997	0.123726	0.130018	0.121951	0.115518	0.0787592	0.0731668	0.069033	0.0666294	0.0538886
3956.57	0.157287	0.142968	0.15296	0.180561	0.183594	0.162476	0.148487	0.12614	0.140243	0.132708	0.136775	0.155422	0.130739	0.113778	0.121968	0.123696	0.130007	0.121922	0.115488	0.0787407	0.0731462	0.0689975	0.0666128	0.0538802
3955.86	0.157241	0.142924	0.152918	0.180511	0.183556	0.16244	0.148485	0.126116	0.140209	0.132685	0.136745	0.155376	0.130746	0.113759	0.12194	0.123668	0.129995	0.12189	0.115458	0.0787254	0.0731265	0.0689631	0.0665977	0.05387
3955.15	0.157197	0.142881	0.152878	0.180462	0.183518	0.162402	0.148481	0.126089	0.140175	0.132658	0.136716	0.155331	0.130753	0.113738	0.121911	0.123639	0.129982	0.121857	0.115426	0.078712	0.073107	0.0689306	0.0665846	0.0538581
3954.43	0.157152	0.142834	0.152837	0.18041	0.183478	0.162359	0.148469	0.126055	0.140137	0.132626	0.136683	0.155285	0.130757	0.113711	0.121879	0.123603	0.129967	0.121827	0.115392	0.0786966	0.0730843	0.0688991	0.0665727	0.0538441
3953.72	0.157106	0.142783	0.152794	0.180357	0.183434	0.162317	0.148452	0.126016	0.140097	0.132589	0.136645	0.155238	0.130754	0.11368	0.121846	0.123562	0.12995	0.121796	0.115355	0.0786789	0.0730571	0.0688683	0.0665617	0.0538298
3953.01	0.157059	0.142734	0.152752	0.180305	0.18339	0.162279	0.148434	0.125975	0.140056	0.132554	0.136605	0.155191	0.130749	0.113652	0.121814	0.123519	0.129933	0.121763	0.115318	0.0786624	0.0730289	0.0688393	0.0665508	0.0538177
3952.29	0.157015	0.142689	0.15271	0.180254	0.18335	0.162246	0.148415	0.125937	0.140017	0.132522	0.136565	0.155145	0.130745	0.113627	0.121786	0.123478	0.129919	0.121729	0.115281	0.0786494	0.0730053	0.0688135	0.0665396	0.0538095
3951.58	0.156975	0.142645	0.152668	0.180205	0.183313	0.162216	0.148394	0.125896	0.139978	0.132492	0.136527	0.155102	0.130743	0.113602	0.12176	0.123438	0.129908	0.121699	0.115244	0.0786384	0.0729899	0.0687914	0.0665284	0.0538032
3950.87	0.156939	0.142601	0.152623	0.180154	0.183279	0.162186	0.148368	0.12585	0.139939	0.132458	0.13649	0.155064	0.130741	0.113573	0.121734	0.1234	0.129899	0.121674	0.115204	0.0786274	0.0729806	0.0687717	0.0665183	0.0537961
3950.16	0.156908	0.142557	0.152581	0.180103	0.183249	0.162157	0.148343	0.125801	0.139903	0.132424	0.136455	0.155027	0.130737	0.113544	0.121709	0.123365	0.129892	0.121651	0.115166	0.0786174	0.0729733	0.0687527	0.0665101	0.0537889
3949.44	0.156881	0.142516	0.152543	0.180055	0.183224	0.162134	0.148326	0.125757	0.13987	0.132398	0.136425	0.15499	0.13073	0.113523	0.121687	0.123337	0.129885	0.121628	0.115134	0.0786106	0.0729659	0.0687337	0.0665048	0.0537838
3948.73	0.156854	0.142478	0.152508	0.18001	0.183199	0.162113	0.148312	0.125715	0.139838	0.132377	0.136399	0.154952	0.130722	0.113507	0.121666	0.123312	0.12988	0.121603	0.115104	0.0786065	0.0729594	0.0687163	0.066502	0.0537815
3948.02	0.156825	0.142443	0.152474	0.179967	0.183175	0.162092	0.148298	0.125672	0.139808	0.132359	0.136373	0.154915	0.130712	0.113496	0.121645	0.123289	0.129874	0.121577	0.115077	0.0786038	0.0729555	0.0687029	0.0665011	0.053781
3947.3	0.156798	0.142414	0.152443	0.179929	0.183153	0.162073	0.148288	0.125634	0.139782	0.132349	0.13635	0.15488	0.130703	0.113492	0.121625	0.12327	0.129871	0.121551	0.115056	0.0786039	0.0729544	0.0686943	0.0665008	0.0537827
3946.59	0.156776	0.14239	0.152416	0.179894	0.183137	0.162055	0.148282	0.125606	0.139761	0.132349	0.136331	0.154847	0.130693	0.113494	0.121609	0.123259	0.129869	0.121525	0.115042	0.0786071	0.0729553	0.0686879	0.0664998	0.0537854
3945.88	0.156755	0.142364	0.152387	0.179857	0.183121	0.162038	0.148271	0.125576	0.13974	0.132348	0.13631	0.154815	0.130678	0.113493	0.121592	0.123247	0.129866	0.121498	0.115027	0.0786098	0.0729566	0.0686798	0.0664967	0.0537859
3945.16	0.156732	0.142331	0.152352	0.179814	0.183099	0.162018	0.148244	0.125533	0.139712	0.132334	0.136283	0.154781	0.130657	0.11348	0.121571	0.123229	0.129859	0.121472	0.115004	0.0786091	0.072958	0.0686697	0.066492	0.0537827
3944.45	0.156706	0.14229	0.15231	0.179764	0.18307	0.161994	0.1482	0.125475	0.139675	0.132304	0.136247	0.154748	0.13063	0.113456	0.121547	0.1232	0.12985	0.121449	0.114973	0.0786043	0.0729599	0.0686603	0.0664878	0.0537762
3943.74	0.156679	0.142247	0.152264	0.179709	0.183036	0.161967	0.148145	0.125406	0.139631	0.132261	0.136204	0.154714	0.130598	0.113425	0.12152	0.123161	0.129837	0.121426	0.114934	0.0785962	0.0729615	0.0686535	0.0664851	0.0537669
3943.03	0.156652	0.142203	0.152217	0.179652	0.183002	0.161936	0.148089	0.125335	0.139588	0.132216	0.136158	0.154679	0.130561	0.113392	0.12149	0.12312	0.12982	0.121396	0.114894	0.0785862	0.0729595	0.0686474	0.0664817	0.0537554
3942.31	0.156622	0.142165	0.152176	0.179601	0.182972	0.161904	0.148045	0.125274	0.13955	0.132185	0.136118	0.154639	0.130517	0.113366	0.12146	0.123085	0.129798	0.121354	0.114859	0.0785773	0.0729516	0.0686382	0.0664745	0.0537439
3941.6	0.156593	0.142132	0.152144	0.179557	0.182948	0.161875	0.148014	0.125228	0.13952	0.13217	0.136085	0.154599	0.13047	0.113349	0.121432	0.123061	0.129775	0.121304	0.114832	0.0785711	0.0729414	0.0686269	0.0664655	0.0537351
3940.89	0.156566	0.142103	0.152115	0.179515	0.182926	0.161849	0.147985	0.125189	0.139492	0.132162	0.136058	0.154561	0.130427	0.113335	0.121407	0.123044	0.129755	0.121259	0.114808	0.0785657	0.0729354	0.0686188	0.0664588	0.0537296
3940.17	0.156543	0.142073	0.152084	0.179473	0.182904	0.161825	0.147948	0.125148	0.139462	0.132152	0.13603	0.154526	0.130386	0.113319	0.121384	0.123026	0.129739	0.121225	0.114784	0.0785586	0.0729364	0.0686175	0.0664557	0.0537263
3939.46	0.156522	0.142042	0.152048	0.179429	0.182881	0.161803	0.147906	0.125102	0.139432	0.132139	0.136	0.154493	0.130346	0.113302	0.121361	0.123006	0.129725	0.121199	0.114761	0.0785508	0.072943	0.0686221	0.0664547	0.0537241
3938.75	0.156503	0.142011	0.152009	0.179384	0.182856	0.161784	0.147861	0.125052	0.139401	0.132123	0.13597	0.154461	0.130307	0.11329	0.121338	0.122986	0.129709	0.121174	0.114737	0.0785457	0.0729522	0.0686292	0.066454	0.0537222
3938.03	0.15648	0.141981	0.151969	0.179339	0.182827	0.161766	0.147812	0.124999	0.139367	0.1321	0.135937	0.154428	0.130262	0.113276	0.121315	0.122964	0.129688	0.121143	0.114711	0.0785415	0.0729583	0.0686349	0.0664514	0.0537181
3937.32	0.15645	0.141948	0.151928	0.17929	0.182792	0.161741	0.147755	0.12494	0.139329	0.132067	0.135901	0.154391	0.130204	0.113254	0.121288	0.122938	0.12966	0.121104	0.11468	0.0785332	0.0729576	0.0686373	0.0664446	0.0537092
3936.61	0.156417	0.141912	0.151885	0.179237	0.182755	0.161708	0.147689	0.124878	0.139287	0.132029	0.135861	0.154351	0.130134	0.113222	0.121256	0.122906	0.129628	0.12106	0.114645	0.0785194	0.0729527	0.0686374	0.0664348	0.0536961
3935.9	0.156383	0.141873	0.151839	0.179181	0.182715	0.161669	0.147618	0.124813	0.139244	0.131987	0.135817	0.154309	0.130061	0.113186	0.12122	0.12287	0.129594	0.121016	0.114611	0.0785028	0.0729476	0.0686361	0.066424	0.0536813
3935.18	0.156351	0.141831	0.151788	0.179123	0.182672	0.161627	0.14754	0.124744	0.139198	0.131941	0.135769	0.154268	0.129986	0.113148	0.12118	0.122831	0.129557	0.120974	0.114576	0.0784854	0.0729423	0.0686332	0.0664122	0.0536654
3934.47	0.156316	0.141787	0.151733	0.179063	0.182624	0.161583	0.147455	0.124669	0.139149	0.13189	0.135717	0.15423	0.129911	0.113105	0.121138	0.122791	0.129516	0.120936	0.114538	0.0784668	0.0729362	0.0686303	0.0664	0.053648
3933.76	0.156278	0.141739	0.151672	0.178999	0.182572	0.161538	0.147361	0.124585	0.139095	0.131828	0.135662	0.154193	0.129835	0.113056	0.121095	0.122748	0.129473	0.120903	0.114492	0.0784451	0.0729294	0.0686297	0.0663875	0.0536282
3933.04	0.156235	0.141689	0.151609	0.178931	0.182517	0.161489	0.14726	0.124495	0.139035	0.131757	0.135603	0.154154	0.129757	0.112999	0.12105	0.122701	0.129428	0.120871	0.114438	0.0784196	0.0729206	0.0686302	0.0663732	0.0536056
3932.33	0.156192	0.14164	0.151552	0.178863	0.182464	0.161438	0.147166	0.124412	0.138979	0.131696	0.135548	0.154111	0.129677	0.112947	0.121007	0.122656	0.12938	0.120833	0.114388	0.0783944	0.0729101	0.0686286	0.0663558	0.0535836
3931.62	0.156151	0.141599	0.151505	0.178802	0.182414	0.16139	0.147091	0.124347	0.138932	0.131657	0.135503	0.154064	0.129595	0.112912	0.120966	0.122619	0.129332	0.120787	0.114351	0.0783738	0.0729	0.0686242	0.0663364	0.0535659
3930.9	0.156111	0.141563	0.151462	0.178747	0.182366	0.161343	0.147023	0.124294	0.138891	0.13163	0.135463	0.154016	0.129509	0.112886	0.120927	0.122587	0.12928	0.120736	0.114319	0.078354	0.0728893	0.0686175	0.0663154	0.05355
3930.19	0.156066	0.141524	0.151414	0.17869	0.182312	0.161292	0.146948	0.124238	0.138847	0.131595	0.135416	0.153967	0.129417	0.112854	0.120882	0.12255	0.129224	0.120682	0.114282	0.0783279	0.0728725	0.0686083	0.0662917	0.0535307
3929.48	0.156014	0.141479	0.15136	0.178629	0.182251	0.161236	0.146864	0.124175	0.138796	0.131547	0.135363	0.153915	0.129317	0.112809	0.120831	0.122506	0.129163	0.120628	0.114238	0.078295	0.0728472	0.0685957	0.0662651	0.0535071
3928.77	0.155956	0.141433	0.151304	0.178568	0.182186	0.161177	0.146778	0.124113	0.138744	0.131499	0.135309	0.153861	0.129216	0.11276	0.120779	0.122461	0.1291	0.120573	0.114194	0.0782607	0.0728177	0.068581	0.0662375	0.0534822
3928.05	0.155896	0.141386	0.151249	0.178508	0.18212	0.161117	0.146693	0.124056	0.138692	0.131454	0.135258	0.153808	0.12912	0.112712	0.120727	0.122418	0.129038	0.120518	0.114154	0.0782298	0.0727914	0.0685679	0.0662107	0.0534579
3927.34	0.155837	0.141339	0.151193	0.178447	0.182054	0.161056	0.146604	0.123997	0.138638	0.131405	0.135207	0.153758	0.129028	0.112664	0.120675	0.122373	0.128977	0.120466	0.114112	0.0782005	0.0727707	0.0685585	0.0661851	0.053433
3926.63	0.155776	0.141285	0.151129	0.17838	0.181982	0.160989	0.146501	0.123927	0.138576	0.131338	0.135148	0.153709	0.128935	0.112608	0.120617	0.12232	0.128912	0.120419	0.114061	0.0781645	0.0727502	0.0685489	0.066159	0.0534038
3925.91	0.15571	0.141222	0.151053	0.178303	0.181899	0.160915	0.14638	0.123841	0.138504	0.131249	0.135076	0.153656	0.128832	0.112533	0.120552	0.122254	0.128841	0.120372	0.114001	0.0781157	0.072723	0.068533	0.0661299	0.0533684
3925.2	0.155642	0.141156	0.150974	0.17822	0.181811	0.160836	0.146255	0.123751	0.138427	0.131152	0.134999	0.153596	0.128721	0.112449	0.120484	0.122181	0.128762	0.120321	0.113938	0.0780593	0.0726883	0.06851	0.066097	0.0533306
3924.49	0.155574	0.141094	0.150902	0.178142	0.181726	0.160761	0.146148	0.123676	0.138359	0.131071	0.134929	0.153535	0.128611	0.112375	0.12042	0.122115	0.128682	0.120263	0.113882	0.0780069	0.0726494	0.0684831	0.0660612	0.0532962
3923.77	0.155506	0.141041	0.150841	0.178074	0.18165	0.160692	0.146063	0.123623	0.138303	0.131014	0.134874	0.153474	0.128509	0.112319	0.120363	0.122064	0.128605	0.120201	0.113837	0.0779649	0.0726091	0.0684565	0.0660248	0.0532668
3923.06	0.155437	0.140992	0.150786	0.178012	0.181579	0.160628	0.145989	0.123584	0.138253	0.13097	0.134827	0.153416	0.128416	0.112276	0.120308	0.122022	0.12853	0.120141	0.113797	0.07793	0.072569	0.0684323	0.0659892	0.0532401
3922.35	0.155365	0.140939	0.150727	0.177949	0.181505	0.160563	0.14591	0.123541	0.138199	0.13092	0.134776	0.15336	0.128325	0.112229	0.120249	0.121978	0.128457	0.120085	0.113756	0.077893	0.0725297	0.068409	0.0659542	0.0532121
3921.63	0.155284	0.140878	0.150658	0.177877	0.181418	0.160488	0.145814	0.123479	0.138133	0.130849	0.134712	0.153303	0.128229	0.112166	0.120184	0.12192	0.12838	0.120033	0.113705	0.0778465	0.0724897	0.068383	0.065918	0.0531788
3920.92	0.155196	0.140807	0.150577	0.177795	0.181321	0.1604	0.145699	0.123398	0.138056	0.130756	0.134636	0.153244	0.128127	0.112084	0.120111	0.121846	0.128297	0.119982	0.113643	0.0777904	0.0724459	0.0683526	0.065879	0.0531396
3920.21	0.155103	0.140736	0.150495	0.177712	0.18122	0.160308	0.145582	0.123317	0.137977	0.130659	0.134557	0.15318	0.12802	0.111998	0.120035	0.121763	0.128209	0.119927	0.113576	0.0777302	0.0723958	0.0683181	0.065835	0.0530986
3919.5	0.155012	0.140669	0.150419	0.177632	0.181125	0.160219	0.14548	0.123253	0.137905	0.130576	0.134488	0.153112	0.127913	0.11192	0.119961	0.121683	0.12812	0.119863	0.113514	0.0776705	0.0723403	0.0682806	0.0657856	0.0530591
3918.78	0.15492	0.140601	0.150344	0.177554	0.181029	0.160131	0.145382	0.123194	0.137833	0.130494	0.134422	0.153043	0.127805	0.111844	0.119886	0.121604	0.128031	0.119796	0.113453	0.0776089	0.0722827	0.06824	0.0657335	0.0530189
3918.07	0.154821	0.140523	0.150259	0.177469	0.180926	0.160036	0.145272	0.123121	0.137751	0.130395	0.134348	0.152973	0.127694	0.111756	0.119806	0.121517	0.12794	0.119729	0.113382	0.0775403	0.072223	0.0681951	0.0656812	0.0529733
3917.36	0.154718	0.14044	0.150169	0.17738	0.180818	0.159936	0.145154	0.123038	0.137665	0.130285	0.134266	0.152901	0.127584	0.11166	0.119721	0.121426	0.127846	0.119665	0.113304	0.0774677	0.0721615	0.0681467	0.0656297	0.0529253
3916.64	0.154626	0.140371	0.150092	0.177301	0.180718	0.159844	0.145059	0.122978	0.137593	0.130202	0.134194	0.15283	0.127486	0.111583	0.119644	0.121354	0.127756	0.119604	0.11324	0.077406	0.072104	0.0681014	0.0655814	0.0528858
3915.93	0.154551	0.140322	0.150036	0.177239	0.180634	0.159769	0.144999	0.122953	0.137543	0.130158	0.134143	0.152763	0.127408	0.111539	0.119582	0.121306	0.127677	0.11955	0.1132	0.0773636	0.072055	0.0680642	0.0655378	0.0528587
3915.22	0.154477	0.140278	0.149984	0.177182	0.180555	0.159699	0.144949	0.122935	0.137497	0.130123	0.134097	0.152698	0.127341	0.111504	0.119525	0.121265	0.127605	0.119497	0.113169	0.0773288	0.0720087	0.0680297	0.0654957	0.0528328
3914.5	0.154389	0.140224	0.149921	0.177117	0.180468	0.159619	0.144885	0.122898	0.13744	0.130068	0.134043	0.152628	0.127267	0.111452	0.119459	0.121208	0.127527	0.119441	0.113127	0.0772838	0.0719555	0.0679878	0.0654495	0.0527969
3913.79	0.154284	0.140154	0.149846	0.17704	0.180367	0.159526	0.144803	0.122842	0.137371	0.129991	0.133979	0.152552	0.127184	0.111377	0.119383	0.121133	0.127443	0.119377	0.113067	0.0772233	0.0718933	0.0679355	0.0653979	0.0527515
3913.08	0.154175	0.140077	0.149766	0.176957	0.180258	0.159429	0.144713	0.122778	0.137294	0.1299	0.13391	0.152474	0.127096	0.11129	0.119302	0.121048	0.127353	0.11931	0.112998	0.0771534	0.0718252	0.0678769	0.0653421	0.0527045
3912.37	0.154071	0.139999	0.149687	0.176875	0.180151	0.159336	0.144627	0.122719	0.137218	0.129809	0.13384	0.152399	0.127009	0.111207	0.119223	0.120964	0.127264	0.119244	0.112929	0.0770849	0.0717554	0.0678187	0.0652863	0.0526616
3911.65	0.153975	0.139924	0.149612	0.176797	0.180051	0.15925	0.144552	0.122669	0.137147	0.129724	0.133774	0.15233	0.126931	0.111134	0.11915	0.120887	0.12718	0.119183	0.112866	0.0770251	0.0716887	0.0677655	0.0652355	0.0526238
3910.94	0.153881	0.139853	0.149544	0.176722	0.179957	0.159169	0.144484	0.122628	0.137082	0.129649	0.133712	0.152264	0.126864	0.111069	0.119083	0.120817	0.127104	0.119127	0.112809	0.0769722	0.0716267	0.0677165	0.0651899	0.052588
3910.23	0.153786	0.139782	0.149476	0.176648	0.179864	0.159085	0.144416	0.122587	0.137016	0.129576	0.133651	0.152197	0.126799	0.111005	0.119015	0.120748	0.12703	0.119072	0.112751	0.0769184	0.0715657	0.0676672	0.0651443	0.0525507
3909.51	0.153687	0.139711	0.149404	0.176571	0.179767	0.158996	0.144343	0.122542	0.136948	0.129498	0.133587	0.152126	0.12673	0.110934	0.118942	0.120672	0.126956	0.119012	0.112688	0.0768585	0.0715008	0.0676144	0.0650948	0.0525114
3908.8	0.153585	0.139639	0.149328	0.176492	0.179669	0.158905	0.144267	0.122491	0.136875	0.129414	0.133519	0.15205	0.12666	0.110857	0.118863	0.120589	0.126879	0.11895	0.112621	0.0767948	0.0714307	0.0675576	0.0650429	0.0524718
3908.09	0.153481	0.139564	0.149247	0.176411	0.179568	0.158814	0.144186	0.122432	0.136799	0.129321	0.133446	0.151974	0.126593	0.110774	0.118785	0.120501	0.1268	0.118889	0.112551	0.076731	0.0713596	0.0674985	0.0649922	0.0524331
3907.37	0.153376	0.139483	0.149163	0.176326	0.179463	0.158721	0.1441	0.122361	0.136718	0.129218	0.133368	0.151901	0.12653	0.110682	0.118707	0.120408	0.126721	0.118836	0.112478	0.0766676	0.0712917	0.067439	0.0649444	0.0523931
3906.66	0.153269	0.139395	0.149074	0.176237	0.179353	0.158624	0.144004	0.122282	0.136633	0.129103	0.133284	0.151828	0.126465	0.110582	0.118627	0.120308	0.126642	0.118788	0.112399	0.0766002	0.0712254	0.0673779	0.0648974	0.0523478
3905.95	0.153155	0.139301	0.148977	0.176143	0.179236	0.158518	0.143902	0.122198	0.13654	0.128978	0.133196	0.151754	0.126389	0.110474	0.11854	0.120195	0.126561	0.118735	0.112314	0.0765225	0.0711522	0.0673106	0.0648454	0.0522927
3905.24	0.153028	0.139203	0.148875	0.176046	0.179117	0.158404	0.143796	0.122115	0.136439	0.128846	0.133106	0.151676	0.126297	0.110358	0.118442	0.120073	0.126474	0.118668	0.11222	0.0764335	0.071067	0.0672336	0.064785	0.0522279
3904.52	0.152903	0.139108	0.148777	0.175952	0.179002	0.158293	0.143703	0.122042	0.136343	0.128722	0.133021	0.151597	0.126207	0.11025	0.118345	0.119958	0.126388	0.118597	0.112131	0.0763467	0.0709797	0.0671536	0.0647224	0.0521654
3903.81	0.152799	0.139029	0.148699	0.175871	0.178905	0.158203	0.143638	0.121991	0.136267	0.128632	0.132954	0.151525	0.126143	0.110168	0.118267	0.119872	0.126317	0.118539	0.112062	0.0762828	0.0709102	0.067086	0.0646714	0.0521221
3903.1	0.152717	0.138963	0.148637	0.175803	0.178822	0.158135	0.143593	0.121956	0.136207	0.128572	0.1329	0.151464	0.12611	0.11011	0.118209	0.119812	0.126262	0.118499	0.112012	0.0762424	0.070863	0.0670362	0.0646365	0.0520982
3902.38	0.152635	0.138898	0.148579	0.175738	0.178742	0.158071	0.143551	0.121922	0.136149	0.128519	0.132849	0.151404	0.126084	0.110055	0.118154	0.119754	0.126212	0.118462	0.111964	0.0762061	0.070819	0.0669909	0.0646055	0.0520781
3901.67	0.152547	0.138833	0.148521	0.175675	0.178661	0.158006	0.143517	0.12189	0.136092	0.12847	0.132797	0.15134	0.126052	0.110003	0.118096	0.119695	0.126157	0.118413	0.111914	0.0761648	0.070765	0.0669394	0.0645687	0.0520547
3900.96	0.152464	0.13877	0.148465	0.175613	0.178586	0.157941	0.14349	0.12186	0.136041	0.128426	0.132749	0.151276	0.126021	0.109957	0.11804	0.119641	0.126106	0.118363	0.111866	0.0761232	0.0707089	0.066886	0.0645304	0.0520313
3900.24	0.152386	0.138705	0.148403	0.175547	0.17851	0.157873	0.143449	0.121818	0.135984	0.128364	0.132696	0.151212	0.125991	0.109906	0.117984	0.119581	0.126057	0.118321	0.111811	0.0760781	0.0706552	0.066833	0.0644928	0.0520038
3899.53	0.152301	0.138631	0.148332	0.175473	0.178427	0.157795	0.14339	0.121763	0.135918	0.128282	0.132633	0.151145	0.125951	0.109839	0.117921	0.119506	0.126005	0.118276	0.111746	0.0760258	0.0705965	0.0667749	0.0644511	0.0519686
3898.82	0.152217	0.138566	0.148271	0.175408	0.178352	0.157722	0.143351	0.121728	0.135863	0.128225	0.13258	0.151074	0.125913	0.109784	0.117863	0.11944	0.125956	0.118224	0.111694	0.0759833	0.0705377	0.0667159	0.0644092	0.0519395
3898.1	0.152151	0.138523	0.148234	0.175364	0.178295	0.157671	0.143355	0.121726	0.135832	0.128215	0.132551	0.151011	0.125897	0.109763	0.117824	0.119403	0.12592	0.118175	0.111672	0.0759638	0.0704928	0.0666676	0.0643772	0.0519294
3897.39	0.152094	0.138487	0.148202	0.175325	0.178245	0.157632	0.143372	0.121729	0.135807	0.128217	0.132528	0.150953	0.125894	0.109754	0.117793	0.119375	0.12589	0.118135	0.111661	0.0759504	0.0704579	0.066628	0.0643526	0.0519269
3896.68	0.15203	0.13844	0.148162	0.175278	0.178187	0.157587	0.143371	0.121711	0.13577	0.128194	0.132496	0.150897	0.125881	0.109732	0.117756	0.119333	0.125856	0.118095	0.111635	0.0759245	0.0704182	0.066586	0.0643256	0.0519156
3895.97	0.151956	0.138382	0.14811	0.175221	0.178121	0.157533	0.143347	0.121676	0.13572	0.128147	0.132449	0.15084	0.125855	0.109692	0.11771	0.119278	0.125818	0.118053	0.111588	0.0758883	0.0703712	0.0665388	0.0642964	0.0518943
3895.25	0.151881	0.138318	0.148052	0.175157	0.178052	0.157474	0.143309	0.121631	0.135663	0.12809	0.132396	0.150785	0.125824	0.109641	0.117659	0.11922	0.12578	0.118014	0.11153	0.0758514	0.070324	0.0664906	0.0642696	0.0518693
3894.54	0.151808	0.138254	0.147992	0.175092	0.177986	0.157416	0.143266	0.121583	0.135605	0.128032	0.132342	0.15073	0.125797	0.109587	0.117606	0.119161	0.125745	0.117977	0.111471	0.075816	0.0702799	0.0664435	0.0642454	0.0518442
3893.83	0.151738	0.138191	0.147933	0.175026	0.177922	0.157357	0.143221	0.121534	0.135547	0.127972	0.13229	0.150675	0.125773	0.109532	0.117553	0.1191	0.12571	0.117937	0.111417	0.0757795	0.0702378	0.0663975	0.0642205	0.0518188
3893.11	0.151663	0.138124	0.14787	0.174959	0.177856	0.157296	0.143172	0.12148	0.135485	0.127901	0.132238	0.150617	0.125743	0.10947	0.117496	0.119031	0.125671	0.117892	0.111361	0.0757342	0.0701927	0.0663498	0.0641911	0.0517891
3892.4	0.151575	0.13805	0.147798	0.174884	0.177783	0.157225	0.143111	0.121413	0.135411	0.127811	0.132176	0.150557	0.125696	0.109392	0.117429	0.118945	0.125623	0.117838	0.111291	0.0756738	0.0701393	0.0662959	0.0641543	0.0517499
3891.69	0.151484	0.137974	0.147724	0.174808	0.177707	0.157152	0.143051	0.121341	0.135335	0.12772	0.13211	0.150498	0.125641	0.109311	0.117363	0.118857	0.125574	0.11778	0.111217	0.0756115	0.0700826	0.0662395	0.0641148	0.0517084
3890.97	0.151411	0.137918	0.147671	0.174751	0.17765	0.157098	0.143029	0.1213	0.135286	0.127677	0.132063	0.150443	0.125606	0.109266	0.117318	0.118801	0.125537	0.117729	0.111169	0.0755786	0.0700385	0.0661939	0.0640835	0.0516852
3890.26	0.151366	0.137886	0.147643	0.174715	0.177616	0.15707	0.143043	0.121294	0.135267	0.127686	0.132041	0.150395	0.125602	0.109265	0.117297	0.118784	0.125518	0.117692	0.111152	0.075582	0.0700149	0.0661663	0.064067	0.0516864
3889.55	0.151333	0.137856	0.147616	0.174681	0.177586	0.157049	0.14305	0.121285	0.135251	0.127695	0.132018	0.150348	0.125608	0.109268	0.117279	0.118772	0.125505	0.117666	0.111137	0.0755919	0.070001	0.0661467	0.0640584	0.0516926
3888.84	0.151292	0.137814	0.147575	0.174635	0.177547	0.157017	0.143031	0.121253	0.135218	0.127674	0.131985	0.150296	0.125596	0.109247	0.117245	0.11874	0.125487	0.117635	0.111105	0.075583	0.0699812	0.0661206	0.0640458	0.051686
3888.12	0.151237	0.13776	0.14752	0.174576	0.177496	0.15697	0.142994	0.121204	0.135167	0.127625	0.131941	0.150244	0.125564	0.109205	0.117198	0.118687	0.125462	0.117593	0.111057	0.0755545	0.0699523	0.0660856	0.0640267	0.0516652
3887.41	0.151167	0.137697	0.147456	0.174509	0.177436	0.156913	0.142944	0.121143	0.135102	0.127553	0.131891	0.150196	0.125516	0.109146	0.117141	0.118619	0.12543	0.117543	0.110997	0.0755114	0.069914	0.0660437	0.0640014	0.0516345
3886.7	0.15108	0.137623	0.14738	0.174434	0.177367	0.156843	0.142876	0.121069	0.135021	0.127457	0.131829	0.150149	0.125451	0.109066	0.117073	0.118535	0.125389	0.117486	0.110922	0.0754525	0.069864	0.0659939	0.0639681	0.0515949
3885.98	0.150994	0.137545	0.147306	0.174359	0.177298	0.156774	0.1428	0.12099	0.134942	0.127363	0.131764	0.150098	0.125385	0.108985	0.117005	0.118451	0.125345	0.117428	0.110846	0.0753928	0.0698119	0.065943	0.0639327	0.0515564
3885.27	0.150942	0.137494	0.147262	0.174307	0.177254	0.156733	0.142766	0.120945	0.1349	0.127332	0.131725	0.150049	0.12535	0.108951	0.116968	0.118411	0.125318	0.117387	0.110808	0.075368	0.0697828	0.0659105	0.0639109	0.0515428
3884.56	0.150932	0.13747	0.147246	0.174276	0.177233	0.156722	0.142768	0.120926	0.134892	0.127353	0.131706	0.150007	0.125358	0.108962	0.116963	0.118413	0.125312	0.117372	0.110805	0.075381	0.0697863	0.0659039	0.0639112	0.0515556
3883.84	0.150931	0.137448	0.147226	0.17424	0.177211	0.156715	0.142767	0.120898	0.134884	0.127364	0.131682	0.149968	0.125379	0.108974	0.11696	0.118417	0.125311	0.117368	0.110802	0.0753986	0.0698	0.065905	0.0639196	0.0515709
3883.13	0.150917	0.137416	0.147193	0.174196	0.177181	0.156697	0.142751	0.120858	0.134861	0.127349	0.131648	0.149928	0.125381	0.108967	0.116943	0.118401	0.125301	0.117355	0.110782	0.0754024	0.069802	0.0658956	0.0639211	0.0515743
3882.42	0.150887	0.137372	0.147146	0.174143	0.177142	0.156666	0.142717	0.120806	0.134819	0.127308	0.131606	0.149889	0.125361	0.108939	0.116913	0.118362	0.125282	0.117331	0.11074	0.0753905	0.0697914	0.0658751	0.0639135	0.0515638
3881.71	0.150845	0.137312	0.147082	0.174077	0.17709	0.156618	0.142649	0.120725	0.134756	0.127234	0.131548	0.149849	0.125318	0.10888	0.116869	0.118296	0.125251	0.117303	0.110671	0.0753597	0.0697736	0.0658492	0.0638991	0.0515385
3880.99	0.150794	0.137243	0.147008	0.174	0.177028	0.15656	0.142556	0.120621	0.13468	0.127138	0.131478	0.149807	0.125262	0.108799	0.116815	0.118215	0.125212	0.117272	0.110587	0.0753154	0.0697514	0.0658227	0.0638807	0.0515043
3880.28	0.150748	0.137192	0.146955	0.173939	0.17698	0.156516	0.142495	0.120549	0.134626	0.127082	0.131429	0.149765	0.125216	0.108748	0.116772	0.118161	0.125179	0.117235	0.110529	0.0752881	0.0697316	0.0658026	0.063865	0.0514823
3879.57	0.150723	0.137177	0.146942	0.173911	0.176965	0.156503	0.142507	0.120549	0.134616	0.12711	0.131426	0.149729	0.125198	0.108763	0.116756	0.118162	0.125164	0.117198	0.110526	0.0753013	0.0697235	0.0657942	0.0638587	0.0514884
3878.85	0.150713	0.137177	0.146946	0.1739	0.176965	0.156505	0.142548	0.120577	0.134626	0.127171	0.131439	0.149698	0.125196	0.108809	0.116756	0.118187	0.125162	0.117167	0.11055	0.075335	0.069727	0.0657942	0.0638601	0.0515089
3878.14	0.150697	0.137163	0.146933	0.173879	0.176953	0.156497	0.142559	0.120577	0.13462	0.127203	0.131434	0.149663	0.125183	0.108833	0.116748	0.118194	0.125156	0.117135	0.110558	0.0753536	0.0697295	0.0657918	0.0638588	0.0515195
3877.43	0.150664	0.137129	0.146899	0.173838	0.176922	0.15647	0.142532	0.120541	0.13459	0.127193	0.131405	0.149622	0.125148	0.108822	0.116724	0.118174	0.125136	0.117096	0.110537	0.075345	0.0697215	0.065782	0.0638496	0.0515123
3876.71	0.150623	0.137083	0.146852	0.173783	0.176881	0.156431	0.142481	0.120484	0.134545	0.127155	0.13136	0.149578	0.1251	0.10879	0.116689	0.118137	0.125107	0.117057	0.110498	0.0753187	0.0697052	0.065768	0.0638369	0.0514946
3876	0.150583	0.137033	0.146797	0.173721	0.176835	0.156387	0.142413	0.120412	0.134492	0.127095	0.131305	0.149537	0.125048	0.108745	0.116649	0.118091	0.125073	0.117024	0.110448	0.0752843	0.0696863	0.0657526	0.063825	0.0514731
3875.29	0.150544	0.136978	0.146734	0.173652	0.176786	0.156338	0.142324	0.120319	0.134429	0.127009	0.13124	0.149499	0.12499	0.108685	0.116604	0.118033	0.125038	0.116995	0.110386	0.075245	0.0696678	0.0657345	0.0638131	0.0514476
3874.58	0.150506	0.136924	0.14667	0.173583	0.176736	0.156292	0.142231	0.12022	0.134365	0.126921	0.131173	0.149461	0.124933	0.108618	0.11656	0.117974	0.125002	0.116967	0.110322	0.0752108	0.069654	0.0657159	0.0638017	0.0514222
3873.86	0.150476	0.136887	0.146626	0.17353	0.176699	0.156261	0.142176	0.120159	0.13432	0.12688	0.13113	0.149421	0.124887	0.108581	0.11653	0.117941	0.12497	0.116935	0.110285	0.0751994	0.0696476	0.0657033	0.0637927	0.0514096
3873.15	0.150455	0.136867	0.146601	0.173494	0.176674	0.156245	0.142162	0.120141	0.134298	0.126887	0.131114	0.149381	0.12485	0.108579	0.116516	0.117936	0.124944	0.1169	0.110275	0.0752097	0.069645	0.0656983	0.0637859	0.0514116
3872.44	0.150431	0.136843	0.146576	0.173459	0.176643	0.156224	0.142146	0.120125	0.134274	0.126889	0.1311	0.149341	0.124805	0.108577	0.116498	0.117928	0.124917	0.11686	0.110262	0.0752158	0.069637	0.0656934	0.0637744	0.0514117
3871.72	0.150384	0.136804	0.146535	0.173412	0.1766	0.156181	0.142102	0.120093	0.134227	0.126857	0.131072	0.149302	0.124729	0.108547	0.116461	0.117891	0.124882	0.1168	0.110228	0.075193	0.0696133	0.0656775	0.063747	0.0513922
3871.01	0.150309	0.136748	0.146475	0.173347	0.176541	0.156113	0.142023	0.120035	0.134152	0.126783	0.131023	0.149262	0.124622	0.108483	0.116397	0.11782	0.124832	0.11672	0.110169	0.0751345	0.0695738	0.0656467	0.0637033	0.0513481
3870.3	0.150236	0.136683	0.146402	0.173269	0.176477	0.156039	0.141915	0.119947	0.134069	0.126685	0.130956	0.14922	0.124519	0.108399	0.116328	0.117736	0.124775	0.116651	0.110094	0.075066	0.0695401	0.0656147	0.063664	0.0512978
3869.58	0.150204	0.136643	0.146351	0.173208	0.176437	0.155996	0.141839	0.119874	0.134025	0.126639	0.130902	0.149183	0.124467	0.108356	0.11629	0.117696	0.124735	0.116622	0.11005	0.0750407	0.0695403	0.0656057	0.0636533	0.0512786
3868.87	0.150216	0.136639	0.146337	0.173181	0.176429	0.155995	0.141827	0.119848	0.134032	0.126677	0.130885	0.149153	0.12447	0.10838	0.116295	0.11772	0.124721	0.116627	0.11006	0.0750722	0.0695738	0.0656254	0.0636698	0.0513005
3868.16	0.150239	0.136641	0.146331	0.173163	0.176421	0.156001	0.141829	0.119833	0.134047	0.12673	0.130876	0.149124	0.124484	0.108419	0.116308	0.117757	0.124712	0.116639	0.110084	0.0751155	0.0696113	0.0656534	0.0636907	0.0513328
3867.44	0.150239	0.136624	0.146309	0.173133	0.176395	0.15599	0.14181	0.119805	0.134034	0.126745	0.130856	0.14909	0.124468	0.108432	0.116301	0.117767	0.12469	0.11663	0.110086	0.0751322	0.069627	0.0656689	0.0636957	0.0513474
3866.73	0.150206	0.136583	0.146264	0.173081	0.176351	0.155954	0.141759	0.119756	0.133986	0.126708	0.130819	0.149051	0.124407	0.108404	0.116265	0.117738	0.124649	0.116592	0.110052	0.0751127	0.069615	0.0656651	0.0636795	0.051334
3866.02	0.15015	0.136522	0.146195	0.17301	0.176288	0.155895	0.141666	0.119678	0.133908	0.126621	0.130759	0.149005	0.124313	0.108335	0.116205	0.117672	0.124591	0.116534	0.109984	0.0750654	0.0695837	0.0656473	0.0636481	0.0512954
3865.31	0.150099	0.136458	0.146122	0.172933	0.176222	0.155829	0.14155	0.119586	0.13383	0.126522	0.130687	0.148958	0.124221	0.108253	0.116144	0.117597	0.12453	0.116479	0.109909	0.0750171	0.069554	0.0656297	0.0636177	0.0512524
3864.59	0.150074	0.136418	0.146077	0.172879	0.176175	0.155784	0.141465	0.119526	0.133788	0.126477	0.13064	0.148916	0.124161	0.10821	0.116109	0.117561	0.124484	0.116441	0.109872	0.0750004	0.0695444	0.0656259	0.0636029	0.0512347
3863.88	0.150068	0.136402	0.146055	0.172844	0.176147	0.15576	0.141423	0.119501	0.133775	0.12648	0.130617	0.148882	0.124129	0.10821	0.116097	0.117561	0.124453	0.116421	0.10987	0.0750105	0.0695513	0.0656343	0.063603	0.0512421
3863.17	0.150055	0.136383	0.146028	0.172806	0.176113	0.155733	0.141382	0.119472	0.133756	0.126473	0.130591	0.148847	0.124092	0.108208	0.116083	0.117555	0.124421	0.116404	0.109863	0.0750135	0.0695546	0.0656405	0.0636021	0.0512465
3862.45	0.150024	0.13635	0.145986	0.172754	0.176065	0.155693	0.141323	0.119426	0.133715	0.126437	0.130551	0.148809	0.124037	0.108188	0.116052	0.117528	0.124379	0.116375	0.109834	0.0749949	0.0695442	0.0656364	0.063589	0.0512331
3861.74	0.149986	0.136315	0.145943	0.172702	0.176015	0.155648	0.141268	0.119379	0.133672	0.1264	0.130511	0.148766	0.123974	0.108169	0.116019	0.117501	0.124332	0.116339	0.109802	0.0749715	0.0695281	0.0656266	0.0635675	0.0512136
3861.03	0.149957	0.136293	0.145914	0.172662	0.175975	0.155613	0.141237	0.119354	0.133645	0.126391	0.130486	0.148723	0.123918	0.108169	0.115995	0.117495	0.124291	0.116304	0.109785	0.0749634	0.0695165	0.0656195	0.0635469	0.0512049
3860.31	0.149934	0.136278	0.145891	0.172627	0.175942	0.155586	0.141219	0.119343	0.13363	0.126397	0.13047	0.148681	0.12387	0.108173	0.115979	0.117499	0.124255	0.116272	0.109778	0.0749666	0.0695101	0.0656164	0.0635311	0.0512054
3859.6	0.149906	0.136256	0.145856	0.172586	0.175902	0.155553	0.141182	0.119321	0.133607	0.126388	0.130445	0.148638	0.12382	0.108154	0.115956	0.11749	0.124213	0.116237	0.10976	0.0749605	0.0695023	0.0656118	0.0635173	0.0512012
3858.89	0.149863	0.136217	0.145802	0.172531	0.175846	0.155506	0.141111	0.119271	0.133563	0.126348	0.130398	0.148591	0.123759	0.108106	0.115917	0.117453	0.124159	0.116199	0.109722	0.0749332	0.0694866	0.0656007	0.0635014	0.0511829
3858.18	0.149809	0.136163	0.145736	0.172464	0.175774	0.155444	0.141009	0.119197	0.133501	0.12628	0.130331	0.14854	0.123687	0.108038	0.115867	0.117395	0.124094	0.11616	0.109666	0.0748912	0.0694628	0.065584	0.0634814	0.0511519
3857.46	0.149754	0.136107	0.145669	0.172394	0.175698	0.155377	0.140902	0.119119	0.133433	0.126202	0.130261	0.148489	0.123609	0.10797	0.115815	0.117334	0.124024	0.116122	0.109606	0.0748496	0.0694361	0.0655658	0.0634565	0.0511183
3856.75	0.149695	0.136059	0.145613	0.172334	0.175631	0.155312	0.140823	0.11907	0.133373	0.126144	0.13021	0.148438	0.123519	0.107917	0.115761	0.117282	0.123954	0.116065	0.109557	0.0748101	0.0694022	0.0655423	0.0634191	0.0510866
3856.04	0.149601	0.136021	0.145571	0.172289	0.175576	0.155239	0.1408	0.119085	0.133313	0.126118	0.130191	0.148388	0.123383	0.107881	0.115688	0.117227	0.123873	0.115949	0.109528	0.0747482	0.0693333	0.0654922	0.0633467	0.0510413
3855.32	0.14944	0.13597	0.145519	0.172237	0.175512	0.155135	0.140794	0.119131	0.133224	0.126079	0.130177	0.148331	0.123169	0.107821	0.11557	0.117128	0.123764	0.115757	0.10949	0.0746304	0.0692056	0.0653971	0.063226	0.0509559
3854.61	0.149259	0.135876	0.14542	0.172139	0.175404	0.154992	0.14069	0.119083	0.133085	0.125935	0.130102	0.148262	0.122934	0.107684	0.115419	0.116958	0.123632	0.115574	0.109384	0.0744656	0.0690589	0.0652848	0.0630984	0.050836
3853.9	0.149163	0.135784	0.145314	0.172026	0.175288	0.154878	0.140517	0.118946	0.132964	0.125762	0.129993	0.148201	0.12281	0.107545	0.115319	0.116816	0.123533	0.115509	0.109263	0.0743556	0.0689869	0.0652277	0.0630382	0.0507577
3853.18	0.149169	0.135753	0.145271	0.171964	0.175226	0.154846	0.140423	0.118867	0.132933	0.125717	0.129938	0.148163	0.122822	0.107518	0.115312	0.116799	0.123498	0.11554	0.109228	0.0743634	0.0690089	0.0652443	0.0630512	0.0507675
3852.47	0.149204	0.135752	0.145259	0.171934	0.175194	0.154848	0.140393	0.118844	0.132947	0.125747	0.129919	0.148128	0.122871	0.107551	0.115339	0.11684	0.123486	0.115585	0.109243	0.074417	0.0690567	0.0652821	0.0630822	0.0508107
3851.76	0.149227	0.135748	0.145247	0.171908	0.175162	0.154845	0.140378	0.118839	0.132962	0.125783	0.129905	0.148083	0.122903	0.107586	0.11536	0.116883	0.123468	0.115609	0.109264	0.074464	0.069091	0.0653103	0.0631036	0.050846
3851.05	0.149245	0.135732	0.145225	0.171875	0.17512	0.154831	0.140345	0.118815	0.132966	0.125796	0.12988	0.148035	0.122931	0.107605	0.115376	0.116918	0.123446	0.115636	0.109273	0.0745013	0.0691205	0.0653355	0.0631243	0.050872
3850.33	0.149255	0.1357	0.145187	0.171827	0.175064	0.154801	0.140282	0.118762	0.13295	0.125774	0.129835	0.147985	0.122948	0.107596	0.115381	0.116933	0.123416	0.115665	0.109257	0.0745207	0.0691432	0.065355	0.0631402	0.0508859
3849.62	0.149239	0.135662	0.145141	0.171774	0.175	0.154756	0.140218	0.118714	0.132916	0.125741	0.129789	0.147934	0.122934	0.107571	0.115365	0.116924	0.123373	0.115664	0.109229	0.0745145	0.0691442	0.0653554	0.0631353	0.0508838
3848.91	0.1492	0.135628	0.145098	0.171725	0.174938	0.154706	0.140172	0.118693	0.132879	0.125717	0.129757	0.147884	0.122894	0.107546	0.115333	0.1169	0.12332	0.115634	0.109204	0.0744932	0.0691277	0.0653385	0.0631129	0.0508724
3848.19	0.149155	0.135598	0.145059	0.171679	0.174877	0.154655	0.140137	0.118682	0.132845	0.125697	0.129732	0.147836	0.122851	0.107523	0.115296	0.116872	0.123267	0.115597	0.109183	0.0744706	0.0691071	0.0653165	0.0630869	0.0508602
3847.48	0.14911	0.135564	0.14502	0.171631	0.174811	0.154602	0.140097	0.118667	0.13281	0.125665	0.129701	0.147787	0.122807	0.107494	0.115259	0.11684	0.123212	0.115562	0.109158	0.0744474	0.0690833	0.0652937	0.0630606	0.0508467
3846.77	0.149056	0.13552	0.144973	0.171575	0.174738	0.154539	0.140041	0.118636	0.132766	0.125612	0.129655	0.147736	0.122755	0.107456	0.115215	0.116798	0.123151	0.115523	0.109121	0.0744158	0.0690502	0.0652681	0.063031	0.0508281
3846.05	0.14899	0.135466	0.144916	0.171509	0.174659	0.154467	0.139966	0.118588	0.13271	0.12554	0.129594	0.147681	0.122695	0.107406	0.115162	0.116742	0.123083	0.115478	0.109072	0.0743715	0.0690074	0.0652387	0.0629975	0.0508022
3845.34	0.148918	0.135405	0.144849	0.171435	0.174574	0.154387	0.139875	0.118527	0.132643	0.125451	0.129523	0.147623	0.122634	0.107343	0.115104	0.116674	0.123011	0.115432	0.109012	0.0743152	0.0689596	0.0652062	0.0629621	0.0507678
3844.63	0.148847	0.135339	0.144776	0.171356	0.174486	0.154303	0.13978	0.118459	0.132567	0.125354	0.129449	0.147564	0.122581	0.107271	0.115045	0.1166	0.12294	0.11539	0.108947	0.0742541	0.0689124	0.0651725	0.0629274	0.0507268
3843.92	0.148784	0.13528	0.144709	0.171283	0.174401	0.154225	0.139701	0.118401	0.1325	0.125271	0.129387	0.147505	0.122538	0.107205	0.114994	0.116536	0.122875	0.115356	0.108891	0.0742027	0.0688704	0.0651402	0.0628956	0.0506888
3843.2	0.148729	0.135236	0.144658	0.171222	0.174328	0.154159	0.139654	0.118372	0.132453	0.125224	0.129345	0.147449	0.122504	0.107158	0.11495	0.116492	0.122819	0.115321	0.108854	0.0741693	0.0688335	0.0651085	0.0628652	0.0506624
3842.49	0.148673	0.135196	0.144612	0.171166	0.174257	0.154096	0.139613	0.118352	0.132412	0.125186	0.129308	0.147394	0.122469	0.107112	0.114903	0.116447	0.122763	0.115279	0.10882	0.0741396	0.0687971	0.0650728	0.0628317	0.0506404
3841.78	0.14861	0.135143	0.144552	0.171099	0.174172	0.154023	0.139545	0.118307	0.132354	0.125116	0.129254	0.147337	0.122426	0.107045	0.114843	0.116379	0.122699	0.115233	0.108766	0.0740942	0.0687566	0.0650313	0.0627928	0.0506094
3841.06	0.148544	0.135078	0.14448	0.171023	0.174077	0.153943	0.139455	0.11824	0.132281	0.125017	0.129184	0.147277	0.122381	0.106965	0.11478	0.116299	0.12263	0.115189	0.108697	0.0740361	0.0687148	0.0649906	0.0627528	0.0505712
3840.35	0.148482	0.13502	0.144418	0.170956	0.173991	0.153872	0.139388	0.118192	0.132216	0.124942	0.129127	0.14722	0.122339	0.106907	0.114726	0.116239	0.122568	0.115145	0.108641	0.0739837	0.0686729	0.064954	0.0627115	0.0505386
3839.64	0.148407	0.134978	0.144375	0.170908	0.173925	0.153809	0.139371	0.118198	0.132163	0.124916	0.129099	0.147163	0.122271	0.10688	0.114673	0.116196	0.122509	0.115071	0.108611	0.0739341	0.068613	0.0649058	0.0626526	0.050506
3838.92	0.148295	0.134939	0.144337	0.170867	0.173865	0.153736	0.139384	0.118245	0.132106	0.124906	0.129085	0.147101	0.122157	0.106856	0.114601	0.116137	0.122437	0.114949	0.108585	0.0738672	0.0685192	0.0648306	0.0625655	0.0504559
3838.21	0.148181	0.134895	0.144298	0.17082	0.173802	0.153659	0.13939	0.118284	0.132048	0.124881	0.129066	0.147038	0.122043	0.106822	0.114528	0.116067	0.122362	0.114831	0.108551	0.0737975	0.0684246	0.0647537	0.0624829	0.0504006
3837.5	0.14813	0.134861	0.14427	0.170778	0.17375	0.153611	0.139387	0.118294	0.13202	0.124867	0.129044	0.146988	0.12202	0.10681	0.1145	0.116037	0.122319	0.114797	0.108531	0.0737772	0.0683925	0.0647261	0.0624587	0.0503838
3836.78	0.148142	0.134834	0.144243	0.170734	0.1737	0.153589	0.13936	0.118258	0.132015	0.124853	0.12901	0.146949	0.122084	0.106809	0.114513	0.116047	0.122309	0.114848	0.108521	0.0738014	0.0684222	0.0647473	0.0624894	0.0504042
3836.07	0.148147	0.13479	0.144194	0.170673	0.17363	0.153551	0.139295	0.118182	0.131991	0.124796	0.128951	0.146904	0.122142	0.106778	0.114512	0.116035	0.122292	0.1149	0.108489	0.0738096	0.0684465	0.0647632	0.0625162	0.0504152
3835.36	0.148109	0.134736	0.144134	0.170608	0.173548	0.153492	0.139231	0.118117	0.131945	0.124721	0.128888	0.146849	0.122147	0.106728	0.114483	0.115991	0.122252	0.114899	0.108442	0.0737839	0.0684296	0.0647451	0.0625068	0.0504019
3834.65	0.148053	0.13469	0.144086	0.170555	0.173472	0.153435	0.1392	0.118094	0.131902	0.124674	0.128845	0.146792	0.122131	0.106696	0.114449	0.115951	0.122207	0.114866	0.108406	0.0737545	0.0683924	0.0647089	0.0624776	0.0503871
3833.93	0.148007	0.134654	0.144052	0.170513	0.173407	0.15339	0.139196	0.118097	0.131873	0.12466	0.12882	0.146738	0.122125	0.106688	0.114424	0.115931	0.122171	0.114832	0.108388	0.0737403	0.0683597	0.064674	0.0624504	0.0503832
3833.22	0.147962	0.134613	0.144012	0.170464	0.17334	0.153342	0.139179	0.118085	0.131837	0.124633	0.128789	0.146684	0.122114	0.106668	0.114395	0.115906	0.122135	0.114801	0.108362	0.0737206	0.0683269	0.0646365	0.0624234	0.0503731
3832.51	0.147904	0.134558	0.143958	0.170402	0.173263	0.153277	0.139135	0.118046	0.131785	0.124571	0.12874	0.146629	0.122084	0.106617	0.114351	0.115856	0.122089	0.114763	0.108314	0.0736796	0.068285	0.0645898	0.0623907	0.0503443
3831.79	0.147846	0.134505	0.143904	0.170338	0.17319	0.153214	0.139088	0.118007	0.131733	0.124509	0.128688	0.146575	0.122059	0.106561	0.114306	0.115799	0.122045	0.114724	0.108264	0.0736378	0.0682454	0.0645453	0.0623606	0.0503136
3831.08	0.147802	0.134475	0.143871	0.170292	0.173138	0.15317	0.139079	0.118005	0.131705	0.124496	0.128658	0.146528	0.12206	0.106541	0.114279	0.115768	0.122015	0.11469	0.108244	0.0736228	0.0682223	0.0645164	0.0623413	0.0503039
3830.37	0.147769	0.134457	0.143851	0.170259	0.173101	0.153138	0.139094	0.118028	0.131693	0.124514	0.128645	0.146484	0.122077	0.106547	0.114265	0.115759	0.121997	0.114659	0.108244	0.0736263	0.068212	0.0644992	0.0623281	0.0503107
3829.65	0.147734	0.134433	0.143823	0.170221	0.173059	0.153101	0.1391	0.118039	0.131674	0.124515	0.128626	0.146437	0.122088	0.106544	0.11425	0.115744	0.121975	0.114629	0.108236	0.0736224	0.0682017	0.0644808	0.0623118	0.0503137
3828.94	0.147691	0.134395	0.143783	0.170173	0.173006	0.153056	0.139087	0.118029	0.131641	0.124486	0.128595	0.146388	0.122087	0.106522	0.114227	0.115716	0.121947	0.114603	0.10821	0.0736042	0.0681855	0.0644556	0.0622916	0.0503041
3828.23	0.147648	0.134346	0.143736	0.170117	0.172946	0.153007	0.13906	0.118001	0.131596	0.124435	0.128552	0.146341	0.122081	0.106484	0.114198	0.115678	0.121917	0.114582	0.108169	0.0735788	0.0681651	0.0644261	0.0622726	0.0502854
3827.52	0.147608	0.134295	0.143689	0.17006	0.172886	0.15296	0.139025	0.117964	0.13155	0.124378	0.128505	0.146297	0.12208	0.106443	0.114167	0.115637	0.12189	0.114565	0.108123	0.0735528	0.0681422	0.0643954	0.0622572	0.0502651
3826.8	0.147571	0.13425	0.14365	0.17001	0.172833	0.152916	0.138999	0.117935	0.131511	0.124336	0.128463	0.146255	0.122083	0.106412	0.114139	0.115602	0.121866	0.114544	0.108087	0.0735311	0.0681178	0.0643656	0.062244	0.0502502
3826.09	0.147537	0.134218	0.143621	0.169969	0.172789	0.152878	0.138993	0.117927	0.131486	0.12432	0.128436	0.146211	0.122088	0.106401	0.114116	0.115578	0.121844	0.114515	0.108066	0.0735163	0.0680936	0.064338	0.0622312	0.050243
3825.38	0.147501	0.13419	0.143592	0.169928	0.172747	0.152841	0.138995	0.117927	0.131465	0.124317	0.128415	0.146163	0.122091	0.106394	0.114095	0.115557	0.12182	0.11448	0.108049	0.0735056	0.0680703	0.0643116	0.0622179	0.0502385
3824.66	0.147461	0.134157	0.143557	0.169881	0.1727	0.152801	0.138989	0.117918	0.131437	0.124303	0.12839	0.146114	0.122088	0.106378	0.114067	0.115527	0.121795	0.114443	0.108023	0.0734935	0.0680466	0.0642848	0.0622037	0.050231
3823.95	0.147415	0.134114	0.143514	0.169829	0.172645	0.152756	0.138973	0.117895	0.131397	0.124268	0.128354	0.146065	0.122075	0.106349	0.114031	0.115486	0.121767	0.114407	0.107985	0.0734724	0.0680175	0.0642544	0.062185	0.0502166
3823.24	0.147356	0.13406	0.143462	0.16977	0.172579	0.152699	0.138944	0.117857	0.13134	0.124201	0.128305	0.146017	0.122036	0.106304	0.113985	0.115431	0.121734	0.114363	0.107933	0.0734283	0.0679745	0.0642129	0.0621538	0.0501878
3822.52	0.147281	0.133987	0.143393	0.169697	0.172495	0.152622	0.138886	0.117789	0.131259	0.124086	0.128233	0.145966	0.121971	0.106228	0.113927	0.115354	0.121693	0.114313	0.107857	0.0733516	0.0679163	0.0641569	0.0621094	0.0501376
3821.81	0.147213	0.133905	0.14331	0.169612	0.172403	0.15254	0.138796	0.117687	0.131165	0.12394	0.128144	0.145913	0.121915	0.106127	0.113869	0.115262	0.121649	0.114276	0.107765	0.0732669	0.067865	0.0641026	0.0620708	0.0500809
3821.1	0.14718	0.133851	0.143255	0.169547	0.172343	0.152495	0.138743	0.117619	0.131109	0.12386	0.128086	0.14587	0.121913	0.106073	0.113844	0.11521	0.121627	0.114262	0.107714	0.0732344	0.0678499	0.0640769	0.0620595	0.0500568
3820.39	0.14718	0.133849	0.143253	0.169528	0.172334	0.152501	0.138783	0.117647	0.131119	0.123911	0.128092	0.145839	0.121964	0.106115	0.113864	0.115233	0.121637	0.114261	0.107739	0.0732781	0.0678715	0.0640845	0.0620735	0.0500829
3819.67	0.14719	0.133864	0.14327	0.169524	0.172342	0.152523	0.138856	0.117709	0.131156	0.124012	0.128118	0.145811	0.122028	0.106193	0.113897	0.115285	0.121657	0.114263	0.107788	0.0733482	0.0679034	0.0641027	0.0620944	0.0501292
3818.96	0.147186	0.13386	0.143268	0.169505	0.17233	0.152524	0.138896	0.117742	0.131169	0.124072	0.128122	0.145775	0.122065	0.106234	0.113905	0.11531	0.121661	0.114252	0.107805	0.0733889	0.0679165	0.0641065	0.0621028	0.0501598
3818.25	0.147146	0.133833	0.143242	0.169469	0.172295	0.152496	0.138904	0.117751	0.131146	0.12408	0.128104	0.145731	0.12205	0.106225	0.113873	0.115287	0.121637	0.114201	0.107784	0.0733804	0.0678929	0.0640811	0.0620833	0.0501582
3817.53	0.147061	0.133793	0.143204	0.169426	0.172252	0.152443	0.138906	0.117764	0.131094	0.124058	0.12808	0.145684	0.121982	0.106188	0.113807	0.115225	0.121592	0.1141	0.107742	0.0733283	0.0678312	0.0640244	0.0620321	0.050123
3816.82	0.146963	0.13375	0.143164	0.169379	0.172209	0.152383	0.138908	0.117774	0.131032	0.124019	0.128056	0.145642	0.121895	0.106147	0.113736	0.115151	0.121544	0.113989	0.107695	0.0732606	0.0677605	0.0639571	0.0619719	0.0500719
3816.11	0.146916	0.133722	0.143139	0.169339	0.172183	0.152348	0.138917	0.117773	0.130996	0.123998	0.12804	0.145613	0.121865	0.106141	0.113712	0.115123	0.121529	0.113942	0.107672	0.0732339	0.0677366	0.0639242	0.0619491	0.0500494
3815.39	0.146946	0.133718	0.143139	0.169316	0.172179	0.152355	0.138943	0.11777	0.131008	0.124032	0.128042	0.145596	0.121925	0.106187	0.113751	0.11517	0.121556	0.113979	0.107692	0.0732799	0.0677808	0.0639466	0.0619821	0.0500837
3814.68	0.147006	0.13371	0.143133	0.169288	0.172167	0.152369	0.138943	0.117738	0.131028	0.124067	0.128031	0.145573	0.122018	0.106225	0.1138	0.115224	0.121587	0.114046	0.10771	0.0733497	0.0678491	0.0639902	0.0620362	0.050139
3813.97	0.147039	0.133684	0.143107	0.169246	0.172136	0.152363	0.138914	0.117686	0.131026	0.124071	0.128001	0.145538	0.122074	0.106224	0.113816	0.115235	0.121595	0.114076	0.107699	0.0733931	0.0678925	0.0640153	0.062069	0.0501736
3813.26	0.147034	0.133654	0.143076	0.169203	0.172102	0.152344	0.13889	0.117647	0.131008	0.124066	0.127971	0.145499	0.122086	0.106211	0.113803	0.115218	0.121584	0.114059	0.107678	0.0734092	0.0679051	0.0640177	0.0620742	0.0501834
3812.54	0.147014	0.133628	0.143047	0.169164	0.172073	0.152323	0.138879	0.117622	0.130987	0.124059	0.127946	0.145461	0.122079	0.106205	0.113786	0.115202	0.12157	0.114025	0.107661	0.0734139	0.0679054	0.0640133	0.0620704	0.0501824
3811.83	0.146997	0.133606	0.143021	0.169128	0.172046	0.152302	0.138876	0.1176	0.130967	0.124051	0.127923	0.145428	0.122069	0.106207	0.113779	0.115204	0.121563	0.114002	0.107654	0.073418	0.0679048	0.0640118	0.0620708	0.0501815
3811.12	0.146985	0.133584	0.142998	0.169093	0.17202	0.152284	0.138876	0.117579	0.130948	0.124043	0.127901	0.145399	0.122058	0.106215	0.113781	0.115219	0.121564	0.113992	0.107654	0.0734252	0.0679053	0.0640119	0.0620752	0.0501834
3810.4	0.146972	0.133562	0.142974	0.169055	0.171995	0.152267	0.13887	0.117556	0.130926	0.124033	0.127877	0.145372	0.122046	0.10622	0.11378	0.115228	0.121564	0.113985	0.107649	0.0734328	0.0679078	0.0640111	0.0620796	0.0501866
3809.69	0.146953	0.133535	0.142943	0.169009	0.171968	0.152247	0.138845	0.117522	0.130892	0.124015	0.127847	0.145341	0.122029	0.106208	0.113761	0.115206	0.121553	0.113963	0.107622	0.0734287	0.0679072	0.0640048	0.0620782	0.0501845
3808.98	0.146913	0.133496	0.142896	0.168954	0.171931	0.152211	0.1388	0.117479	0.13084	0.123976	0.127809	0.145305	0.121987	0.106166	0.113712	0.115142	0.12152	0.113906	0.107567	0.0733978	0.0678888	0.0639828	0.062061	0.050165
3808.26	0.146848	0.133443	0.142837	0.16889	0.171882	0.152156	0.13874	0.117428	0.130772	0.12391	0.127761	0.145263	0.12191	0.106096	0.11364	0.115048	0.12147	0.113817	0.107494	0.0733393	0.0678469	0.0639423	0.0620254	0.0501223
3807.55	0.146786	0.133389	0.142778	0.168826	0.17183	0.152099	0.138679	0.117372	0.130705	0.123833	0.12771	0.145226	0.121829	0.106031	0.113578	0.114965	0.121425	0.113738	0.107426	0.0732835	0.0678079	0.0639056	0.0619918	0.0500752
3806.84	0.146769	0.13336	0.142746	0.168783	0.1718	0.152076	0.138656	0.117337	0.130676	0.123808	0.127684	0.145201	0.121799	0.106023	0.113566	0.11495	0.121413	0.113715	0.107405	0.0732806	0.0678129	0.0639061	0.0619908	0.0500637
3806.12	0.1468	0.133361	0.142746	0.168763	0.171801	0.15209	0.138675	0.117333	0.130693	0.123857	0.127687	0.145183	0.121831	0.106078	0.113601	0.115006	0.12143	0.11374	0.107433	0.0733361	0.0678657	0.0639452	0.0620253	0.0500986
3805.41	0.146838	0.13336	0.14274	0.168739	0.171798	0.152102	0.138675	0.117315	0.130709	0.123905	0.127682	0.145158	0.121874	0.106124	0.113632	0.115058	0.121442	0.113768	0.107456	0.0733942	0.0679269	0.0639882	0.0620656	0.0501405
3804.7	0.14685	0.133338	0.14271	0.168699	0.171776	0.152091	0.138635	0.117267	0.130697	0.123906	0.127651	0.145126	0.121885	0.106126	0.113633	0.115063	0.121433	0.113767	0.107449	0.0734161	0.0679629	0.0640088	0.0620855	0.0501571
3803.99	0.146831	0.133301	0.142664	0.168648	0.171737	0.152057	0.138575	0.117202	0.130657	0.123866	0.127606	0.14509	0.121852	0.106097	0.113609	0.115037	0.121408	0.113741	0.107419	0.0734015	0.0679672	0.0640052	0.0620805	0.0501452
3803.27	0.146782	0.133256	0.142613	0.168592	0.171687	0.152005	0.13852	0.117141	0.130598	0.123802	0.127559	0.145051	0.121771	0.106054	0.113568	0.114997	0.121371	0.11369	0.107381	0.0733573	0.0679395	0.0639802	0.0620503	0.0501098
3802.56	0.146704	0.133211	0.142564	0.168536	0.171637	0.151941	0.138483	0.117103	0.130527	0.123734	0.12752	0.14501	0.12165	0.106008	0.113508	0.114944	0.121321	0.113607	0.107336	0.0732911	0.0678851	0.0639376	0.0619962	0.0500572
3801.85	0.146632	0.133173	0.142524	0.168487	0.171596	0.151888	0.138454	0.117079	0.130463	0.123683	0.127489	0.144974	0.121539	0.105971	0.113452	0.11489	0.121272	0.113522	0.107291	0.0732363	0.0678405	0.0639038	0.0619467	0.0500122
3801.13	0.146618	0.133161	0.142507	0.168456	0.171579	0.151877	0.138443	0.117069	0.130442	0.123694	0.127478	0.144951	0.121506	0.105982	0.113443	0.114887	0.121252	0.113492	0.107281	0.0732461	0.0678539	0.0639153	0.061944	0.0500157
3800.42	0.14666	0.133164	0.142504	0.168436	0.171576	0.151894	0.138435	0.117051	0.130462	0.123748	0.127474	0.144933	0.121549	0.106032	0.113482	0.114943	0.121263	0.113529	0.107305	0.0733138	0.0679213	0.063967	0.0619901	0.0500656
3799.71	0.146707	0.133157	0.142486	0.168403	0.171561	0.1519	0.138399	0.117002	0.130477	0.123777	0.12745	0.144906	0.121599	0.106065	0.113519	0.115002	0.121275	0.113583	0.107321	0.0733773	0.0679922	0.0640186	0.0620445	0.0501156
3798.99	0.146723	0.133136	0.142453	0.168357	0.171534	0.151882	0.138348	0.116947	0.130468	0.123774	0.127414	0.144871	0.121605	0.106065	0.113526	0.11503	0.121267	0.113603	0.107316	0.0734049	0.0680309	0.064046	0.0620734	0.0501382
3798.28	0.146708	0.133104	0.142409	0.168303	0.171497	0.151849	0.138281	0.116887	0.130432	0.123742	0.12737	0.144832	0.121567	0.106033	0.113501	0.115015	0.121239	0.11358	0.107285	0.0733977	0.0680365	0.0640518	0.0620731	0.0501316
3797.57	0.146677	0.133061	0.142353	0.168237	0.171445	0.151807	0.138189	0.11681	0.130376	0.123681	0.127315	0.144791	0.121503	0.105973	0.113455	0.11496	0.121195	0.113534	0.107227	0.073368	0.0680255	0.0640483	0.0620563	0.0501064
3796.86	0.146645	0.133018	0.142299	0.168173	0.171392	0.151764	0.138096	0.116734	0.13032	0.123619	0.127262	0.144754	0.121437	0.105913	0.113408	0.114896	0.121146	0.113482	0.107166	0.0733391	0.0680163	0.0640476	0.0620375	0.0500832
3796.14	0.146621	0.132991	0.142263	0.168125	0.171354	0.151733	0.138042	0.116696	0.130287	0.123602	0.127233	0.144721	0.121386	0.105892	0.113378	0.114859	0.121104	0.113435	0.107136	0.073334	0.0680186	0.0640555	0.0620265	0.0500801
3795.43	0.146604	0.13298	0.142243	0.168091	0.17133	0.151709	0.138025	0.116693	0.130276	0.123629	0.127227	0.14469	0.121352	0.105908	0.113365	0.114855	0.121072	0.113395	0.107139	0.07335	0.0680277	0.0640672	0.062023	0.0500942
3794.72	0.146585	0.132967	0.142221	0.168057	0.171305	0.151681	0.138009	0.116687	0.130266	0.123653	0.127218	0.144655	0.121318	0.105928	0.113352	0.114863	0.121042	0.113364	0.107151	0.0733635	0.0680329	0.0640743	0.0620187	0.0501053
3794	0.14656	0.132945	0.142189	0.168014	0.171269	0.151644	0.137976	0.11666	0.130245	0.123646	0.127193	0.144615	0.121272	0.10593	0.113334	0.114868	0.121008	0.113336	0.107154	0.07336	0.0680301	0.064075	0.0620078	0.0501003
3793.29	0.146529	0.132917	0.142152	0.167966	0.171224	0.151603	0.137932	0.116618	0.130215	0.123617	0.127155	0.144571	0.121214	0.105919	0.113312	0.114871	0.120968	0.113309	0.107147	0.073344	0.0680241	0.0640739	0.0619924	0.0500828
3792.58	0.146497	0.132885	0.142115	0.167915	0.171175	0.151561	0.137882	0.116573	0.130181	0.123584	0.127111	0.144527	0.121152	0.105902	0.113286	0.114866	0.120923	0.113276	0.107131	0.0733253	0.0680192	0.0640742	0.0619776	0.0500635
3791.86	0.146464	0.132851	0.142075	0.167863	0.171126	0.15152	0.137824	0.116531	0.130143	0.123554	0.127069	0.144484	0.121093	0.105879	0.113254	0.114846	0.120874	0.113239	0.107106	0.073308	0.0680149	0.0640751	0.0619645	0.0500487
3791.15	0.146431	0.132818	0.142032	0.167809	0.171078	0.151476	0.137757	0.11649	0.130102	0.123526	0.127032	0.144442	0.121036	0.10585	0.113217	0.114817	0.120825	0.113199	0.107074	0.0732913	0.0680103	0.064076	0.0619514	0.0500385
3790.44	0.146401	0.132786	0.141988	0.167754	0.17103	0.151426	0.137686	0.11645	0.130061	0.123493	0.126996	0.144401	0.120979	0.105817	0.113184	0.11479	0.120778	0.113162	0.107043	0.0732744	0.0680049	0.064077	0.0619372	0.0500291
3789.73	0.14637	0.132754	0.141944	0.167699	0.170981	0.151373	0.13762	0.116409	0.130021	0.123456	0.126959	0.144359	0.120919	0.105786	0.113157	0.114775	0.120733	0.113134	0.107018	0.0732563	0.0679968	0.0640769	0.0619219	0.0500174
3789.01	0.146335	0.13272	0.141899	0.167643	0.170929	0.151318	0.137565	0.116366	0.129983	0.123411	0.126917	0.144315	0.120853	0.105762	0.113135	0.114771	0.120687	0.113111	0.106998	0.0732362	0.0679843	0.0640741	0.0619049	0.0500031
3788.3	0.146294	0.132682	0.141853	0.167585	0.170872	0.151264	0.137514	0.11632	0.129944	0.123362	0.126872	0.144269	0.120785	0.105742	0.113112	0.114765	0.120636	0.11309	0.106979	0.0732135	0.0679689	0.0640677	0.0618849	0.0499871
3787.59	0.146248	0.132639	0.141804	0.167526	0.17081	0.151211	0.137454	0.116272	0.129899	0.123311	0.126824	0.144221	0.120718	0.105716	0.113079	0.114743	0.120578	0.11306	0.106952	0.0731871	0.0679541	0.0640579	0.0618613	0.0499688
3786.87	0.146197	0.13259	0.141749	0.167463	0.170742	0.151154	0.137374	0.116217	0.129848	0.123256	0.126772	0.144171	0.120653	0.105674	0.113033	0.1147	0.120515	0.11302	0.106912	0.0731551	0.0679397	0.064046	0.0618352	0.0499459
3786.16	0.146145	0.132537	0.141687	0.167397	0.170669	0.151091	0.137276	0.116153	0.12979	0.123193	0.126717	0.144121	0.120588	0.105615	0.112977	0.114642	0.120451	0.112973	0.106861	0.073117	0.0679233	0.0640331	0.0618086	0.049918
3785.45	0.146092	0.132485	0.141622	0.167329	0.170595	0.151023	0.137172	0.116087	0.129732	0.123126	0.12666	0.144069	0.12052	0.10555	0.112918	0.11458	0.120387	0.112924	0.106807	0.073076	0.0679041	0.0640199	0.0617827	0.0498891
3784.73	0.146041	0.132438	0.141561	0.167264	0.170526	0.150957	0.137079	0.11603	0.129679	0.123067	0.126608	0.144017	0.120452	0.105488	0.112862	0.114519	0.120321	0.11287	0.106759	0.0730377	0.0678817	0.0640049	0.0617561	0.0498645
3784.02	0.145988	0.132396	0.141507	0.167203	0.170461	0.150895	0.137003	0.11599	0.129634	0.123025	0.126564	0.143962	0.120386	0.105438	0.11281	0.114465	0.120253	0.112807	0.106721	0.0730046	0.0678547	0.0639869	0.061726	0.0498452
3783.31	0.145931	0.132355	0.141458	0.167144	0.170396	0.150833	0.136937	0.115963	0.12959	0.122988	0.126525	0.143907	0.120325	0.105395	0.11276	0.114416	0.120183	0.112745	0.106689	0.0729752	0.0678238	0.0639672	0.0616927	0.049828
3782.59	0.14587	0.132313	0.141407	0.167082	0.170326	0.150769	0.136869	0.115935	0.129543	0.122942	0.126485	0.143852	0.120267	0.105351	0.112709	0.11437	0.120115	0.112689	0.106656	0.0729455	0.0677917	0.0639477	0.0616593	0.0498088
3781.88	0.145805	0.132266	0.14135	0.167015	0.170248	0.150699	0.136793	0.115896	0.12949	0.122883	0.126437	0.143798	0.120209	0.105301	0.112657	0.11432	0.120048	0.112642	0.106614	0.0729085	0.0677587	0.0639261	0.0616266	0.0497827
3781.17	0.145735	0.132209	0.141282	0.166941	0.170161	0.150621	0.136701	0.115836	0.129425	0.122803	0.126374	0.14374	0.120143	0.105237	0.112602	0.11426	0.119981	0.1126	0.106557	0.0728564	0.0677214	0.0638982	0.0615929	0.0497448
3780.46	0.145664	0.132144	0.141203	0.166858	0.170066	0.150535	0.136595	0.115755	0.12935	0.122702	0.126297	0.143678	0.120067	0.10516	0.112545	0.11419	0.119911	0.112561	0.106489	0.0727912	0.0676799	0.0638653	0.0615574	0.0496967
3779.74	0.145598	0.132083	0.141128	0.166779	0.169975	0.15045	0.136497	0.115678	0.129281	0.122609	0.126223	0.143617	0.119994	0.105088	0.112492	0.114129	0.119843	0.112527	0.106432	0.0727313	0.0676415	0.0638349	0.0615234	0.0496526
3779.03	0.145539	0.13204	0.141073	0.166718	0.169902	0.150378	0.136439	0.115641	0.129236	0.12256	0.126173	0.143558	0.119933	0.105051	0.112453	0.114099	0.119782	0.112494	0.106408	0.072696	0.067612	0.0638121	0.0614933	0.0496267
3778.32	0.145483	0.132009	0.141037	0.166673	0.169842	0.150319	0.136419	0.115639	0.12921	0.122552	0.126145	0.1435	0.119882	0.105046	0.112427	0.114098	0.119727	0.112461	0.106409	0.0726812	0.0675885	0.0637931	0.0614649	0.0496158
3777.6	0.145427	0.131974	0.141003	0.166628	0.169778	0.150259	0.136402	0.11564	0.129181	0.122542	0.126117	0.143439	0.119832	0.105044	0.1124	0.114097	0.119674	0.112427	0.106406	0.0726672	0.0675621	0.0637702	0.0614332	0.0496047
3776.89	0.145364	0.131929	0.140959	0.166573	0.169702	0.150192	0.136365	0.115623	0.12914	0.122508	0.126079	0.143374	0.119779	0.10502	0.112361	0.114072	0.119617	0.112385	0.106383	0.0726411	0.0675265	0.0637395	0.0613954	0.0495846
3776.18	0.145294	0.131876	0.140905	0.166508	0.169616	0.150119	0.136304	0.115591	0.129088	0.122451	0.126031	0.143309	0.119726	0.104973	0.112307	0.114017	0.119553	0.112332	0.10634	0.0726032	0.0674831	0.0637034	0.0613539	0.0495576
3775.46	0.145219	0.131819	0.140845	0.166437	0.169528	0.150045	0.136236	0.115554	0.129032	0.122386	0.125978	0.143247	0.119678	0.104916	0.112247	0.113951	0.119484	0.112276	0.106289	0.0725597	0.0674371	0.0636664	0.0613135	0.0495297
3774.75	0.145144	0.131762	0.140784	0.166367	0.169441	0.149971	0.136174	0.115516	0.128978	0.122319	0.125924	0.143186	0.119634	0.104866	0.112192	0.113891	0.119417	0.112226	0.106239	0.0725143	0.0673923	0.0636301	0.0612758	0.0495037
3774.04	0.14507	0.131705	0.140723	0.166299	0.169353	0.149893	0.136118	0.115479	0.128924	0.122252	0.12587	0.143125	0.119588	0.104817	0.112142	0.113841	0.119353	0.112182	0.106193	0.0724668	0.0673481	0.0635931	0.0612382	0.049477
3773.33	0.144995	0.131645	0.140662	0.166231	0.169261	0.149811	0.136055	0.115442	0.128868	0.122184	0.125815	0.14306	0.119538	0.10476	0.11209	0.113785	0.119288	0.112135	0.106144	0.0724171	0.0673028	0.0635535	0.0611977	0.0494465
3772.61	0.144918	0.131582	0.140596	0.166159	0.169167	0.149727	0.135979	0.115403	0.128806	0.12211	0.125756	0.142993	0.119485	0.104687	0.112029	0.113713	0.119221	0.112082	0.106089	0.0723662	0.0672557	0.0635116	0.0611543	0.0494121
3771.9	0.144835	0.131513	0.140523	0.16608	0.169069	0.149639	0.13589	0.115352	0.128733	0.122021	0.12569	0.142926	0.119429	0.1046	0.111957	0.113621	0.119149	0.112024	0.106022	0.0723085	0.0672045	0.0634661	0.0611078	0.0493716
3771.19	0.144741	0.131435	0.140438	0.165992	0.168965	0.149546	0.135788	0.115285	0.128647	0.121908	0.125611	0.142859	0.119366	0.104499	0.111873	0.11351	0.119071	0.11196	0.105938	0.0722348	0.0671457	0.0634141	0.0610575	0.0493212
3770.47	0.144647	0.131355	0.140351	0.165902	0.168861	0.149452	0.135685	0.11521	0.128559	0.121787	0.125529	0.142794	0.119308	0.104399	0.111789	0.1134	0.118997	0.111901	0.10585	0.0721541	0.067086	0.0633606	0.0610096	0.0492682
3769.76	0.14457	0.131291	0.140284	0.16583	0.168775	0.149377	0.135621	0.115167	0.128497	0.121711	0.12547	0.142732	0.119273	0.104335	0.11173	0.113332	0.118939	0.111856	0.105795	0.0720976	0.0670397	0.0633177	0.0609737	0.0492336
3769.05	0.144514	0.131253	0.140249	0.165784	0.168713	0.149325	0.135614	0.115174	0.12847	0.121699	0.125443	0.142676	0.119264	0.104322	0.111702	0.113318	0.118901	0.111822	0.105787	0.0720802	0.0670108	0.0632885	0.0609505	0.0492256
3768.33	0.144462	0.13122	0.140219	0.165741	0.168655	0.149273	0.135616	0.115188	0.128452	0.1217	0.125419	0.14262	0.119259	0.104315	0.111679	0.113313	0.118866	0.111787	0.105785	0.0720754	0.0669865	0.0632622	0.0609298	0.0492242
3767.62	0.144396	0.13117	0.14017	0.165681	0.16858	0.149205	0.135582	0.115172	0.128413	0.121661	0.125376	0.142558	0.119239	0.104273	0.111633	0.113269	0.118819	0.111743	0.105752	0.0720512	0.0669518	0.0632279	0.0609009	0.0492078
3766.91	0.144317	0.131106	0.140102	0.165606	0.168488	0.149123	0.135515	0.115125	0.128352	0.121581	0.125314	0.142493	0.119207	0.104198	0.111571	0.113192	0.118764	0.111696	0.10569	0.072004	0.0669058	0.0631858	0.0608644	0.0491743
3766.2	0.14424	0.131039	0.140033	0.165529	0.168394	0.149043	0.13545	0.11507	0.128289	0.121489	0.125251	0.142431	0.119177	0.104129	0.111516	0.113122	0.118715	0.111664	0.105632	0.0719539	0.0668586	0.0631425	0.0608292	0.0491371
3765.48	0.144174	0.130988	0.139981	0.165468	0.168317	0.148974	0.135429	0.115043	0.128245	0.121431	0.125207	0.142375	0.119161	0.104098	0.111486	0.113093	0.118679	0.111644	0.105604	0.0719215	0.0668169	0.0631014	0.060801	0.049111
3764.77	0.144114	0.130948	0.139947	0.165422	0.168257	0.148915	0.135442	0.115046	0.128218	0.12141	0.125182	0.142319	0.119153	0.104092	0.111467	0.113082	0.118649	0.111616	0.105593	0.0719041	0.0667777	0.0630599	0.0607758	0.0490977
3764.06	0.14405	0.130906	0.13991	0.165376	0.168197	0.148857	0.135441	0.115052	0.128188	0.121394	0.125154	0.142261	0.119142	0.104073	0.111434	0.113044	0.118609	0.111567	0.105566	0.0718839	0.0667349	0.0630155	0.0607472	0.0490873
3763.34	0.143981	0.130854	0.139864	0.165319	0.168128	0.148797	0.135413	0.115043	0.128147	0.121359	0.125112	0.142199	0.119123	0.10403	0.111384	0.112974	0.118561	0.111507	0.105517	0.0718537	0.066688	0.0629703	0.0607139	0.0490735
3762.63	0.143912	0.130798	0.139813	0.165257	0.168053	0.148734	0.135378	0.115022	0.1281	0.121309	0.125064	0.142138	0.1191	0.103982	0.111335	0.112907	0.118519	0.111457	0.105466	0.071819	0.0666412	0.0629278	0.0606804	0.0490559
3761.92	0.143844	0.130739	0.139759	0.16519	0.167973	0.148665	0.135349	0.114992	0.12805	0.121247	0.125013	0.142077	0.119075	0.103939	0.111294	0.112858	0.118484	0.111423	0.105422	0.0717792	0.0665957	0.0628865	0.0606487	0.0490317
3761.2	0.14377	0.130671	0.139695	0.165117	0.167882	0.148588	0.135303	0.11494	0.127988	0.121162	0.124952	0.142016	0.119042	0.103882	0.111251	0.112803	0.118447	0.111391	0.105366	0.0717259	0.0665488	0.0628409	0.0606164	0.0489952
3760.49	0.143692	0.130593	0.139617	0.165034	0.167785	0.148509	0.135224	0.114866	0.127911	0.121055	0.124879	0.141957	0.119009	0.103798	0.111194	0.112719	0.118401	0.11135	0.105287	0.0716618	0.0665043	0.0627923	0.0605844	0.0489512
3759.78	0.143624	0.130523	0.139545	0.164959	0.167699	0.148444	0.135146	0.114804	0.127844	0.120968	0.124813	0.141903	0.118992	0.103716	0.111135	0.112631	0.118356	0.111303	0.10521	0.0716117	0.0664717	0.0627494	0.0605592	0.0489184
3759.07	0.14357	0.130478	0.139499	0.164904	0.167639	0.148399	0.135116	0.114789	0.127805	0.120936	0.124775	0.141854	0.118996	0.103673	0.111095	0.112577	0.118323	0.111256	0.105167	0.0715927	0.066451	0.0627154	0.0605423	0.0489082
3758.35	0.143521	0.130445	0.139467	0.164859	0.16759	0.148359	0.135121	0.114797	0.127783	0.120929	0.124749	0.141803	0.119002	0.103655	0.111069	0.112548	0.1183	0.111214	0.105144	0.0715867	0.0664302	0.0626833	0.0605277	0.0489061
3757.64	0.143469	0.130406	0.139431	0.164811	0.167536	0.148309	0.135123	0.114789	0.127754	0.120903	0.124713	0.141751	0.118999	0.103634	0.111045	0.112519	0.11828	0.111181	0.105117	0.0715701	0.0664021	0.0626482	0.0605112	0.0488957
3756.93	0.143418	0.13036	0.139392	0.16476	0.167479	0.148257	0.135118	0.114767	0.127718	0.120863	0.124672	0.141702	0.118995	0.10361	0.111021	0.112488	0.118264	0.111161	0.105087	0.0715472	0.0663739	0.062615	0.0604964	0.0488811
3756.21	0.143376	0.13032	0.139359	0.164715	0.16743	0.148219	0.135119	0.114754	0.12769	0.120842	0.124641	0.141661	0.119002	0.103598	0.110998	0.112464	0.118254	0.111142	0.105068	0.0715351	0.0663534	0.0625889	0.0604868	0.0488756
3755.5	0.143338	0.130283	0.139329	0.164672	0.167385	0.14819	0.135124	0.114753	0.127666	0.120838	0.12462	0.14162	0.119015	0.103589	0.11097	0.112438	0.118243	0.111111	0.105053	0.0715319	0.066335	0.0625651	0.0604782	0.0488778
3754.79	0.143285	0.130237	0.139288	0.164621	0.167332	0.148149	0.135112	0.114743	0.127628	0.120817	0.124591	0.141572	0.119008	0.103559	0.110924	0.112388	0.118219	0.111059	0.105021	0.0715145	0.0663032	0.0625307	0.0604588	0.0488697
3754.07	0.143195	0.130178	0.139232	0.164559	0.167268	0.148082	0.135088	0.114729	0.127567	0.120767	0.12455	0.141514	0.118948	0.103505	0.110856	0.112309	0.118176	0.110972	0.104965	0.0714623	0.0662401	0.0624726	0.060413	0.0488343
3753.36	0.14307	0.130111	0.139169	0.164494	0.1672	0.147995	0.135069	0.114721	0.127485	0.120693	0.124503	0.141452	0.118834	0.103438	0.110774	0.112215	0.118119	0.110852	0.104899	0.0713761	0.066147	0.0623923	0.0603405	0.0487704
3752.65	0.142961	0.130048	0.139108	0.164428	0.167136	0.147914	0.135048	0.114694	0.127403	0.120607	0.12445	0.1414	0.118732	0.103372	0.110707	0.112135	0.118074	0.110756	0.104834	0.0712945	0.0660676	0.0623225	0.0602777	0.0487065
3751.93	0.142922	0.130005	0.139066	0.164375	0.167089	0.147874	0.135036	0.114649	0.127358	0.120553	0.124405	0.141365	0.118718	0.103338	0.110688	0.112109	0.118065	0.110734	0.104796	0.0712709	0.0660504	0.0622986	0.0602642	0.0486849
3751.22	0.14292	0.129972	0.139032	0.16433	0.167051	0.147856	0.135024	0.114598	0.127336	0.120529	0.124367	0.141332	0.118753	0.103322	0.110687	0.112101	0.118069	0.110742	0.104772	0.0712828	0.0660673	0.0622981	0.0602776	0.0486927
3750.51	0.142887	0.129927	0.138988	0.164277	0.167004	0.14782	0.135001	0.114555	0.127297	0.120494	0.124326	0.141289	0.118745	0.103286	0.110656	0.112059	0.118051	0.110709	0.104729	0.0712676	0.066055	0.0622738	0.0602688	0.0486828
3749.8	0.142829	0.129882	0.138948	0.164225	0.16696	0.147776	0.134992	0.114537	0.127251	0.120461	0.124295	0.141245	0.118698	0.103257	0.110614	0.11201	0.118025	0.110647	0.104689	0.0712346	0.0660183	0.062233	0.0602431	0.048659
3749.08	0.142811	0.129862	0.138937	0.164193	0.16694	0.147762	0.135017	0.114543	0.127243	0.120477	0.124288	0.141217	0.118703	0.103283	0.110619	0.112024	0.118032	0.110635	0.104692	0.0712496	0.0660205	0.0622267	0.060251	0.0486709
3748.37	0.142851	0.129859	0.138941	0.164173	0.166935	0.147779	0.135044	0.114536	0.127271	0.120527	0.124287	0.141197	0.118788	0.10334	0.110665	0.112089	0.118069	0.110689	0.104722	0.0713208	0.0660794	0.0622657	0.0603045	0.0487275
3747.66	0.142894	0.129836	0.138918	0.164135	0.166912	0.147785	0.135018	0.114481	0.127281	0.120535	0.124256	0.14117	0.118878	0.103353	0.11069	0.112117	0.118093	0.110745	0.104717	0.0713816	0.0661417	0.0623046	0.0603596	0.0487778
3746.94	0.142877	0.129795	0.138873	0.164084	0.166874	0.14776	0.134978	0.114431	0.127254	0.120509	0.124214	0.141132	0.118891	0.10332	0.110662	0.112084	0.11808	0.110726	0.104679	0.0713896	0.0661515	0.0623026	0.0603696	0.0487861
3746.23	0.142777	0.129742	0.138822	0.164033	0.166831	0.147701	0.134965	0.11443	0.127193	0.120475	0.124183	0.141088	0.118795	0.103268	0.110583	0.112005	0.118031	0.110606	0.104631	0.0713359	0.0660896	0.062248	0.0603179	0.0487444
3745.52	0.142624	0.129671	0.138754	0.163969	0.166772	0.147612	0.134943	0.114427	0.127093	0.1204	0.124142	0.14104	0.118625	0.103182	0.110472	0.111887	0.117957	0.110437	0.104563	0.0712302	0.0659843	0.0621613	0.0602289	0.048662
3744.8	0.142518	0.129595	0.13868	0.163894	0.166711	0.147538	0.134881	0.114371	0.126994	0.120294	0.124082	0.141002	0.118505	0.103089	0.110389	0.111784	0.117905	0.110336	0.104486	0.0711422	0.065921	0.0621048	0.060173	0.0485938
3744.09	0.142539	0.129592	0.138679	0.163873	0.166714	0.147555	0.134905	0.114369	0.126997	0.120335	0.124086	0.140989	0.118536	0.103125	0.110411	0.111817	0.117926	0.11035	0.104503	0.0711816	0.0659649	0.062131	0.0602006	0.0486223
3743.38	0.142642	0.129625	0.138712	0.163876	0.166743	0.147618	0.134963	0.114377	0.127064	0.120456	0.124112	0.140975	0.118661	0.103231	0.110494	0.111928	0.117986	0.110436	0.104566	0.0712995	0.0660709	0.0622059	0.0602822	0.0487128
3742.67	0.142731	0.129621	0.138699	0.163842	0.16673	0.14764	0.134937	0.114301	0.127092	0.120485	0.124082	0.140942	0.11876	0.103268	0.110544	0.111985	0.118022	0.110518	0.104569	0.0713776	0.066156	0.062265	0.0603553	0.0487759
3741.95	0.142763	0.129596	0.138665	0.163795	0.166704	0.147631	0.134896	0.114225	0.127085	0.120468	0.124038	0.140904	0.118791	0.103268	0.110555	0.112	0.118028	0.110549	0.104548	0.0714077	0.0661955	0.0622916	0.0603921	0.0487996
3741.24	0.142766	0.129576	0.138638	0.163756	0.16669	0.147618	0.134885	0.11419	0.127071	0.120464	0.124013	0.140875	0.118788	0.103271	0.110557	0.112013	0.118025	0.110546	0.10454	0.0714244	0.0662133	0.0623038	0.0604082	0.0488095
3740.53	0.142768	0.129563	0.138622	0.163727	0.166688	0.147613	0.134896	0.114181	0.127061	0.12048	0.124004	0.140851	0.11878	0.103288	0.11056	0.112037	0.118023	0.110536	0.104545	0.0714455	0.06623	0.062316	0.060421	0.0488233
3739.81	0.142773	0.12955	0.138606	0.163699	0.166686	0.14761	0.134905	0.114172	0.127049	0.120498	0.123998	0.140828	0.118766	0.103305	0.11056	0.112059	0.118021	0.110525	0.104549	0.0714656	0.0662463	0.0623278	0.0604323	0.0488394
3739.1	0.142768	0.129528	0.138579	0.163663	0.166672	0.147596	0.134895	0.114146	0.127026	0.120494	0.123983	0.140803	0.118735	0.103306	0.110547	0.112063	0.118011	0.110506	0.104537	0.0714716	0.0662549	0.0623328	0.0604357	0.0488462
3738.39	0.142742	0.129495	0.13854	0.163616	0.166646	0.147564	0.134867	0.114108	0.126985	0.120465	0.123957	0.140773	0.118675	0.103287	0.110516	0.112038	0.117986	0.110468	0.104511	0.0714564	0.0662483	0.0623257	0.0604246	0.0488365
3737.67	0.142691	0.129451	0.138491	0.16356	0.166611	0.147517	0.134824	0.114064	0.126929	0.120417	0.123922	0.140737	0.118591	0.103247	0.110465	0.111986	0.117946	0.110406	0.104475	0.0714224	0.066228	0.0623088	0.0604	0.0488134
3736.96	0.142639	0.129397	0.13843	0.163493	0.166567	0.147464	0.134749	0.113995	0.126864	0.120345	0.123871	0.140701	0.118508	0.103185	0.110404	0.111918	0.1179	0.110345	0.104425	0.0713815	0.0662113	0.0622961	0.0603788	0.0487877
3736.25	0.142615	0.129337	0.138358	0.163416	0.16652	0.14742	0.134638	0.113884	0.126797	0.120249	0.123801	0.140669	0.118458	0.103109	0.110354	0.111856	0.117865	0.110322	0.10436	0.0713516	0.0662184	0.0623029	0.0603801	0.0487719
3735.54	0.142624	0.129293	0.138298	0.163347	0.166485	0.147395	0.134538	0.113774	0.126749	0.120175	0.123737	0.140642	0.118443	0.103058	0.110333	0.111829	0.117848	0.110335	0.104308	0.0713486	0.06625	0.0623287	0.0604023	0.0487741
3734.82	0.142646	0.129279	0.138272	0.163309	0.166478	0.147392	0.134508	0.11373	0.126735	0.120178	0.123712	0.140617	0.118438	0.103063	0.110337	0.111851	0.11784	0.110342	0.104301	0.0713714	0.0662863	0.0623578	0.0604244	0.0487923
3734.11	0.142654	0.129286	0.138271	0.163293	0.166485	0.147392	0.134534	0.113748	0.126741	0.120237	0.12372	0.140589	0.118411	0.103101	0.110338	0.111886	0.117823	0.11031	0.104322	0.0713938	0.0663048	0.0623727	0.0604271	0.0488092
3733.4	0.142633	0.129287	0.138264	0.163275	0.166483	0.147377	0.134556	0.113771	0.126734	0.120284	0.123726	0.140555	0.118348	0.103122	0.110313	0.111894	0.117788	0.110239	0.104328	0.0713885	0.0662965	0.0623674	0.0604065	0.0488062
3732.68	0.142597	0.129272	0.138241	0.163245	0.166465	0.147348	0.134545	0.113765	0.126708	0.12029	0.123715	0.14052	0.118266	0.103116	0.110275	0.111876	0.117744	0.110166	0.104314	0.0713648	0.0662783	0.0623564	0.0603789	0.0487891
3731.97	0.142579	0.129257	0.138218	0.163213	0.166451	0.147329	0.134526	0.113746	0.126687	0.120297	0.123702	0.140489	0.118208	0.103121	0.110256	0.111877	0.117711	0.110124	0.10431	0.0713633	0.0662814	0.0623636	0.0603689	0.0487869
3731.26	0.142588	0.12925	0.138208	0.163188	0.166449	0.147328	0.134523	0.113739	0.12669	0.120337	0.123701	0.14046	0.118187	0.103155	0.110261	0.111913	0.117693	0.110114	0.104334	0.0713991	0.0663127	0.0623916	0.0603807	0.0488118
3730.54	0.142599	0.129238	0.138191	0.163157	0.16644	0.147325	0.134506	0.113723	0.126691	0.120373	0.123695	0.140425	0.118175	0.103183	0.110264	0.111944	0.117673	0.110108	0.104356	0.071438	0.0663497	0.062421	0.0603967	0.0488406
3729.83	0.142595	0.129216	0.13816	0.163114	0.166416	0.147306	0.134463	0.113689	0.126675	0.120381	0.123673	0.140386	0.118145	0.103184	0.110246	0.111948	0.11764	0.110087	0.104355	0.071452	0.066373	0.0624386	0.0604016	0.0488534
3729.12	0.142575	0.129187	0.13812	0.163064	0.166381	0.147273	0.134403	0.113646	0.126643	0.120365	0.123643	0.140348	0.118094	0.103166	0.110215	0.111934	0.117597	0.110052	0.104335	0.0714441	0.0663826	0.062447	0.0603958	0.0488514
3728.41	0.142547	0.129153	0.138073	0.163007	0.166336	0.147228	0.134332	0.113589	0.1266	0.12033	0.123605	0.140311	0.118032	0.103138	0.110181	0.111912	0.117551	0.110016	0.104305	0.0714256	0.0663852	0.0624529	0.0603867	0.048842
3727.69	0.142512	0.129113	0.138018	0.162944	0.166285	0.147176	0.134249	0.113519	0.126548	0.120276	0.123557	0.140276	0.117964	0.103101	0.110146	0.111884	0.117506	0.109987	0.10427	0.0714027	0.0663847	0.0624588	0.0603777	0.0488292
3726.98	0.142475	0.12907	0.137963	0.162881	0.166231	0.147124	0.134163	0.113442	0.126494	0.120216	0.123505	0.14024	0.117896	0.103061	0.110114	0.111854	0.11746	0.109964	0.104235	0.0713797	0.0663838	0.0624652	0.0603684	0.048816
3726.27	0.142441	0.129029	0.137913	0.162822	0.166178	0.147079	0.134081	0.113372	0.126446	0.120166	0.123455	0.140201	0.117829	0.103027	0.110084	0.111826	0.117411	0.10994	0.104203	0.0713608	0.066383	0.0624705	0.0603564	0.0488046
3725.55	0.142408	0.128992	0.137869	0.162769	0.166129	0.147037	0.134007	0.113315	0.126407	0.120132	0.123412	0.140158	0.117764	0.103	0.110054	0.111803	0.117359	0.109907	0.104176	0.0713469	0.0663797	0.062473	0.0603402	0.048794
3724.84	0.142373	0.12896	0.137827	0.162717	0.166079	0.146993	0.133938	0.113267	0.126372	0.120105	0.123372	0.140112	0.117696	0.102976	0.110025	0.111784	0.117306	0.109869	0.104154	0.0713344	0.0663726	0.0624731	0.0603214	0.0487811
3724.13	0.142332	0.128927	0.137779	0.162662	0.166024	0.14694	0.133865	0.113213	0.126331	0.120064	0.123329	0.140066	0.117625	0.102946	0.109993	0.111765	0.117252	0.109833	0.10413	0.0713153	0.0663616	0.0624708	0.0603013	0.0487621
3723.41	0.142281	0.128885	0.137718	0.162596	0.165956	0.146875	0.133773	0.113141	0.126277	0.119997	0.123272	0.140018	0.117547	0.102899	0.109955	0.111731	0.117193	0.109799	0.104094	0.0712832	0.0663462	0.0624644	0.0602791	0.0487349
3722.7	0.142221	0.128837	0.13765	0.162523	0.165879	0.146805	0.133664	0.113056	0.126216	0.119918	0.123206	0.139969	0.117467	0.10284	0.109907	0.111678	0.117129	0.109758	0.104045	0.0712445	0.0663275	0.0624546	0.0602541	0.0487049
3721.99	0.142157	0.128793	0.137588	0.162457	0.165805	0.146742	0.133565	0.11299	0.126164	0.119863	0.123151	0.13992	0.117392	0.10279	0.109855	0.111622	0.117064	0.109703	0.104001	0.0712138	0.066307	0.0624437	0.0602259	0.0486813
3721.27	0.142091	0.128754	0.137538	0.162401	0.165738	0.146686	0.133485	0.112949	0.126124	0.119834	0.123108	0.139868	0.117318	0.102756	0.109804	0.111571	0.116999	0.109638	0.103969	0.0711926	0.0662852	0.0624319	0.0601942	0.0486632
3720.56	0.142024	0.128709	0.137484	0.162341	0.165665	0.146623	0.1334	0.112904	0.126079	0.119795	0.123062	0.139813	0.117243	0.102714	0.109751	0.111518	0.116931	0.109575	0.103932	0.0711663	0.066262	0.0624174	0.0601604	0.0486395
3719.85	0.141954	0.128654	0.137419	0.162271	0.165582	0.146551	0.133294	0.11284	0.126021	0.119725	0.123002	0.139755	0.117163	0.102653	0.109695	0.111455	0.116858	0.10952	0.10388	0.0711276	0.0662376	0.0624005	0.0601269	0.0486058
3719.14	0.141884	0.128597	0.137351	0.162197	0.165496	0.146475	0.133183	0.112767	0.125957	0.119645	0.122938	0.139695	0.117083	0.102588	0.109641	0.111393	0.116783	0.10947	0.103825	0.0710838	0.0662113	0.0623824	0.0600946	0.0485692
3718.42	0.14181	0.128546	0.137288	0.162125	0.165411	0.146399	0.133086	0.112705	0.125898	0.11958	0.12288	0.139633	0.117002	0.102533	0.10959	0.111339	0.11671	0.109414	0.103779	0.0710434	0.0661801	0.0623615	0.0600601	0.0485364
3717.71	0.141729	0.128497	0.137228	0.162057	0.165327	0.14632	0.133001	0.112652	0.125844	0.119526	0.122826	0.139569	0.116922	0.102485	0.109537	0.111288	0.116637	0.109352	0.103737	0.0710051	0.0661434	0.0623362	0.0600209	0.0485064
3717	0.141645	0.128444	0.137165	0.161988	0.165239	0.146238	0.13291	0.112599	0.125788	0.119466	0.122769	0.139507	0.116845	0.102434	0.109479	0.111233	0.116565	0.109293	0.103692	0.0709652	0.0661066	0.0623102	0.0599813	0.0484765
3716.28	0.141564	0.128388	0.137099	0.161916	0.165149	0.146158	0.132812	0.112542	0.125728	0.119397	0.122707	0.13945	0.116777	0.102378	0.109423	0.111178	0.116498	0.109246	0.103646	0.0709247	0.0660752	0.0622883	0.0599475	0.0484477
3715.57	0.141491	0.128331	0.137033	0.161845	0.165062	0.146082	0.132715	0.112484	0.125668	0.119326	0.122646	0.139397	0.116717	0.102326	0.109372	0.11113	0.116437	0.109211	0.103604	0.0708847	0.0660477	0.0622697	0.0599199	0.0484212
3714.86	0.141422	0.128274	0.136968	0.161774	0.164978	0.146004	0.132623	0.112429	0.125607	0.119253	0.122586	0.139341	0.116657	0.102273	0.10932	0.111083	0.116373	0.109176	0.103565	0.0708399	0.0660148	0.0622473	0.0598898	0.0483927
3714.14	0.141342	0.128215	0.136901	0.161701	0.164894	0.145917	0.132537	0.112379	0.125539	0.11917	0.122525	0.139278	0.116576	0.102209	0.109253	0.111019	0.116296	0.109119	0.103519	0.0707779	0.0659645	0.0622103	0.059844	0.0483527
3713.43	0.141243	0.128148	0.136824	0.161622	0.164803	0.145817	0.132447	0.112329	0.125455	0.119064	0.12246	0.13921	0.116464	0.102118	0.109163	0.110923	0.116201	0.109032	0.103455	0.07069	0.065893	0.0621548	0.059778	0.0482949
3712.72	0.141143	0.128075	0.136739	0.161537	0.164706	0.145713	0.132342	0.112265	0.125362	0.118938	0.122387	0.139141	0.11635	0.102008	0.109068	0.110809	0.1161	0.108945	0.103375	0.070592	0.0658194	0.0620964	0.0597104	0.0482312
3712.01	0.141072	0.128014	0.136668	0.16146	0.164619	0.145629	0.132251	0.112205	0.125291	0.11884	0.122324	0.139078	0.116282	0.101922	0.109	0.110726	0.116018	0.108894	0.103314	0.0705252	0.0657729	0.0620607	0.0596682	0.0481922
3711.29	0.141034	0.127973	0.136619	0.161399	0.16455	0.14557	0.132196	0.112165	0.125254	0.118797	0.122281	0.139018	0.116261	0.101882	0.108965	0.110696	0.115959	0.108878	0.10329	0.0705013	0.065755	0.0620493	0.0596517	0.0481851
3710.58	0.141	0.127929	0.136571	0.161338	0.164479	0.145511	0.132146	0.112124	0.12522	0.118756	0.122237	0.138955	0.116243	0.10185	0.108933	0.110676	0.115906	0.10887	0.10327	0.0704827	0.0657383	0.0620373	0.0596365	0.0481807
3709.87	0.14095	0.127879	0.136518	0.161274	0.164402	0.14544	0.132098	0.112085	0.125176	0.118701	0.122188	0.138889	0.116203	0.101809	0.108888	0.110646	0.115847	0.108847	0.103244	0.0704489	0.0657059	0.0620105	0.0596066	0.0481637
3709.15	0.140888	0.127833	0.136474	0.161219	0.164332	0.14537	0.132071	0.112077	0.12514	0.118664	0.122152	0.138824	0.116159	0.10178	0.108843	0.11062	0.11579	0.108809	0.103228	0.0704174	0.0656683	0.0619783	0.0595695	0.0481481
3708.44	0.140827	0.127798	0.136441	0.161176	0.164271	0.145311	0.132065	0.112098	0.125118	0.118658	0.122134	0.138762	0.116133	0.101771	0.108806	0.110607	0.11574	0.108766	0.103227	0.0704023	0.0656375	0.061952	0.0595365	0.0481451
3707.73	0.140763	0.12776	0.136406	0.161131	0.164207	0.145254	0.13205	0.112115	0.125093	0.11865	0.122112	0.138697	0.116114	0.101754	0.108766	0.110586	0.115691	0.108721	0.103218	0.0703895	0.0656082	0.0619274	0.0595066	0.0481435
3707.01	0.140692	0.12771	0.136357	0.161075	0.164132	0.145187	0.132013	0.112111	0.125052	0.118614	0.122075	0.13863	0.116087	0.101716	0.108715	0.110544	0.115634	0.108676	0.103189	0.0703613	0.0655697	0.0618951	0.0594735	0.04813
3706.3	0.140615	0.127654	0.136301	0.161013	0.164048	0.145112	0.131967	0.112091	0.125	0.118557	0.122026	0.138561	0.116046	0.101666	0.108662	0.110493	0.115573	0.108632	0.103152	0.070319	0.0655215	0.0618546	0.0594376	0.0481061
3705.59	0.140539	0.127599	0.136247	0.16095	0.163964	0.145034	0.131934	0.11207	0.12495	0.118499	0.121977	0.138495	0.116004	0.101626	0.10862	0.110455	0.115518	0.108599	0.103123	0.0702762	0.0654714	0.0618125	0.0594046	0.0480803
3704.88	0.140466	0.12755	0.136198	0.16089	0.163882	0.144957	0.131918	0.112051	0.124908	0.118448	0.121934	0.138431	0.115967	0.101602	0.108593	0.11044	0.115472	0.108578	0.103109	0.070239	0.0654231	0.0617722	0.059376	0.0480562
3704.16	0.14039	0.127496	0.136145	0.160827	0.163794	0.144874	0.131895	0.112024	0.124861	0.118386	0.121885	0.138365	0.115929	0.101571	0.108563	0.110421	0.115427	0.108557	0.103087	0.0701964	0.0653716	0.0617287	0.0593449	0.048027
3703.45	0.140301	0.127427	0.136073	0.160749	0.163691	0.144775	0.131831	0.111971	0.124793	0.11829	0.121815	0.138294	0.115879	0.101499	0.108505	0.110356	0.115368	0.108517	0.103032	0.0701332	0.0653113	0.0616752	0.0593036	0.0479845
3702.74	0.140203	0.127342	0.135983	0.160657	0.163575	0.144667	0.131723	0.111895	0.124703	0.118162	0.121726	0.13822	0.115823	0.101384	0.108417	0.110236	0.115294	0.108453	0.10294	0.0700526	0.065247	0.0616142	0.0592546	0.0479324
3702.02	0.140108	0.127259	0.135896	0.160567	0.163464	0.144568	0.131613	0.111826	0.124615	0.118044	0.121643	0.138151	0.11578	0.101269	0.108323	0.110104	0.115222	0.108381	0.102846	0.0699805	0.0651903	0.0615565	0.0592084	0.0478874
3701.31	0.140025	0.127197	0.135833	0.1605	0.163375	0.144496	0.131552	0.111799	0.124558	0.11798	0.121592	0.138087	0.115758	0.101201	0.108253	0.11001	0.115164	0.108315	0.102789	0.0699389	0.0651446	0.0615088	0.05917	0.047863
3700.6	0.13995	0.127152	0.135792	0.16045	0.163301	0.144438	0.131538	0.111807	0.124528	0.117962	0.121564	0.138022	0.115744	0.101176	0.108208	0.109962	0.115121	0.108259	0.102768	0.0699202	0.0651039	0.061468	0.0591367	0.0478526
3699.88	0.139875	0.127106	0.135756	0.160403	0.163227	0.144377	0.131541	0.111812	0.124501	0.117942	0.121535	0.137955	0.115727	0.101163	0.108181	0.109941	0.115088	0.108221	0.10276	0.0699034	0.0650627	0.061428	0.0591064	0.0478415
3699.17	0.139801	0.127054	0.135718	0.160352	0.163148	0.144306	0.13155	0.111802	0.124467	0.117903	0.121496	0.137887	0.115703	0.101153	0.108167	0.109939	0.115063	0.108205	0.102754	0.0698805	0.0650195	0.0613865	0.0590798	0.0478248
3698.46	0.139727	0.126998	0.135676	0.160296	0.163064	0.144232	0.131552	0.11178	0.124427	0.11785	0.121449	0.137822	0.11568	0.101135	0.108153	0.109933	0.11504	0.108192	0.10274	0.0698525	0.0649758	0.0613443	0.0590557	0.0478051
3697.75	0.139648	0.126936	0.135622	0.160232	0.162979	0.144162	0.131522	0.111751	0.124377	0.117791	0.121396	0.137759	0.115663	0.101091	0.108114	0.109882	0.115004	0.108153	0.102701	0.0698168	0.0649325	0.0613009	0.0590298	0.0477835
3697.03	0.139561	0.126869	0.135556	0.160159	0.162891	0.144096	0.131455	0.111717	0.124315	0.117729	0.121336	0.137696	0.115653	0.101014	0.108044	0.109774	0.114952	0.108082	0.102633	0.0697717	0.0648897	0.0612549	0.0589993	0.0477595
3696.32	0.139471	0.126801	0.135486	0.160084	0.162804	0.144028	0.131378	0.111684	0.124251	0.117668	0.121275	0.137635	0.115647	0.100925	0.10796	0.109645	0.114895	0.107999	0.102557	0.0697238	0.0648465	0.0612067	0.0589664	0.047734
3695.61	0.139386	0.126734	0.13542	0.160014	0.162717	0.143957	0.131315	0.111653	0.124191	0.117608	0.121218	0.137574	0.115636	0.100847	0.107887	0.109536	0.114844	0.107929	0.10249	0.0696806	0.0648014	0.0611583	0.0589344	0.0477089
3694.89	0.139305	0.126668	0.135359	0.159949	0.16263	0.143884	0.13127	0.111621	0.124136	0.117548	0.121165	0.137514	0.115618	0.100782	0.107827	0.109452	0.114803	0.107872	0.102434	0.0696431	0.0647555	0.0611114	0.0589048	0.0476853
3694.18	0.139231	0.126604	0.135302	0.159886	0.162546	0.143813	0.131235	0.111586	0.124085	0.117485	0.121111	0.137455	0.115598	0.100725	0.107775	0.109383	0.114767	0.107822	0.102383	0.069609	0.0647131	0.0610668	0.0588792	0.0476638
3693.47	0.139159	0.12654	0.135246	0.159822	0.162462	0.143743	0.131201	0.111545	0.124031	0.117414	0.121053	0.137398	0.115577	0.100671	0.10773	0.109323	0.114737	0.10778	0.102333	0.0695731	0.0646745	0.0610222	0.0588568	0.0476406
3692.75	0.139085	0.126472	0.135184	0.159752	0.162374	0.143668	0.131163	0.111489	0.12397	0.117323	0.120985	0.137342	0.115547	0.100611	0.10769	0.109269	0.114711	0.107748	0.102279	0.0695277	0.0646344	0.060974	0.0588341	0.0476089
3692.04	0.139012	0.126398	0.135116	0.159678	0.16228	0.143591	0.131118	0.111415	0.123901	0.117211	0.120907	0.137288	0.115513	0.100547	0.107657	0.109221	0.114692	0.107734	0.10222	0.0694757	0.0645946	0.0609254	0.058814	0.0475715
3691.33	0.138947	0.126332	0.135054	0.159609	0.162194	0.143523	0.131081	0.111345	0.12384	0.117113	0.120836	0.137239	0.115492	0.100493	0.107634	0.109183	0.11468	0.10773	0.10217	0.0694359	0.0645637	0.0608855	0.0588018	0.047544
3690.61	0.138882	0.126284	0.135011	0.159557	0.162129	0.143471	0.131073	0.111322	0.123797	0.11707	0.120796	0.137194	0.11548	0.100461	0.107607	0.109144	0.114666	0.107698	0.10214	0.0694162	0.0645359	0.060851	0.0587878	0.0475325
3689.9	0.138792	0.126247	0.13498	0.159518	0.162082	0.143425	0.131091	0.111354	0.123759	0.117073	0.120784	0.137151	0.11545	0.100438	0.107555	0.109082	0.114635	0.107605	0.102119	0.0693962	0.0644917	0.0608069	0.0587543	0.0475208
3689.19	0.138681	0.126209	0.134949	0.159481	0.162039	0.143378	0.131112	0.111405	0.123714	0.117084	0.12078	0.137112	0.115402	0.100406	0.107484	0.108997	0.114593	0.107479	0.102093	0.0693654	0.064434	0.0607535	0.0587088	0.0474994
3688.48	0.1386	0.12617	0.134919	0.15944	0.161996	0.143343	0.131125	0.111431	0.123677	0.117087	0.120767	0.137075	0.115384	0.10038	0.107432	0.108934	0.114567	0.107393	0.102068	0.0693511	0.0643999	0.0607176	0.058687	0.0474889
3687.76	0.13858	0.126139	0.134896	0.159401	0.161958	0.143326	0.131134	0.111423	0.123667	0.117098	0.120745	0.137037	0.115426	0.100383	0.107424	0.108928	0.114571	0.107381	0.10206	0.0693786	0.0644123	0.0607156	0.0587071	0.0475096
3687.05	0.138589	0.126102	0.134864	0.159354	0.161911	0.143306	0.131114	0.111372	0.123662	0.117093	0.120702	0.136991	0.115491	0.100383	0.107431	0.108936	0.114582	0.107403	0.102045	0.0694183	0.0644461	0.060728	0.0587449	0.0475413
3686.34	0.138582	0.126056	0.134821	0.159299	0.161854	0.143274	0.131075	0.111306	0.123641	0.117065	0.120647	0.136941	0.115532	0.100362	0.107424	0.10892	0.114583	0.107406	0.102013	0.0694381	0.0644678	0.0607303	0.0587702	0.04756
3685.62	0.138549	0.126012	0.134778	0.15925	0.161803	0.14324	0.131048	0.111262	0.123613	0.117042	0.120604	0.136898	0.115543	0.10034	0.107404	0.108887	0.114577	0.10738	0.101984	0.0694419	0.0644723	0.0607206	0.0587789	0.0475677
3684.91	0.138507	0.125973	0.134741	0.159207	0.161759	0.14321	0.131036	0.111237	0.123584	0.117027	0.120572	0.136861	0.115543	0.100323	0.107383	0.108855	0.114573	0.107347	0.101964	0.0694426	0.0644717	0.0607084	0.0587831	0.0475734
3684.2	0.138469	0.125935	0.134706	0.159164	0.161718	0.143178	0.131032	0.111214	0.123553	0.117011	0.12054	0.136826	0.115538	0.100311	0.107363	0.108831	0.114572	0.107319	0.101947	0.0694435	0.0644707	0.0606961	0.0587883	0.0475791
3683.48	0.138433	0.125896	0.134672	0.159119	0.161675	0.143143	0.131032	0.111191	0.123521	0.116993	0.120508	0.136789	0.115525	0.100303	0.107345	0.108817	0.114572	0.107294	0.101932	0.0694425	0.0644669	0.0606818	0.0587931	0.0475824
3682.77	0.138399	0.125858	0.13464	0.159076	0.161632	0.143106	0.131034	0.111164	0.123491	0.116974	0.120475	0.13675	0.115507	0.100297	0.107331	0.108813	0.114572	0.107271	0.101918	0.0694412	0.0644626	0.0606681	0.0587986	0.0475839
3682.06	0.138366	0.125822	0.134606	0.159032	0.161589	0.143073	0.131028	0.111131	0.123461	0.116951	0.120443	0.136713	0.115491	0.100285	0.107318	0.108805	0.114572	0.107248	0.101904	0.0694422	0.0644629	0.0606598	0.0588077	0.0475863
3681.35	0.138335	0.125786	0.134566	0.158987	0.161548	0.143044	0.131004	0.111088	0.123427	0.116919	0.120408	0.136681	0.115481	0.100261	0.107299	0.108776	0.114568	0.107221	0.101881	0.069444	0.0644691	0.060658	0.0588202	0.0475898
3680.63	0.138305	0.125747	0.13452	0.158938	0.161509	0.143018	0.130962	0.111034	0.123386	0.116879	0.120368	0.136655	0.115478	0.100224	0.107271	0.108728	0.114559	0.107191	0.101848	0.0694448	0.0644804	0.0606606	0.0588346	0.0475932
3679.92	0.138281	0.125709	0.134475	0.158889	0.161475	0.142993	0.130919	0.110978	0.123345	0.116844	0.120326	0.136633	0.115476	0.100191	0.107246	0.108686	0.114551	0.107167	0.101817	0.0694492	0.0644965	0.0606657	0.0588506	0.0475983
3679.21	0.138262	0.125675	0.134441	0.158848	0.161447	0.142971	0.130899	0.110934	0.123313	0.116828	0.120293	0.13661	0.115471	0.100181	0.107235	0.108675	0.114548	0.107152	0.101803	0.0694626	0.064516	0.0606724	0.0588671	0.0476074
3678.49	0.13824	0.125646	0.134415	0.15881	0.161421	0.142946	0.130898	0.110903	0.123287	0.116822	0.120266	0.136581	0.115451	0.100184	0.107231	0.108685	0.114546	0.107132	0.101801	0.0694764	0.0645305	0.0606751	0.0588777	0.047615
3677.78	0.138194	0.125609	0.134382	0.158768	0.161388	0.142907	0.130894	0.110876	0.123249	0.116801	0.120235	0.136548	0.115393	0.100173	0.107207	0.108677	0.11453	0.107082	0.101791	0.0694683	0.0645241	0.0606626	0.0588702	0.0476068
3677.07	0.138115	0.125557	0.134327	0.158712	0.161342	0.142852	0.130859	0.110834	0.123184	0.116738	0.120187	0.136514	0.115292	0.10012	0.107148	0.108617	0.11449	0.106994	0.101751	0.0694233	0.0644913	0.060631	0.0588419	0.0475734
3676.35	0.138033	0.125483	0.134246	0.158633	0.161278	0.142786	0.130756	0.110737	0.12309	0.116615	0.12011	0.136484	0.11519	0.100016	0.107065	0.108504	0.114439	0.10691	0.101667	0.0693569	0.0644593	0.0606017	0.0588184	0.0475268
3675.64	0.137999	0.125418	0.134168	0.158554	0.161221	0.142744	0.130634	0.110612	0.12301	0.1165	0.12003	0.136462	0.11515	0.0999221	0.107009	0.10841	0.114408	0.106881	0.101586	0.0693258	0.0644705	0.0606076	0.0588337	0.0475083
3674.93	0.138017	0.125404	0.134148	0.158523	0.161212	0.142752	0.130614	0.110571	0.123003	0.116518	0.120014	0.136449	0.115176	0.0999357	0.107018	0.108424	0.114418	0.106891	0.101593	0.0693757	0.064529	0.0606523	0.0588844	0.0475487
3674.22	0.138055	0.125424	0.134169	0.158527	0.161231	0.142781	0.13068	0.1106	0.123046	0.116632	0.120043	0.136432	0.115223	0.100028	0.107068	0.108518	0.114447	0.10691	0.101667	0.0694711	0.0646035	0.060709	0.0589436	0.0476216
3673.5	0.13808	0.125437	0.13418	0.158524	0.161238	0.142794	0.130736	0.110618	0.123079	0.116725	0.120059	0.136406	0.115246	0.100107	0.107108	0.108605	0.114467	0.106918	0.101733	0.0695506	0.0646633	0.0607532	0.0589901	0.0476834
3672.79	0.138067	0.125433	0.134168	0.158504	0.161228	0.142782	0.130755	0.110618	0.123078	0.116768	0.120055	0.136378	0.11522	0.100139	0.10711	0.108639	0.114463	0.106888	0.101765	0.0695867	0.0646902	0.0607727	0.0590092	0.0477141
3672.08	0.138011	0.125413	0.134136	0.158471	0.161207	0.142749	0.130744	0.110613	0.123041	0.116771	0.120041	0.136351	0.115141	0.100127	0.107069	0.108615	0.114434	0.10681	0.101764	0.0695788	0.0646833	0.0607685	0.0589985	0.0477124
3671.36	0.13794	0.125379	0.134086	0.158423	0.161174	0.142706	0.130698	0.110582	0.122981	0.116735	0.120011	0.136327	0.115042	0.10008	0.107006	0.108556	0.11439	0.106721	0.101736	0.0695465	0.0646676	0.0607595	0.0589792	0.0476914
3670.65	0.137903	0.12534	0.13403	0.158364	0.161134	0.14267	0.130616	0.110509	0.122923	0.116676	0.119965	0.136306	0.11498	0.100028	0.106957	0.108504	0.114352	0.106675	0.101699	0.0695284	0.0646807	0.0607738	0.0589847	0.0476805
3669.94	0.137912	0.125309	0.133984	0.158312	0.161101	0.142654	0.130533	0.110419	0.122889	0.116633	0.11992	0.136286	0.114973	0.100001	0.106941	0.108493	0.114335	0.106683	0.101681	0.0695491	0.0647336	0.060819	0.0590242	0.0477004
3669.22	0.137939	0.12529	0.133951	0.158271	0.161079	0.142648	0.130471	0.110342	0.122874	0.11662	0.119885	0.136264	0.11499	0.100001	0.106945	0.108512	0.114331	0.106708	0.101685	0.0695929	0.0648011	0.0608742	0.0590753	0.0477416
3668.51	0.137953	0.125281	0.133932	0.158245	0.16107	0.142644	0.130448	0.110303	0.122871	0.116643	0.119869	0.13624	0.114992	0.100025	0.106953	0.108548	0.114328	0.106713	0.101713	0.0696415	0.0648601	0.0609209	0.0591162	0.0477882
3667.8	0.137952	0.12528	0.133924	0.158228	0.161071	0.142638	0.130455	0.110297	0.122877	0.116694	0.11987	0.136215	0.114975	0.100065	0.106963	0.108596	0.114324	0.106699	0.101758	0.0696902	0.0649082	0.0609591	0.0591461	0.0478328
3667.09	0.137944	0.125276	0.133911	0.158207	0.161068	0.142625	0.130458	0.110292	0.122877	0.116736	0.119868	0.136188	0.114944	0.100102	0.10697	0.108639	0.114314	0.106683	0.101802	0.069732	0.0649494	0.0609942	0.0591713	0.0478683
3666.37	0.137929	0.125261	0.133887	0.158176	0.161051	0.142598	0.130437	0.110268	0.122865	0.11675	0.119854	0.13616	0.114901	0.100119	0.106966	0.108666	0.114295	0.106666	0.101829	0.0697598	0.0649835	0.0610266	0.0591919	0.0478918
3665.66	0.137909	0.125239	0.133855	0.158138	0.161023	0.142563	0.1304	0.11023	0.12284	0.116743	0.119831	0.136131	0.114849	0.100122	0.106952	0.108679	0.114266	0.106646	0.101845	0.0697757	0.0650112	0.0610555	0.0592062	0.0479076
3664.95	0.137886	0.125217	0.133821	0.158098	0.160988	0.142527	0.130359	0.110184	0.122812	0.11673	0.119803	0.1361	0.114794	0.100119	0.106935	0.108691	0.114233	0.106625	0.101857	0.069787	0.0650358	0.0610822	0.0592167	0.047922
3664.23	0.13786	0.125195	0.133787	0.158057	0.160952	0.142492	0.130317	0.110136	0.12278	0.116715	0.119775	0.136069	0.11474	0.100112	0.106917	0.1087	0.114199	0.106602	0.101869	0.0697978	0.065059	0.0611086	0.0592271	0.0479362
3663.52	0.137831	0.125172	0.13375	0.158016	0.160918	0.142455	0.130271	0.110088	0.122747	0.116697	0.119745	0.136038	0.114687	0.100103	0.106895	0.108702	0.114164	0.106576	0.101879	0.069808	0.0650812	0.0611354	0.0592389	0.0479491
3662.81	0.137798	0.125146	0.13371	0.157974	0.160883	0.142414	0.130215	0.11004	0.122711	0.116673	0.119715	0.136007	0.114635	0.100088	0.106868	0.108695	0.114126	0.106545	0.101886	0.0698154	0.0651033	0.0611618	0.0592513	0.0479609
3662.09	0.137761	0.125115	0.133666	0.157929	0.160846	0.142371	0.130146	0.109988	0.122672	0.116642	0.119683	0.135974	0.114581	0.100064	0.106833	0.108673	0.114083	0.106505	0.101884	0.0698162	0.0651255	0.0611862	0.0592611	0.0479709
3661.38	0.137721	0.12508	0.133616	0.157879	0.160804	0.142327	0.130062	0.10993	0.122629	0.116606	0.119647	0.135938	0.114522	0.100023	0.106786	0.108632	0.114029	0.106456	0.10187	0.0698091	0.065146	0.0612069	0.0592659	0.0479777
3660.67	0.137677	0.125042	0.133561	0.157824	0.160758	0.14228	0.129969	0.109866	0.122583	0.116566	0.119605	0.135898	0.114456	0.0999724	0.106731	0.108581	0.113969	0.106402	0.10185	0.0697978	0.0651631	0.0612235	0.0592669	0.0479808
3659.95	0.137632	0.125005	0.133506	0.157768	0.16071	0.142228	0.12988	0.109804	0.122537	0.11653	0.119562	0.135857	0.114389	0.0999263	0.106678	0.108537	0.113907	0.106352	0.101837	0.0697872	0.0651766	0.0612382	0.0592673	0.0479827
3659.24	0.137589	0.124972	0.133454	0.157715	0.16066	0.142172	0.129802	0.109746	0.122492	0.116495	0.119521	0.135816	0.114322	0.0998912	0.106632	0.108506	0.113851	0.106309	0.101834	0.0697773	0.0651877	0.0612537	0.0592681	0.0479854
3658.53	0.13754	0.124937	0.133401	0.157662	0.160607	0.142112	0.12973	0.10969	0.122444	0.116452	0.119481	0.135776	0.114254	0.0998596	0.10659	0.108481	0.113796	0.106271	0.101836	0.0697621	0.0651942	0.0612687	0.0592665	0.0479854
3657.82	0.137479	0.124895	0.133342	0.157605	0.160547	0.142043	0.129656	0.10963	0.122385	0.116386	0.119435	0.135735	0.114172	0.09982	0.106544	0.108452	0.11374	0.106232	0.101833	0.0697338	0.06519	0.0612773	0.0592575	0.0479753
3657.1	0.137407	0.124842	0.133276	0.15754	0.160476	0.141964	0.129572	0.109558	0.122316	0.116293	0.119379	0.13569	0.114078	0.0997688	0.106495	0.10842	0.113681	0.106198	0.10182	0.0696946	0.0651776	0.0612792	0.0592436	0.0479552
3656.39	0.13734	0.124794	0.133215	0.157477	0.160406	0.141889	0.12949	0.109489	0.122252	0.116209	0.119323	0.135643	0.113997	0.0997221	0.106451	0.108392	0.113623	0.106173	0.10181	0.069666	0.0651735	0.061285	0.0592356	0.0479423
3655.68	0.137292	0.124765	0.133172	0.157427	0.16035	0.141834	0.12943	0.10945	0.122216	0.116178	0.119289	0.135597	0.113948	0.0996985	0.106416	0.108378	0.11357	0.106144	0.101819	0.069667	0.0651888	0.0613032	0.0592382	0.0479539
3654.96	0.137255	0.124744	0.133135	0.157385	0.1603	0.141789	0.129372	0.109425	0.122194	0.116176	0.119264	0.135549	0.113921	0.0996797	0.106379	0.108361	0.113516	0.106106	0.101831	0.0696835	0.0652137	0.0613287	0.0592458	0.0479805
3654.25	0.137213	0.124712	0.13309	0.157337	0.160243	0.141736	0.129297	0.109388	0.122164	0.116159	0.119231	0.1355	0.113889	0.0996448	0.106332	0.10833	0.113456	0.106061	0.101832	0.0696901	0.0652315	0.0613503	0.0592495	0.0480016
3653.54	0.137157	0.124666	0.133032	0.15728	0.160176	0.141668	0.129208	0.109336	0.122117	0.11611	0.119185	0.135446	0.113839	0.0995915	0.106277	0.108287	0.113391	0.106016	0.101821	0.069675	0.0652346	0.0613603	0.0592449	0.0480069
3652.82	0.137085	0.124603	0.132958	0.15721	0.160094	0.141583	0.129096	0.109261	0.122046	0.11602	0.119119	0.135391	0.113768	0.0995118	0.10621	0.108223	0.113318	0.105969	0.10179	0.069634	0.0652248	0.0613573	0.0592323	0.0479935
3652.11	0.137	0.124523	0.132862	0.157123	0.159993	0.141481	0.128949	0.109152	0.12195	0.115883	0.119029	0.135333	0.113684	0.0993986	0.106128	0.108129	0.113237	0.105924	0.101732	0.0695691	0.0652054	0.0613444	0.0592146	0.0479629
3651.4	0.136905	0.124435	0.132758	0.157026	0.15988	0.141369	0.128788	0.109026	0.121842	0.11572	0.11893	0.135275	0.113592	0.0992716	0.106039	0.108023	0.113154	0.10588	0.101664	0.069494	0.0651784	0.0613261	0.0591934	0.0479234
3650.69	0.1368	0.124357	0.132669	0.15694	0.159775	0.14126	0.128662	0.108933	0.121745	0.115586	0.118849	0.135216	0.113494	0.0991714	0.105956	0.107938	0.113074	0.105826	0.101619	0.0694274	0.0651425	0.0613031	0.0591654	0.0478871
3649.97	0.136689	0.124301	0.132606	0.156875	0.159689	0.141162	0.128597	0.108901	0.121675	0.115514	0.118804	0.135154	0.113394	0.0991182	0.105885	0.107887	0.113	0.105753	0.101614	0.069381	0.0651015	0.061278	0.0591301	0.0478638
3649.26	0.136591	0.124256	0.132556	0.156823	0.159614	0.141074	0.128555	0.108887	0.121626	0.115474	0.118773	0.135092	0.113316	0.0990874	0.105828	0.107852	0.112931	0.105688	0.101626	0.0693545	0.0650721	0.061262	0.0591021	0.047857
3648.55	0.136525	0.124206	0.132497	0.156762	0.159534	0.140989	0.128479	0.108833	0.121579	0.115412	0.118723	0.13503	0.113279	0.0990404	0.10578	0.107808	0.112871	0.105658	0.101621	0.0693396	0.0650662	0.0612631	0.0590959	0.0478619
3647.83	0.136477	0.12415	0.132429	0.156694	0.159447	0.140909	0.128377	0.108753	0.121529	0.115333	0.11866	0.134969	0.11327	0.0989745	0.105734	0.107752	0.112814	0.10565	0.101599	0.0693297	0.0650745	0.061273	0.0591043	0.0478717
3647.12	0.136424	0.124107	0.132376	0.156639	0.159372	0.140842	0.128305	0.108712	0.12149	0.115291	0.118614	0.134909	0.113263	0.098924	0.105686	0.107705	0.112758	0.105624	0.101593	0.0693288	0.0650807	0.0612794	0.0591095	0.0478869
3646.41	0.136357	0.124081	0.132348	0.156605	0.159313	0.140789	0.12829	0.108738	0.121473	0.115309	0.118603	0.134852	0.113248	0.0989105	0.105642	0.107683	0.112704	0.105571	0.10162	0.06934	0.0650789	0.0612789	0.0591047	0.04791
3645.69	0.136284	0.124058	0.132327	0.156577	0.159257	0.140737	0.128297	0.108785	0.121463	0.11534	0.118601	0.134792	0.113226	0.098913	0.105602	0.107674	0.112654	0.105509	0.10166	0.0693521	0.0650691	0.0612724	0.0590933	0.0479333
3644.98	0.136204	0.124022	0.132293	0.156538	0.159187	0.140669	0.128285	0.108806	0.121438	0.115336	0.118583	0.134727	0.113194	0.0988999	0.105557	0.107653	0.112602	0.105453	0.101684	0.0693494	0.0650513	0.0612593	0.0590785	0.0479461
3644.27	0.136117	0.123971	0.132241	0.156483	0.159101	0.140584	0.128242	0.108792	0.121393	0.115289	0.118543	0.134657	0.113154	0.0988611	0.105501	0.107609	0.112545	0.105402	0.101688	0.0693271	0.0650279	0.0612398	0.0590619	0.0479455
3643.56	0.136026	0.123911	0.132179	0.15642	0.159008	0.140492	0.128182	0.108759	0.121335	0.115218	0.11849	0.134586	0.113113	0.0988069	0.105441	0.107552	0.112484	0.105357	0.10168	0.0692933	0.0650046	0.0612182	0.059047	0.0479376
3642.84	0.135938	0.12385	0.132117	0.156358	0.158914	0.1404	0.128127	0.108725	0.121275	0.115148	0.118434	0.134517	0.113077	0.0987537	0.105385	0.1075	0.112426	0.105319	0.101672	0.0692598	0.0649832	0.0611974	0.0590352	0.047931
3642.13	0.135854	0.123794	0.132061	0.1563	0.158825	0.140313	0.128089	0.1087	0.121222	0.115089	0.118384	0.134452	0.113047	0.0987091	0.105337	0.10746	0.112374	0.105285	0.10167	0.0692331	0.0649603	0.061176	0.0590243	0.0479297
3641.42	0.135769	0.123739	0.132007	0.156244	0.158738	0.140227	0.12806	0.10868	0.121174	0.115038	0.11834	0.134387	0.113018	0.0986663	0.10529	0.107423	0.112325	0.105246	0.10167	0.0692088	0.0649312	0.0611511	0.0590112	0.04793
3640.7	0.135679	0.123682	0.13195	0.156186	0.158647	0.140138	0.128026	0.108657	0.121123	0.114979	0.118293	0.134319	0.112985	0.0986146	0.105237	0.107377	0.112276	0.105198	0.101664	0.0691786	0.0648948	0.0611222	0.058994	0.0479257
3639.99	0.135584	0.123619	0.131887	0.156121	0.158549	0.140044	0.12798	0.108625	0.121064	0.114904	0.11824	0.134248	0.112948	0.0985484	0.105177	0.107318	0.112223	0.105146	0.101648	0.0691388	0.0648545	0.0610908	0.0589728	0.0479149
3639.28	0.135486	0.12355	0.131819	0.156053	0.158447	0.139947	0.127923	0.108587	0.120999	0.114819	0.118179	0.134178	0.11291	0.0984686	0.105112	0.107242	0.112167	0.10509	0.10162	0.0690939	0.0648153	0.0610585	0.0589496	0.0479011
3638.56	0.135389	0.123482	0.13175	0.155985	0.158347	0.139853	0.127861	0.108552	0.120932	0.114737	0.11812	0.134109	0.112878	0.0983851	0.105043	0.107156	0.11211	0.10503	0.10159	0.0690525	0.0647807	0.0610267	0.0589289	0.0478904
3637.85	0.135296	0.12342	0.131688	0.155924	0.158255	0.139769	0.127812	0.108529	0.120873	0.114672	0.11807	0.134044	0.112857	0.0983166	0.104977	0.107079	0.112059	0.104973	0.101572	0.0690228	0.0647528	0.0609988	0.0589163	0.047888
3637.14	0.135212	0.123368	0.13164	0.155871	0.158174	0.139695	0.12779	0.108521	0.120827	0.114629	0.118033	0.133985	0.112848	0.0982755	0.104925	0.107029	0.11202	0.104931	0.101574	0.0690078	0.0647317	0.0609768	0.0589135	0.0478954
3636.42	0.135137	0.123321	0.131599	0.155823	0.158099	0.139625	0.127788	0.108518	0.12079	0.114594	0.118001	0.13393	0.112848	0.098251	0.104886	0.107004	0.111992	0.104905	0.10159	0.0690003	0.0647145	0.0609582	0.0589164	0.0479075
3635.71	0.135059	0.123266	0.131552	0.15577	0.158021	0.13955	0.127779	0.108505	0.120747	0.114544	0.117961	0.133874	0.112845	0.0982149	0.104844	0.106974	0.111963	0.104881	0.101595	0.0689861	0.0646951	0.0609365	0.0589172	0.0479149
3635	0.134972	0.123197	0.13149	0.155707	0.157933	0.139464	0.127742	0.108472	0.120687	0.114466	0.117906	0.133815	0.112833	0.0981491	0.104786	0.106912	0.111923	0.104845	0.101573	0.0689559	0.0646703	0.0609084	0.0589114	0.0479123
3634.29	0.134878	0.123121	0.131419	0.155637	0.157837	0.139375	0.127688	0.108432	0.120619	0.114377	0.117844	0.133752	0.112815	0.0980648	0.104717	0.106825	0.111875	0.104794	0.101534	0.0689162	0.064643	0.0608769	0.0589006	0.0479047
3633.57	0.134788	0.123054	0.131355	0.155574	0.157749	0.139295	0.127647	0.108407	0.120558	0.114311	0.117792	0.13369	0.112802	0.097992	0.104651	0.106738	0.11183	0.104735	0.101503	0.0688843	0.0646186	0.060848	0.0588907	0.047903
3632.86	0.134709	0.123	0.131304	0.155524	0.157672	0.139226	0.12763	0.108404	0.120513	0.114275	0.117754	0.133629	0.112799	0.0979428	0.104594	0.106668	0.111795	0.104675	0.10149	0.0688677	0.0645985	0.0608228	0.0588858	0.0479103
3632.15	0.134632	0.122948	0.131255	0.155476	0.157597	0.139157	0.127619	0.108404	0.120469	0.114241	0.117717	0.133569	0.112796	0.0979003	0.104542	0.106607	0.111765	0.104618	0.101483	0.0688553	0.0645762	0.0607969	0.0588836	0.0479178
3631.43	0.134538	0.122887	0.131197	0.15542	0.157513	0.139078	0.1276	0.108391	0.120411	0.11418	0.117671	0.13351	0.112774	0.0978444	0.104483	0.10654	0.111732	0.104558	0.101468	0.0688305	0.0645415	0.0607636	0.0588751	0.047914
3630.72	0.13442	0.12281	0.131124	0.155351	0.157416	0.138984	0.127564	0.108358	0.120329	0.114081	0.117612	0.133453	0.112724	0.0977623	0.10441	0.106455	0.111691	0.104489	0.101438	0.0687836	0.0644922	0.0607211	0.0588562	0.0478939
3630.01	0.134294	0.122716	0.131033	0.155266	0.157305	0.13888	0.127491	0.108287	0.120224	0.113938	0.117532	0.133398	0.112667	0.0976461	0.104324	0.106342	0.111645	0.104425	0.101383	0.068719	0.0644424	0.0606765	0.058837	0.0478629
3629.29	0.134191	0.122624	0.130943	0.15518	0.157198	0.138786	0.127408	0.108205	0.120129	0.113798	0.117448	0.133346	0.112638	0.0975302	0.104247	0.106231	0.111608	0.10438	0.101322	0.0686669	0.064413	0.0606427	0.0588333	0.047843
3628.58	0.134129	0.122573	0.130898	0.155132	0.157131	0.138731	0.127401	0.108193	0.12009	0.11376	0.117409	0.133296	0.112652	0.0974893	0.104207	0.106185	0.111595	0.104346	0.101315	0.0686659	0.0644092	0.060626	0.0588479	0.0478602
3627.87	0.134098	0.122557	0.130894	0.155116	0.157096	0.138705	0.127465	0.108239	0.120099	0.113809	0.117407	0.133244	0.112694	0.0975185	0.104205	0.106204	0.111603	0.104321	0.101358	0.0687082	0.0644233	0.0606231	0.0588753	0.0479077
3627.16	0.134076	0.12254	0.130888	0.155098	0.157058	0.138679	0.127523	0.108269	0.120108	0.113854	0.117397	0.133191	0.112743	0.0975501	0.104211	0.106233	0.111615	0.104311	0.1014	0.0687546	0.0644446	0.0606252	0.0589088	0.047957
3626.44	0.134044	0.122511	0.130868	0.155067	0.15701	0.138643	0.127556	0.108274	0.1201	0.113869	0.117374	0.133141	0.112781	0.0975597	0.104208	0.106239	0.11162	0.104298	0.101427	0.0687866	0.0644637	0.0606248	0.0589395	0.0479945
3625.73	0.133999	0.122476	0.130843	0.155032	0.15696	0.138604	0.127582	0.108277	0.12008	0.113871	0.11735	0.133098	0.11281	0.0975568	0.104194	0.106229	0.111621	0.104274	0.101447	0.068807	0.0644776	0.060621	0.0589645	0.0480235
3625.02	0.133948	0.12244	0.130817	0.154997	0.15691	0.138564	0.127608	0.108281	0.120057	0.11387	0.117327	0.133059	0.112832	0.0975511	0.104175	0.106215	0.11162	0.104242	0.101466	0.068823	0.0644885	0.0606164	0.0589865	0.04805
3624.3	0.133894	0.122402	0.130786	0.154962	0.156856	0.138521	0.12763	0.108276	0.12003	0.113862	0.1173	0.13302	0.112846	0.0975406	0.104154	0.1062	0.111619	0.104209	0.101478	0.0688367	0.0644975	0.0606119	0.0590074	0.0480748
3623.59	0.133835	0.122358	0.130747	0.154922	0.156796	0.138473	0.127638	0.108256	0.119996	0.113838	0.117265	0.132981	0.112846	0.0975185	0.104128	0.106176	0.111616	0.104175	0.101478	0.0688464	0.0645039	0.0606059	0.0590274	0.0480948
3622.88	0.133773	0.122307	0.130701	0.154877	0.156731	0.138422	0.127631	0.108223	0.119955	0.113801	0.117224	0.132941	0.112841	0.0974864	0.104098	0.106143	0.111611	0.104141	0.10147	0.0688519	0.0645089	0.060599	0.0590481	0.0481103
3622.16	0.133711	0.122253	0.130651	0.154827	0.156664	0.13837	0.127617	0.108181	0.119908	0.113752	0.117179	0.132904	0.112836	0.0974508	0.104068	0.106111	0.11161	0.104113	0.101461	0.0688541	0.0645136	0.0605923	0.0590708	0.0481235
3621.45	0.133646	0.122195	0.130595	0.154771	0.156593	0.138314	0.127593	0.108129	0.119853	0.113688	0.117128	0.13287	0.112827	0.0974079	0.104035	0.106073	0.111607	0.104084	0.101447	0.0688497	0.0645156	0.060584	0.0590926	0.0481328
3620.74	0.133574	0.122133	0.130533	0.154709	0.15652	0.138255	0.127551	0.108068	0.11979	0.113613	0.117071	0.132836	0.112809	0.0973499	0.103991	0.106015	0.111597	0.104043	0.101421	0.0688386	0.0645154	0.0605738	0.0591112	0.0481368
3620.03	0.133505	0.122071	0.130469	0.154649	0.15645	0.138202	0.127496	0.108009	0.119728	0.113543	0.117014	0.132804	0.112791	0.0972865	0.103943	0.105943	0.111583	0.103997	0.101389	0.068832	0.064522	0.0605682	0.0591323	0.0481429
3619.31	0.133454	0.122021	0.130418	0.1546	0.156394	0.138164	0.127457	0.107964	0.119682	0.113503	0.11697	0.132775	0.112791	0.0972419	0.103908	0.105886	0.111577	0.103958	0.10137	0.0688448	0.064545	0.0605746	0.059163	0.0481622
3618.6	0.133423	0.121984	0.130383	0.154566	0.156353	0.13814	0.127445	0.107938	0.119656	0.113497	0.116942	0.132749	0.112809	0.0972257	0.10389	0.10586	0.111582	0.10393	0.101373	0.0688772	0.0645826	0.060592	0.0592025	0.0481959
3617.89	0.133399	0.121957	0.130361	0.15454	0.156321	0.138122	0.127455	0.107929	0.119643	0.113514	0.116925	0.132725	0.112836	0.0972308	0.103883	0.105855	0.111593	0.103903	0.101395	0.0689204	0.0646254	0.0606144	0.0592447	0.0482378
3617.17	0.133373	0.121939	0.130346	0.15452	0.156296	0.138109	0.127479	0.107933	0.119636	0.113546	0.116917	0.132703	0.112857	0.097248	0.103879	0.105859	0.111604	0.103869	0.101427	0.0689684	0.0646665	0.0606378	0.0592855	0.0482831
3616.46	0.133343	0.121923	0.130328	0.154497	0.15627	0.138095	0.127496	0.107931	0.119625	0.113572	0.116904	0.132682	0.112869	0.0972615	0.10387	0.10586	0.111613	0.103835	0.101456	0.0690144	0.0647055	0.0606608	0.0593248	0.0483267
3615.75	0.133309	0.121897	0.130295	0.154463	0.156234	0.138073	0.127488	0.107903	0.119599	0.11357	0.116875	0.13266	0.112868	0.0972541	0.103855	0.105847	0.111616	0.103806	0.101469	0.0690494	0.0647432	0.060682	0.0593632	0.0483621
3615.03	0.133268	0.121861	0.13025	0.154418	0.156189	0.138039	0.127455	0.107848	0.119558	0.11354	0.116831	0.132635	0.112855	0.097226	0.103833	0.105817	0.111614	0.103778	0.101465	0.0690703	0.0647774	0.0607009	0.0593995	0.0483872
3614.32	0.133223	0.121818	0.1302	0.154368	0.156141	0.138	0.127415	0.107785	0.119511	0.1135	0.116783	0.132608	0.112831	0.097192	0.103809	0.105782	0.111608	0.103746	0.101456	0.0690825	0.0648063	0.0607189	0.0594332	0.0484062
3613.61	0.13318	0.121779	0.130155	0.154322	0.156097	0.137965	0.127384	0.107731	0.119466	0.113467	0.116741	0.132582	0.112803	0.0971651	0.103787	0.105756	0.111602	0.103712	0.101452	0.0690954	0.0648348	0.0607393	0.0594673	0.0484262
3612.9	0.133151	0.12175	0.130123	0.154288	0.156068	0.137943	0.127374	0.107698	0.119435	0.113461	0.116715	0.132561	0.112784	0.0971584	0.103774	0.105753	0.111603	0.103684	0.101467	0.0691211	0.0648726	0.0607668	0.0595079	0.0484564
3612.18	0.133139	0.121738	0.13011	0.15427	0.156058	0.137937	0.127398	0.107696	0.119426	0.113492	0.116711	0.132546	0.112778	0.0971821	0.103773	0.105781	0.111612	0.103663	0.101509	0.0691657	0.0649208	0.0608017	0.0595553	0.0485013
3611.47	0.133134	0.121733	0.130104	0.154257	0.156057	0.137935	0.127436	0.107707	0.119427	0.11354	0.116717	0.13253	0.112769	0.097218	0.103773	0.105822	0.111619	0.103641	0.101564	0.0692154	0.0649687	0.060837	0.0596006	0.0485507
3610.76	0.133115	0.121717	0.130084	0.154235	0.156047	0.13792	0.127455	0.107702	0.119413	0.113562	0.116715	0.132509	0.112741	0.0972344	0.103758	0.105847	0.111614	0.103609	0.101606	0.0692505	0.0650069	0.0608657	0.0596358	0.0485894
3610.04	0.133085	0.121689	0.13005	0.1542	0.156027	0.137895	0.127448	0.107673	0.11938	0.113551	0.116698	0.13249	0.112701	0.0972275	0.103732	0.105853	0.111603	0.103575	0.101633	0.069271	0.0650409	0.0608921	0.0596652	0.0486178
3609.33	0.133065	0.121664	0.130017	0.154165	0.156009	0.137874	0.127435	0.107633	0.119349	0.113535	0.116677	0.132474	0.112671	0.0972244	0.103719	0.105866	0.111597	0.103561	0.101663	0.0692958	0.0650864	0.0609289	0.0597029	0.0486508
3608.62	0.13307	0.121652	0.129997	0.154141	0.155999	0.137864	0.127438	0.107598	0.119335	0.113539	0.116662	0.13246	0.112664	0.097246	0.103728	0.105905	0.111605	0.103572	0.101708	0.0693375	0.0651485	0.0609801	0.0597538	0.0486978
3607.9	0.133087	0.121645	0.129981	0.154121	0.155993	0.137857	0.127442	0.107564	0.11933	0.113555	0.116648	0.132446	0.112666	0.0972751	0.103741	0.105949	0.111616	0.103587	0.101755	0.0693866	0.0652173	0.0610364	0.0598101	0.0487505
3607.19	0.133095	0.121637	0.129962	0.1541	0.155987	0.137848	0.127438	0.107531	0.119322	0.113574	0.116635	0.132429	0.112663	0.0972929	0.103739	0.105975	0.111616	0.103582	0.101792	0.0694328	0.065281	0.0610888	0.0598615	0.0488001
3606.48	0.13309	0.121631	0.129944	0.154082	0.155983	0.13784	0.127434	0.107513	0.119313	0.113606	0.11663	0.132411	0.11265	0.097306	0.103724	0.105987	0.111604	0.103551	0.101825	0.0694774	0.0653365	0.0611359	0.0599044	0.0488473
3605.76	0.133081	0.121628	0.129929	0.154066	0.155982	0.137836	0.127435	0.107509	0.119305	0.113646	0.116632	0.132393	0.112629	0.0973223	0.103707	0.105999	0.111587	0.103508	0.101863	0.0695229	0.0653871	0.061181	0.0599421	0.0488942
3605.05	0.133073	0.121624	0.129912	0.154046	0.155978	0.137829	0.127432	0.1075	0.119293	0.113676	0.116631	0.132376	0.112604	0.0973387	0.103694	0.106019	0.111572	0.103473	0.101906	0.0695672	0.0654375	0.0612264	0.0599797	0.0489398
3604.34	0.133063	0.121613	0.129889	0.15402	0.155968	0.137816	0.127417	0.107476	0.119274	0.113689	0.116622	0.132359	0.112573	0.0973492	0.103682	0.10604	0.111557	0.103449	0.101948	0.0696058	0.0654895	0.0612719	0.0600188	0.0489825
3603.63	0.133048	0.121595	0.129859	0.153989	0.155952	0.137795	0.127388	0.107438	0.119248	0.113687	0.116604	0.13234	0.11254	0.0973501	0.103665	0.106053	0.111539	0.103431	0.101985	0.0696361	0.0655424	0.0613167	0.0600572	0.0490214
3602.91	0.133028	0.121572	0.129822	0.153953	0.155932	0.137768	0.127343	0.10739	0.119217	0.113675	0.11658	0.132317	0.112503	0.0973393	0.103638	0.10605	0.111512	0.10341	0.102009	0.0696592	0.0655938	0.0613611	0.0600935	0.0490559
3602.2	0.133007	0.121548	0.12978	0.153913	0.155909	0.137738	0.127285	0.107335	0.119183	0.113658	0.116552	0.132294	0.112466	0.0973187	0.103606	0.106035	0.11148	0.103384	0.102022	0.069679	0.0656434	0.0614066	0.0601291	0.0490869
3601.49	0.132985	0.121525	0.129736	0.153872	0.155884	0.137709	0.127224	0.107278	0.119147	0.113639	0.116522	0.132271	0.112428	0.0972966	0.103575	0.10602	0.111448	0.103358	0.102033	0.0696989	0.0656925	0.061453	0.0601657	0.0491172
3600.77	0.132966	0.121504	0.129696	0.153834	0.155857	0.137682	0.12717	0.107226	0.119114	0.113625	0.116495	0.132248	0.112388	0.0972825	0.103549	0.106014	0.111418	0.103334	0.102052	0.0697209	0.0657412	0.0614985	0.0602016	0.0491492
3600.06	0.132945	0.121485	0.12966	0.153799	0.155829	0.137654	0.127125	0.107182	0.119086	0.113615	0.116472	0.132223	0.112343	0.0972757	0.103525	0.106017	0.111387	0.103307	0.102081	0.0697437	0.0657867	0.0615412	0.0602333	0.0491816
3599.35	0.132919	0.121463	0.129625	0.153765	0.155799	0.137619	0.127079	0.107138	0.119056	0.113602	0.116448	0.132194	0.112292	0.0972668	0.1035	0.106021	0.111353	0.103277	0.102111	0.0697636	0.0658274	0.0615807	0.0602595	0.0492111
3598.63	0.132886	0.121439	0.129586	0.153728	0.155767	0.137578	0.127029	0.107091	0.119024	0.113583	0.116423	0.132163	0.112238	0.0972526	0.103473	0.106024	0.111317	0.103247	0.10214	0.0697791	0.0658659	0.0616192	0.0602825	0.0492374
3597.92	0.13285	0.121416	0.129546	0.153692	0.155732	0.137534	0.126977	0.107045	0.118992	0.113561	0.116398	0.132133	0.11219	0.0972387	0.103448	0.106027	0.111279	0.103219	0.102171	0.0697936	0.0659061	0.06166	0.0603061	0.0492632
3597.21	0.132814	0.121392	0.129505	0.153653	0.155696	0.13749	0.12692	0.106996	0.118959	0.113536	0.116371	0.132105	0.112147	0.0972245	0.103425	0.106029	0.111241	0.103196	0.102203	0.0698085	0.065948	0.0617033	0.0603318	0.0492891
3596.5	0.132777	0.121365	0.129458	0.153609	0.155654	0.137443	0.126852	0.106936	0.118919	0.113498	0.116336	0.132076	0.112101	0.0972029	0.103398	0.106025	0.1112	0.103176	0.102228	0.069821	0.0659883	0.0617459	0.0603581	0.0493136
3595.78	0.132739	0.121332	0.12941	0.153561	0.155609	0.137392	0.126777	0.10687	0.118876	0.113455	0.116296	0.132046	0.112051	0.0971756	0.103365	0.106017	0.111156	0.103155	0.102248	0.069831	0.0660256	0.0617851	0.0603827	0.0493375
3595.07	0.132699	0.121302	0.129366	0.153516	0.155565	0.137342	0.126714	0.106814	0.118837	0.113422	0.116261	0.132012	0.111999	0.0971552	0.103331	0.106014	0.111112	0.103131	0.102272	0.0698428	0.0660599	0.0618206	0.060405	0.0493629
3594.36	0.132656	0.121275	0.129327	0.153475	0.155521	0.137292	0.126665	0.106769	0.118802	0.113399	0.11623	0.131975	0.111947	0.0971439	0.103301	0.106018	0.111069	0.103107	0.102304	0.0698565	0.0660907	0.0618531	0.060425	0.0493877
3593.64	0.132608	0.121246	0.129287	0.153434	0.155473	0.137238	0.126614	0.106726	0.118765	0.113374	0.1162	0.131934	0.111891	0.0971295	0.103269	0.106015	0.111023	0.103078	0.102334	0.0698673	0.066117	0.0618834	0.0604413	0.0494091
3592.93	0.132554	0.121215	0.129242	0.153391	0.155421	0.137181	0.126551	0.106684	0.118723	0.113345	0.116169	0.131889	0.111833	0.0971029	0.103226	0.10599	0.110967	0.103035	0.102355	0.0698721	0.0661383	0.0619114	0.0604509	0.049428
3592.22	0.132492	0.121182	0.129193	0.153345	0.155368	0.137121	0.126478	0.106643	0.118679	0.113317	0.116137	0.131842	0.111771	0.097066	0.103171	0.105946	0.110904	0.102976	0.102368	0.0698714	0.0661548	0.0619352	0.0604529	0.0494456
3591.5	0.132428	0.121145	0.129139	0.153296	0.15531	0.137054	0.126399	0.106599	0.118632	0.113283	0.116102	0.131793	0.11171	0.0970229	0.103113	0.105895	0.110839	0.102914	0.102375	0.0698658	0.0661677	0.0619537	0.0604513	0.0494597
3590.79	0.132358	0.1211	0.129078	0.15324	0.155245	0.13698	0.126311	0.106542	0.118578	0.113228	0.116059	0.131745	0.111647	0.096972	0.103054	0.105843	0.110774	0.102857	0.102377	0.0698545	0.0661776	0.0619675	0.060451	0.0494678
3590.08	0.132281	0.121045	0.129007	0.153174	0.155169	0.136896	0.126207	0.106468	0.118512	0.113146	0.116003	0.131698	0.111581	0.0969075	0.102992	0.105788	0.110708	0.102808	0.102372	0.0698359	0.0661845	0.0619796	0.0604538	0.0494696
3589.37	0.132199	0.120984	0.128928	0.153102	0.155085	0.136806	0.126087	0.106379	0.118435	0.113044	0.115937	0.131652	0.111517	0.0968286	0.102928	0.105726	0.110641	0.10277	0.102358	0.0698121	0.0661911	0.0619941	0.0604608	0.049469
3588.65	0.132123	0.120926	0.128849	0.153029	0.154997	0.136716	0.12596	0.106285	0.118359	0.112941	0.115867	0.131604	0.111461	0.0967463	0.102867	0.105667	0.110575	0.102743	0.102342	0.0697898	0.0662009	0.0620121	0.0604711	0.0494708
3587.94	0.132054	0.120872	0.12878	0.152962	0.154912	0.136632	0.125845	0.106202	0.118294	0.112852	0.115803	0.131554	0.111413	0.0966743	0.102815	0.105616	0.110513	0.102719	0.102334	0.0697724	0.0662128	0.0620297	0.0604805	0.0494759
3587.23	0.131984	0.120823	0.128721	0.152904	0.154832	0.136552	0.125756	0.10614	0.11824	0.112784	0.115751	0.131498	0.111366	0.0966192	0.102766	0.105577	0.110454	0.102686	0.10234	0.0697586	0.0662222	0.0620422	0.0604848	0.0494829
3586.51	0.131909	0.120781	0.128676	0.152857	0.154761	0.136476	0.125699	0.10611	0.118201	0.112744	0.115717	0.13144	0.11132	0.096587	0.102717	0.105551	0.110397	0.10264	0.102363	0.0697502	0.0662281	0.0620505	0.0604841	0.0494948
3585.8	0.131834	0.120751	0.128642	0.152822	0.154702	0.136409	0.125671	0.10611	0.118175	0.112735	0.1157	0.131384	0.11128	0.0965747	0.10267	0.105534	0.110344	0.102588	0.102401	0.0697487	0.0662328	0.0620579	0.0604825	0.0495152
3585.09	0.131762	0.120723	0.128607	0.152787	0.154642	0.136344	0.125643	0.106115	0.118149	0.11273	0.115682	0.131329	0.111246	0.096559	0.10262	0.105512	0.11029	0.102535	0.102438	0.0697466	0.0662364	0.0620646	0.060482	0.049538
3584.37	0.131686	0.120687	0.128561	0.152741	0.154572	0.136272	0.125592	0.106101	0.118108	0.112702	0.115649	0.131272	0.111209	0.0965211	0.102564	0.10547	0.11023	0.102482	0.102459	0.0697357	0.0662358	0.0620679	0.0604813	0.0495542
3583.66	0.131602	0.120639	0.128503	0.152684	0.154489	0.13619	0.125522	0.106067	0.118053	0.11265	0.115602	0.131212	0.111165	0.0964652	0.102502	0.105412	0.110167	0.102428	0.102467	0.0697175	0.0662296	0.0620671	0.0604789	0.0495623
3582.95	0.131512	0.120586	0.128442	0.152623	0.154402	0.1361	0.125449	0.106026	0.117994	0.11259	0.115551	0.131148	0.111118	0.0964063	0.102441	0.105351	0.110104	0.102377	0.102472	0.0696991	0.0662203	0.0620641	0.0604748	0.0495673
3582.24	0.131421	0.12053	0.128381	0.152564	0.154312	0.136005	0.125381	0.105983	0.117936	0.112527	0.115501	0.131083	0.111074	0.0963513	0.102385	0.105296	0.110043	0.10233	0.102478	0.0696816	0.0662101	0.0620596	0.0604697	0.0495718
3581.52	0.131329	0.120474	0.12832	0.152505	0.154219	0.135907	0.125318	0.10594	0.117877	0.112456	0.115449	0.131017	0.111031	0.0962975	0.102333	0.105248	0.109983	0.10229	0.102485	0.0696618	0.0661997	0.0620532	0.0604646	0.0495753
3580.81	0.131235	0.120415	0.128256	0.152445	0.154122	0.135808	0.125256	0.105894	0.117817	0.112374	0.115395	0.130951	0.110988	0.0962412	0.102283	0.105205	0.109925	0.102255	0.10249	0.0696379	0.0661879	0.0620438	0.0604599	0.0495764
3580.1	0.131138	0.120354	0.128191	0.152384	0.154024	0.135712	0.125194	0.105848	0.117758	0.112289	0.115338	0.130882	0.110943	0.0961809	0.102227	0.105159	0.109869	0.102217	0.102494	0.0696115	0.0661724	0.0620302	0.0604547	0.0495759
3579.38	0.131037	0.120292	0.128127	0.152323	0.153927	0.135617	0.125131	0.105808	0.117699	0.11221	0.115281	0.130812	0.1109	0.0961161	0.102164	0.1051	0.109813	0.102167	0.102495	0.0695853	0.0661533	0.0620143	0.0604482	0.0495755
3578.67	0.130935	0.120229	0.128063	0.152262	0.153832	0.135524	0.125064	0.105774	0.117641	0.112141	0.115225	0.130746	0.110865	0.0960463	0.102093	0.105024	0.109754	0.102106	0.102489	0.0695604	0.0661332	0.0620004	0.060441	0.0495773
3577.96	0.130832	0.120166	0.127999	0.1522	0.153736	0.135433	0.124993	0.105742	0.117581	0.112076	0.115171	0.130683	0.11084	0.0959735	0.10202	0.104938	0.109694	0.102041	0.102477	0.0695361	0.0661141	0.0619902	0.0604341	0.049582
3577.24	0.130729	0.120102	0.127934	0.152135	0.153636	0.135339	0.124923	0.105707	0.117519	0.112009	0.115118	0.130619	0.110817	0.0959012	0.101947	0.104853	0.109635	0.101979	0.102465	0.0695108	0.0660948	0.0619789	0.0604272	0.0495879
3576.53	0.130628	0.120037	0.127869	0.15207	0.153534	0.135242	0.124858	0.105671	0.117457	0.111941	0.115064	0.130551	0.110794	0.0958305	0.101876	0.104775	0.109579	0.101921	0.102455	0.0694838	0.0660747	0.0619614	0.0604203	0.0495928
3575.82	0.130529	0.119972	0.127804	0.152007	0.153434	0.135145	0.124797	0.105637	0.117395	0.11187	0.115009	0.130482	0.110772	0.0957594	0.10181	0.1047	0.109526	0.101865	0.102448	0.0694557	0.0660546	0.0619378	0.0604146	0.0495955
3575.1	0.130428	0.119908	0.127739	0.151946	0.153337	0.135048	0.12474	0.105605	0.117334	0.111796	0.114952	0.130413	0.110751	0.0956878	0.101747	0.104627	0.109477	0.101812	0.102441	0.0694281	0.0660353	0.0619128	0.0604112	0.0495968
3574.39	0.130327	0.119846	0.127676	0.151889	0.153241	0.134952	0.124691	0.105579	0.117273	0.111723	0.114898	0.130346	0.110732	0.0956208	0.101689	0.104559	0.109431	0.101764	0.102437	0.0694038	0.0660164	0.0618904	0.0604103	0.0495994
3573.68	0.130226	0.119785	0.127618	0.151834	0.153146	0.134859	0.124651	0.105559	0.117214	0.111657	0.114847	0.130281	0.110714	0.095562	0.101634	0.104496	0.10939	0.101718	0.102438	0.0693845	0.0659972	0.0618715	0.0604116	0.0496055
3572.97	0.130125	0.119724	0.127563	0.151779	0.15305	0.134768	0.124618	0.105541	0.117156	0.111597	0.114797	0.130218	0.110698	0.095507	0.101576	0.104437	0.109351	0.101673	0.102442	0.0693679	0.0659773	0.0618541	0.0604146	0.0496149
3572.25	0.130025	0.119661	0.127506	0.151723	0.152953	0.134677	0.124583	0.105519	0.117097	0.111534	0.114745	0.130153	0.110686	0.0954485	0.101514	0.104376	0.109314	0.101626	0.102443	0.0693504	0.0659576	0.0618358	0.0604185	0.0496253
3571.54	0.129927	0.119597	0.127446	0.151665	0.152854	0.134585	0.124545	0.105492	0.117037	0.111468	0.114691	0.130089	0.110677	0.0953866	0.101451	0.10431	0.10928	0.10158	0.102439	0.0693335	0.0659406	0.0618163	0.0604239	0.0496359
3570.83	0.129833	0.119535	0.127386	0.151606	0.152758	0.134496	0.12451	0.105467	0.11698	0.111403	0.114639	0.130028	0.110674	0.0953262	0.101395	0.104245	0.109249	0.101537	0.102434	0.0693208	0.0659284	0.061799	0.0604325	0.0496482
3570.11	0.129741	0.11947	0.127322	0.151546	0.152664	0.134411	0.124472	0.105439	0.116921	0.111334	0.114585	0.129971	0.110674	0.0952637	0.101344	0.104179	0.10922	0.101497	0.102428	0.0693095	0.065919	0.0617849	0.0604443	0.0496605
3569.4	0.129644	0.119394	0.127249	0.151478	0.152564	0.13432	0.124418	0.105392	0.116853	0.111244	0.11452	0.129916	0.11067	0.095186	0.101288	0.104103	0.109189	0.101458	0.102414	0.0692896	0.0659086	0.06177	0.0604567	0.0496681
3568.69	0.129541	0.119306	0.127165	0.1514	0.152452	0.134222	0.124343	0.105321	0.116772	0.111128	0.114441	0.12986	0.11066	0.0950897	0.101223	0.104011	0.109155	0.101418	0.102386	0.0692581	0.0658962	0.0617513	0.0604689	0.0496704
3567.97	0.129443	0.119221	0.127084	0.151324	0.15234	0.134124	0.124268	0.105247	0.116692	0.111014	0.114362	0.129803	0.110651	0.0949944	0.101157	0.103922	0.109123	0.101381	0.102356	0.0692261	0.0658854	0.0617317	0.0604834	0.0496742
3567.26	0.129356	0.119151	0.127022	0.151262	0.152242	0.13404	0.124226	0.105203	0.11663	0.110936	0.1143	0.129746	0.110653	0.0949268	0.101104	0.103856	0.109099	0.101344	0.102345	0.0692088	0.0658795	0.0617159	0.0605022	0.0496871
3566.55	0.129279	0.1191	0.12698	0.151217	0.152161	0.133971	0.124226	0.105197	0.116591	0.110903	0.114264	0.129691	0.110663	0.094895	0.101067	0.103819	0.109085	0.101307	0.10236	0.069211	0.0658776	0.0617042	0.0605238	0.0497109
3565.84	0.129202	0.119062	0.126954	0.151186	0.152094	0.133912	0.124261	0.105219	0.116566	0.110902	0.114245	0.129637	0.110674	0.094888	0.101042	0.103802	0.109077	0.101265	0.102397	0.0692271	0.0658766	0.0616928	0.0605445	0.0497429
3565.12	0.129123	0.119027	0.126932	0.151161	0.152032	0.133856	0.124306	0.105252	0.116544	0.110913	0.114229	0.129585	0.110682	0.0948844	0.101017	0.103787	0.10907	0.101215	0.102438	0.0692466	0.0658754	0.0616799	0.0605628	0.0497772
3564.41	0.129044	0.118987	0.126904	0.151133	0.151968	0.1338	0.124335	0.105274	0.116516	0.110913	0.114206	0.129536	0.110688	0.0948654	0.100984	0.103757	0.10906	0.101158	0.102467	0.0692613	0.0658763	0.0616679	0.0605813	0.0498084
3563.7	0.128968	0.11894	0.126866	0.151098	0.151901	0.133744	0.124343	0.105279	0.116478	0.110895	0.114172	0.129489	0.110695	0.0948309	0.100942	0.103712	0.109048	0.101101	0.102483	0.0692728	0.0658808	0.0616597	0.0606034	0.0498363
3562.98	0.128896	0.118892	0.126824	0.151058	0.151835	0.13369	0.124344	0.105276	0.116437	0.110873	0.114137	0.129445	0.110706	0.0947956	0.100902	0.103667	0.109039	0.101051	0.102497	0.0692881	0.065889	0.0616566	0.0606309	0.049866
3562.27	0.128829	0.118845	0.126784	0.15102	0.151774	0.13364	0.12435	0.105272	0.1164	0.110856	0.114106	0.129403	0.110721	0.0947679	0.100867	0.103628	0.109034	0.101009	0.102516	0.0693095	0.0659006	0.0616577	0.0606639	0.0499015
3561.56	0.128765	0.1188	0.126744	0.150984	0.151715	0.133591	0.124358	0.105266	0.116364	0.11084	0.114078	0.129365	0.11074	0.094743	0.100835	0.103594	0.109033	0.100973	0.102539	0.0693336	0.0659168	0.0616621	0.060702	0.0499414
3560.84	0.128703	0.118757	0.126705	0.150947	0.151656	0.133542	0.124366	0.105257	0.116328	0.110818	0.114049	0.12933	0.110761	0.0947165	0.100805	0.103563	0.109034	0.100939	0.102561	0.0693575	0.0659382	0.0616688	0.0607435	0.0499823
3560.13	0.128646	0.118717	0.126667	0.150911	0.151597	0.133492	0.124381	0.105251	0.116293	0.110794	0.114018	0.129296	0.110783	0.0946914	0.100777	0.103538	0.109038	0.100904	0.102584	0.069381	0.0659628	0.0616765	0.0607854	0.0500223
3559.42	0.128589	0.118679	0.126633	0.150877	0.151539	0.133442	0.124404	0.105249	0.116262	0.110776	0.113988	0.129262	0.1108	0.0946709	0.100753	0.103519	0.109041	0.100867	0.102609	0.0694031	0.0659871	0.0616842	0.0608248	0.0500607
3558.71	0.128531	0.11864	0.1266	0.150844	0.151483	0.133392	0.124425	0.105244	0.116232	0.110762	0.113957	0.129225	0.110806	0.0946531	0.100729	0.1035	0.109043	0.100829	0.102634	0.0694232	0.0660102	0.0616919	0.0608622	0.050097
3557.99	0.128471	0.118596	0.126564	0.150809	0.151427	0.133343	0.124437	0.105229	0.116201	0.110746	0.113924	0.129188	0.110805	0.0946344	0.100703	0.103478	0.109044	0.100791	0.102657	0.0694426	0.0660331	0.0616997	0.0609004	0.0501316
3557.28	0.128413	0.118551	0.126524	0.150773	0.151373	0.133297	0.124444	0.105206	0.116169	0.11073	0.11389	0.129154	0.110805	0.0946162	0.100675	0.103454	0.109046	0.100756	0.10268	0.0694662	0.0660584	0.0617089	0.0609417	0.0501679
3556.57	0.128362	0.118511	0.126486	0.150739	0.151323	0.133256	0.124453	0.105185	0.116138	0.11072	0.113861	0.129123	0.110811	0.0946027	0.100651	0.103434	0.109051	0.100723	0.102708	0.0694979	0.0660886	0.0617222	0.0609875	0.0502093
3555.85	0.12832	0.118477	0.126453	0.150709	0.151278	0.133224	0.124466	0.105171	0.11611	0.110718	0.113836	0.129097	0.110824	0.094594	0.100632	0.103423	0.109059	0.100695	0.10274	0.0695373	0.0661258	0.061742	0.0610382	0.0502559
3555.14	0.128283	0.118444	0.126422	0.150681	0.151235	0.133197	0.124477	0.105158	0.116081	0.110716	0.113812	0.129074	0.110838	0.094585	0.100614	0.103417	0.109069	0.100671	0.102773	0.0695788	0.0661685	0.0617671	0.0610923	0.0503044
3554.43	0.128247	0.118408	0.126388	0.150651	0.151192	0.133169	0.124483	0.105139	0.116049	0.110705	0.113784	0.129052	0.110847	0.0945708	0.100594	0.103408	0.109078	0.100649	0.102802	0.0696171	0.0662121	0.0617937	0.061147	0.0503515
3553.71	0.128207	0.11837	0.126349	0.150617	0.151146	0.133137	0.124482	0.10511	0.116014	0.110685	0.113752	0.12903	0.110849	0.0945511	0.100573	0.103393	0.109085	0.100625	0.102825	0.0696502	0.0662539	0.0618202	0.0612004	0.0503956
3553	0.128167	0.118333	0.126309	0.150584	0.151103	0.133103	0.12448	0.105078	0.115978	0.110666	0.113719	0.129008	0.110848	0.0945331	0.100554	0.103378	0.109092	0.100602	0.102848	0.0696821	0.0662972	0.06185	0.0612535	0.0504385
3552.29	0.128132	0.118303	0.126276	0.150556	0.151067	0.133074	0.124489	0.105055	0.11595	0.11066	0.113693	0.128987	0.110851	0.0945281	0.100542	0.103376	0.109103	0.100581	0.10288	0.0697204	0.0663475	0.061886	0.0613095	0.0504858
3551.58	0.128107	0.118283	0.126254	0.150539	0.15104	0.133055	0.124516	0.105048	0.115934	0.110676	0.113681	0.12897	0.11086	0.0945422	0.100538	0.103394	0.10912	0.100562	0.102931	0.0697701	0.0664065	0.0619276	0.0613697	0.0505421
3550.86	0.128088	0.118272	0.126239	0.150526	0.151021	0.133042	0.124552	0.105052	0.115925	0.110704	0.113677	0.128956	0.110872	0.0945661	0.100536	0.103421	0.109137	0.100539	0.102993	0.0698278	0.0664712	0.0619714	0.061433	0.0506058
3550.15	0.128069	0.11826	0.126222	0.15051	0.151002	0.133031	0.124578	0.105051	0.115912	0.11073	0.113672	0.128944	0.110885	0.0945842	0.100528	0.103442	0.109151	0.100511	0.103052	0.0698845	0.0665371	0.0620155	0.061497	0.0506709
3549.44	0.128046	0.118243	0.126198	0.150487	0.150983	0.133016	0.124586	0.105035	0.115892	0.110742	0.113657	0.128932	0.110894	0.0945881	0.100514	0.103452	0.10916	0.100482	0.103098	0.0699353	0.0666023	0.0620601	0.0615605	0.0507331
3548.72	0.128022	0.11822	0.126168	0.150458	0.15096	0.132998	0.124577	0.105003	0.115867	0.11074	0.113636	0.128922	0.110899	0.0945808	0.100497	0.103454	0.109166	0.10046	0.103136	0.0699823	0.0666676	0.0621073	0.0616248	0.0507917
3548.01	0.127999	0.118193	0.126135	0.150427	0.150937	0.132978	0.124561	0.104962	0.11584	0.110729	0.113613	0.128913	0.110901	0.094571	0.100484	0.103457	0.109173	0.100446	0.103174	0.0700304	0.0667352	0.0621591	0.0616914	0.0508479
3547.3	0.127979	0.118167	0.126104	0.150401	0.150915	0.132959	0.124549	0.104922	0.115818	0.110723	0.113593	0.128906	0.110902	0.0945678	0.100476	0.103466	0.10918	0.100439	0.103218	0.0700827	0.0668064	0.0622157	0.0617609	0.0509042
3546.58	0.127962	0.118147	0.126079	0.150382	0.150895	0.132942	0.124547	0.10489	0.115801	0.110727	0.113579	0.128899	0.110902	0.0945743	0.10047	0.103485	0.109188	0.100432	0.103269	0.0701387	0.0668799	0.0622746	0.0618309	0.0509626
3545.87	0.127948	0.118134	0.126059	0.150366	0.150878	0.132929	0.12455	0.104865	0.115787	0.11074	0.11357	0.12889	0.110898	0.0945866	0.100464	0.103508	0.109195	0.10042	0.103323	0.0701964	0.0669537	0.0623332	0.061898	0.0510234
3545.16	0.127935	0.118124	0.126038	0.15035	0.150863	0.132918	0.124555	0.104844	0.115773	0.110757	0.113562	0.128879	0.11089	0.0946004	0.100456	0.103531	0.1092	0.1004	0.103379	0.0702544	0.0670262	0.0623906	0.0619601	0.0510853
3544.44	0.127922	0.118114	0.126017	0.150334	0.150851	0.132908	0.124561	0.104826	0.115757	0.110776	0.113555	0.128867	0.110877	0.0946153	0.100448	0.103551	0.109201	0.100374	0.103438	0.0703117	0.0670969	0.0624474	0.0620186	0.0511468
3543.73	0.127908	0.118103	0.125993	0.150319	0.150841	0.132893	0.124565	0.104809	0.11574	0.110794	0.113547	0.128854	0.110861	0.0946308	0.100437	0.10357	0.109197	0.100341	0.103497	0.0703659	0.0671654	0.0625037	0.0620756	0.0512068
3543.02	0.127891	0.118088	0.12597	0.150301	0.150828	0.132873	0.124564	0.10479	0.115723	0.110809	0.113538	0.128838	0.110842	0.0946452	0.100424	0.103588	0.10919	0.100307	0.103556	0.0704155	0.067232	0.0625592	0.0621326	0.051265
3542.31	0.127873	0.118074	0.125947	0.150282	0.150815	0.132854	0.124559	0.104766	0.115706	0.110822	0.113528	0.128824	0.110822	0.0946594	0.10041	0.103608	0.109182	0.100276	0.103615	0.0704631	0.0672993	0.0626171	0.062192	0.0513236
3541.59	0.127859	0.118063	0.125928	0.150264	0.150806	0.13284	0.124555	0.10474	0.115692	0.110841	0.113521	0.128813	0.110807	0.0946759	0.100401	0.103634	0.109176	0.100255	0.103681	0.0705142	0.0673711	0.0626816	0.0622558	0.0513857
3540.88	0.127847	0.118057	0.125909	0.150248	0.1508	0.13283	0.124552	0.104715	0.115679	0.110862	0.113516	0.128805	0.110796	0.0946924	0.100397	0.103666	0.109173	0.100243	0.103752	0.0705693	0.0674483	0.0627524	0.062323	0.0514508
3540.17	0.127833	0.118051	0.125887	0.150231	0.150795	0.132816	0.124542	0.104686	0.115664	0.110879	0.113508	0.128796	0.110782	0.0947046	0.10039	0.103694	0.109168	0.100234	0.103821	0.0706239	0.0675273	0.0628242	0.0623898	0.0515146
3539.45	0.127816	0.118043	0.125863	0.150212	0.150785	0.132799	0.124522	0.104652	0.115644	0.110888	0.113498	0.128785	0.110763	0.0947126	0.100378	0.103717	0.109159	0.10022	0.103884	0.0706751	0.0676047	0.0628937	0.0624545	0.0515748
3538.74	0.127799	0.118033	0.125836	0.150192	0.15077	0.132781	0.124496	0.104616	0.115622	0.11089	0.113486	0.128772	0.110744	0.0947195	0.100362	0.103737	0.109146	0.100204	0.103943	0.0707254	0.0676803	0.0629614	0.0625179	0.0516332
3538.03	0.127785	0.118021	0.125806	0.150169	0.150751	0.13276	0.124465	0.104577	0.115598	0.110885	0.113472	0.12876	0.110725	0.0947241	0.100346	0.103757	0.109132	0.10019	0.104001	0.0707762	0.067755	0.0630278	0.0625799	0.0516919
3537.31	0.127767	0.118006	0.125773	0.150142	0.150727	0.132734	0.12443	0.104533	0.115572	0.110876	0.113455	0.128746	0.110702	0.0947231	0.100331	0.103775	0.109116	0.100176	0.104058	0.0708246	0.0678289	0.0630917	0.0626385	0.05175
3536.6	0.127744	0.117987	0.125741	0.150115	0.150703	0.132701	0.124393	0.104488	0.115546	0.110866	0.113437	0.12873	0.110672	0.0947181	0.100313	0.103786	0.109096	0.100159	0.104114	0.0708683	0.0679017	0.0631532	0.0626924	0.0518055
3535.89	0.127719	0.11797	0.125713	0.150089	0.150684	0.132667	0.12436	0.10445	0.115522	0.110865	0.113424	0.128711	0.110639	0.0947147	0.100294	0.103795	0.109073	0.100136	0.104174	0.07091	0.0679738	0.0632148	0.0627437	0.0518594
3535.18	0.127695	0.117957	0.125688	0.150067	0.150669	0.132637	0.124331	0.104419	0.115501	0.11087	0.113414	0.128694	0.110605	0.0947154	0.100273	0.103806	0.109047	0.10011	0.104238	0.0709532	0.0680448	0.0632787	0.0627955	0.051914
3534.46	0.127672	0.117947	0.125661	0.150045	0.150652	0.132607	0.124298	0.104387	0.11548	0.110872	0.113402	0.128675	0.110573	0.0947154	0.10025	0.103823	0.109019	0.100085	0.104303	0.0709965	0.0681134	0.0633444	0.062848	0.0519694
3533.75	0.127644	0.117935	0.12563	0.150019	0.150629	0.132572	0.124258	0.10435	0.115456	0.110863	0.113384	0.128654	0.110539	0.0947092	0.100226	0.103839	0.108987	0.100061	0.104362	0.0710358	0.0681788	0.063409	0.0628987	0.0520231
3533.04	0.12761	0.117918	0.125595	0.149989	0.150599	0.132532	0.124211	0.104307	0.115426	0.110843	0.113361	0.128629	0.110504	0.0946967	0.100199	0.103851	0.108955	0.100038	0.104416	0.0710704	0.0682431	0.0634713	0.0629469	0.052074
3532.32	0.127573	0.117897	0.125556	0.149957	0.150567	0.132491	0.124161	0.104261	0.115394	0.110819	0.113337	0.128603	0.11047	0.0946821	0.10017	0.103857	0.108923	0.100019	0.104469	0.0711033	0.0683082	0.0635319	0.0629941	0.0521233
3531.61	0.127533	0.117875	0.125516	0.149926	0.150535	0.132447	0.124107	0.104215	0.11536	0.110796	0.113317	0.128575	0.110435	0.0946687	0.100141	0.103857	0.108892	0.100003	0.104521	0.0711356	0.0683722	0.063591	0.0630413	0.0521717
3530.9	0.127493	0.117853	0.125475	0.149896	0.150502	0.132399	0.124052	0.104169	0.115326	0.110773	0.113296	0.128548	0.110401	0.0946564	0.10011	0.103856	0.108859	0.0999878	0.104572	0.0711658	0.0684319	0.0636483	0.0630881	0.052219
3530.18	0.127454	0.117832	0.125436	0.149865	0.150467	0.132348	0.123998	0.104123	0.115292	0.110749	0.113275	0.128521	0.11037	0.0946444	0.10008	0.103857	0.108825	0.0999714	0.104625	0.0711939	0.0684874	0.0637046	0.063135	0.0522664
3529.47	0.127417	0.11781	0.125399	0.149832	0.150429	0.132297	0.123946	0.104077	0.115257	0.110723	0.113253	0.128495	0.110343	0.09463	0.100053	0.103856	0.10879	0.0999538	0.104682	0.0712207	0.0685405	0.0637602	0.0631811	0.0523138
3528.76	0.127378	0.117785	0.125359	0.149798	0.150385	0.132245	0.123889	0.104029	0.115218	0.110693	0.113227	0.128467	0.110315	0.0946072	0.100023	0.103848	0.108752	0.0999308	0.104737	0.0712438	0.0685918	0.0638128	0.0632226	0.0523582
3528.05	0.127329	0.117755	0.125315	0.149761	0.150334	0.132188	0.123824	0.103979	0.115175	0.110657	0.113196	0.128432	0.110279	0.0945731	0.0999829	0.103827	0.108707	0.0998981	0.104787	0.0712602	0.0686393	0.0638596	0.0632566	0.0523969
3527.33	0.127269	0.11772	0.125267	0.149723	0.150278	0.132124	0.123756	0.103929	0.115132	0.110617	0.113163	0.12839	0.110235	0.0945323	0.099935	0.103801	0.108656	0.0998584	0.104832	0.0712711	0.0686818	0.0639014	0.0632853	0.0524318
3526.62	0.127205	0.117686	0.12522	0.149684	0.150224	0.132058	0.123693	0.103884	0.11509	0.110578	0.11313	0.128345	0.110191	0.0944929	0.0998853	0.103777	0.108604	0.099818	0.104878	0.0712814	0.0687191	0.0639409	0.0633133	0.0524667
3525.91	0.12714	0.117653	0.125176	0.149647	0.150171	0.131991	0.123636	0.103843	0.11505	0.110544	0.113099	0.128302	0.110152	0.0944584	0.0998379	0.103757	0.108554	0.0997807	0.104927	0.0712942	0.0687532	0.0639791	0.0633429	0.0525035
3525.19	0.127075	0.117619	0.125131	0.149609	0.150118	0.131923	0.123577	0.1038	0.115009	0.110507	0.113068	0.128261	0.110117	0.0944262	0.0997924	0.103733	0.108505	0.0997461	0.104975	0.071307	0.068786	0.0640157	0.0633731	0.0525418
3524.48	0.127008	0.117583	0.125082	0.149567	0.150061	0.131852	0.123512	0.103752	0.114962	0.110462	0.113034	0.128219	0.110081	0.0943914	0.0997465	0.103706	0.108455	0.099712	0.105015	0.0713153	0.0688175	0.0640503	0.0634017	0.0525795
3523.77	0.126939	0.117544	0.125031	0.149522	0.15	0.131777	0.123441	0.103703	0.114912	0.11041	0.112998	0.128172	0.110045	0.0943519	0.0996985	0.103676	0.108403	0.0996757	0.105048	0.0713186	0.068847	0.0640827	0.063427	0.0526151
3523.05	0.126869	0.117505	0.124981	0.149478	0.149938	0.131699	0.123375	0.103662	0.114864	0.110362	0.112963	0.128121	0.110008	0.0943099	0.0996486	0.103647	0.108351	0.0996359	0.105083	0.0713209	0.0688756	0.0641132	0.0634497	0.0526494
3522.34	0.126797	0.117468	0.124935	0.149438	0.149878	0.131623	0.12332	0.103636	0.114821	0.110323	0.112932	0.12807	0.109975	0.0942699	0.0995986	0.103621	0.108301	0.099595	0.105125	0.0713271	0.0689052	0.0641435	0.063473	0.0526852
3521.63	0.126723	0.117434	0.124893	0.149402	0.14982	0.13155	0.123275	0.103619	0.114783	0.11029	0.112906	0.128022	0.109946	0.0942331	0.0995504	0.103595	0.108255	0.0995569	0.105173	0.0713384	0.0689363	0.0641748	0.063499	0.0527228
3520.92	0.126648	0.117401	0.124851	0.149367	0.14976	0.13148	0.123231	0.1036	0.114743	0.110255	0.11288	0.127978	0.109924	0.0941965	0.099504	0.103566	0.108211	0.0995234	0.105222	0.0713512	0.0689668	0.0642066	0.063527	0.0527605
3520.2	0.126574	0.117365	0.124807	0.14933	0.149695	0.131407	0.12318	0.103574	0.114699	0.110213	0.11285	0.127933	0.109904	0.0941551	0.0994582	0.103533	0.108167	0.0994924	0.105267	0.07136	0.0689939	0.0642358	0.0635537	0.0527953
3519.49	0.126498	0.117326	0.12476	0.14929	0.149626	0.13133	0.123124	0.103541	0.114649	0.110162	0.112815	0.127884	0.109884	0.0941076	0.0994118	0.103498	0.108121	0.0994607	0.10531	0.0713627	0.0690161	0.0642595	0.0635778	0.0528262
3518.78	0.126419	0.117286	0.124711	0.14925	0.149555	0.131249	0.123066	0.103509	0.1146	0.110109	0.112777	0.127833	0.109863	0.0940584	0.0993635	0.103462	0.108074	0.099426	0.105353	0.0713628	0.0690345	0.0642772	0.0636003	0.052855
3518.06	0.126336	0.117244	0.124661	0.149209	0.149483	0.131167	0.123009	0.103479	0.114552	0.110055	0.112736	0.127781	0.109846	0.0940113	0.0993119	0.103424	0.108028	0.0993869	0.105393	0.0713645	0.0690501	0.0642913	0.0636223	0.0528836
3517.35	0.126248	0.117198	0.12461	0.149167	0.149405	0.131081	0.122951	0.10345	0.114504	0.110001	0.112693	0.127728	0.109829	0.0939633	0.0992551	0.103377	0.10798	0.0993417	0.105427	0.0713657	0.0690612	0.0643032	0.0636425	0.0529119
3516.64	0.126154	0.117146	0.124556	0.14912	0.149319	0.130988	0.122893	0.103416	0.114452	0.109941	0.112646	0.127671	0.109806	0.0939086	0.0991945	0.10332	0.107931	0.099291	0.105455	0.0713624	0.0690667	0.0643132	0.0636593	0.0529382
3515.92	0.126058	0.11709	0.124499	0.14907	0.14923	0.13089	0.122837	0.103382	0.114398	0.109878	0.112599	0.127611	0.109779	0.0938476	0.0991339	0.103258	0.107882	0.0992403	0.105482	0.0713547	0.0690697	0.0643212	0.0636736	0.0529627
3515.21	0.125963	0.117034	0.124443	0.14902	0.149144	0.130794	0.122787	0.103352	0.114344	0.109815	0.112556	0.127551	0.109755	0.0937863	0.0990767	0.103203	0.107837	0.0991955	0.105511	0.0713466	0.0690752	0.0643285	0.0636885	0.0529875
3514.5	0.125873	0.11698	0.12439	0.148973	0.149061	0.130702	0.122741	0.103327	0.114294	0.109754	0.112517	0.127492	0.109739	0.0937297	0.0990236	0.103156	0.107798	0.0991573	0.105541	0.0713407	0.0690847	0.0643362	0.0637074	0.0530144
3513.78	0.125785	0.116927	0.124341	0.148929	0.14898	0.130613	0.1227	0.103305	0.114245	0.109697	0.11248	0.127437	0.109732	0.0936776	0.098973	0.103113	0.107762	0.0991226	0.105572	0.0713381	0.0690961	0.0643451	0.0637312	0.0530439
3513.07	0.125696	0.116876	0.124293	0.148887	0.148899	0.130526	0.12266	0.103284	0.114195	0.109644	0.112441	0.127384	0.10973	0.0936278	0.0989228	0.103068	0.107728	0.099088	0.105602	0.0713392	0.0691078	0.064356	0.0637586	0.0530756
3512.36	0.125606	0.116827	0.124245	0.148847	0.148818	0.13044	0.122623	0.103264	0.114146	0.109595	0.112401	0.127333	0.109732	0.0935775	0.0988715	0.103019	0.107695	0.0990517	0.105633	0.0713429	0.0691201	0.0643686	0.0637868	0.0531083
3511.65	0.125514	0.116774	0.124194	0.148805	0.148735	0.130355	0.122587	0.103244	0.114094	0.109545	0.112358	0.127279	0.109736	0.093522	0.0988178	0.102964	0.107662	0.0990123	0.105663	0.0713442	0.069131	0.0643794	0.0638134	0.0531394
3510.93	0.125417	0.116714	0.124139	0.148759	0.148647	0.130267	0.122547	0.103218	0.114038	0.109484	0.112308	0.127222	0.109736	0.0934575	0.0987609	0.102902	0.107629	0.0989694	0.105687	0.0713383	0.0691369	0.0643844	0.0638374	0.0531665
3510.22	0.125316	0.116649	0.124081	0.148709	0.148553	0.130173	0.122502	0.103186	0.113978	0.109409	0.112253	0.127162	0.10973	0.0933865	0.098702	0.102834	0.107593	0.0989241	0.105707	0.0713264	0.0691369	0.0643843	0.0638591	0.0531903
3509.51	0.125213	0.116586	0.124024	0.14866	0.148458	0.130078	0.122462	0.103159	0.11392	0.109335	0.1122	0.127103	0.109721	0.0933198	0.0986448	0.102769	0.10756	0.0988781	0.105728	0.0713167	0.0691362	0.0643833	0.0638803	0.0532148
3508.79	0.125116	0.116529	0.123973	0.148616	0.148369	0.129989	0.122435	0.103147	0.113872	0.109278	0.112157	0.127048	0.109714	0.0932662	0.0985933	0.102715	0.10753	0.0988322	0.105757	0.0713156	0.06914	0.0643835	0.0639025	0.0532446
3508.08	0.125026	0.116479	0.123925	0.148577	0.148288	0.129906	0.122421	0.103146	0.11383	0.109237	0.112121	0.126995	0.109713	0.0932234	0.0985475	0.102671	0.107505	0.098787	0.105792	0.0713214	0.0691477	0.064383	0.0639264	0.0532795
3507.37	0.124936	0.116428	0.123878	0.148538	0.148208	0.129826	0.122407	0.103142	0.113787	0.109199	0.112085	0.126943	0.109716	0.0931798	0.098502	0.102628	0.107482	0.0987426	0.105825	0.0713269	0.0691542	0.0643794	0.0639514	0.0533146
3506.65	0.124844	0.116372	0.123827	0.148495	0.148123	0.129745	0.122386	0.103126	0.11374	0.109152	0.112041	0.126889	0.109719	0.0931284	0.0984529	0.102576	0.107459	0.0986988	0.105852	0.0713285	0.0691571	0.0643734	0.0639777	0.0533463
3505.94	0.12475	0.116313	0.123776	0.148449	0.148032	0.12966	0.122359	0.103102	0.113688	0.109096	0.111992	0.126835	0.109722	0.0930724	0.0984017	0.102518	0.107437	0.098656	0.105873	0.0713279	0.0691595	0.064368	0.0640068	0.0533759
3505.23	0.124657	0.116254	0.123725	0.148405	0.147941	0.129576	0.122331	0.103078	0.113637	0.109037	0.111945	0.126782	0.109729	0.0930178	0.0983529	0.102459	0.107418	0.0986164	0.105891	0.0713297	0.0691659	0.0643663	0.0640403	0.0534076
3504.52	0.124569	0.116198	0.123676	0.148362	0.147853	0.129498	0.122307	0.103059	0.113588	0.108982	0.111899	0.126732	0.109741	0.0929648	0.0983079	0.102405	0.107402	0.0985802	0.105911	0.0713363	0.0691774	0.0643682	0.0640769	0.0534426
3503.8	0.124484	0.116144	0.123628	0.148321	0.147771	0.129425	0.122293	0.103045	0.113542	0.108933	0.111856	0.126685	0.109758	0.0929113	0.098265	0.102355	0.107389	0.0985435	0.105933	0.0713466	0.0691908	0.0643717	0.064114	0.0534792
3503.09	0.1244	0.116092	0.123581	0.148283	0.147693	0.129354	0.122286	0.103035	0.113499	0.108892	0.111816	0.12664	0.109776	0.0928594	0.0982225	0.102308	0.107379	0.0985026	0.10596	0.0713577	0.069203	0.0643749	0.0641494	0.0535164
3502.38	0.124315	0.116041	0.123538	0.148247	0.14762	0.129282	0.122287	0.103031	0.113458	0.108858	0.111779	0.126596	0.10979	0.0928142	0.0981809	0.102265	0.107372	0.0984576	0.105991	0.0713696	0.0692148	0.0643779	0.0641836	0.0535551
3501.66	0.124233	0.115992	0.1235	0.148212	0.147549	0.129212	0.122295	0.103032	0.11342	0.108832	0.111746	0.126553	0.109801	0.0927775	0.0981424	0.102226	0.107367	0.098413	0.106027	0.0713856	0.0692298	0.0643819	0.0642193	0.0535962
3500.95	0.124155	0.115946	0.123465	0.14818	0.14748	0.129148	0.122309	0.103037	0.113384	0.108812	0.111718	0.126513	0.109815	0.0927474	0.0981092	0.102194	0.107366	0.098372	0.106067	0.0714087	0.0692503	0.0643889	0.0642597	0.0536398
3500.24	0.124084	0.115902	0.123432	0.148151	0.147412	0.129091	0.122327	0.103043	0.113351	0.108793	0.111691	0.126475	0.109833	0.0927204	0.0980813	0.102167	0.107367	0.0983341	0.10611	0.0714372	0.0692739	0.0643995	0.0643053	0.0536852
3499.52	0.124014	0.115858	0.123397	0.148125	0.147344	0.129035	0.122346	0.103045	0.113318	0.108773	0.111662	0.126437	0.109852	0.0926938	0.0980549	0.10214	0.107369	0.0982964	0.106151	0.0714656	0.0692969	0.0644125	0.0643533	0.053731
3498.81	0.123945	0.115814	0.123362	0.1481	0.147277	0.128977	0.122361	0.103042	0.113285	0.10875	0.111629	0.126399	0.109869	0.0926667	0.0980269	0.102112	0.107372	0.0982578	0.106186	0.0714907	0.0693195	0.0644265	0.0644021	0.0537767
3498.1	0.123878	0.115771	0.123326	0.148073	0.147213	0.128919	0.122373	0.103037	0.113252	0.108728	0.111596	0.126364	0.109888	0.0926405	0.0979977	0.102085	0.107376	0.0982213	0.106218	0.0715148	0.0693458	0.064442	0.0644533	0.0538241
3497.39	0.123816	0.11573	0.123289	0.148045	0.147153	0.128866	0.122386	0.103031	0.11322	0.108709	0.111566	0.126332	0.109911	0.0926167	0.0979693	0.102061	0.107384	0.0981887	0.106252	0.0715418	0.0693784	0.0644602	0.0645083	0.0538749
3496.67	0.123759	0.11569	0.123252	0.148016	0.147097	0.128819	0.122402	0.103025	0.113189	0.108692	0.11154	0.126303	0.109938	0.0925956	0.0979427	0.102042	0.107395	0.0981581	0.106291	0.0715726	0.0694161	0.0644804	0.0645657	0.0539287
3495.96	0.123705	0.11565	0.123218	0.147988	0.147045	0.128776	0.122421	0.103019	0.113158	0.108677	0.111516	0.126274	0.109965	0.0925778	0.0979182	0.102025	0.107406	0.0981268	0.106335	0.0716065	0.0694562	0.0645009	0.0646232	0.0539844
3495.25	0.123651	0.115613	0.123187	0.147963	0.146997	0.128736	0.122442	0.103015	0.113129	0.108664	0.111493	0.126246	0.109992	0.0925631	0.0978956	0.102011	0.107417	0.0980945	0.10638	0.0716442	0.0694979	0.0645219	0.064681	0.0540413
3494.53	0.123597	0.115578	0.123159	0.147938	0.146951	0.128697	0.122463	0.103013	0.113103	0.108655	0.111469	0.12622	0.110016	0.0925501	0.0978739	0.102	0.107428	0.0980627	0.106426	0.0716862	0.0695411	0.0645451	0.0647401	0.054099
3493.82	0.123542	0.115543	0.12313	0.147914	0.146904	0.128658	0.122484	0.103011	0.113076	0.108647	0.111444	0.126194	0.110038	0.0925369	0.0978525	0.101988	0.107437	0.0980322	0.106472	0.0717304	0.0695851	0.0645713	0.0647992	0.0541561
3493.11	0.123487	0.115507	0.123099	0.14789	0.146855	0.128619	0.122502	0.103007	0.113049	0.10864	0.111418	0.126169	0.110057	0.092523	0.0978321	0.101977	0.107446	0.0980036	0.106519	0.0717738	0.0696297	0.0645998	0.0648571	0.0542117
3492.39	0.123436	0.115473	0.123067	0.147868	0.146806	0.128577	0.122519	0.102999	0.113021	0.108635	0.111393	0.126146	0.110072	0.0925091	0.0978135	0.101968	0.107453	0.0979769	0.106567	0.0718158	0.069676	0.0646303	0.0649152	0.0542673
3491.68	0.12339	0.115441	0.123037	0.147848	0.146759	0.128535	0.122536	0.102989	0.112994	0.108632	0.11137	0.126125	0.110084	0.0924977	0.0977967	0.101962	0.107462	0.0979504	0.106614	0.071858	0.0697254	0.0646634	0.0649767	0.0543247
3490.97	0.12335	0.115412	0.123009	0.147828	0.146717	0.128497	0.122556	0.102981	0.11297	0.108633	0.11135	0.126107	0.110094	0.0924921	0.0977819	0.101959	0.107473	0.0979231	0.106662	0.0719026	0.0697791	0.0647007	0.0650427	0.054384
3490.25	0.123316	0.115384	0.122982	0.147807	0.146678	0.128466	0.122579	0.102976	0.112948	0.108637	0.111333	0.126089	0.110106	0.092494	0.0977685	0.101961	0.107487	0.0978968	0.106711	0.0719509	0.0698377	0.0647425	0.0651117	0.0544449
3489.54	0.123286	0.115357	0.122955	0.147785	0.146643	0.128441	0.122602	0.102971	0.112927	0.10864	0.111315	0.126074	0.110121	0.0924989	0.097755	0.101966	0.107502	0.0978735	0.106762	0.0720014	0.0698999	0.0647874	0.0651817	0.0545066
3488.83	0.123256	0.11533	0.122927	0.147762	0.14661	0.128419	0.122621	0.102961	0.112906	0.108641	0.111293	0.12606	0.110136	0.0925012	0.0977408	0.101973	0.107517	0.0978523	0.106815	0.0720532	0.0699635	0.0648333	0.0652516	0.0545691
3488.12	0.123227	0.115304	0.122901	0.14774	0.146581	0.1284	0.12264	0.102947	0.112885	0.108644	0.111272	0.126047	0.110149	0.092501	0.0977285	0.10198	0.107531	0.0978315	0.106871	0.0721083	0.0700276	0.0648793	0.0653214	0.054634
3487.4	0.1232	0.115283	0.122877	0.147722	0.146556	0.128386	0.122663	0.102936	0.112868	0.108656	0.111257	0.126035	0.110161	0.0925051	0.0977206	0.101991	0.107545	0.0978115	0.106931	0.0721688	0.0700943	0.0649265	0.0653919	0.0547029
3486.69	0.123176	0.115265	0.122856	0.147706	0.146533	0.128375	0.122689	0.102929	0.112854	0.108674	0.111248	0.126025	0.110174	0.0925156	0.0977149	0.102003	0.10756	0.0977932	0.106992	0.0722325	0.0701651	0.0649755	0.0654634	0.0547738
3485.98	0.123152	0.115248	0.122833	0.147692	0.146511	0.128361	0.122712	0.10292	0.112839	0.108691	0.111238	0.126014	0.110186	0.092528	0.0977074	0.102017	0.107573	0.0977746	0.107051	0.0722945	0.0702384	0.0650258	0.065535	0.0548427
3485.26	0.123128	0.115229	0.122808	0.147676	0.146489	0.128344	0.12273	0.102906	0.112821	0.1087	0.111226	0.126003	0.110196	0.0925374	0.0976979	0.102033	0.107583	0.0977535	0.107109	0.0723528	0.0703113	0.0650774	0.0656059	0.0549077
3484.55	0.123105	0.11521	0.122783	0.147658	0.146467	0.128324	0.122743	0.102888	0.112802	0.108706	0.111215	0.125992	0.110201	0.0925446	0.09769	0.102053	0.10759	0.0977317	0.107167	0.0724101	0.0703834	0.0651313	0.0656776	0.0549721
3483.84	0.123085	0.115194	0.122759	0.14764	0.146448	0.128306	0.122753	0.102867	0.112783	0.108715	0.111206	0.125984	0.110207	0.0925541	0.0976852	0.102078	0.107597	0.0977133	0.107226	0.07247	0.0704572	0.0651897	0.0657531	0.0550399
3483.12	0.12307	0.115182	0.122737	0.147625	0.146431	0.128289	0.122763	0.102847	0.112767	0.108728	0.111197	0.125981	0.110214	0.0925689	0.0976804	0.102104	0.107607	0.0976996	0.107289	0.072533	0.0705352	0.0652533	0.0658334	0.055112
3482.41	0.12306	0.115173	0.122717	0.147612	0.146418	0.128275	0.122773	0.102827	0.112754	0.108745	0.111188	0.125978	0.110221	0.0925887	0.0976737	0.10213	0.107619	0.0976879	0.107354	0.0725964	0.070617	0.0653202	0.0659149	0.0551853
3481.7	0.123051	0.115166	0.122698	0.147601	0.146407	0.128263	0.122785	0.102809	0.112743	0.108763	0.111181	0.125974	0.110224	0.0926105	0.0976667	0.102158	0.107629	0.0976754	0.10742	0.0726584	0.0707006	0.0653874	0.0659934	0.0552565
3480.99	0.123042	0.115161	0.122682	0.147591	0.146399	0.128254	0.122797	0.102795	0.112733	0.108784	0.111177	0.125968	0.110223	0.0926316	0.0976625	0.102188	0.107638	0.0976627	0.10749	0.0727202	0.0707842	0.0654534	0.0660682	0.0553258
3480.27	0.123034	0.115155	0.122666	0.147583	0.146392	0.128246	0.122808	0.10278	0.112724	0.108805	0.111175	0.125961	0.11022	0.0926502	0.0976602	0.102222	0.107645	0.097651	0.107561	0.0727827	0.0708665	0.0655185	0.0661409	0.0553951
3479.56	0.123025	0.115146	0.12265	0.147573	0.146385	0.128238	0.122815	0.102762	0.112712	0.108822	0.111171	0.125954	0.110215	0.0926663	0.0976562	0.102255	0.107649	0.0976394	0.107632	0.0728449	0.0709475	0.0655831	0.0662123	0.0554652
3478.85	0.123013	0.115136	0.12263	0.14756	0.146374	0.128226	0.122819	0.102739	0.112697	0.108836	0.111164	0.125945	0.110206	0.0926803	0.0976494	0.102285	0.107648	0.097626	0.1077	0.0729055	0.0710291	0.0656477	0.0662818	0.0555348
3478.13	0.123	0.115125	0.122608	0.147543	0.146362	0.128211	0.122818	0.10271	0.112679	0.108849	0.111154	0.125934	0.110191	0.0926911	0.0976411	0.102312	0.107645	0.0976095	0.107765	0.0729636	0.0711119	0.0657125	0.0663488	0.0556023
3477.42	0.122987	0.115113	0.122586	0.147524	0.146351	0.128193	0.122811	0.102679	0.112659	0.108859	0.111143	0.125923	0.110171	0.092698	0.0976312	0.102337	0.10764	0.0975901	0.107826	0.0730179	0.0711941	0.0657784	0.0664135	0.0556671
3476.71	0.122975	0.115101	0.122563	0.147504	0.146342	0.128177	0.122799	0.102647	0.112641	0.108867	0.111133	0.125912	0.110152	0.0927038	0.0976192	0.102362	0.107634	0.0975706	0.107885	0.0730697	0.0712742	0.0658459	0.0664777	0.0557296
3475.99	0.122966	0.115091	0.122541	0.147486	0.146336	0.128163	0.122786	0.102616	0.112626	0.108874	0.111128	0.125904	0.110139	0.0927142	0.0976075	0.102388	0.107628	0.0975554	0.107946	0.0731238	0.0713541	0.0659166	0.0665442	0.0557925
3475.28	0.122958	0.115086	0.122522	0.147474	0.146335	0.128151	0.122775	0.10259	0.112614	0.108884	0.111127	0.1259	0.110137	0.0927318	0.0975994	0.102419	0.107624	0.0975461	0.108013	0.073184	0.0714363	0.0659914	0.0666147	0.0558584
3474.57	0.122952	0.115086	0.122506	0.147467	0.146335	0.12814	0.122767	0.102566	0.112604	0.108901	0.111128	0.125896	0.11014	0.092753	0.0975948	0.102451	0.107621	0.0975401	0.108089	0.0732477	0.0715201	0.0660692	0.0666875	0.0559266
3473.86	0.122948	0.115086	0.122493	0.147463	0.146334	0.128129	0.122757	0.102542	0.112593	0.10892	0.111129	0.125893	0.110139	0.0927735	0.0975905	0.102485	0.107617	0.0975342	0.108171	0.0733091	0.071603	0.0661475	0.0667596	0.0559954
3473.14	0.122943	0.115085	0.12248	0.147457	0.146329	0.128118	0.122743	0.102516	0.112581	0.108936	0.111127	0.125888	0.110129	0.0927914	0.0975839	0.102518	0.10761	0.0975272	0.108251	0.0733657	0.0716837	0.0662233	0.0668288	0.0560634
3472.43	0.122936	0.115083	0.122464	0.147447	0.146321	0.128104	0.122725	0.102487	0.112567	0.108947	0.111122	0.125883	0.110112	0.0928058	0.0975752	0.102551	0.107599	0.097518	0.108327	0.0734191	0.0717627	0.0662946	0.0668944	0.0561305
3471.72	0.122928	0.115079	0.122444	0.147434	0.146313	0.128087	0.122706	0.102456	0.112551	0.108952	0.111116	0.125877	0.110091	0.0928153	0.0975648	0.102582	0.107584	0.0975058	0.108399	0.0734714	0.0718403	0.066362	0.0669558	0.0561955
3471	0.122917	0.115073	0.122422	0.14742	0.146306	0.128066	0.122684	0.102424	0.112535	0.108956	0.111109	0.125867	0.110072	0.092821	0.0975529	0.102609	0.107568	0.0974933	0.108466	0.0735227	0.0719171	0.0664286	0.0670129	0.0562576
3470.29	0.122903	0.115065	0.1224	0.147407	0.146299	0.128044	0.122659	0.102392	0.112519	0.108961	0.111102	0.125855	0.110056	0.0928255	0.0975398	0.102632	0.107551	0.0974834	0.108526	0.0735708	0.0719925	0.0664962	0.0670656	0.0563161
3469.58	0.122884	0.115056	0.122379	0.147392	0.14629	0.128017	0.122628	0.10236	0.112502	0.108962	0.111093	0.125838	0.110041	0.0928289	0.0975256	0.102651	0.107531	0.0974745	0.108582	0.0736129	0.0720649	0.0665625	0.0671146	0.0563705
3468.86	0.12286	0.115044	0.122357	0.147375	0.146277	0.127986	0.122591	0.102327	0.112481	0.108957	0.111081	0.125819	0.110021	0.092829	0.0975095	0.102666	0.107507	0.0974624	0.108638	0.0736489	0.0721334	0.0666252	0.0671623	0.0564213
3468.15	0.122833	0.115031	0.122333	0.147356	0.146261	0.12795	0.122552	0.102293	0.112458	0.108945	0.111067	0.125799	0.109997	0.0928256	0.0974911	0.102677	0.107481	0.0974471	0.108696	0.0736822	0.0721985	0.0666854	0.0672109	0.0564704
3467.44	0.122805	0.115021	0.122309	0.147337	0.146242	0.127914	0.122514	0.102259	0.112435	0.108928	0.111056	0.125781	0.109973	0.092821	0.0974716	0.102688	0.107458	0.0974316	0.108757	0.0737165	0.0722605	0.0667452	0.0672603	0.0565196
3466.73	0.122777	0.115012	0.122285	0.14732	0.146222	0.127878	0.122478	0.102225	0.112413	0.108911	0.111045	0.125763	0.109949	0.0928161	0.0974515	0.102699	0.107435	0.0974168	0.108819	0.073752	0.0723198	0.0668042	0.0673083	0.0565693
3466.01	0.12275	0.115002	0.122261	0.147303	0.146201	0.127843	0.122441	0.102192	0.11239	0.108896	0.111034	0.125745	0.109926	0.0928096	0.0974307	0.102712	0.107411	0.0974012	0.108882	0.073787	0.0723777	0.0668616	0.0673539	0.0566196
3465.3	0.122725	0.114991	0.122239	0.147287	0.146182	0.127808	0.122404	0.10216	0.112369	0.108885	0.111023	0.125724	0.109905	0.092802	0.0974102	0.102726	0.107382	0.0973863	0.108946	0.0738217	0.0724366	0.0669192	0.0673986	0.0566705
3464.59	0.122702	0.114979	0.122217	0.147272	0.146164	0.127772	0.122367	0.102129	0.112348	0.108874	0.111014	0.125703	0.109889	0.0927948	0.097391	0.10274	0.107352	0.097375	0.109009	0.0738558	0.0724965	0.0669782	0.0674435	0.0567215
3463.87	0.122676	0.114966	0.122194	0.147256	0.146146	0.127734	0.122329	0.102098	0.112327	0.108859	0.111005	0.125682	0.109875	0.0927861	0.097371	0.102751	0.107324	0.0973667	0.109068	0.0738865	0.0725538	0.0670371	0.0674868	0.05677
3463.16	0.122645	0.114948	0.122167	0.147236	0.146123	0.127691	0.122286	0.102062	0.112302	0.108838	0.11099	0.125658	0.109858	0.0927719	0.0973458	0.102753	0.107295	0.0973567	0.109121	0.0739104	0.0726041	0.067092	0.0675254	0.0568132
3462.45	0.122606	0.114927	0.122135	0.147213	0.146096	0.127643	0.122239	0.102024	0.112273	0.10881	0.11097	0.12563	0.109836	0.0927517	0.0973141	0.102747	0.107264	0.0973403	0.109168	0.0739274	0.0726464	0.0671401	0.0675585	0.056851
3461.73	0.122564	0.114906	0.122103	0.147189	0.146065	0.127594	0.122191	0.101987	0.112243	0.108782	0.110947	0.125597	0.109811	0.0927295	0.09728	0.102736	0.10723	0.0973171	0.109213	0.0739409	0.0726843	0.0671814	0.0675889	0.0568869
3461.02	0.122521	0.114886	0.122074	0.147166	0.146033	0.127543	0.122144	0.101956	0.112215	0.108757	0.110927	0.125564	0.109788	0.0927093	0.0972481	0.102724	0.107196	0.0972916	0.10926	0.0739544	0.0727233	0.0672188	0.0676203	0.0569244
3460.31	0.12248	0.114868	0.122047	0.147147	0.146002	0.127492	0.122098	0.101931	0.112189	0.108737	0.11091	0.125531	0.109772	0.0926906	0.0972195	0.102711	0.107162	0.097269	0.109309	0.0739689	0.0727657	0.0672558	0.0676525	0.0569642
3459.59	0.122438	0.114848	0.122019	0.147128	0.14597	0.127438	0.122052	0.101907	0.112161	0.108715	0.110893	0.125499	0.109757	0.092669	0.0971906	0.102696	0.107128	0.0972486	0.109356	0.073982	0.0728069	0.0672921	0.0676818	0.0570025
3458.88	0.12239	0.114825	0.121987	0.147104	0.145934	0.12738	0.122001	0.101882	0.11213	0.108686	0.110873	0.125464	0.10974	0.0926414	0.0971575	0.102676	0.107091	0.0972266	0.109399	0.0739912	0.0728405	0.0673262	0.0677059	0.0570351
3458.17	0.122339	0.1148	0.121954	0.147077	0.145893	0.127319	0.121949	0.101856	0.112098	0.108653	0.11085	0.125426	0.109722	0.0926102	0.0971209	0.102658	0.107053	0.0972036	0.109437	0.073998	0.0728659	0.0673584	0.067727	0.0570619
3457.46	0.122287	0.114775	0.121921	0.147049	0.145848	0.127259	0.121898	0.101831	0.112065	0.108619	0.110826	0.125389	0.109706	0.092579	0.0970839	0.102642	0.107016	0.0971825	0.109475	0.0740052	0.0728873	0.0673889	0.0677474	0.0570867
3456.74	0.122232	0.114747	0.121887	0.147022	0.145801	0.127199	0.12185	0.101807	0.112032	0.108583	0.110801	0.125353	0.109693	0.0925475	0.0970483	0.102624	0.106979	0.0971621	0.109511	0.0740126	0.0729077	0.0674153	0.0677674	0.057113
3456.03	0.122173	0.114714	0.121852	0.146992	0.145751	0.127135	0.121803	0.101781	0.111998	0.108545	0.110775	0.125313	0.10968	0.0925124	0.0970127	0.102596	0.106942	0.0971387	0.109545	0.0740163	0.0729271	0.0674356	0.0677865	0.0571414
3455.32	0.122109	0.114677	0.121817	0.14696	0.145699	0.127067	0.121757	0.101754	0.111962	0.108505	0.110746	0.125271	0.109666	0.0924723	0.0969754	0.102562	0.106903	0.0971126	0.109575	0.0740151	0.0729449	0.0674514	0.067805	0.0571702
3454.6	0.122041	0.114639	0.121779	0.146926	0.145645	0.126997	0.12171	0.101728	0.111925	0.108462	0.110716	0.125226	0.109652	0.0924303	0.0969362	0.102527	0.106863	0.0970865	0.109603	0.0740113	0.0729607	0.0674657	0.0678229	0.0571971
3453.89	0.121971	0.114602	0.121738	0.146888	0.145586	0.126925	0.121661	0.101701	0.111885	0.108415	0.110683	0.12518	0.109637	0.0923882	0.0968943	0.102489	0.106824	0.0970593	0.109629	0.0740054	0.0729719	0.0674786	0.0678381	0.05722
3453.18	0.121897	0.114561	0.121692	0.146848	0.145521	0.126848	0.12161	0.101671	0.11184	0.108361	0.110646	0.125132	0.109617	0.0923438	0.096848	0.102446	0.106782	0.0970267	0.10965	0.0739954	0.0729757	0.0674886	0.067848	0.0572377
3452.46	0.12182	0.114517	0.121644	0.146805	0.14545	0.126767	0.121556	0.101639	0.111791	0.108303	0.110606	0.125079	0.109595	0.0922934	0.0967974	0.102397	0.106737	0.0969877	0.109666	0.0739816	0.0729739	0.0674954	0.0678532	0.0572512
3451.75	0.121743	0.114472	0.121596	0.14676	0.145378	0.126685	0.121503	0.101608	0.111741	0.108246	0.110565	0.125023	0.109575	0.0922379	0.0967461	0.102347	0.106691	0.0969455	0.10968	0.073968	0.0729718	0.0674991	0.0678575	0.0572629
3451.04	0.121663	0.114427	0.121549	0.146715	0.145306	0.126604	0.121452	0.101581	0.111693	0.108195	0.110526	0.124966	0.10956	0.0921828	0.0966964	0.102296	0.106649	0.0969033	0.109694	0.0739574	0.0729722	0.0674993	0.0678642	0.057275
3450.33	0.12158	0.114381	0.121501	0.14667	0.145234	0.126523	0.121403	0.101555	0.111645	0.108146	0.110488	0.12491	0.109546	0.0921316	0.0966475	0.102247	0.106609	0.096862	0.109707	0.0739487	0.072972	0.0674963	0.067873	0.0572877
3449.61	0.121493	0.114329	0.12145	0.146623	0.145157	0.12644	0.121353	0.101527	0.111593	0.10809	0.110445	0.124854	0.10953	0.0920811	0.0965963	0.102195	0.106568	0.0968213	0.109715	0.0739388	0.0729665	0.0674918	0.0678814	0.0572993
3448.9	0.121404	0.114271	0.121394	0.146572	0.145073	0.126356	0.121299	0.101494	0.111537	0.108025	0.110394	0.124797	0.109514	0.0920246	0.0965415	0.102139	0.106526	0.0967824	0.109716	0.0739244	0.0729561	0.0674873	0.067888	0.0573081
3448.19	0.121314	0.114208	0.121334	0.146516	0.144982	0.126266	0.121241	0.101456	0.111478	0.107952	0.110337	0.124737	0.109502	0.0919596	0.0964852	0.102077	0.106484	0.0967456	0.109711	0.0739032	0.0729443	0.067482	0.0678924	0.0573144
3447.47	0.121223	0.114146	0.121275	0.146459	0.144887	0.126174	0.121184	0.101417	0.11142	0.10788	0.11028	0.124673	0.109493	0.0918905	0.0964301	0.10201	0.106442	0.0967079	0.109704	0.0738773	0.0729322	0.0674729	0.0678952	0.0573209
3446.76	0.12113	0.114086	0.121218	0.146404	0.144795	0.126082	0.121135	0.101387	0.111365	0.107816	0.110227	0.124606	0.109481	0.0918244	0.0963776	0.101944	0.1064	0.0966663	0.109702	0.073853	0.0729178	0.0674586	0.0678969	0.0573306
3446.05	0.121037	0.114029	0.121165	0.146354	0.144711	0.125994	0.121097	0.101368	0.111314	0.107762	0.110182	0.12454	0.109465	0.0917644	0.0963266	0.101882	0.106359	0.0966217	0.109707	0.0738346	0.0728999	0.0674409	0.0678993	0.0573426
3445.33	0.120944	0.113971	0.121114	0.146306	0.144631	0.125908	0.121065	0.101354	0.111264	0.107712	0.110138	0.124476	0.109449	0.0917078	0.0962757	0.101823	0.106321	0.0965775	0.109713	0.0738203	0.0728794	0.0674224	0.0679027	0.0573528
3444.62	0.120855	0.113911	0.121064	0.146259	0.14455	0.125824	0.121033	0.101341	0.111213	0.107661	0.110094	0.124416	0.109439	0.0916529	0.0962256	0.101765	0.106287	0.0965361	0.109718	0.0738072	0.0728602	0.067405	0.0679076	0.0573598
3443.91	0.120769	0.113852	0.121013	0.146211	0.144468	0.125743	0.121001	0.101325	0.111164	0.107606	0.110047	0.124361	0.109434	0.0915989	0.0961778	0.101709	0.106257	0.0964966	0.109719	0.0737947	0.0728451	0.0673882	0.0679142	0.0573668
3443.2	0.120684	0.113795	0.120962	0.14616	0.144384	0.125662	0.120969	0.101306	0.111115	0.107548	0.109998	0.124308	0.109427	0.0915432	0.0961306	0.101654	0.106231	0.0964551	0.109716	0.0737817	0.072832	0.0673691	0.0679206	0.0573758
3442.48	0.120595	0.113739	0.120908	0.146107	0.144298	0.125579	0.120935	0.101283	0.111064	0.107486	0.109944	0.124251	0.109412	0.0914831	0.0960794	0.101596	0.106204	0.0964065	0.109706	0.0737649	0.0728149	0.0673444	0.0679231	0.0573834
3441.77	0.120504	0.11368	0.120853	0.146053	0.14421	0.125495	0.120901	0.10126	0.111014	0.107425	0.109889	0.124191	0.109393	0.0914223	0.0960253	0.101534	0.106177	0.0963535	0.109693	0.0737452	0.0727934	0.0673163	0.0679213	0.0573884
3441.06	0.120417	0.113621	0.120802	0.146005	0.144125	0.125414	0.120875	0.101244	0.110967	0.107372	0.109839	0.124132	0.109381	0.0913696	0.0959762	0.101473	0.106154	0.096306	0.109684	0.0737295	0.0727747	0.067292	0.0679215	0.0573961
3440.34	0.120338	0.113566	0.120758	0.145965	0.144047	0.125343	0.120858	0.101235	0.110926	0.10733	0.109797	0.124081	0.109384	0.0913276	0.0959374	0.101421	0.106139	0.0962701	0.109683	0.0737226	0.0727654	0.0672767	0.0679288	0.0574111
3439.63	0.120265	0.113514	0.12072	0.145928	0.143976	0.125279	0.120848	0.10123	0.110889	0.107295	0.109758	0.124037	0.109396	0.0912897	0.0959051	0.101378	0.10613	0.0962407	0.109687	0.0737216	0.072764	0.0672678	0.0679418	0.0574304
3438.92	0.120195	0.113462	0.120683	0.14589	0.143908	0.125215	0.120838	0.101222	0.110852	0.107259	0.10972	0.123995	0.10941	0.0912491	0.0958725	0.10134	0.106122	0.0962086	0.109689	0.073721	0.0727639	0.067259	0.0679549	0.0574474
3438.2	0.120125	0.11341	0.120645	0.14585	0.143839	0.125151	0.120828	0.101213	0.110815	0.107219	0.109681	0.123952	0.109421	0.0912062	0.0958387	0.101302	0.106111	0.0961716	0.109688	0.0737188	0.0727601	0.0672476	0.0679662	0.0574604
3437.49	0.120058	0.11336	0.120607	0.145811	0.14377	0.12509	0.120822	0.101206	0.110779	0.10718	0.109641	0.123908	0.109427	0.0911649	0.0958059	0.101264	0.1061	0.0961339	0.109687	0.0737157	0.0727512	0.0672349	0.0679783	0.0574726
3436.78	0.119995	0.113314	0.12057	0.145778	0.143705	0.125034	0.120822	0.1012	0.110747	0.107143	0.109602	0.123867	0.109431	0.0911279	0.0957772	0.101227	0.106094	0.0961007	0.109689	0.0737126	0.0727398	0.0672231	0.0679933	0.0574873
3436.07	0.119937	0.113273	0.120539	0.145751	0.143647	0.124987	0.120829	0.101195	0.110721	0.107114	0.109567	0.123833	0.109438	0.0910969	0.0957554	0.101194	0.106097	0.0960737	0.109695	0.0737124	0.0727308	0.0672139	0.0680123	0.0575065
3435.35	0.119888	0.113237	0.120516	0.145733	0.143598	0.124948	0.120842	0.101194	0.110702	0.107093	0.109539	0.123806	0.109456	0.0910729	0.0957411	0.101168	0.106109	0.0960513	0.109704	0.0737189	0.072728	0.0672085	0.0680351	0.0575303
3434.64	0.119848	0.113204	0.1205	0.145719	0.143555	0.124912	0.120859	0.101198	0.110689	0.107079	0.10952	0.123784	0.109483	0.0910559	0.095731	0.10115	0.106127	0.0960303	0.109717	0.0737321	0.0727319	0.0672072	0.0680618	0.0575579
3433.93	0.119813	0.113173	0.120488	0.145709	0.143518	0.124878	0.12088	0.101207	0.110677	0.107069	0.109505	0.123766	0.109514	0.0910448	0.0957232	0.101136	0.106148	0.0960104	0.109733	0.0737493	0.0727412	0.0672084	0.0680912	0.0575875
3433.21	0.119783	0.113144	0.120478	0.145701	0.143486	0.124848	0.120908	0.101219	0.110665	0.107061	0.109491	0.123751	0.109546	0.0910383	0.0957197	0.101127	0.106173	0.0959948	0.109749	0.0737686	0.0727547	0.0672106	0.0681219	0.057618
3432.5	0.119758	0.11312	0.12047	0.145699	0.143462	0.124826	0.120941	0.101233	0.110657	0.107059	0.109477	0.123741	0.109575	0.0910351	0.0957235	0.101124	0.106202	0.0959865	0.109763	0.07379	0.0727725	0.0672156	0.0681538	0.0576483
3431.79	0.119739	0.113103	0.120468	0.145705	0.143446	0.124812	0.120978	0.101249	0.110657	0.107066	0.109467	0.123738	0.109605	0.0910354	0.0957346	0.101128	0.106238	0.0959846	0.10978	0.0738142	0.0727946	0.0672265	0.068189	0.0576788
3431.07	0.11973	0.113092	0.120473	0.145718	0.14344	0.124808	0.121021	0.101269	0.110666	0.107082	0.109464	0.12374	0.109641	0.0910415	0.0957511	0.101141	0.106279	0.0959857	0.109802	0.0738427	0.0728202	0.0672436	0.0682295	0.0577121
3430.36	0.119729	0.113085	0.120484	0.145737	0.14344	0.124811	0.12107	0.101293	0.110681	0.107101	0.109469	0.123748	0.109684	0.0910537	0.0957719	0.101162	0.106325	0.0959865	0.109833	0.0738765	0.0728478	0.0672633	0.0682742	0.0577495
3429.65	0.119737	0.11308	0.1205	0.145759	0.143447	0.124818	0.121125	0.10132	0.110701	0.10712	0.109478	0.12376	0.109734	0.0910691	0.0957961	0.10119	0.106374	0.0959867	0.109868	0.0739141	0.0728767	0.0672829	0.0683194	0.05779
3428.93	0.119751	0.113081	0.120521	0.145786	0.14346	0.124828	0.121185	0.101347	0.110727	0.107142	0.109489	0.123778	0.109787	0.0910887	0.095825	0.101226	0.106428	0.0959897	0.109903	0.073955	0.0729095	0.0673045	0.068364	0.057833
3428.22	0.119773	0.113089	0.120549	0.145821	0.143482	0.124846	0.121251	0.101379	0.11076	0.107172	0.109505	0.123803	0.109841	0.0911181	0.095862	0.101269	0.10649	0.0960008	0.10994	0.0740013	0.0729501	0.0673325	0.0684114	0.0578806
3427.51	0.119804	0.113107	0.120586	0.145864	0.143517	0.124873	0.121324	0.101418	0.110801	0.107216	0.10953	0.123836	0.1099	0.0911596	0.0959093	0.101321	0.106561	0.0960227	0.109981	0.0740553	0.0730008	0.0673692	0.0684657	0.0579343
3426.8	0.119844	0.113132	0.120632	0.145914	0.143561	0.124907	0.121401	0.101464	0.110849	0.10727	0.109562	0.123875	0.109964	0.0912094	0.0959648	0.10138	0.106639	0.0960527	0.110028	0.0741161	0.07306	0.0674129	0.0685272	0.057992
3426.08	0.11989	0.113161	0.120683	0.145968	0.143611	0.124945	0.121481	0.101513	0.110899	0.10733	0.109599	0.123919	0.110033	0.0912626	0.0960234	0.101444	0.106719	0.096086	0.110079	0.0741797	0.0731219	0.0674604	0.0685924	0.0580495
3425.37	0.119941	0.113191	0.120735	0.146024	0.143664	0.124988	0.121563	0.101561	0.110949	0.10739	0.109637	0.123966	0.110102	0.0913178	0.0960822	0.101511	0.1068	0.0961194	0.110133	0.0742429	0.0731821	0.0675095	0.0686577	0.0581054
3424.66	0.119995	0.113224	0.120787	0.146082	0.143719	0.125037	0.121645	0.101607	0.111	0.10745	0.109678	0.124017	0.110171	0.0913759	0.0961418	0.101581	0.10688	0.0961523	0.110188	0.0743054	0.0732412	0.0675598	0.0687212	0.0581614
3423.94	0.120053	0.113259	0.120838	0.146141	0.143776	0.125095	0.121727	0.101653	0.111052	0.107512	0.109721	0.124071	0.11024	0.0914377	0.0962032	0.101655	0.106959	0.0961862	0.110243	0.0743683	0.0733031	0.0676111	0.068783	0.0582189
3423.23	0.120114	0.113296	0.120888	0.146197	0.143832	0.125157	0.121805	0.1017	0.111104	0.107574	0.109767	0.124125	0.110308	0.0915021	0.0962648	0.101732	0.107037	0.0962225	0.1103	0.074432	0.0733688	0.0676625	0.0688436	0.0582775
3422.52	0.120175	0.113331	0.120936	0.146248	0.143885	0.125217	0.121877	0.101744	0.111153	0.107637	0.10981	0.124173	0.110371	0.091566	0.0963233	0.101807	0.107109	0.0962596	0.110355	0.0744948	0.0734341	0.0677133	0.0689029	0.058335
3421.8	0.120233	0.113363	0.12098	0.146292	0.143934	0.125269	0.121938	0.10178	0.111196	0.107694	0.109848	0.124215	0.110425	0.0916251	0.096376	0.101875	0.107175	0.0962926	0.110404	0.0745531	0.0734932	0.0677626	0.0689587	0.0583886
3421.09	0.120283	0.11339	0.121017	0.146329	0.143977	0.125311	0.12199	0.101807	0.111233	0.107745	0.109879	0.12425	0.110465	0.0916756	0.0964211	0.101935	0.10723	0.0963162	0.110444	0.074604	0.0735438	0.0678084	0.0690077	0.0584357
3420.38	0.120324	0.113411	0.121044	0.146358	0.144011	0.125344	0.122038	0.101824	0.11126	0.107787	0.109902	0.124278	0.110489	0.0917162	0.096457	0.101988	0.107272	0.0963282	0.110474	0.074647	0.0735878	0.0678464	0.069048	0.0584743
3419.67	0.120354	0.113425	0.12106	0.146376	0.144035	0.125367	0.122082	0.101832	0.111278	0.107821	0.109917	0.124298	0.110499	0.0917488	0.0964827	0.102035	0.107301	0.0963293	0.110497	0.0746842	0.0736284	0.0678745	0.0690812	0.0585048
3418.95	0.120375	0.113432	0.121067	0.146384	0.144048	0.125384	0.122117	0.101833	0.111287	0.107847	0.109922	0.12431	0.110499	0.0917765	0.0964983	0.102074	0.107319	0.0963219	0.110516	0.0747178	0.0736674	0.0678954	0.0691108	0.0585307
3418.24	0.120392	0.113434	0.121065	0.146379	0.144052	0.125396	0.122138	0.101826	0.111288	0.10787	0.10992	0.124315	0.110494	0.0918015	0.0965056	0.102107	0.107328	0.0963104	0.110533	0.0747505	0.0737046	0.0679154	0.0691399	0.0585558
3417.53	0.120404	0.113431	0.121056	0.146364	0.144049	0.125406	0.122145	0.101812	0.111282	0.107891	0.109914	0.124312	0.110484	0.0918231	0.0965063	0.102133	0.107328	0.0962971	0.110548	0.0747819	0.0737388	0.0679378	0.0691674	0.058581
3416.81	0.120407	0.113424	0.121036	0.146338	0.144038	0.125408	0.12214	0.101791	0.111266	0.107906	0.109905	0.1243	0.110466	0.0918374	0.0964997	0.10215	0.107317	0.09628	0.110556	0.0748071	0.0737672	0.0679601	0.0691889	0.0586024
3416.1	0.120397	0.113407	0.121004	0.146298	0.144013	0.125398	0.122122	0.101758	0.111239	0.107909	0.109889	0.124277	0.110435	0.0918409	0.0964832	0.102154	0.107292	0.0962553	0.110557	0.0748212	0.0737882	0.0679772	0.0692012	0.0586157
3415.39	0.120376	0.113383	0.120958	0.146245	0.143975	0.125376	0.122092	0.101716	0.111202	0.1079	0.109863	0.124246	0.110389	0.0918359	0.0964565	0.102149	0.107254	0.0962231	0.110546	0.0748264	0.0738038	0.0679878	0.0692067	0.05862
3414.67	0.120351	0.113351	0.120904	0.146183	0.14393	0.125348	0.122053	0.101667	0.111157	0.107883	0.109828	0.124208	0.110335	0.091827	0.0964221	0.10214	0.107209	0.0961859	0.110528	0.0748289	0.0738171	0.0679937	0.069209	0.0586177
3413.96	0.12032	0.113312	0.120843	0.146112	0.14388	0.125313	0.122007	0.101612	0.111105	0.107859	0.109786	0.124162	0.110271	0.0918133	0.0963793	0.102125	0.107155	0.0961427	0.110502	0.0748294	0.0738274	0.0679947	0.069207	0.0586105
3413.25	0.120277	0.113266	0.120773	0.146032	0.143822	0.125268	0.12195	0.101548	0.111045	0.107825	0.109736	0.124106	0.110196	0.0917898	0.0963258	0.102098	0.107089	0.0960898	0.11047	0.0748225	0.0738312	0.0679885	0.069197	0.0585995
3412.54	0.120221	0.113211	0.120694	0.145941	0.143753	0.125214	0.12188	0.101473	0.110976	0.107778	0.109679	0.124042	0.110107	0.0917545	0.0962627	0.102058	0.107009	0.0960275	0.110429	0.0748055	0.0738265	0.0679756	0.0691786	0.0585854
3411.82	0.120159	0.113151	0.120608	0.145844	0.143676	0.125154	0.121796	0.101389	0.1109	0.107723	0.109615	0.12397	0.11001	0.0917119	0.0961947	0.102011	0.106919	0.095961	0.110381	0.0747809	0.0738157	0.0679589	0.0691554	0.0585678
3411.11	0.120096	0.11309	0.120519	0.145744	0.143594	0.125091	0.121705	0.1013	0.110821	0.107663	0.109548	0.123894	0.109908	0.091667	0.0961253	0.101965	0.106826	0.0958952	0.110331	0.074753	0.0738018	0.0679412	0.0691306	0.058546
3410.4	0.120035	0.11303	0.120429	0.145643	0.143512	0.125026	0.121613	0.101211	0.110742	0.107602	0.10948	0.123817	0.109805	0.0916227	0.0960554	0.10192	0.106733	0.0958298	0.110281	0.0747244	0.0737867	0.0679237	0.0691054	0.0585207
3409.68	0.119973	0.11297	0.120338	0.145541	0.143431	0.12496	0.121523	0.101123	0.110662	0.107544	0.109413	0.12374	0.109705	0.0915801	0.0959851	0.101876	0.106639	0.0957634	0.110232	0.0746972	0.0737711	0.0679075	0.0690799	0.0584945
3408.97	0.11991	0.112909	0.120249	0.145439	0.143349	0.124894	0.121432	0.101037	0.110579	0.107485	0.109347	0.123665	0.109609	0.0915382	0.0959145	0.101831	0.106542	0.0956962	0.110184	0.0746721	0.0737557	0.0678933	0.0690534	0.0584693
3408.26	0.119848	0.112846	0.120162	0.145337	0.143267	0.12483	0.121338	0.100949	0.110495	0.107427	0.109283	0.123588	0.109517	0.0914961	0.0958436	0.101786	0.106442	0.095631	0.110136	0.0746481	0.073742	0.06788	0.0690253	0.0584457
3407.54	0.119788	0.112784	0.120074	0.145233	0.143186	0.124765	0.121242	0.100861	0.110412	0.107368	0.109221	0.123509	0.109425	0.0914533	0.0957727	0.101742	0.106343	0.0955697	0.110088	0.0746234	0.0737308	0.0678668	0.0689958	0.0584233
3406.83	0.119728	0.112722	0.119985	0.14513	0.143106	0.124699	0.121144	0.100775	0.110333	0.107311	0.109159	0.123429	0.10933	0.0914099	0.095703	0.101699	0.106246	0.0955117	0.110041	0.0745974	0.0737205	0.0678539	0.0689651	0.0584007
3406.12	0.119665	0.112662	0.119895	0.145027	0.143027	0.12463	0.121044	0.100688	0.110255	0.107257	0.109095	0.12335	0.109233	0.0913644	0.0956345	0.101654	0.10615	0.0954541	0.109994	0.0745689	0.0737081	0.0678415	0.0689325	0.0583764
3405.41	0.119597	0.112601	0.119805	0.144924	0.142948	0.124559	0.12094	0.1006	0.110175	0.107202	0.109028	0.12327	0.109133	0.091315	0.0955662	0.101605	0.106053	0.0953942	0.109944	0.0745359	0.0736921	0.0678286	0.0688973	0.0583494
3404.69	0.119528	0.112539	0.119717	0.144821	0.142867	0.124486	0.120833	0.100509	0.110092	0.107144	0.108957	0.123189	0.109032	0.0912614	0.0954961	0.10155	0.105954	0.0953314	0.10989	0.0744974	0.0736724	0.0678132	0.0688587	0.0583198
3403.98	0.11946	0.112477	0.11963	0.144718	0.142784	0.12441	0.120724	0.100418	0.110008	0.107078	0.108886	0.123108	0.108931	0.0912053	0.0954229	0.101493	0.105854	0.0952674	0.109831	0.0744544	0.073649	0.0677938	0.0688172	0.058288
3403.27	0.119394	0.112416	0.119544	0.144617	0.1427	0.124333	0.120616	0.100329	0.109924	0.107008	0.108816	0.123025	0.108831	0.0911501	0.0953482	0.101437	0.105755	0.0952056	0.109772	0.0744097	0.0736227	0.0677721	0.0687739	0.0582549
3402.55	0.119329	0.112356	0.119458	0.144517	0.142614	0.124257	0.120509	0.100243	0.109843	0.106938	0.108749	0.122942	0.108735	0.0910979	0.0952746	0.101383	0.105656	0.0951473	0.109716	0.0743642	0.0735939	0.0677501	0.0687291	0.0582206
3401.84	0.119263	0.112297	0.119373	0.144418	0.142529	0.124181	0.120402	0.100158	0.109765	0.106868	0.108686	0.122858	0.10864	0.0910471	0.0952027	0.101327	0.105555	0.0950917	0.10966	0.0743179	0.0735623	0.0677265	0.0686825	0.0581837
3401.13	0.119192	0.112238	0.119289	0.144318	0.142448	0.124103	0.120294	0.100072	0.109685	0.106796	0.10862	0.122773	0.108544	0.0909935	0.0951308	0.101267	0.105453	0.0950361	0.109602	0.0742706	0.0735271	0.067698	0.0686335	0.0581419
3400.41	0.119118	0.112178	0.119207	0.144219	0.142369	0.124022	0.120182	0.0999851	0.109605	0.10672	0.108552	0.122691	0.108447	0.0909347	0.0950583	0.101204	0.105352	0.0949792	0.109544	0.0742222	0.0734894	0.0676655	0.0685831	0.0580961
3399.7	0.119045	0.112117	0.119126	0.144122	0.142292	0.123939	0.120069	0.0998985	0.109527	0.106645	0.108484	0.122611	0.108355	0.0908735	0.0949873	0.101142	0.105255	0.0949228	0.109488	0.0741733	0.0734522	0.0676344	0.0685339	0.0580511
3398.99	0.118977	0.112057	0.119048	0.144028	0.142216	0.123858	0.119961	0.0998147	0.109452	0.106575	0.10842	0.122536	0.10827	0.0908146	0.09492	0.101086	0.105163	0.0948705	0.109434	0.0741245	0.0734188	0.0676097	0.0684881	0.0580115
3398.27	0.118912	0.111999	0.11897	0.143936	0.142141	0.123779	0.119856	0.0997353	0.10938	0.106509	0.108358	0.122462	0.10819	0.0907587	0.0948556	0.101033	0.105072	0.0948229	0.109381	0.0740746	0.0733883	0.0675898	0.0684434	0.0579764
3397.56	0.118847	0.111941	0.118894	0.143844	0.142064	0.123701	0.119752	0.0996602	0.109309	0.106441	0.108297	0.122387	0.10811	0.0907017	0.0947912	0.10098	0.104982	0.0947762	0.109323	0.0740217	0.0733559	0.067568	0.0683946	0.0579408
3396.85	0.118777	0.111883	0.118818	0.143753	0.141985	0.123622	0.119646	0.099588	0.109237	0.106367	0.108235	0.122308	0.108025	0.0906402	0.0947252	0.100923	0.104891	0.0947266	0.109263	0.0739651	0.0733164	0.0675394	0.068339	0.0579013
3396.14	0.118704	0.111823	0.118746	0.143664	0.141904	0.123542	0.119539	0.099517	0.109164	0.106291	0.108175	0.122227	0.107936	0.0905752	0.0946581	0.100862	0.104799	0.0946734	0.109203	0.0739065	0.0732695	0.0675047	0.0682791	0.057858
3395.42	0.118629	0.111762	0.118673	0.143575	0.141823	0.123461	0.119433	0.0994457	0.109091	0.106214	0.108113	0.122143	0.107849	0.0905094	0.0945912	0.100794	0.104708	0.0946186	0.109142	0.0738475	0.0732176	0.0674673	0.0682191	0.057812
3394.71	0.118554	0.111698	0.1186	0.143486	0.141743	0.123376	0.119327	0.0993737	0.109019	0.106136	0.108049	0.122057	0.107767	0.0904436	0.0945254	0.100721	0.10462	0.0945651	0.109079	0.0737886	0.0731638	0.0674297	0.0681602	0.0577648
3394	0.118481	0.111636	0.118524	0.143399	0.141665	0.12329	0.11922	0.0993018	0.108948	0.106058	0.107981	0.121973	0.107692	0.0903777	0.0944615	0.100647	0.104536	0.094515	0.109014	0.07373	0.0731106	0.067392	0.068101	0.0577173
3393.28	0.118412	0.111574	0.11845	0.143314	0.141586	0.123203	0.119114	0.0992296	0.108881	0.10598	0.107914	0.121892	0.107622	0.0903114	0.0943982	0.100575	0.104452	0.094466	0.108945	0.0736687	0.0730569	0.0673515	0.0680389	0.0576681
3392.57	0.118341	0.111512	0.118377	0.143229	0.141505	0.123115	0.119009	0.0991572	0.108815	0.1059	0.107847	0.121811	0.10755	0.0902439	0.0943333	0.100504	0.104368	0.0944133	0.108872	0.0736008	0.0729985	0.0673056	0.0679727	0.0576147
3391.86	0.118265	0.111446	0.118305	0.143143	0.141421	0.123023	0.118908	0.099086	0.108746	0.105817	0.10778	0.121728	0.107473	0.0901728	0.0942648	0.100429	0.104281	0.0943545	0.108797	0.0735258	0.0729331	0.0672541	0.0679037	0.0575566
3391.14	0.118182	0.111376	0.118234	0.143055	0.141334	0.122927	0.118808	0.0990196	0.108673	0.105732	0.107711	0.121643	0.107393	0.0900978	0.0941937	0.100348	0.104195	0.0942931	0.108722	0.0734489	0.072863	0.0671998	0.0678352	0.057497
3390.43	0.118098	0.111306	0.118164	0.142969	0.141248	0.122831	0.118708	0.0989593	0.108601	0.105648	0.107644	0.121558	0.107317	0.0900222	0.0941235	0.100262	0.104111	0.0942355	0.108649	0.0733756	0.0727926	0.0671457	0.0677688	0.0574395
3389.72	0.118016	0.111238	0.118097	0.142888	0.141166	0.122741	0.11861	0.0989038	0.108533	0.10557	0.10758	0.121475	0.107251	0.0899509	0.0940583	0.100179	0.104031	0.0941861	0.108579	0.0733079	0.0727242	0.0670933	0.0677042	0.057386
3389.01	0.117937	0.111174	0.118031	0.14281	0.141087	0.122655	0.118514	0.09885	0.108469	0.105494	0.107518	0.121395	0.107192	0.0898837	0.0939987	0.100101	0.103955	0.0941426	0.108511	0.0732424	0.0726564	0.0670415	0.0676391	0.0573342
3388.29	0.117856	0.111109	0.117964	0.142733	0.141005	0.122568	0.118421	0.0987957	0.108407	0.105417	0.107455	0.121315	0.107132	0.0898152	0.0939417	0.100025	0.103882	0.0940992	0.108439	0.0731755	0.0725866	0.0669875	0.067572	0.0572803
3387.58	0.11777	0.111041	0.117896	0.142655	0.14092	0.122478	0.118329	0.0987402	0.108344	0.105337	0.107389	0.121233	0.10707	0.0897409	0.0938831	0.0999478	0.10381	0.0940519	0.108358	0.0731043	0.0725132	0.0669291	0.0675024	0.0572223
3386.87	0.117685	0.110972	0.117827	0.142576	0.140833	0.122388	0.118239	0.0986849	0.10828	0.105254	0.10732	0.121151	0.107008	0.0896628	0.0938221	0.0998688	0.103739	0.0940016	0.108272	0.0730291	0.0724382	0.0668671	0.0674321	0.0571623
3386.15	0.117604	0.110906	0.117763	0.142499	0.140748	0.1223	0.118152	0.0986327	0.108216	0.105174	0.107253	0.121072	0.106953	0.0895865	0.0937611	0.0997896	0.103672	0.0939521	0.108187	0.0729531	0.0723645	0.0668037	0.0673634	0.0571034
3385.44	0.117525	0.110843	0.117702	0.142424	0.140666	0.122213	0.118071	0.098585	0.108153	0.105094	0.107187	0.120996	0.106905	0.0895142	0.0937025	0.0997106	0.103607	0.0939048	0.108106	0.0728789	0.072291	0.0667397	0.0672955	0.0570465
3384.73	0.117447	0.110777	0.117642	0.142351	0.140585	0.122127	0.117994	0.0985401	0.108091	0.105014	0.107121	0.120921	0.106857	0.0894432	0.0936458	0.0996309	0.103544	0.0938577	0.108026	0.0728055	0.0722133	0.0666733	0.0672262	0.0569897
3384.01	0.117367	0.110707	0.11758	0.142277	0.140503	0.122037	0.117917	0.0984952	0.10803	0.10493	0.107053	0.120844	0.106806	0.0893702	0.0935882	0.0995497	0.103482	0.093808	0.107942	0.0727303	0.0721288	0.0666031	0.0671543	0.0569311
3383.3	0.117285	0.110633	0.117516	0.142202	0.140418	0.121947	0.11784	0.0984496	0.10797	0.104844	0.106985	0.120765	0.106754	0.0892936	0.0935278	0.0994662	0.10342	0.0937555	0.107855	0.072651	0.0720389	0.0665295	0.0670809	0.0568703
3382.59	0.117202	0.110562	0.117451	0.142128	0.14033	0.121857	0.117764	0.0984041	0.107912	0.104758	0.106916	0.120685	0.106705	0.089215	0.0934662	0.0993806	0.103361	0.0937016	0.107764	0.0725689	0.0719478	0.0664551	0.0670076	0.0568082
3381.88	0.117122	0.110493	0.117389	0.142057	0.140241	0.12177	0.117694	0.0983602	0.107855	0.104678	0.10685	0.120608	0.106661	0.0891381	0.0934077	0.0992951	0.103307	0.0936491	0.107673	0.0724877	0.0718592	0.0663819	0.0669355	0.0567463
3381.16	0.117046	0.110426	0.11733	0.14199	0.140156	0.121686	0.11763	0.0983188	0.1078	0.104606	0.106786	0.120533	0.106621	0.0890658	0.093355	0.0992116	0.103257	0.0935993	0.107582	0.0724099	0.071774	0.0663095	0.0668653	0.0566848
3380.45	0.116972	0.110358	0.117277	0.141926	0.140075	0.121606	0.117569	0.0982806	0.107747	0.104537	0.106723	0.12046	0.106583	0.0889967	0.0933067	0.099129	0.103211	0.0935515	0.107492	0.072335	0.0716908	0.0662364	0.0667969	0.0566234
3379.74	0.116899	0.110288	0.117227	0.141863	0.139998	0.12153	0.117511	0.0982458	0.107696	0.104467	0.10666	0.120389	0.106547	0.0889281	0.0932611	0.0990467	0.103168	0.0935053	0.107405	0.0722628	0.0716093	0.0661623	0.0667303	0.0565626
3379.02	0.116829	0.110222	0.117179	0.141802	0.139925	0.121459	0.117458	0.0982163	0.10765	0.104398	0.1066	0.120321	0.106515	0.0888627	0.0932196	0.0989695	0.103129	0.0934633	0.10732	0.0721961	0.0715309	0.0660893	0.0666673	0.0565051
3378.31	0.116764	0.110161	0.117135	0.141744	0.139857	0.121393	0.117413	0.0981937	0.10761	0.104335	0.106545	0.120257	0.106492	0.0888059	0.0931831	0.0989019	0.103097	0.0934265	0.107237	0.0721367	0.0714556	0.0660191	0.0666093	0.0564523
3377.6	0.116706	0.110106	0.117095	0.14169	0.139791	0.121331	0.117376	0.0981766	0.107573	0.104279	0.106494	0.120198	0.106475	0.0887575	0.0931499	0.0988418	0.10307	0.093391	0.107154	0.0720802	0.0713808	0.06595	0.066554	0.0564026
3376.88	0.11665	0.110052	0.117055	0.141638	0.139726	0.12127	0.117341	0.0981608	0.107537	0.104225	0.106443	0.120142	0.106456	0.0887099	0.0931175	0.0987818	0.103045	0.0933519	0.10707	0.0720208	0.0713039	0.0658801	0.066498	0.0563531
3376.17	0.116593	0.109994	0.117015	0.141587	0.139659	0.12121	0.117309	0.0981425	0.107499	0.104169	0.106392	0.120086	0.106433	0.0886574	0.0930855	0.098718	0.10302	0.0933098	0.106983	0.0719572	0.0712242	0.0658093	0.06644	0.0563017
3375.46	0.116536	0.109935	0.116975	0.141537	0.139594	0.121148	0.117279	0.0981216	0.10746	0.104112	0.10634	0.120032	0.106405	0.0886011	0.0930544	0.0986519	0.102996	0.0932676	0.106897	0.0718915	0.0711428	0.065738	0.0663818	0.0562483
3374.74	0.11648	0.109876	0.116936	0.14149	0.139533	0.121088	0.117253	0.0981006	0.107423	0.104056	0.106289	0.119978	0.106376	0.0885465	0.0930253	0.0985881	0.102975	0.0932276	0.10681	0.0718266	0.071061	0.065666	0.0663255	0.0561942
3374.03	0.11643	0.109819	0.116901	0.141446	0.139475	0.121033	0.11723	0.0980823	0.107389	0.104006	0.106239	0.119929	0.106349	0.088497	0.093	0.0985308	0.10296	0.0931913	0.106721	0.0717667	0.0709813	0.0655944	0.0662724	0.0561415
3373.32	0.116384	0.109766	0.116869	0.141405	0.139421	0.120984	0.117208	0.0980674	0.10736	0.103962	0.106193	0.119884	0.106329	0.0884529	0.0929786	0.0984808	0.10295	0.0931603	0.106633	0.0717153	0.0709063	0.0655256	0.0662225	0.0560919
3372.61	0.116344	0.109717	0.116841	0.141368	0.139372	0.120943	0.117189	0.0980568	0.107337	0.103923	0.10615	0.119844	0.106318	0.0884147	0.0929597	0.0984368	0.102945	0.093135	0.106548	0.0716722	0.070838	0.0654612	0.0661752	0.0560457
3371.89	0.116312	0.109673	0.116819	0.141335	0.139329	0.12091	0.117177	0.098052	0.107319	0.103887	0.10611	0.119807	0.106314	0.0883842	0.0929443	0.0983988	0.102943	0.0931145	0.106469	0.0716328	0.0707755	0.0654001	0.06613	0.0560029
3371.18	0.116289	0.109633	0.116803	0.141305	0.13929	0.120883	0.117173	0.0980522	0.107306	0.103855	0.106075	0.119774	0.106315	0.0883598	0.0929345	0.0983658	0.102946	0.0930949	0.106392	0.0715918	0.0707146	0.0653401	0.0660863	0.0559626
3370.47	0.116272	0.109595	0.116789	0.141276	0.139251	0.120857	0.117172	0.098054	0.107293	0.103825	0.106042	0.119744	0.106313	0.0883374	0.0929297	0.0983333	0.102952	0.0930722	0.106316	0.071548	0.0706518	0.0652798	0.0660436	0.0559232
3369.75	0.116255	0.109557	0.116776	0.14125	0.139215	0.120832	0.117174	0.0980558	0.107282	0.103798	0.106008	0.119719	0.106308	0.0883151	0.0929276	0.0982987	0.102959	0.093047	0.10624	0.0715055	0.0705907	0.0652211	0.0660032	0.0558847
3369.04	0.11624	0.10952	0.116765	0.141227	0.139184	0.120811	0.11718	0.0980581	0.107274	0.103775	0.105979	0.119698	0.106305	0.0882956	0.0929276	0.0982662	0.102971	0.0930249	0.106169	0.0714691	0.0705373	0.0651672	0.0659672	0.055849
3368.33	0.116228	0.109488	0.116759	0.141209	0.139161	0.120798	0.117192	0.0980613	0.107271	0.103757	0.105956	0.119682	0.106306	0.088282	0.0929321	0.0982418	0.10299	0.0930098	0.106103	0.0714391	0.0704922	0.0651196	0.0659362	0.0558175
3367.61	0.116225	0.109461	0.11676	0.141197	0.139148	0.120793	0.117212	0.0980658	0.107275	0.103745	0.10594	0.119671	0.106316	0.0882754	0.0929433	0.0982283	0.103017	0.0930017	0.10604	0.0714137	0.0704519	0.0650772	0.0659099	0.0557908
3366.9	0.116233	0.109443	0.116768	0.141191	0.139143	0.120795	0.117239	0.0980741	0.107284	0.103738	0.105929	0.119666	0.106332	0.0882766	0.0929626	0.0982262	0.10305	0.0930002	0.105982	0.0713935	0.0704156	0.0650388	0.0658889	0.0557692
3366.19	0.116251	0.109431	0.116782	0.141191	0.139146	0.120805	0.117275	0.0980885	0.107297	0.103741	0.105921	0.119667	0.106354	0.0882859	0.0929891	0.0982339	0.103087	0.0930049	0.105929	0.0713805	0.0703848	0.0650049	0.0658731	0.055752
3365.48	0.116277	0.109425	0.1168	0.141198	0.139156	0.120822	0.117317	0.0981095	0.107315	0.103754	0.105919	0.119673	0.106376	0.0883027	0.0930211	0.098249	0.103128	0.0930143	0.105882	0.0713741	0.0703597	0.0649768	0.0658617	0.0557376
3364.76	0.11631	0.109422	0.116823	0.141209	0.139172	0.120846	0.117363	0.098136	0.107337	0.103774	0.105921	0.119684	0.106396	0.0883254	0.0930573	0.0982696	0.103172	0.093026	0.105839	0.0713722	0.0703393	0.0649548	0.0658539	0.0557249
3364.05	0.116348	0.109422	0.116849	0.141224	0.139193	0.120876	0.117411	0.0981654	0.107363	0.103797	0.105927	0.119699	0.106417	0.0883519	0.0930962	0.0982949	0.103221	0.0930391	0.1058	0.0713738	0.0703226	0.064938	0.0658487	0.0557142
3363.34	0.116388	0.109426	0.11688	0.141241	0.139219	0.12091	0.117464	0.0981959	0.107393	0.103821	0.105937	0.119721	0.106442	0.0883821	0.0931375	0.0983254	0.103274	0.0930559	0.105764	0.0713804	0.0703097	0.0649255	0.0658454	0.055707
3362.62	0.116434	0.109438	0.116915	0.141264	0.139252	0.120949	0.117522	0.0982283	0.10743	0.103851	0.105953	0.11975	0.106472	0.0884185	0.0931835	0.0983635	0.10333	0.0930795	0.10573	0.071393	0.0703016	0.064918	0.0658454	0.0557048
3361.91	0.116489	0.109457	0.116957	0.141294	0.139292	0.120995	0.117586	0.0982636	0.107474	0.10389	0.105977	0.119785	0.106506	0.088464	0.093236	0.0984112	0.10339	0.0931094	0.1057	0.0714089	0.0702992	0.0649162	0.0658505	0.0557082
3361.2	0.116554	0.109481	0.117005	0.14133	0.139339	0.121049	0.11765	0.0983012	0.107521	0.103935	0.106007	0.119824	0.10654	0.0885171	0.0932939	0.0984671	0.103452	0.093142	0.105672	0.0714253	0.0703024	0.0649181	0.06586	0.0557152
3360.48	0.116627	0.109507	0.117057	0.14137	0.139392	0.12111	0.117715	0.0983399	0.107571	0.103982	0.106041	0.119865	0.106576	0.0885733	0.0933557	0.0985271	0.103517	0.093175	0.105645	0.071443	0.0703097	0.0649214	0.0658715	0.0557228
3359.77	0.116705	0.109537	0.117114	0.141415	0.13945	0.121175	0.117782	0.09838	0.107625	0.10403	0.106077	0.119908	0.106616	0.0886308	0.093422	0.0985894	0.103587	0.09321	0.105622	0.0714655	0.0703205	0.0649263	0.0658836	0.0557294
3359.06	0.116787	0.109573	0.117173	0.141463	0.139515	0.121246	0.117853	0.0984216	0.107683	0.104082	0.106117	0.119958	0.10666	0.0886913	0.0934937	0.0986564	0.103663	0.0932497	0.105605	0.0714947	0.0703356	0.064936	0.0658981	0.0557368
3358.35	0.116875	0.109615	0.117237	0.141516	0.139587	0.121322	0.117928	0.0984641	0.107746	0.104139	0.106161	0.120014	0.106703	0.0887568	0.0935711	0.0987314	0.103745	0.0932959	0.105593	0.0715303	0.0703556	0.0649521	0.0659172	0.0557478
3357.63	0.116969	0.109663	0.117305	0.141573	0.139665	0.121403	0.118005	0.0985087	0.107815	0.104203	0.106208	0.120076	0.106746	0.0888283	0.0936542	0.0988144	0.103831	0.0933496	0.105584	0.0715705	0.0703814	0.0649743	0.0659417	0.0557634
3356.92	0.11707	0.109715	0.117378	0.141634	0.13975	0.121489	0.118082	0.0985574	0.107887	0.104273	0.10626	0.120143	0.106791	0.088906	0.0937424	0.0989032	0.103919	0.0934098	0.105579	0.0716137	0.0704137	0.0650013	0.0659704	0.0557831
3356.21	0.117176	0.109771	0.117457	0.1417	0.139843	0.121578	0.118162	0.0986102	0.107964	0.104347	0.106318	0.120212	0.106842	0.0889895	0.0938344	0.0989968	0.104008	0.0934745	0.105578	0.0716584	0.070452	0.065033	0.0660016	0.0558061
3355.49	0.117286	0.109829	0.117539	0.141769	0.139942	0.121671	0.118246	0.0986642	0.108043	0.104422	0.106381	0.120284	0.106894	0.0890765	0.093928	0.0990952	0.104096	0.0935395	0.105583	0.0717029	0.0704924	0.0650697	0.0660336	0.055831
3354.78	0.117401	0.109891	0.117623	0.14184	0.140045	0.12177	0.118332	0.0987177	0.108123	0.104497	0.106447	0.120359	0.106945	0.0891658	0.0940231	0.0991978	0.104188	0.0936033	0.105591	0.0717487	0.070533	0.0651119	0.0660657	0.0558574
3354.07	0.117523	0.109959	0.117712	0.141916	0.140152	0.121877	0.11842	0.0987736	0.108209	0.10458	0.106519	0.12044	0.106997	0.0892614	0.0941229	0.0993057	0.104285	0.0936702	0.105605	0.0718013	0.0705778	0.0651611	0.0660996	0.0558884
3353.35	0.117656	0.110038	0.117809	0.141999	0.140265	0.121992	0.118512	0.0988351	0.108302	0.104672	0.106598	0.120529	0.107057	0.089368	0.0942308	0.099421	0.104387	0.0937463	0.105628	0.0718644	0.0706325	0.065218	0.0661386	0.0559276
3352.64	0.117796	0.110123	0.117911	0.142084	0.140384	0.122113	0.118605	0.0989007	0.108401	0.104772	0.106683	0.120624	0.107124	0.0894827	0.0943448	0.0995432	0.104492	0.0938309	0.105657	0.0719327	0.0706953	0.0652791	0.066183	0.0559724
3351.93	0.117936	0.11021	0.118012	0.142168	0.140504	0.122232	0.118694	0.0989668	0.108498	0.104871	0.106769	0.120719	0.107188	0.0895966	0.0944584	0.0996676	0.104594	0.0939183	0.105685	0.0719982	0.0707595	0.0653402	0.0662303	0.0560154
3351.22	0.118074	0.110295	0.118109	0.142249	0.140622	0.122348	0.118779	0.0990314	0.108592	0.104966	0.106852	0.120811	0.107244	0.0897044	0.0945675	0.0997913	0.104692	0.0940049	0.105709	0.0720593	0.0708222	0.0654019	0.0662781	0.0560537
3350.5	0.118211	0.110379	0.118204	0.14233	0.140742	0.122461	0.11886	0.0990946	0.108685	0.105059	0.106936	0.120902	0.107297	0.0898085	0.0946741	0.0999156	0.104788	0.0940922	0.105732	0.0721206	0.0708861	0.0654676	0.0663257	0.0560916
3349.79	0.118351	0.110466	0.118301	0.142411	0.140866	0.122573	0.11894	0.0991546	0.108778	0.105153	0.107022	0.120993	0.107354	0.0899137	0.0947816	0.100041	0.104881	0.0941814	0.105757	0.0721846	0.0709534	0.0655381	0.0663723	0.0561334
3349.08	0.11849	0.110554	0.118398	0.142492	0.14099	0.122685	0.119019	0.0992095	0.108872	0.105248	0.107108	0.121083	0.107414	0.0900212	0.0948906	0.100165	0.104971	0.0942716	0.105784	0.0722498	0.0710223	0.0656104	0.0664171	0.0561785
3348.36	0.118626	0.110641	0.118492	0.142572	0.141111	0.122797	0.119093	0.0992602	0.108965	0.105339	0.107193	0.121172	0.107471	0.0901285	0.0949984	0.100285	0.105056	0.0943609	0.105812	0.0723131	0.0710894	0.0656817	0.0664599	0.0562234
3347.65	0.118755	0.110726	0.118581	0.142648	0.141226	0.122907	0.119162	0.0993092	0.109055	0.105426	0.107277	0.121257	0.10752	0.090233	0.0951021	0.100402	0.105135	0.0944485	0.10584	0.0723732	0.0711543	0.0657513	0.0665011	0.0562652
3346.94	0.118881	0.110809	0.118667	0.14272	0.141337	0.123014	0.119228	0.0993579	0.109142	0.105511	0.107359	0.121339	0.107562	0.0903348	0.0952017	0.100516	0.10521	0.0945351	0.105868	0.0724318	0.071219	0.0658204	0.0665415	0.0563038
3346.22	0.119004	0.110893	0.118754	0.142788	0.141445	0.123119	0.119291	0.0994053	0.109227	0.105596	0.10744	0.121419	0.107599	0.0904355	0.0952983	0.100631	0.105282	0.0946213	0.105897	0.0724916	0.0712855	0.0658911	0.0665811	0.0563415
3345.51	0.119126	0.110977	0.11884	0.142852	0.141553	0.12322	0.119351	0.0994491	0.109309	0.10568	0.107519	0.121498	0.107634	0.0905336	0.0953924	0.100743	0.10535	0.094705	0.105925	0.0725517	0.0713525	0.0659624	0.0666187	0.0563791
3344.8	0.119242	0.111056	0.11892	0.14291	0.141657	0.123315	0.119399	0.0994872	0.109385	0.105759	0.107593	0.12157	0.107666	0.0906252	0.0954817	0.100847	0.105415	0.0947833	0.105946	0.0726074	0.0714161	0.0660302	0.0666513	0.0564131
3344.08	0.11935	0.111128	0.118991	0.142963	0.141755	0.123402	0.119435	0.0995199	0.109454	0.105827	0.10766	0.121634	0.10769	0.0907082	0.0955638	0.100941	0.105472	0.0948565	0.105959	0.0726553	0.0714728	0.0660923	0.0666768	0.0564393
3343.37	0.119454	0.111195	0.119055	0.143011	0.141846	0.123482	0.11946	0.0995487	0.109518	0.105887	0.107722	0.121692	0.107707	0.0907846	0.0956388	0.101026	0.105521	0.0949283	0.105965	0.0726965	0.0715231	0.0661508	0.0666972	0.0564587
3342.66	0.119558	0.111261	0.119118	0.143056	0.141935	0.123561	0.119483	0.099576	0.10958	0.105944	0.107783	0.121748	0.10772	0.0908582	0.0957105	0.101108	0.105565	0.0950024	0.10597	0.0727349	0.0715708	0.0662092	0.0667166	0.0564777
3341.95	0.119664	0.111328	0.119185	0.143102	0.142025	0.123639	0.119507	0.0996036	0.109643	0.106003	0.107848	0.121805	0.107738	0.0909321	0.0957843	0.101192	0.105608	0.0950792	0.105979	0.0727729	0.0716195	0.0662683	0.0667371	0.0565005
3341.23	0.119768	0.111397	0.119254	0.143147	0.142112	0.123717	0.119529	0.0996326	0.109708	0.106064	0.107914	0.121862	0.10776	0.0910073	0.0958617	0.101278	0.105651	0.0951558	0.10599	0.0728097	0.0716684	0.0663265	0.0667577	0.0565253
3340.52	0.119869	0.111466	0.119321	0.143191	0.142196	0.123791	0.119548	0.0996613	0.109772	0.106122	0.107979	0.121916	0.107783	0.0910819	0.095939	0.101362	0.105692	0.0952289	0.105998	0.0728419	0.0717136	0.0663814	0.0667749	0.0565475
3339.81	0.119962	0.111534	0.119385	0.143232	0.142278	0.123861	0.119563	0.0996873	0.109833	0.106173	0.10804	0.121966	0.107801	0.0911527	0.0960117	0.10144	0.10573	0.0952988	0.106003	0.0728683	0.0717529	0.0664326	0.0667868	0.0565654
3339.09	0.12005	0.111599	0.119444	0.14327	0.142358	0.123928	0.119575	0.0997102	0.109892	0.106219	0.108099	0.122014	0.107816	0.0912188	0.0960787	0.101512	0.105766	0.0953683	0.106005	0.072892	0.0717888	0.0664826	0.0667948	0.0565816
3338.38	0.120134	0.111663	0.119501	0.143305	0.142435	0.123993	0.119586	0.099732	0.109948	0.106262	0.108155	0.122062	0.107831	0.0912816	0.0961422	0.101582	0.105801	0.0954388	0.106009	0.0729174	0.0718247	0.0665332	0.0668022	0.0565984
3337.67	0.120216	0.111725	0.119558	0.143338	0.142509	0.124058	0.119593	0.0997537	0.110002	0.106305	0.108209	0.12211	0.107846	0.0913404	0.0962042	0.101649	0.105834	0.0955087	0.106012	0.0729446	0.0718604	0.0665831	0.0668102	0.056615
3336.95	0.120296	0.111783	0.119612	0.143369	0.142578	0.124118	0.119594	0.0997748	0.110054	0.106346	0.108261	0.122156	0.107858	0.0913932	0.0962649	0.10171	0.105864	0.0955757	0.106012	0.0729681	0.0718917	0.066629	0.066817	0.0566284
3336.24	0.120371	0.111838	0.119664	0.143398	0.142644	0.124172	0.119589	0.0997952	0.110104	0.106384	0.108312	0.122197	0.107866	0.0914412	0.0963248	0.101764	0.105888	0.0956403	0.10601	0.0729846	0.0719158	0.0666714	0.0668208	0.0566379
3335.53	0.120443	0.111891	0.119715	0.143425	0.142707	0.124221	0.119583	0.0998157	0.110154	0.10642	0.108363	0.122235	0.107875	0.09149	0.0963863	0.101814	0.105911	0.0957063	0.106007	0.0729978	0.0719357	0.0667134	0.0668228	0.0566466
3334.82	0.120512	0.111946	0.119765	0.143451	0.142767	0.124268	0.119579	0.0998368	0.110205	0.106458	0.108414	0.12227	0.107888	0.0915432	0.09645	0.101866	0.105935	0.0957767	0.106007	0.073013	0.0719571	0.0667565	0.0668247	0.0566577
3334.1	0.12058	0.112003	0.119814	0.143475	0.142824	0.124314	0.119575	0.0998588	0.110255	0.106496	0.108465	0.122303	0.107904	0.091598	0.0965127	0.10192	0.10596	0.0958495	0.106007	0.0730302	0.0719808	0.0667976	0.0668252	0.0566699
3333.39	0.12064	0.112057	0.11986	0.143495	0.142877	0.124356	0.119565	0.0998813	0.110301	0.10653	0.108514	0.122334	0.107919	0.0916468	0.096569	0.101967	0.105983	0.0959187	0.106001	0.0730435	0.0720008	0.0668321	0.0668213	0.056679
3332.68	0.120693	0.112103	0.119899	0.143509	0.142924	0.124392	0.119549	0.0999027	0.110343	0.106558	0.108558	0.12236	0.107929	0.0916856	0.0966171	0.102005	0.106001	0.095981	0.105986	0.073049	0.0720121	0.0668596	0.066812	0.056683
3331.96	0.120739	0.112143	0.119934	0.143519	0.142963	0.124421	0.119529	0.0999227	0.110381	0.10658	0.108596	0.12238	0.107938	0.0917176	0.0966605	0.102034	0.106015	0.096039	0.105965	0.0730488	0.0720167	0.0668837	0.0667998	0.0566844
3331.25	0.120782	0.11218	0.119969	0.143529	0.143	0.124446	0.11951	0.0999429	0.110418	0.106599	0.10863	0.1224	0.107946	0.0917488	0.0967042	0.102061	0.10603	0.0960978	0.105946	0.0730475	0.0720201	0.066907	0.0667882	0.0566866
3330.54	0.120825	0.112216	0.120006	0.143539	0.143035	0.124468	0.119493	0.0999654	0.110454	0.106614	0.108664	0.122419	0.107957	0.0917809	0.0967504	0.102088	0.106046	0.0961592	0.105929	0.073047	0.0720244	0.0669299	0.0667794	0.0566891
3329.82	0.120863	0.112252	0.120043	0.143548	0.143068	0.124489	0.119476	0.0999892	0.110489	0.106624	0.108698	0.122438	0.107971	0.0918099	0.0967973	0.102114	0.106062	0.0962197	0.10591	0.0730457	0.0720263	0.0669512	0.0667724	0.0566893
3329.11	0.120896	0.112286	0.120078	0.143555	0.143097	0.124508	0.119457	0.100013	0.110522	0.106629	0.108729	0.122455	0.107985	0.0918328	0.096842	0.102135	0.106075	0.0962757	0.105887	0.0730416	0.0720226	0.06697	0.066765	0.0566867
3328.4	0.120924	0.112319	0.120109	0.143561	0.143121	0.124524	0.119435	0.100036	0.110554	0.106633	0.108759	0.12247	0.107999	0.0918502	0.0968839	0.102148	0.106087	0.0963272	0.105861	0.0730351	0.0720145	0.0669853	0.0667561	0.0566834
3327.69	0.120951	0.112349	0.120138	0.143565	0.143139	0.124538	0.119413	0.100059	0.110587	0.106637	0.108788	0.122483	0.10801	0.091865	0.0969244	0.102154	0.1061	0.0963771	0.105836	0.0730285	0.0720052	0.066997	0.0667458	0.0566813
3326.97	0.120978	0.112379	0.120167	0.14357	0.143155	0.124551	0.119391	0.100084	0.110619	0.106645	0.108817	0.122495	0.10802	0.0918796	0.0969645	0.102157	0.106117	0.0964272	0.105813	0.0730235	0.0719964	0.0670071	0.0667346	0.0566804
3326.26	0.121004	0.112407	0.120197	0.143575	0.143169	0.124563	0.11937	0.10011	0.110651	0.106654	0.108847	0.122505	0.108032	0.0918941	0.0970036	0.10216	0.106134	0.0964775	0.105791	0.0730192	0.0719861	0.0670173	0.0667228	0.0566796
3325.55	0.121026	0.112433	0.120224	0.143577	0.143182	0.124573	0.119351	0.100137	0.110679	0.10666	0.108876	0.122513	0.108047	0.0919072	0.0970403	0.10216	0.10615	0.0965275	0.105766	0.0730124	0.0719714	0.067027	0.0667106	0.0566794
3324.83	0.12104	0.112456	0.120246	0.143575	0.14319	0.124578	0.119332	0.100163	0.110705	0.106662	0.108899	0.122519	0.108063	0.0919168	0.0970741	0.102158	0.106164	0.0965775	0.105734	0.0730007	0.0719517	0.0670345	0.0666974	0.0566801
3324.12	0.121047	0.112475	0.120265	0.14357	0.143192	0.124579	0.11931	0.100191	0.11073	0.106662	0.108918	0.122523	0.108079	0.0919231	0.0971058	0.102152	0.106179	0.0966272	0.105699	0.0729855	0.0719304	0.0670391	0.0666836	0.0566815
3323.41	0.121051	0.112492	0.120285	0.143564	0.14319	0.124577	0.119287	0.100221	0.110755	0.106661	0.108934	0.122526	0.108096	0.091928	0.0971367	0.102144	0.106195	0.0966747	0.105662	0.0729707	0.0719101	0.0670412	0.0666702	0.0566822
3322.69	0.121052	0.112507	0.120306	0.143558	0.143185	0.124572	0.119266	0.100254	0.11078	0.10666	0.108949	0.122527	0.108113	0.0919323	0.0971674	0.102131	0.10621	0.0967181	0.105625	0.0729578	0.0718893	0.0670402	0.0666583	0.0566815
3321.98	0.121052	0.112519	0.120327	0.143549	0.143178	0.124566	0.119248	0.100286	0.110802	0.106654	0.108961	0.122527	0.10813	0.0919334	0.0971971	0.102113	0.106224	0.0967571	0.105586	0.0729446	0.0718644	0.0670351	0.0666467	0.0566791
3321.27	0.12105	0.112528	0.120344	0.143538	0.143168	0.12456	0.119229	0.100315	0.110821	0.106642	0.108971	0.122525	0.108145	0.0919296	0.0972247	0.10209	0.106237	0.0967942	0.105542	0.0729292	0.0718341	0.0670257	0.0666342	0.0566759
3320.56	0.121047	0.112537	0.120359	0.143526	0.143155	0.124554	0.119211	0.100345	0.110839	0.106626	0.10898	0.122522	0.108158	0.0919237	0.0972498	0.102066	0.106252	0.0968319	0.105497	0.0729129	0.0718018	0.0670149	0.0666213	0.0566729
3319.84	0.121046	0.112548	0.120374	0.143515	0.143143	0.124549	0.119197	0.100381	0.110859	0.106613	0.108991	0.122523	0.108174	0.0919221	0.0972743	0.102046	0.106272	0.0968723	0.105454	0.0728987	0.0717716	0.0670074	0.0666101	0.0566719
3319.13	0.121049	0.112561	0.120391	0.143506	0.143131	0.124545	0.11919	0.100422	0.110884	0.106607	0.109005	0.122527	0.108197	0.0919274	0.0973009	0.102031	0.106297	0.0969153	0.105414	0.0728881	0.0717442	0.0670051	0.066602	0.0566734
3318.42	0.121053	0.112574	0.120409	0.143498	0.143116	0.124541	0.11919	0.100467	0.11091	0.106605	0.10902	0.122532	0.108224	0.0919354	0.097329	0.102017	0.106323	0.0969573	0.105373	0.0728801	0.071716	0.067003	0.0665957	0.0566755
3317.7	0.121053	0.112584	0.120427	0.143489	0.143096	0.124536	0.119189	0.10051	0.110933	0.106602	0.109032	0.122534	0.108248	0.0919386	0.0973558	0.101999	0.106349	0.096993	0.105325	0.0728721	0.0716827	0.0669932	0.0665883	0.0566751
3316.99	0.121046	0.11259	0.120444	0.143478	0.143072	0.124528	0.119186	0.100551	0.110952	0.106595	0.109043	0.122532	0.108268	0.0919357	0.0973809	0.101975	0.106375	0.0970209	0.105272	0.0728628	0.071644	0.0669731	0.0665793	0.0566723
3316.28	0.121038	0.112595	0.12046	0.143467	0.143047	0.12452	0.119186	0.100592	0.11097	0.106591	0.109053	0.122532	0.108289	0.091933	0.0974076	0.101951	0.106401	0.0970461	0.105219	0.0728537	0.0716046	0.066948	0.0665713	0.0566709
3315.56	0.121032	0.1126	0.120475	0.143456	0.143024	0.124515	0.119193	0.100636	0.110991	0.106593	0.109063	0.122533	0.108317	0.0919361	0.0974381	0.10193	0.106431	0.0970758	0.105169	0.0728465	0.0715696	0.0669249	0.0665665	0.0566739
3314.85	0.121028	0.112605	0.120489	0.143445	0.143002	0.12451	0.119204	0.100683	0.111012	0.106595	0.109072	0.122536	0.108349	0.091943	0.0974694	0.101909	0.106461	0.097111	0.10512	0.0728398	0.0715388	0.0669049	0.0665641	0.0566795
3314.14	0.121023	0.112609	0.120501	0.143433	0.142976	0.124505	0.119218	0.100729	0.111032	0.106592	0.109079	0.122538	0.108375	0.0919469	0.097498	0.101886	0.10649	0.0971457	0.105067	0.0728303	0.0715073	0.0668855	0.0665615	0.056683
3313.42	0.121018	0.112611	0.120515	0.143419	0.142947	0.124502	0.119232	0.100773	0.11105	0.106586	0.109085	0.122539	0.108396	0.0919456	0.0975246	0.101863	0.106518	0.0971747	0.10501	0.0728172	0.0714721	0.0668652	0.0665573	0.0566822
3312.71	0.121014	0.112612	0.12053	0.143405	0.142919	0.124502	0.119248	0.100818	0.111067	0.106583	0.109092	0.122539	0.108416	0.0919434	0.0975524	0.101842	0.106547	0.097199	0.104952	0.0728042	0.0714351	0.0668441	0.0665511	0.0566793
3312	0.121011	0.112611	0.120543	0.143391	0.142889	0.124503	0.119265	0.100863	0.111084	0.106583	0.109097	0.12254	0.108439	0.0919435	0.0975801	0.101824	0.106576	0.0972213	0.104893	0.072793	0.0713974	0.0668205	0.066543	0.056676
3311.29	0.121005	0.112607	0.120552	0.143375	0.142857	0.124503	0.11928	0.100906	0.111099	0.106581	0.109099	0.122539	0.108459	0.0919446	0.097603	0.101803	0.106603	0.0972419	0.104829	0.072782	0.071357	0.0667917	0.0665333	0.0566722
3310.57	0.120996	0.1126	0.120555	0.143355	0.14282	0.124499	0.119288	0.100943	0.111111	0.106571	0.109095	0.122536	0.108472	0.0919443	0.097619	0.101776	0.106627	0.0972589	0.104759	0.0727689	0.071312	0.0667575	0.0665233	0.0566664
3309.86	0.120987	0.112592	0.120556	0.143333	0.14278	0.124492	0.119293	0.100979	0.11112	0.106557	0.109088	0.122532	0.108479	0.0919426	0.0976313	0.101745	0.106649	0.097271	0.104684	0.0727544	0.0712649	0.0667207	0.0665138	0.0566585
3309.15	0.120978	0.112583	0.120556	0.14331	0.14274	0.124484	0.119298	0.101015	0.111129	0.106544	0.10908	0.122527	0.108484	0.0919405	0.097644	0.101715	0.10667	0.097278	0.104607	0.07274	0.0712185	0.0666831	0.0665042	0.0566486
3308.43	0.12097	0.112572	0.120556	0.143285	0.142701	0.124476	0.119308	0.10105	0.111137	0.106533	0.109072	0.122521	0.108487	0.0919378	0.0976579	0.101687	0.10669	0.0972803	0.10453	0.0727245	0.0711716	0.0666439	0.0664923	0.0566365
3307.72	0.120962	0.112558	0.120555	0.143257	0.14266	0.12447	0.119321	0.101082	0.111143	0.106519	0.109062	0.122511	0.108486	0.0919354	0.0976715	0.10166	0.106707	0.0972788	0.104451	0.0727052	0.0711214	0.0666016	0.0664765	0.0566221
3307.01	0.120952	0.112542	0.120551	0.143227	0.142617	0.124467	0.119338	0.101111	0.111147	0.106501	0.10905	0.1225	0.108481	0.0919342	0.0976835	0.101633	0.106722	0.0972752	0.104369	0.072682	0.0710681	0.0665559	0.0664573	0.0566059
3306.29	0.12094	0.112525	0.120546	0.143196	0.142574	0.124465	0.119356	0.101136	0.111147	0.106485	0.109038	0.12249	0.108474	0.0919326	0.097693	0.101605	0.106737	0.0972713	0.104285	0.0726573	0.0710144	0.0665079	0.0664372	0.0565873
3305.58	0.120928	0.112508	0.120539	0.143165	0.142531	0.124463	0.119373	0.101158	0.111144	0.106473	0.109024	0.12248	0.108467	0.0919265	0.0977001	0.101576	0.10675	0.0972667	0.1042	0.0726343	0.0709614	0.0664588	0.0664179	0.0565654
3304.87	0.120917	0.112488	0.120529	0.143133	0.142487	0.124458	0.119388	0.101175	0.111139	0.106462	0.109006	0.122468	0.108459	0.0919156	0.0977052	0.101545	0.106761	0.0972606	0.104112	0.0726143	0.0709087	0.0664098	0.0663987	0.0565414
3304.16	0.120908	0.112468	0.120517	0.143101	0.142445	0.124454	0.1194	0.101192	0.111135	0.106453	0.108984	0.122455	0.10845	0.0919061	0.0977095	0.101517	0.106771	0.0972529	0.104025	0.072597	0.0708577	0.0663629	0.0663794	0.0565178
3303.44	0.120902	0.112447	0.120505	0.143068	0.142406	0.124453	0.119413	0.101209	0.111132	0.106445	0.108965	0.122442	0.108441	0.0919042	0.0977134	0.101495	0.106782	0.0972438	0.10394	0.0725797	0.0708097	0.0663182	0.0663599	0.0564949
3302.73	0.120899	0.112427	0.120493	0.143032	0.142369	0.124456	0.119426	0.101225	0.111126	0.106439	0.108948	0.122431	0.10843	0.0919101	0.0977163	0.10148	0.106793	0.0972323	0.103856	0.0725598	0.0707637	0.0662739	0.0663393	0.0564703
3302.02	0.120898	0.112404	0.120478	0.142994	0.142331	0.12446	0.119439	0.101236	0.111116	0.106433	0.10893	0.12242	0.108416	0.0919193	0.0977186	0.101466	0.106801	0.0972186	0.10377	0.0725384	0.0707181	0.066228	0.0663171	0.0564422
3301.3	0.120895	0.11238	0.120461	0.142952	0.142292	0.124465	0.119449	0.101243	0.111104	0.106426	0.108909	0.122406	0.108399	0.0919268	0.0977209	0.101451	0.106802	0.0972039	0.103678	0.0725176	0.0706725	0.0661796	0.0662938	0.0564115
3300.59	0.12089	0.112353	0.120441	0.142907	0.14225	0.124467	0.119453	0.101243	0.111088	0.106416	0.108883	0.122388	0.108376	0.0919289	0.0977208	0.101431	0.106796	0.097186	0.103581	0.0724957	0.0706252	0.0661273	0.0662683	0.0563779
3299.88	0.12088	0.112321	0.120417	0.142858	0.142203	0.124465	0.11945	0.101234	0.111068	0.106399	0.10885	0.122364	0.108342	0.091924	0.097714	0.101403	0.106785	0.0971612	0.10348	0.0724698	0.0705746	0.0660707	0.0662383	0.0563398
3299.16	0.120869	0.112287	0.120389	0.142806	0.142153	0.124458	0.119443	0.101217	0.111044	0.106376	0.108812	0.122338	0.108297	0.0919139	0.0977001	0.101373	0.106769	0.0971298	0.103379	0.0724402	0.0705209	0.0660123	0.0662045	0.0562979
3298.45	0.12086	0.112252	0.120358	0.142754	0.142104	0.124449	0.119433	0.101197	0.11102	0.106352	0.108774	0.122314	0.108247	0.0919011	0.0976829	0.101347	0.10675	0.0970968	0.103279	0.0724103	0.0704675	0.065956	0.0661701	0.056255
3297.74	0.120855	0.112218	0.120327	0.142703	0.14206	0.124442	0.119423	0.101176	0.110997	0.106329	0.108739	0.122291	0.108194	0.0918875	0.0976656	0.101326	0.106731	0.0970659	0.10318	0.0723821	0.0704175	0.0659036	0.0661371	0.0562133
3297.03	0.120851	0.112185	0.120296	0.142653	0.142021	0.124439	0.119413	0.101155	0.110974	0.106308	0.10871	0.122269	0.108139	0.0918773	0.0976508	0.101311	0.106715	0.0970373	0.103083	0.0723565	0.0703732	0.0658553	0.0661054	0.0561751
3296.31	0.120851	0.112155	0.120267	0.142604	0.141988	0.124443	0.119406	0.101134	0.110952	0.106292	0.108685	0.122249	0.108085	0.091875	0.0976418	0.101299	0.106702	0.0970109	0.102988	0.0723349	0.0703362	0.0658119	0.0660758	0.0561422
3295.6	0.120855	0.112129	0.12024	0.142558	0.141959	0.124453	0.119399	0.101114	0.110931	0.106281	0.108661	0.122232	0.108033	0.0918801	0.0976395	0.101289	0.10669	0.096987	0.102896	0.0723171	0.0703058	0.0657743	0.0660493	0.0561135
3294.89	0.120864	0.112105	0.120216	0.142513	0.141931	0.124465	0.119392	0.101094	0.110913	0.106269	0.108635	0.122216	0.107983	0.091887	0.0976409	0.101283	0.106676	0.0969662	0.102806	0.0723011	0.0702797	0.0657421	0.0660259	0.0560856
3294.17	0.120875	0.112083	0.120195	0.14247	0.141905	0.124478	0.119384	0.101071	0.110897	0.106254	0.10861	0.122201	0.107934	0.091892	0.0976416	0.101281	0.106659	0.0969485	0.102718	0.0722844	0.070256	0.0657143	0.0660043	0.0560564
3293.46	0.120889	0.112066	0.120178	0.142428	0.141882	0.124491	0.119378	0.101048	0.110884	0.106242	0.10859	0.122189	0.107882	0.0918987	0.0976419	0.101286	0.106642	0.0969355	0.102633	0.0722684	0.0702346	0.0656908	0.0659848	0.0560282
3292.75	0.120908	0.112054	0.120165	0.14239	0.141867	0.12451	0.119377	0.10103	0.110876	0.10624	0.108577	0.122183	0.107833	0.0919145	0.0976465	0.101302	0.106631	0.0969298	0.102556	0.0722586	0.0702186	0.065674	0.0659702	0.056006
3292.03	0.120936	0.11205	0.120159	0.142358	0.141863	0.124536	0.119383	0.101019	0.110875	0.106251	0.108572	0.122183	0.107791	0.0919438	0.0976594	0.101326	0.106627	0.0969337	0.102492	0.0722604	0.0702131	0.0656666	0.0659634	0.0559937
3291.32	0.120972	0.112052	0.120157	0.142331	0.141867	0.12457	0.119394	0.101013	0.110878	0.106269	0.108574	0.122188	0.107758	0.0919829	0.0976794	0.101355	0.106631	0.0969447	0.102439	0.0722735	0.0702185	0.0656683	0.0659636	0.05599
3290.61	0.121011	0.112056	0.120155	0.142306	0.141873	0.124604	0.119404	0.101004	0.110884	0.106286	0.108578	0.122195	0.107728	0.0920228	0.0977014	0.101387	0.106635	0.0969566	0.102392	0.0722912	0.0702294	0.0656743	0.065966	0.0559886
3289.9	0.121051	0.112063	0.120153	0.142281	0.141879	0.124637	0.119408	0.10099	0.110892	0.106296	0.108583	0.122203	0.107692	0.0920582	0.0977227	0.101419	0.106635	0.0969666	0.102343	0.0723074	0.0702406	0.0656812	0.0659673	0.0559858
3289.18	0.121094	0.112073	0.120153	0.142257	0.141887	0.124672	0.119408	0.100976	0.110901	0.106305	0.10859	0.122212	0.107653	0.0920922	0.097745	0.101454	0.106632	0.0969787	0.102296	0.0723221	0.0702532	0.0656907	0.0659692	0.0559833
3288.47	0.121142	0.112088	0.12016	0.142236	0.141904	0.124714	0.119405	0.100967	0.110914	0.106322	0.108603	0.122226	0.107615	0.0921315	0.0977708	0.101496	0.10663	0.0969975	0.102255	0.0723392	0.0702711	0.0657078	0.065975	0.0559854
3287.76	0.121195	0.112109	0.120174	0.14222	0.141927	0.124761	0.119405	0.100966	0.110931	0.106351	0.108625	0.122244	0.107583	0.0921783	0.0978009	0.101547	0.106632	0.0970232	0.102222	0.0723611	0.0702958	0.0657348	0.065985	0.0559944
3287.04	0.121253	0.112135	0.12019	0.142207	0.141955	0.12481	0.119408	0.100967	0.11095	0.106389	0.108653	0.122264	0.107554	0.0922289	0.0978345	0.101601	0.106637	0.0970533	0.102194	0.0723867	0.0703256	0.0657693	0.0659972	0.0560091
3286.33	0.121312	0.112164	0.120207	0.142196	0.141985	0.124859	0.119413	0.100967	0.110972	0.106428	0.108681	0.122285	0.107528	0.0922792	0.0978713	0.101657	0.106644	0.0970862	0.102166	0.072414	0.0703582	0.065807	0.0660095	0.0560267
3285.62	0.12137	0.112194	0.120223	0.142186	0.142016	0.124907	0.119416	0.100964	0.110996	0.106464	0.108709	0.122307	0.107503	0.0923281	0.09791	0.101711	0.106648	0.0971216	0.102138	0.0724417	0.0703918	0.0658443	0.0660209	0.0560436
3284.9	0.121429	0.112227	0.120241	0.142176	0.142048	0.124956	0.119416	0.100962	0.111021	0.106497	0.108736	0.122329	0.107479	0.0923773	0.0979492	0.101762	0.106652	0.0971591	0.102114	0.0724698	0.0704246	0.0658811	0.0660314	0.0560587
3284.19	0.121488	0.112262	0.12026	0.142168	0.142082	0.125007	0.119414	0.100959	0.111046	0.106531	0.108765	0.122353	0.107452	0.0924301	0.0979884	0.101812	0.106654	0.097198	0.102094	0.0724995	0.0704568	0.0659199	0.0660422	0.0560737
3283.48	0.121551	0.1123	0.120282	0.142163	0.142118	0.125061	0.119412	0.100957	0.111072	0.106566	0.108797	0.122379	0.107426	0.0924874	0.098028	0.101867	0.106657	0.0972389	0.102077	0.0725308	0.0704902	0.0659632	0.0660542	0.0560905
3282.76	0.121617	0.11234	0.120307	0.142162	0.142155	0.125118	0.119411	0.100958	0.1111	0.106603	0.108834	0.122407	0.107401	0.0925485	0.0980695	0.101927	0.106659	0.0972838	0.102064	0.0725629	0.0705285	0.0660111	0.0660677	0.0561096
3282.05	0.121684	0.112381	0.120333	0.142162	0.142194	0.125174	0.119408	0.100962	0.11113	0.10664	0.108874	0.122433	0.107379	0.0926097	0.0981126	0.101989	0.106661	0.0973319	0.102054	0.072594	0.0705714	0.0660609	0.0660815	0.0561298
3281.34	0.121749	0.112423	0.12036	0.14216	0.142231	0.125226	0.119399	0.100967	0.11116	0.106677	0.108913	0.122459	0.107356	0.0926654	0.0981551	0.102046	0.106659	0.097379	0.102045	0.0726223	0.0706131	0.066109	0.0660932	0.056149
3280.63	0.121808	0.112465	0.120384	0.142155	0.142265	0.125271	0.119384	0.100967	0.111188	0.106712	0.108949	0.122482	0.107331	0.0927131	0.0981949	0.102097	0.106653	0.0974216	0.102035	0.0726468	0.0706487	0.0661536	0.0661001	0.0561658
3279.91	0.121864	0.112506	0.120404	0.142147	0.142298	0.125311	0.119364	0.100962	0.111214	0.106742	0.108981	0.122502	0.107306	0.092756	0.0982319	0.102142	0.106644	0.0974599	0.102022	0.0726684	0.0706785	0.0661958	0.0661016	0.0561798
3279.2	0.121917	0.112546	0.120422	0.142135	0.142331	0.12535	0.119341	0.100954	0.111239	0.10677	0.109014	0.12252	0.107281	0.0927989	0.0982664	0.102186	0.106633	0.0974968	0.102008	0.0726879	0.0707062	0.0662375	0.0660988	0.0561908
3278.49	0.121969	0.112583	0.120438	0.142122	0.142363	0.125389	0.119315	0.100947	0.111263	0.106795	0.109048	0.122536	0.107255	0.092842	0.0982976	0.102229	0.106619	0.0975345	0.101992	0.0727043	0.0707332	0.0662789	0.0660924	0.0561976
3277.77	0.12202	0.112619	0.120451	0.14211	0.142396	0.125427	0.119285	0.10094	0.111286	0.106817	0.109082	0.122549	0.107228	0.0928828	0.0983254	0.102269	0.106602	0.0975742	0.101975	0.072717	0.0707588	0.0663187	0.066083	0.0561997
3277.06	0.12207	0.112654	0.120464	0.142098	0.142428	0.125462	0.119253	0.100934	0.111309	0.106838	0.109115	0.12256	0.107203	0.0929215	0.0983521	0.102308	0.106583	0.0976148	0.101958	0.0727264	0.0707817	0.0663547	0.0660703	0.0561975
3276.35	0.122113	0.112688	0.120477	0.142086	0.142457	0.125491	0.119219	0.100928	0.111329	0.106857	0.109145	0.122567	0.107178	0.0929576	0.0983779	0.10234	0.106561	0.0976513	0.101938	0.0727303	0.0707981	0.0663828	0.0660519	0.0561902
3275.63	0.122147	0.112716	0.120486	0.142069	0.142478	0.12551	0.119179	0.100916	0.111343	0.106869	0.109165	0.122567	0.107149	0.0929854	0.0983981	0.102361	0.106533	0.0976777	0.101909	0.0727232	0.0708027	0.0663996	0.0660238	0.0561744
3274.92	0.122167	0.112734	0.120487	0.142044	0.142488	0.125519	0.119128	0.100897	0.111349	0.106868	0.109174	0.122559	0.107111	0.0929991	0.098408	0.102368	0.106496	0.0976931	0.101868	0.0727012	0.070793	0.0664045	0.0659843	0.0561468
3274.21	0.122178	0.112744	0.12048	0.142008	0.14249	0.125519	0.119064	0.100869	0.111347	0.106857	0.109174	0.122542	0.107064	0.0929988	0.0984067	0.102362	0.106448	0.0977017	0.101817	0.0726665	0.0707696	0.0663997	0.0659334	0.056107
3273.5	0.122184	0.112747	0.120466	0.141965	0.142485	0.125512	0.118991	0.100836	0.111338	0.106839	0.10917	0.122518	0.107012	0.092989	0.0983957	0.102347	0.106392	0.0977066	0.101762	0.0726227	0.0707338	0.066385	0.065871	0.0560567
3272.78	0.122183	0.112745	0.120446	0.141918	0.142474	0.125496	0.118911	0.1008	0.111322	0.106816	0.109162	0.122487	0.106956	0.0929713	0.0983757	0.102321	0.106327	0.0977057	0.1017	0.0725696	0.0706852	0.0663567	0.0657945	0.0559956
3272.07	0.122173	0.112734	0.120417	0.141864	0.142455	0.12547	0.118824	0.100757	0.111297	0.106783	0.109143	0.122446	0.106894	0.0929431	0.0983463	0.102282	0.106252	0.0976942	0.101627	0.0725038	0.0706235	0.0663113	0.0657018	0.05592
3271.36	0.12215	0.112713	0.120377	0.141801	0.142427	0.125432	0.118727	0.100701	0.111263	0.106736	0.109112	0.122393	0.106822	0.0929021	0.098307	0.102229	0.106166	0.0976685	0.101539	0.0724234	0.0705484	0.0662487	0.0655935	0.0558269
3270.64	0.122112	0.11268	0.120327	0.141727	0.142387	0.125382	0.118619	0.100634	0.111219	0.106675	0.109069	0.12233	0.106743	0.0928487	0.0982583	0.102164	0.106071	0.0976296	0.10144	0.0723294	0.0704594	0.0661715	0.0654725	0.0557161
3269.93	0.122062	0.112634	0.120266	0.141645	0.142336	0.125321	0.118501	0.100559	0.111167	0.106606	0.109015	0.122258	0.10666	0.0927841	0.0982008	0.102088	0.105969	0.097581	0.101332	0.0722233	0.0703556	0.0660814	0.0653408	0.0555898
3269.22	0.122002	0.112577	0.120195	0.141555	0.142275	0.125249	0.118374	0.100476	0.111105	0.106529	0.10895	0.122175	0.106569	0.0927081	0.0981338	0.101999	0.105857	0.0975235	0.101213	0.072103	0.0702357	0.0659765	0.0651964	0.0554485
3268.5	0.121928	0.112507	0.120116	0.141455	0.142203	0.125167	0.118238	0.100383	0.111031	0.106443	0.108873	0.122081	0.106468	0.0926194	0.0980548	0.101895	0.105733	0.0974543	0.101077	0.0719654	0.0700986	0.0658543	0.065035	0.0552921
3267.79	0.12184	0.112427	0.120025	0.141346	0.142121	0.125073	0.118092	0.100278	0.110946	0.106345	0.108785	0.121975	0.106356	0.0925162	0.0979617	0.101776	0.105594	0.097371	0.100926	0.0718094	0.0699451	0.0657145	0.0648546	0.055121
3267.08	0.121738	0.112334	0.119922	0.141227	0.142027	0.124966	0.117933	0.100162	0.110849	0.10623	0.108685	0.121858	0.106236	0.0923961	0.0978534	0.101643	0.105443	0.0972737	0.100763	0.0716371	0.0697761	0.0655588	0.0646572	0.0549363
3266.37	0.121621	0.112228	0.119805	0.141096	0.141919	0.124845	0.117761	0.100037	0.110738	0.106097	0.108572	0.121726	0.106106	0.0922591	0.0977302	0.101494	0.105281	0.0971627	0.100588	0.0714509	0.0695902	0.065387	0.0644463	0.0547382
3265.65	0.121489	0.112106	0.119673	0.140952	0.141795	0.12471	0.117575	0.0999043	0.110615	0.105947	0.108443	0.12158	0.105964	0.0921079	0.0975942	0.101323	0.105108	0.0970376	0.100397	0.0712516	0.0693864	0.065198	0.0642236	0.0545258
3264.94	0.121346	0.111968	0.11953	0.140795	0.141656	0.124563	0.11738	0.0997621	0.11048	0.105785	0.1083	0.121422	0.10581	0.0919459	0.0974478	0.101134	0.104927	0.0968988	0.100192	0.0710399	0.0691677	0.0649932	0.0639898	0.0542988
3264.23	0.121194	0.11182	0.119378	0.14063	0.141507	0.124406	0.11718	0.0996118	0.110336	0.105615	0.108146	0.121256	0.10565	0.0917739	0.0972919	0.100934	0.104738	0.0967485	0.099976	0.070817	0.0689389	0.0647761	0.0637453	0.054059
3263.51	0.121034	0.111664	0.119219	0.140459	0.14135	0.124239	0.116976	0.0994556	0.110183	0.105436	0.107983	0.121084	0.105484	0.0915921	0.0971266	0.100727	0.104543	0.0965899	0.0997529	0.0705849	0.0687023	0.0645498	0.0634921	0.0538097
3262.8	0.120865	0.111501	0.119053	0.14028	0.141186	0.124062	0.116766	0.0992942	0.110023	0.105248	0.107812	0.120904	0.105315	0.091402	0.0969524	0.100514	0.104341	0.0964251	0.0995229	0.0703456	0.0684569	0.0643155	0.0632328	0.053555
3262.09	0.120683	0.111331	0.11888	0.140094	0.141013	0.123875	0.116548	0.0991253	0.109854	0.10505	0.107632	0.120716	0.105141	0.0912033	0.0967694	0.100294	0.104132	0.0962526	0.0992828	0.070099	0.0681999	0.0640727	0.0629675	0.0532951
3261.37	0.120486	0.11115	0.118696	0.139899	0.140827	0.12368	0.116322	0.0989467	0.109678	0.104843	0.107441	0.120519	0.104958	0.0909941	0.0965776	0.100061	0.103916	0.0960686	0.0990296	0.069845	0.0679305	0.0638204	0.0626955	0.0530292
3260.66	0.12028	0.110961	0.118506	0.139697	0.140631	0.123477	0.116092	0.0987623	0.109497	0.104633	0.107244	0.120315	0.104766	0.0907768	0.0963802	0.0998167	0.103695	0.0958745	0.0987682	0.0695865	0.0676527	0.0635604	0.0624192	0.0527597
3259.95	0.120074	0.110769	0.118314	0.139495	0.14043	0.123272	0.115867	0.0985804	0.109314	0.104424	0.107046	0.120107	0.104575	0.0905576	0.0961833	0.0995665	0.103475	0.0956772	0.0985091	0.0693287	0.0673744	0.0632974	0.062144	0.0524927
3259.24	0.11987	0.110579	0.118122	0.139295	0.140227	0.123068	0.115646	0.0984046	0.10913	0.104217	0.106848	0.119901	0.104391	0.0903388	0.095988	0.099316	0.103259	0.0954816	0.0982555	0.0690723	0.0670997	0.0630339	0.0618721	0.0522298
3258.52	0.119663	0.110385	0.117928	0.139094	0.140021	0.122863	0.115427	0.0982315	0.108943	0.104007	0.106647	0.119694	0.104209	0.0901179	0.0957906	0.0990645	0.103043	0.0952871	0.0980003	0.0688143	0.0668262	0.0627695	0.0616017	0.0519677
3257.81	0.11945	0.110186	0.117731	0.138889	0.139811	0.122656	0.115206	0.0980588	0.108753	0.103793	0.106442	0.119487	0.104025	0.0898952	0.0955888	0.0988099	0.102828	0.0950915	0.0977386	0.068555	0.0665515	0.0625048	0.0613324	0.0517052
3257.1	0.119233	0.109985	0.117535	0.138681	0.139598	0.122447	0.114987	0.0978869	0.108563	0.103577	0.106235	0.119278	0.103838	0.0896743	0.0953853	0.0985537	0.102614	0.0948942	0.0974746	0.0682988	0.0662766	0.0622416	0.0610664	0.051445
3256.38	0.119015	0.109785	0.117339	0.138474	0.139383	0.122236	0.114771	0.0977156	0.108371	0.103362	0.106029	0.119069	0.103652	0.0894556	0.0951834	0.0982987	0.102402	0.0946958	0.0972136	0.0680479	0.066003	0.0619794	0.060804	0.0511897
3255.67	0.118798	0.109585	0.117143	0.138268	0.139167	0.122026	0.11456	0.0975439	0.10818	0.103148	0.105826	0.118861	0.103469	0.0892382	0.0949857	0.0980472	0.102194	0.0944983	0.0969571	0.0678015	0.0657318	0.0617171	0.0605451	0.0509403
3254.96	0.118584	0.109385	0.116949	0.138064	0.138953	0.12182	0.114355	0.0973751	0.107993	0.102936	0.105625	0.118657	0.103292	0.0890252	0.0947947	0.0978018	0.101994	0.0943045	0.0967052	0.0675599	0.0654636	0.0614574	0.0602919	0.0506978
3254.24	0.118373	0.109188	0.116756	0.137861	0.138742	0.12162	0.114157	0.0972139	0.107811	0.102731	0.105428	0.118457	0.103123	0.0888205	0.0946091	0.0975614	0.101802	0.0941141	0.0964565	0.0673241	0.0651979	0.0612036	0.0600464	0.0504623
3253.53	0.118163	0.108993	0.116564	0.137659	0.138531	0.121421	0.113962	0.0970606	0.107632	0.102528	0.105229	0.118259	0.102956	0.0886211	0.0944239	0.0973219	0.101613	0.0939234	0.0962071	0.0670924	0.0649333	0.0609542	0.0598076	0.0502317
3252.82	0.117951	0.1088	0.116373	0.137457	0.138317	0.121222	0.11377	0.0969116	0.107454	0.102324	0.105029	0.118061	0.102789	0.0884204	0.0942362	0.0970816	0.101426	0.093731	0.095955	0.0668631	0.0646695	0.0607061	0.0595736	0.0500041
3252.1	0.117743	0.108607	0.116185	0.13726	0.1381	0.121026	0.113583	0.0967652	0.107276	0.102123	0.104831	0.117867	0.102622	0.0882185	0.0940498	0.096845	0.10124	0.0935405	0.0957042	0.0666387	0.0644095	0.0604597	0.0593451	0.0497808
3251.39	0.117543	0.108418	0.116004	0.137067	0.137887	0.120836	0.113406	0.0966222	0.1071	0.101931	0.104638	0.117679	0.102459	0.0880212	0.0938696	0.0966165	0.101058	0.0933551	0.09546	0.0664218	0.0641565	0.0602183	0.0591234	0.0495639
3250.68	0.11735	0.108234	0.115827	0.136878	0.137678	0.120651	0.113238	0.096483	0.106927	0.101748	0.104452	0.117496	0.102299	0.0878329	0.0936958	0.0963954	0.100882	0.0931745	0.0952235	0.0662127	0.0639125	0.0599837	0.0589088	0.0493543
3249.97	0.117159	0.108052	0.115653	0.13669	0.137474	0.120471	0.113078	0.096347	0.106756	0.101569	0.10427	0.117316	0.102142	0.0876533	0.0935258	0.0961783	0.100713	0.0929965	0.0949926	0.0660098	0.0636765	0.0597552	0.0587006	0.0491516
3249.25	0.116971	0.107871	0.115478	0.136503	0.137271	0.120295	0.112923	0.0962131	0.10659	0.10139	0.104091	0.117139	0.101986	0.0874788	0.0933585	0.0959635	0.10055	0.0928202	0.0947642	0.0658122	0.0634454	0.0595308	0.0584978	0.048954
3248.54	0.116785	0.107691	0.115304	0.136319	0.13707	0.120125	0.112773	0.0960813	0.106426	0.101213	0.103915	0.116966	0.101833	0.0873068	0.0931959	0.0957522	0.100391	0.0926452	0.0945366	0.0656203	0.0632171	0.0593102	0.0582998	0.0487605
3247.83	0.116603	0.107515	0.115133	0.136139	0.136872	0.11996	0.112627	0.0959524	0.106266	0.101039	0.103741	0.116798	0.101683	0.0871376	0.0930389	0.0955466	0.100238	0.0924726	0.0943101	0.0654347	0.0629926	0.0590942	0.0581071	0.048572
3247.11	0.116425	0.107345	0.11497	0.135963	0.136679	0.119798	0.112486	0.0958277	0.106108	0.100871	0.103571	0.116635	0.101537	0.0869732	0.0928868	0.0953487	0.100091	0.0923037	0.0940876	0.0652555	0.0627752	0.0588837	0.0579212	0.0483905
3246.4	0.116255	0.107181	0.114812	0.135792	0.136489	0.119641	0.112352	0.095708	0.105955	0.100709	0.103403	0.116477	0.101394	0.0868151	0.0927388	0.0951589	0.0999495	0.09214	0.0938717	0.0650836	0.0625668	0.0586796	0.0577435	0.0482172
3245.69	0.116093	0.107019	0.114659	0.135626	0.136302	0.119491	0.112223	0.0955938	0.105807	0.100553	0.10324	0.116324	0.101255	0.0866631	0.0925953	0.0949762	0.0998118	0.091981	0.0936621	0.0649188	0.0623668	0.0584818	0.0575747	0.048051
3244.97	0.115938	0.106861	0.114507	0.135463	0.136118	0.119348	0.112099	0.0954842	0.105665	0.100405	0.103082	0.116174	0.10112	0.0865163	0.0924552	0.0947996	0.0996769	0.0918241	0.0934568	0.0647587	0.0621729	0.0582891	0.0574132	0.0478899
3244.26	0.115785	0.106705	0.114358	0.135302	0.135937	0.119209	0.111979	0.0953766	0.105525	0.10026	0.102928	0.116027	0.100984	0.086372	0.0923157	0.0946279	0.0995435	0.0916659	0.0932532	0.0645991	0.0619828	0.0580991	0.0572552	0.0477314
3243.55	0.115633	0.106552	0.114212	0.135142	0.13576	0.119071	0.111862	0.095268	0.105388	0.100115	0.102775	0.115881	0.100845	0.0862301	0.0921763	0.0944608	0.0994119	0.0915071	0.0930513	0.0644397	0.0617963	0.0579113	0.0570978	0.0475752
3242.84	0.115485	0.106403	0.114069	0.134985	0.135585	0.118936	0.111751	0.0951598	0.105253	0.0999715	0.102625	0.11574	0.100704	0.0860953	0.0920407	0.094301	0.099285	0.0913539	0.092853	0.0642869	0.0616153	0.0577287	0.0569433	0.0474241
3242.12	0.115346	0.106261	0.113931	0.134832	0.135417	0.118811	0.111648	0.0950559	0.105123	0.0998362	0.102483	0.115607	0.100569	0.0859729	0.0919125	0.0941524	0.0991659	0.0912112	0.0926605	0.0641473	0.0614421	0.0575555	0.056797	0.0472812
3241.41	0.115217	0.106125	0.1138	0.134687	0.135256	0.118698	0.111555	0.0949581	0.104999	0.0997123	0.102349	0.115483	0.10044	0.085863	0.0917922	0.0940159	0.0990538	0.0910775	0.0924747	0.0640199	0.0612775	0.0573922	0.0566613	0.0471461
3240.7	0.115099	0.105996	0.113675	0.134546	0.135103	0.118592	0.111469	0.0948654	0.10488	0.0995974	0.102219	0.115365	0.100317	0.0857614	0.0916793	0.0938883	0.0989458	0.0909476	0.0922962	0.0638996	0.0611223	0.0572374	0.0565339	0.0470161
3239.98	0.114988	0.105871	0.113553	0.134409	0.134956	0.118491	0.111387	0.0947769	0.104764	0.0994866	0.102095	0.115252	0.100196	0.0856642	0.091572	0.093765	0.0988399	0.090817	0.0921245	0.0637835	0.060976	0.05709	0.0564106	0.0468894
3239.27	0.114882	0.105748	0.11343	0.134272	0.134811	0.118392	0.111304	0.0946905	0.104649	0.0993752	0.101974	0.115141	0.100071	0.0855674	0.0914671	0.0936428	0.0987344	0.0906839	0.0919558	0.0636705	0.0608345	0.0569472	0.0562884	0.0467652
3238.56	0.114775	0.105626	0.113307	0.134135	0.134666	0.118294	0.111219	0.0946021	0.104535	0.09926	0.101854	0.115028	0.0999405	0.0854683	0.0913611	0.0935211	0.0986276	0.0905494	0.0917857	0.0635576	0.0606929	0.056805	0.0561662	0.0466426
3237.84	0.11467	0.105504	0.113184	0.133998	0.134523	0.118198	0.111131	0.0945092	0.104421	0.0991434	0.101732	0.114916	0.0998054	0.085369	0.0912544	0.093403	0.0985201	0.0904173	0.0916145	0.0634435	0.0605518	0.056662	0.0560463	0.0465219
3237.13	0.114568	0.105384	0.113066	0.133864	0.134384	0.118105	0.111046	0.0944136	0.104308	0.0990321	0.101611	0.114807	0.099674	0.0852751	0.0911499	0.0932927	0.0984147	0.0902919	0.0914469	0.0633316	0.0604165	0.0565217	0.0559314	0.0464051
3236.42	0.114473	0.105268	0.112952	0.133733	0.134251	0.118019	0.110965	0.0943186	0.104199	0.0989298	0.101493	0.114704	0.0995485	0.0851889	0.0910492	0.0931905	0.0983134	0.0901742	0.0912862	0.0632258	0.0602903	0.0563878	0.0558219	0.0462935
3235.71	0.114385	0.105158	0.11284	0.133605	0.134123	0.117936	0.110887	0.0942253	0.104093	0.0988349	0.101382	0.114604	0.0994243	0.0851083	0.0909518	0.0930937	0.0982144	0.090062	0.0911318	0.063127	0.0601722	0.0562614	0.0557162	0.0461861
3234.99	0.114302	0.105053	0.11273	0.133479	0.134002	0.117857	0.110809	0.0941325	0.103991	0.0987435	0.101275	0.114507	0.0992961	0.085031	0.0908569	0.0930005	0.0981147	0.0899519	0.0909812	0.0630331	0.0600597	0.0561418	0.0556138	0.0460815
3234.28	0.114224	0.104952	0.112623	0.133357	0.133886	0.117781	0.110732	0.0940396	0.103892	0.098654	0.101173	0.114414	0.0991658	0.0849584	0.0907644	0.0929117	0.098013	0.0898422	0.0908335	0.0629433	0.0599518	0.0560292	0.0555154	0.0459795
3233.57	0.114151	0.104856	0.11252	0.133238	0.133777	0.117711	0.110657	0.0939475	0.103795	0.0985679	0.101076	0.114325	0.0990393	0.0848931	0.0906757	0.09283	0.0979116	0.0897339	0.0906904	0.0628579	0.0598487	0.0559236	0.0554211	0.0458808
3232.85	0.114084	0.104763	0.11242	0.133123	0.133672	0.117647	0.110587	0.0938573	0.103702	0.0984875	0.100983	0.114239	0.0989198	0.084835	0.0905923	0.0927574	0.097814	0.0896297	0.0905542	0.0627776	0.0597515	0.0558239	0.055329	0.0457862
3232.14	0.114022	0.104676	0.112324	0.133011	0.133571	0.11759	0.110521	0.0937696	0.103614	0.0984132	0.100895	0.114155	0.0988065	0.0847823	0.0905138	0.0926929	0.0977213	0.0895315	0.0904251	0.0627017	0.0596616	0.0557294	0.0552379	0.045696
3231.43	0.113964	0.104594	0.112231	0.132901	0.133474	0.117538	0.110456	0.0936844	0.103529	0.098343	0.10081	0.114071	0.0986947	0.0847322	0.0904374	0.0926331	0.0976303	0.0894383	0.0903008	0.0626287	0.0595795	0.0556395	0.0551485	0.0456095
3230.71	0.113909	0.104515	0.112139	0.132791	0.133381	0.117489	0.110389	0.0935995	0.103445	0.098275	0.100727	0.113987	0.0985794	0.084682	0.0903607	0.0925741	0.0975365	0.089348	0.0901787	0.0625569	0.0595035	0.055554	0.0550615	0.0455249
3230	0.113855	0.104438	0.112048	0.132679	0.133291	0.11744	0.110317	0.0935118	0.103363	0.0982079	0.100645	0.113904	0.0984588	0.0846302	0.0902832	0.0925151	0.0974381	0.0892581	0.0900588	0.0624857	0.0594309	0.0554729	0.0549762	0.0454403
3229.29	0.113802	0.104363	0.111956	0.132566	0.133201	0.117389	0.110242	0.0934192	0.103281	0.0981409	0.100564	0.113824	0.0983346	0.0845768	0.0902063	0.0924571	0.0973359	0.0891672	0.0899416	0.0624141	0.0593593	0.0553963	0.0548911	0.0453554
3228.57	0.113751	0.104289	0.111866	0.132454	0.133114	0.117336	0.110166	0.093324	0.1032	0.0980747	0.100487	0.113747	0.0982108	0.084525	0.0901321	0.0924029	0.097233	0.0890766	0.0898278	0.0623424	0.059289	0.0553246	0.0548062	0.0452718
3227.86	0.113703	0.104216	0.111777	0.132344	0.133034	0.117286	0.110089	0.0932295	0.103117	0.0980108	0.100414	0.113671	0.0980892	0.084478	0.0900599	0.0923544	0.0971314	0.0889889	0.0897174	0.0622725	0.0592217	0.0552568	0.0547227	0.0451903
3227.15	0.113659	0.104144	0.111689	0.132238	0.132959	0.117241	0.11001	0.0931365	0.103034	0.0979501	0.100341	0.113595	0.0979679	0.0844355	0.0899872	0.0923112	0.0970308	0.088904	0.0896095	0.0622055	0.0591583	0.0551906	0.0546405	0.0451103
3226.44	0.113615	0.104073	0.111601	0.132132	0.132885	0.117197	0.109928	0.0930427	0.102951	0.0978908	0.100268	0.113516	0.0978443	0.0843935	0.0899122	0.0922697	0.0969291	0.0888198	0.089502	0.0621401	0.0590973	0.0551235	0.0545583	0.0450305
3225.72	0.113571	0.104003	0.111512	0.132026	0.13281	0.117152	0.109842	0.0929459	0.10287	0.0978302	0.100194	0.113436	0.0977187	0.0843494	0.0898355	0.0922266	0.0968252	0.0887362	0.0893943	0.0620744	0.0590371	0.0550562	0.0544759	0.0449515
3225.01	0.113528	0.103934	0.111421	0.131917	0.132733	0.117103	0.109752	0.0928443	0.10279	0.0977655	0.10012	0.113355	0.0975918	0.0843019	0.0897581	0.0921799	0.0967178	0.0886546	0.0892873	0.0620074	0.0589762	0.0549911	0.0543937	0.0448732
3224.3	0.113483	0.103867	0.111331	0.131807	0.132657	0.117052	0.109658	0.0927393	0.102708	0.0976972	0.100047	0.113273	0.0974644	0.0842522	0.089681	0.09213	0.0966063	0.0885757	0.0891833	0.0619401	0.0589155	0.0549305	0.0543114	0.0447947
3223.58	0.11344	0.103804	0.111242	0.131698	0.132583	0.117002	0.109561	0.0926338	0.102627	0.0976288	0.0999752	0.113192	0.0973382	0.0842031	0.0896055	0.0920795	0.0964925	0.0884995	0.0890841	0.0618743	0.0588575	0.0548749	0.0542281	0.0447163
3222.87	0.113399	0.103743	0.111156	0.131591	0.132513	0.116952	0.109464	0.092531	0.102547	0.0975643	0.0999082	0.113113	0.0972164	0.0841573	0.0895336	0.092031	0.0963803	0.0884271	0.0889907	0.0618108	0.0588046	0.0548244	0.054145	0.0446395
3222.16	0.113361	0.103686	0.111074	0.131488	0.132447	0.116904	0.109367	0.092431	0.102471	0.0975036	0.0998456	0.113037	0.0971007	0.0841151	0.0894651	0.091986	0.0962721	0.08836	0.0889026	0.0617486	0.058757	0.0547781	0.0540642	0.0445659
3221.44	0.113322	0.10363	0.110992	0.131386	0.132385	0.116855	0.109269	0.0923304	0.102397	0.0974429	0.0997841	0.112962	0.0969888	0.0840737	0.0893984	0.091943	0.0961653	0.0882979	0.0888166	0.0616853	0.0587127	0.0547343	0.0539858	0.0444952
3220.73	0.11328	0.103573	0.110909	0.131284	0.132323	0.116805	0.109167	0.092226	0.102323	0.0973782	0.0997202	0.112885	0.0968751	0.0840292	0.0893305	0.0918979	0.0960558	0.088238	0.0887295	0.0616187	0.0586681	0.0546912	0.0539058	0.0444254
3220.02	0.113234	0.103514	0.110824	0.131178	0.132261	0.116752	0.10906	0.0921182	0.102247	0.09731	0.0996532	0.112805	0.0967563	0.0839799	0.0892599	0.0918485	0.0959423	0.088177	0.0886407	0.0615493	0.0586205	0.0546479	0.0538215	0.0443547
3219.31	0.113187	0.103457	0.11074	0.131072	0.1322	0.116698	0.108951	0.0920123	0.102171	0.0972454	0.0995866	0.112725	0.0966364	0.0839288	0.089189	0.0917995	0.0958287	0.0881146	0.0885551	0.0614816	0.0585716	0.0546066	0.053736	0.0442839
3218.59	0.113146	0.103405	0.110661	0.130968	0.132144	0.116647	0.108844	0.0919134	0.102101	0.0971899	0.0995253	0.112647	0.0965232	0.083881	0.0891221	0.0917567	0.0957194	0.0880538	0.0884775	0.0614198	0.0585257	0.05457	0.0536547	0.044215
3217.88	0.113109	0.103357	0.110586	0.130869	0.132091	0.116597	0.108738	0.0918192	0.102035	0.0971394	0.099469	0.11257	0.0964171	0.0838368	0.0890587	0.0917175	0.0956135	0.0879957	0.0884062	0.0613602	0.0584828	0.0545367	0.0535776	0.0441469
3217.17	0.113069	0.103307	0.110509	0.130771	0.132036	0.116543	0.108625	0.0917229	0.101967	0.0970835	0.0994121	0.11249	0.0963104	0.0837914	0.0889936	0.0916724	0.0955064	0.0879387	0.0883336	0.061295	0.058438	0.0545016	0.0534992	0.044076
3216.45	0.113023	0.103252	0.110428	0.130673	0.131978	0.116481	0.108505	0.0916214	0.101894	0.0970176	0.0993516	0.112405	0.0961978	0.0837407	0.0889241	0.0916178	0.095396	0.087882	0.0882549	0.0612224	0.0583882	0.0544618	0.0534157	0.0440018
3215.74	0.112974	0.103197	0.110347	0.130577	0.131919	0.116414	0.108383	0.0915183	0.101819	0.0969472	0.0992901	0.112319	0.0960841	0.0836853	0.0888533	0.09156	0.0952851	0.0878271	0.088173	0.061149	0.0583362	0.0544206	0.0533293	0.0439282
3215.03	0.112928	0.103146	0.11027	0.130483	0.131865	0.11635	0.108265	0.0914193	0.101748	0.0968808	0.099232	0.112238	0.0959777	0.0836285	0.088786	0.0915052	0.0951776	0.0877756	0.0880943	0.0610804	0.0582864	0.0543827	0.0532443	0.043859
3214.31	0.112884	0.103101	0.110197	0.130392	0.131815	0.116291	0.108153	0.0913272	0.101683	0.0968228	0.0991786	0.112162	0.0958824	0.0835736	0.0887245	0.0914532	0.0950739	0.087727	0.088023	0.0610156	0.0582402	0.0543499	0.0531623	0.043794
3213.6	0.112839	0.103058	0.110128	0.130302	0.131769	0.116235	0.108043	0.0912401	0.101622	0.0967701	0.0991276	0.112088	0.095795	0.0835208	0.0886665	0.0914004	0.094972	0.0876797	0.0879581	0.0609503	0.0581954	0.0543192	0.0530812	0.0437297
3212.89	0.112791	0.103013	0.110059	0.130212	0.131721	0.116176	0.10793	0.0911521	0.10156	0.0967146	0.0990747	0.112011	0.0957091	0.0834662	0.0886072	0.0913439	0.0948692	0.087632	0.0878936	0.0608801	0.0581478	0.0542856	0.0529977	0.0436618
3212.18	0.112738	0.102964	0.109986	0.13012	0.131666	0.116112	0.107811	0.0910578	0.101493	0.0966504	0.0990168	0.11193	0.0956209	0.0834043	0.0885424	0.0912808	0.0947636	0.087583	0.0878236	0.0608032	0.0580946	0.0542457	0.0529105	0.0435893
3211.46	0.112679	0.10291	0.10991	0.130027	0.131605	0.116043	0.107685	0.0909593	0.101423	0.0965787	0.0989552	0.111844	0.0955318	0.0833363	0.088474	0.0912108	0.0946558	0.0875346	0.0877483	0.0607211	0.058037	0.0542006	0.0528206	0.0435152
3210.75	0.112616	0.102854	0.109831	0.129931	0.13154	0.11597	0.107556	0.0908628	0.101352	0.0965038	0.0988931	0.111757	0.0954436	0.0832668	0.0884059	0.0911353	0.0945468	0.0874877	0.0876722	0.0606358	0.0579762	0.054152	0.0527285	0.0434414
3210.04	0.112549	0.102795	0.109752	0.129834	0.131472	0.115889	0.107425	0.0907705	0.101278	0.0964263	0.0988304	0.111665	0.0953541	0.0831966	0.0883378	0.0910547	0.0944368	0.0874387	0.0875964	0.0605476	0.0579096	0.0540995	0.0526329	0.0433656
3209.32	0.112475	0.10273	0.109669	0.129732	0.131401	0.115799	0.107289	0.0906772	0.1012	0.0963446	0.0987627	0.111568	0.0952604	0.0831212	0.0882648	0.0909664	0.0943244	0.0873827	0.0875164	0.060455	0.0578335	0.0540409	0.0525318	0.0432842
3208.61	0.112392	0.102662	0.109582	0.129626	0.131324	0.1157	0.107149	0.0905802	0.101117	0.0962578	0.0986871	0.111467	0.0951643	0.0830376	0.0881838	0.0908682	0.0942091	0.0873195	0.0874279	0.0603587	0.0577484	0.0539757	0.052426	0.0431968
3207.9	0.112303	0.10259	0.109491	0.129516	0.131241	0.115598	0.107007	0.0904815	0.101032	0.0961668	0.0986057	0.111363	0.0950696	0.082947	0.0880964	0.0907614	0.0940914	0.087252	0.0873321	0.0602608	0.0576574	0.0539056	0.0523173	0.0431059
3207.18	0.112208	0.102515	0.109396	0.129401	0.131152	0.115492	0.106864	0.0903831	0.100945	0.0960726	0.0985216	0.111257	0.0949763	0.0828515	0.0880046	0.0906499	0.0939702	0.0871809	0.0872327	0.0601602	0.0575616	0.053831	0.0522062	0.0430132
3206.47	0.112107	0.102434	0.109294	0.12928	0.131055	0.11538	0.106717	0.0902818	0.100854	0.0959738	0.0984337	0.111146	0.0948799	0.082749	0.0879074	0.0905334	0.0938432	0.0871038	0.0871302	0.0600522	0.0574591	0.0537504	0.0520909	0.0429171
3205.76	0.111995	0.102344	0.109184	0.129152	0.130948	0.115261	0.106563	0.090175	0.100755	0.0958687	0.0983385	0.111026	0.0947767	0.0826369	0.0878026	0.0904096	0.09371	0.0870203	0.0870224	0.0599346	0.0573489	0.053663	0.0519703	0.042816
3205.05	0.111875	0.102249	0.109068	0.129019	0.130833	0.115134	0.106404	0.0900648	0.100651	0.0957577	0.0982357	0.110899	0.0946679	0.0825176	0.0876908	0.0902774	0.0935729	0.0869335	0.0869081	0.0598096	0.0572328	0.0535696	0.0518455	0.042711
3204.33	0.111748	0.102151	0.108948	0.128884	0.130713	0.115002	0.106243	0.089955	0.100542	0.0956428	0.0981285	0.110768	0.0945571	0.0823972	0.0875751	0.0901384	0.0934348	0.0868452	0.0867895	0.0596815	0.0571127	0.0534705	0.0517192	0.0426043
3203.62	0.111617	0.10205	0.108823	0.128747	0.130586	0.114867	0.106081	0.0898466	0.100429	0.0955243	0.0980184	0.110634	0.0944464	0.0822776	0.0874589	0.089993	0.0932961	0.0867534	0.0866681	0.0595523	0.0569882	0.0533647	0.0515923	0.042496
3202.91	0.111478	0.101942	0.108694	0.128605	0.130452	0.114728	0.105916	0.0897373	0.100309	0.0954001	0.0979036	0.110497	0.0943357	0.0821545	0.0873429	0.0898393	0.0931559	0.0866562	0.0865429	0.0594216	0.056858	0.0532522	0.0514635	0.0423848
3202.19	0.11133	0.101825	0.10856	0.128457	0.130309	0.114584	0.105745	0.0896246	0.100184	0.0952684	0.0977821	0.110355	0.0942235	0.0820228	0.0872243	0.0896765	0.093013	0.0865537	0.0864114	0.0592879	0.0567208	0.0531342	0.0513308	0.0422699
3201.48	0.111174	0.101701	0.108422	0.128304	0.13016	0.114431	0.105572	0.0895083	0.100054	0.0951307	0.097654	0.110207	0.0941085	0.0818812	0.0870985	0.0895061	0.0928673	0.0864466	0.0862725	0.0591497	0.0565771	0.0530113	0.0511947	0.0421518
3200.77	0.111012	0.101572	0.108281	0.128147	0.130005	0.114272	0.105398	0.0893907	0.0999212	0.0949897	0.0975218	0.110055	0.0939919	0.0817321	0.0869642	0.0893304	0.0927199	0.0863348	0.0861281	0.0590076	0.0564281	0.0528834	0.051057	0.0420309
3200.05	0.110847	0.101442	0.108137	0.127987	0.129843	0.114109	0.105226	0.0892753	0.0997868	0.0948464	0.0973872	0.1099	0.0938762	0.0815795	0.0868246	0.0891514	0.0925731	0.0862195	0.085982	0.0588642	0.056276	0.0527517	0.0509191	0.0419085
3199.34	0.110678	0.101311	0.107992	0.127824	0.129674	0.113942	0.105058	0.0891619	0.0996496	0.0946985	0.0972496	0.109744	0.0937619	0.0814263	0.086684	0.08897	0.0924275	0.0861015	0.0858352	0.0587204	0.0561216	0.0526184	0.0507809	0.0417856
3198.63	0.110503	0.101176	0.107844	0.127659	0.1295	0.113774	0.104889	0.0890474	0.0995086	0.0945442	0.0971082	0.109585	0.0936449	0.0812728	0.0865437	0.0887856	0.0922823	0.0859799	0.0856845	0.0585755	0.0559644	0.0524837	0.0506425	0.0416621
3197.91	0.110322	0.101035	0.107694	0.127491	0.129323	0.113602	0.104719	0.0889309	0.0993649	0.094386	0.0969638	0.109427	0.0935227	0.0811175	0.0864027	0.0885986	0.092137	0.0858547	0.085528	0.0584289	0.0558046	0.0523458	0.0505042	0.0415387
3197.2	0.110137	0.100891	0.107541	0.127323	0.129145	0.113427	0.104548	0.0888138	0.0992202	0.0942279	0.0968176	0.109269	0.093398	0.0809595	0.08626	0.088409	0.0919918	0.0857272	0.0853669	0.0582811	0.0556428	0.0522029	0.0503656	0.0414157
3196.49	0.109953	0.100745	0.107387	0.127154	0.128963	0.11325	0.104378	0.0886974	0.0990749	0.094072	0.0966698	0.109111	0.0932746	0.0807992	0.0861162	0.0882153	0.0918472	0.085598	0.085204	0.0581323	0.0554794	0.0520559	0.0502259	0.0412925
3195.78	0.10977	0.100599	0.107234	0.126986	0.128779	0.113072	0.10421	0.0885828	0.0989286	0.093917	0.0965205	0.108951	0.0931534	0.0806382	0.0859727	0.088018	0.0917037	0.0854668	0.085041	0.0579839	0.0553143	0.0519076	0.0500866	0.0411685
3195.06	0.109589	0.100452	0.107084	0.12682	0.128593	0.112898	0.104048	0.0884739	0.0987838	0.0937632	0.096372	0.108791	0.0930347	0.0804809	0.085832	0.0878235	0.0915645	0.0853359	0.0848799	0.0578392	0.0551497	0.051761	0.0499517	0.041046
3194.35	0.109411	0.100306	0.106937	0.126656	0.128407	0.112729	0.103893	0.0883734	0.0986423	0.0936109	0.096226	0.108635	0.0929198	0.0803303	0.0856954	0.0876373	0.0914319	0.0852088	0.0847217	0.0577	0.0549875	0.0516165	0.0498237	0.040928
3193.64	0.109234	0.100161	0.10679	0.126496	0.128223	0.112565	0.103746	0.088278	0.0985041	0.0934598	0.0960813	0.108484	0.0928093	0.0801857	0.0855625	0.0874576	0.0913061	0.0850848	0.0845655	0.0575647	0.0548268	0.0514719	0.0497009	0.040815
3192.92	0.109056	0.100016	0.106642	0.126337	0.128039	0.112402	0.103603	0.0881814	0.0983674	0.0933092	0.0959359	0.108335	0.0927011	0.0800438	0.0854308	0.0872787	0.0911852	0.0849596	0.0844092	0.0574306	0.0546653	0.0513249	0.0495799	0.0407051
3192.21	0.108879	0.09987	0.106495	0.126177	0.127854	0.112239	0.103463	0.088081	0.0982309	0.0931588	0.0957892	0.108188	0.0925919	0.0799007	0.0852977	0.0870984	0.0910673	0.0848302	0.0842511	0.0572966	0.0545034	0.0511756	0.0494587	0.040596
3191.5	0.108701	0.099722	0.106349	0.126018	0.127666	0.112075	0.103324	0.0879791	0.0980934	0.0930079	0.0956415	0.108042	0.0924808	0.0797534	0.0851626	0.0869172	0.0909511	0.0846977	0.08409	0.0571622	0.054342	0.0510259	0.0493374	0.0404864
3190.78	0.108523	0.0995728	0.106204	0.125858	0.127476	0.111911	0.103188	0.0878792	0.0979547	0.0928562	0.0954935	0.107896	0.0923684	0.0796031	0.0850277	0.0867364	0.0908357	0.084564	0.0839254	0.057028	0.0541805	0.0508772	0.0492177	0.0403764
3190.07	0.108348	0.0994258	0.106061	0.125701	0.127288	0.111749	0.103058	0.0877846	0.0978173	0.0927072	0.0953484	0.107752	0.0922569	0.0794565	0.0848975	0.0865589	0.0907227	0.0844319	0.0837605	0.0568968	0.0540202	0.0507306	0.0491022	0.0402683
3189.36	0.108179	0.0992841	0.105922	0.12555	0.127107	0.111594	0.10294	0.0876972	0.0976849	0.0925661	0.0952093	0.107614	0.0921487	0.0793191	0.0847752	0.0863898	0.0906155	0.0843045	0.0836007	0.0567728	0.0538651	0.0505875	0.0489931	0.0401647
3188.65	0.108019	0.0991486	0.10579	0.125406	0.126932	0.111452	0.102835	0.0876182	0.0975597	0.0924354	0.0950774	0.107483	0.0920466	0.0791925	0.0846608	0.086233	0.0905167	0.0841836	0.0834495	0.0566584	0.0537193	0.0504491	0.0488913	0.0400673
3187.93	0.107868	0.0990176	0.105662	0.125267	0.126764	0.111319	0.102739	0.0875464	0.0974406	0.0923129	0.0949508	0.107361	0.0919517	0.079075	0.0845518	0.086088	0.0904262	0.0840681	0.0833055	0.0565529	0.0535832	0.0503156	0.0487963	0.0399761
3187.22	0.107724	0.0988895	0.10554	0.125132	0.126599	0.111191	0.102646	0.0874783	0.0973253	0.0921923	0.0948261	0.107244	0.0918615	0.0789634	0.0844458	0.0859506	0.0903405	0.083955	0.0831637	0.0564526	0.0534538	0.0501864	0.0487063	0.0398898
3186.51	0.107583	0.0987628	0.105421	0.124998	0.126433	0.111061	0.102554	0.0874098	0.0972109	0.0920692	0.0947012	0.10713	0.0917708	0.0788529	0.084341	0.0858149	0.0902556	0.0838413	0.0830196	0.0563537	0.0533268	0.0500592	0.0486191	0.0398056
3185.79	0.107441	0.0986364	0.105304	0.124862	0.126266	0.110931	0.102463	0.0873393	0.0970963	0.0919446	0.0945762	0.107014	0.0916762	0.0787415	0.0842363	0.085679	0.09017	0.0837261	0.0828732	0.0562548	0.0531986	0.0499321	0.0485337	0.0397217
3185.08	0.107302	0.098511	0.105186	0.124728	0.126101	0.110804	0.102377	0.0872689	0.096984	0.0918235	0.0944542	0.1069	0.091579	0.0786335	0.084132	0.0855466	0.0900865	0.0836112	0.0827289	0.0561582	0.0530694	0.0498053	0.0484511	0.0396392
3184.37	0.107169	0.098388	0.105071	0.124601	0.12594	0.110683	0.102301	0.0872011	0.0968764	0.0917095	0.0943378	0.10679	0.0914825	0.0785338	0.0840296	0.0854223	0.0900081	0.0834993	0.0825897	0.0560665	0.0529433	0.0496815	0.0483724	0.0395605
3183.65	0.107043	0.098268	0.104959	0.12448	0.125786	0.110571	0.102232	0.0871365	0.0967733	0.0916016	0.0942263	0.106688	0.0913874	0.0784415	0.0839313	0.0853066	0.089935	0.0833912	0.082454	0.0559805	0.0528243	0.0495636	0.0482974	0.0394862
3182.94	0.106924	0.098151	0.104853	0.124361	0.125635	0.110464	0.102165	0.0870738	0.0966721	0.0914969	0.094117	0.106591	0.0912925	0.0783523	0.0838377	0.0851967	0.0898653	0.0832857	0.0823196	0.0558991	0.0527115	0.0494518	0.0482248	0.0394149
3182.23	0.106807	0.098037	0.10475	0.124242	0.125487	0.110362	0.102098	0.0870117	0.0965714	0.0913933	0.0940088	0.106497	0.0911966	0.0782647	0.0837481	0.0850903	0.0897971	0.0831812	0.0821869	0.0558199	0.0526015	0.0493436	0.0481544	0.0393449
3181.52	0.106693	0.0979258	0.104648	0.124123	0.125341	0.110261	0.102032	0.0869494	0.0964724	0.0912893	0.0939027	0.106403	0.0910988	0.078179	0.0836606	0.0849855	0.0897284	0.0830754	0.082057	0.0557409	0.0524926	0.0492366	0.0480861	0.0392759
3180.8	0.106582	0.0978167	0.104547	0.124006	0.125199	0.110163	0.10197	0.0868862	0.0963765	0.0911847	0.0938002	0.106309	0.091	0.0780958	0.0835746	0.0848823	0.0896589	0.0829682	0.081929	0.0556624	0.0523871	0.0491314	0.0480203	0.0392088
3180.09	0.106477	0.0977106	0.10445	0.123894	0.125063	0.110073	0.101915	0.0868239	0.0962849	0.0910836	0.0937019	0.106219	0.0909038	0.0780171	0.0834918	0.084785	0.0895917	0.0828643	0.0818036	0.0555891	0.0522896	0.0490318	0.0479585	0.039146
3179.38	0.106382	0.0976096	0.104357	0.123789	0.124937	0.109992	0.101865	0.0867661	0.0961982	0.0909922	0.093608	0.106137	0.0908145	0.0779458	0.0834142	0.0846987	0.0895307	0.0827693	0.0816837	0.0555262	0.0522029	0.0489406	0.0479034	0.0390892
3178.66	0.106298	0.0975161	0.10427	0.12369	0.124818	0.10992	0.101822	0.0867151	0.0961173	0.0909134	0.0935196	0.106063	0.0907325	0.0778845	0.0833423	0.0846263	0.0894773	0.0826848	0.0815723	0.0554746	0.0521271	0.0488582	0.0478565	0.0390382
3177.95	0.106221	0.09743	0.104188	0.123597	0.124705	0.109855	0.101786	0.0866688	0.0960421	0.0908438	0.0934369	0.105996	0.0906535	0.0778326	0.0832753	0.084566	0.089429	0.0826067	0.0814681	0.0554301	0.0520596	0.0487824	0.0478152	0.0389917
3177.24	0.106149	0.0973499	0.104111	0.123506	0.124596	0.109794	0.101754	0.0866231	0.0959712	0.0907788	0.0933592	0.105932	0.0905727	0.0777886	0.0832131	0.084513	0.0893821	0.08253	0.0813686	0.0553873	0.0519977	0.0487112	0.0477757	0.038948
3176.52	0.106082	0.097274	0.104038	0.123417	0.124492	0.109738	0.101723	0.0865755	0.095903	0.0907162	0.0932854	0.105872	0.0904886	0.0777499	0.0831554	0.0844631	0.0893341	0.0824523	0.0812729	0.055344	0.0519402	0.048644	0.0477364	0.038906
3175.81	0.106021	0.0972009	0.103967	0.12333	0.124393	0.109686	0.101693	0.0865263	0.0958365	0.0906568	0.0932155	0.105812	0.0904035	0.0777133	0.0831005	0.0844158	0.0892847	0.0823738	0.0811814	0.0553031	0.0518873	0.0485816	0.0476994	0.0388649
3175.1	0.105964	0.0971302	0.1039	0.123246	0.124299	0.109639	0.101665	0.0864778	0.0957721	0.0906008	0.09315	0.105754	0.0903205	0.077677	0.0830471	0.0843752	0.0892351	0.0822968	0.0810939	0.0552683	0.0518394	0.0485245	0.0476671	0.0388253
3174.39	0.105916	0.0970632	0.103836	0.123165	0.124212	0.109599	0.101638	0.0864312	0.0957109	0.0905486	0.0930893	0.105699	0.0902413	0.0776422	0.0829967	0.0843456	0.0891869	0.0822253	0.0810099	0.0552418	0.0517973	0.048473	0.0476398	0.0387891
3173.67	0.105876	0.0970019	0.103776	0.123088	0.12413	0.109566	0.101615	0.0863861	0.0956537	0.0905015	0.0930335	0.105648	0.0901658	0.077613	0.0829519	0.0843274	0.0891411	0.0821616	0.0809307	0.0552225	0.0517627	0.0484277	0.0476165	0.0387587
3172.96	0.105844	0.0969475	0.103719	0.123015	0.124054	0.109537	0.101595	0.0863411	0.0956004	0.0904606	0.0929826	0.105602	0.0900917	0.0775928	0.0829122	0.0843163	0.0890975	0.0821046	0.0808578	0.0552067	0.0517355	0.0483885	0.0475963	0.038734
3172.25	0.105816	0.096899	0.103664	0.122944	0.123982	0.109511	0.101575	0.086296	0.0955501	0.0904247	0.0929363	0.10556	0.090017	0.0775812	0.0828749	0.0843073	0.0890552	0.0820518	0.0807909	0.0551913	0.0517144	0.0483549	0.0475778	0.0387129
3171.53	0.105791	0.0968533	0.103611	0.122875	0.123915	0.109487	0.101554	0.0862506	0.095502	0.0903906	0.0928932	0.10552	0.0899406	0.0775738	0.082838	0.0842974	0.0890134	0.0820004	0.080728	0.0551757	0.0516974	0.0483262	0.0475601	0.0386925
3170.82	0.105765	0.0968071	0.103559	0.122806	0.123851	0.109465	0.101531	0.0862032	0.0954553	0.0903544	0.0928509	0.105481	0.0898617	0.0775645	0.0828013	0.0842851	0.0889706	0.0819489	0.0806662	0.05516	0.0516821	0.0483008	0.0475419	0.0386704
3170.11	0.10574	0.096759	0.103506	0.122736	0.123789	0.109443	0.101504	0.0861515	0.0954088	0.0903144	0.0928086	0.105442	0.0897798	0.0775503	0.0827647	0.0842715	0.0889251	0.0818967	0.0806043	0.0551431	0.0516665	0.0482776	0.0475223	0.038646
3169.39	0.105719	0.096712	0.103454	0.122667	0.12373	0.109422	0.101476	0.0860973	0.0953638	0.0902741	0.0927674	0.105403	0.0896978	0.0775339	0.0827296	0.0842605	0.0888778	0.0818464	0.0805438	0.0551261	0.0516528	0.048258	0.0475024	0.0386214
3168.68	0.105706	0.0966715	0.103407	0.122602	0.12368	0.109407	0.101452	0.0860449	0.0953232	0.0902412	0.0927303	0.105367	0.0896217	0.0775216	0.0826984	0.0842578	0.088832	0.0818023	0.0804876	0.055114	0.0516456	0.0482451	0.0474854	0.0386003
3167.97	0.105702	0.0966395	0.103365	0.122542	0.123638	0.1094	0.101432	0.0859964	0.0952878	0.0902195	0.0926989	0.105335	0.0895527	0.0775173	0.0826713	0.0842657	0.0887885	0.0817661	0.0804376	0.0551098	0.0516472	0.0482399	0.0474725	0.0385837
3167.25	0.105702	0.0966124	0.103326	0.122487	0.123603	0.109395	0.101412	0.0859498	0.0952554	0.0902059	0.0926722	0.105307	0.0894856	0.0775204	0.082646	0.0842814	0.0887446	0.0817352	0.0803943	0.0551107	0.0516546	0.0482403	0.0474614	0.03857
3166.54	0.105704	0.0965867	0.103289	0.122433	0.123572	0.109388	0.101388	0.0859026	0.0952236	0.0901949	0.092648	0.105278	0.0894152	0.0775278	0.0826208	0.0843001	0.0886983	0.0817067	0.0803575	0.0551112	0.0516646	0.0482432	0.047449	0.0385575
3165.83	0.105706	0.0965631	0.103253	0.12238	0.123543	0.10938	0.101361	0.0858532	0.0951925	0.0901833	0.0926254	0.105248	0.0893427	0.0775362	0.0825966	0.0843187	0.0886504	0.0816794	0.0803256	0.0551095	0.0516763	0.048247	0.0474355	0.0385462
3165.12	0.105709	0.0965433	0.103217	0.122327	0.123517	0.109373	0.101329	0.0858009	0.0951621	0.0901686	0.0926043	0.105217	0.0892723	0.0775428	0.0825741	0.0843358	0.0886019	0.0816524	0.0802951	0.0551065	0.0516897	0.0482517	0.0474222	0.0385356
3164.4	0.105711	0.0965265	0.103179	0.122275	0.123492	0.109369	0.101293	0.0857464	0.0951316	0.0901503	0.0925841	0.105186	0.0892049	0.0775466	0.0825525	0.0843521	0.0885531	0.0816255	0.0802634	0.0551023	0.0517038	0.0482592	0.0474094	0.0385246
3163.69	0.105715	0.0965102	0.103142	0.122223	0.123468	0.109368	0.101252	0.0856914	0.0951006	0.0901316	0.0925646	0.105156	0.0891379	0.077549	0.0825307	0.0843684	0.0885035	0.0816007	0.0802313	0.0550962	0.0517187	0.0482713	0.0473958	0.0385125
3162.98	0.105719	0.096494	0.103106	0.122171	0.123446	0.109368	0.101211	0.0856364	0.0950697	0.0901168	0.0925465	0.105127	0.0890694	0.0775508	0.0825086	0.0843836	0.0884524	0.0815798	0.0802016	0.0550885	0.0517357	0.0482879	0.0473809	0.0385
3162.26	0.105722	0.0964778	0.10307	0.122119	0.123426	0.109365	0.101169	0.0855794	0.0950394	0.0901055	0.0925292	0.105096	0.0889991	0.0775506	0.0824863	0.0843961	0.0883988	0.0815615	0.0801751	0.0550802	0.0517534	0.0483064	0.0473641	0.0384869
3161.55	0.105724	0.0964616	0.103034	0.122065	0.123406	0.109357	0.101122	0.0855182	0.0950097	0.0900937	0.0925109	0.105063	0.0889279	0.0775469	0.0824633	0.0844058	0.0883424	0.0815432	0.08015	0.0550714	0.0517701	0.0483247	0.0473451	0.0384726
3160.84	0.105726	0.0964464	0.102996	0.122013	0.123388	0.109348	0.101069	0.0854543	0.0949804	0.0900809	0.0924921	0.105027	0.0888577	0.0775407	0.0824405	0.0844152	0.0882848	0.0815252	0.0801261	0.0550629	0.0517873	0.0483431	0.0473245	0.0384579
3160.12	0.10573	0.0964343	0.102961	0.121961	0.123375	0.109339	0.101013	0.0853915	0.0949521	0.0900698	0.092476	0.104992	0.0887917	0.0775352	0.0824192	0.0844261	0.0882274	0.0815103	0.080106	0.0550556	0.0518084	0.0483629	0.0473039	0.0384444
3159.41	0.105737	0.0964248	0.102928	0.121911	0.123365	0.10933	0.100958	0.0853311	0.0949243	0.0900605	0.0924626	0.104957	0.0887306	0.0775316	0.0823999	0.0844379	0.0881699	0.081499	0.0800913	0.0550484	0.0518322	0.0483843	0.047284	0.0384321
3158.7	0.105741	0.0964138	0.102895	0.121859	0.123355	0.109319	0.1009	0.0852711	0.0948949	0.0900486	0.0924476	0.104922	0.0886712	0.0775272	0.0823799	0.0844479	0.0881102	0.0814879	0.0800792	0.0550372	0.0518526	0.0484054	0.0472628	0.0384186
3157.99	0.105738	0.096398	0.102859	0.121806	0.123342	0.109304	0.100836	0.0852079	0.0948621	0.0900309	0.0924278	0.104883	0.0886089	0.0775183	0.0823558	0.084452	0.0880469	0.0814734	0.0800641	0.0550192	0.0518663	0.0484239	0.0472377	0.0384015
3157.27	0.105731	0.0963781	0.102819	0.12175	0.123325	0.109284	0.100765	0.0851409	0.0948261	0.0900085	0.0924046	0.10484	0.0885434	0.0775033	0.0823273	0.0844475	0.0879803	0.0814559	0.0800428	0.0549961	0.051875	0.0484388	0.0472084	0.0383806
3156.56	0.105721	0.0963572	0.102775	0.121694	0.123306	0.10926	0.100689	0.0850727	0.0947888	0.0899848	0.0923815	0.104793	0.0884778	0.0774847	0.0822967	0.0844355	0.0879122	0.0814386	0.0800176	0.0549724	0.0518819	0.0484517	0.0471768	0.0383578
3155.85	0.105711	0.0963378	0.102732	0.121638	0.123289	0.109231	0.100611	0.0850055	0.0947516	0.0899623	0.0923597	0.104745	0.0884157	0.0774662	0.0822664	0.0844213	0.0878442	0.0814246	0.0799942	0.0549504	0.0518882	0.0484652	0.047144	0.0383347
3155.13	0.105699	0.0963201	0.10269	0.121581	0.123272	0.109198	0.100534	0.0849387	0.0947147	0.0899414	0.0923377	0.104697	0.088358	0.0774485	0.082236	0.0844086	0.0877767	0.0814135	0.0799748	0.0549285	0.0518933	0.0484792	0.0471093	0.0383114
3154.42	0.105683	0.0963028	0.102649	0.121524	0.123254	0.109162	0.100456	0.0848701	0.0946774	0.08992	0.0923137	0.104646	0.0883035	0.0774287	0.0822035	0.0843955	0.0877085	0.0814022	0.0799567	0.0549035	0.0518961	0.0484917	0.0470721	0.0382878
3153.71	0.105661	0.0962842	0.102606	0.121465	0.123232	0.109123	0.100376	0.0847995	0.0946385	0.0898948	0.0922869	0.104593	0.088251	0.0774037	0.0821681	0.084377	0.0876386	0.0813879	0.0799367	0.0548737	0.0518948	0.0485017	0.0470325	0.0382637
3152.99	0.105632	0.0962625	0.102559	0.121404	0.123207	0.109082	0.100289	0.0847281	0.0945972	0.0898636	0.0922576	0.104537	0.0881983	0.0773718	0.0821306	0.08435	0.0875668	0.0813702	0.0799133	0.0548397	0.0518881	0.0485089	0.0469903	0.0382381
3152.28	0.105597	0.0962354	0.102508	0.121339	0.123179	0.109035	0.100193	0.0846555	0.094552	0.0898248	0.0922246	0.104476	0.0881415	0.0773314	0.0820913	0.0843135	0.0874924	0.0813487	0.0798854	0.0548007	0.0518749	0.0485106	0.0469443	0.038208
3151.57	0.105555	0.0962026	0.102453	0.12127	0.123149	0.10898	0.100088	0.0845803	0.0945024	0.0897784	0.0921868	0.10441	0.0880787	0.077282	0.0820501	0.0842693	0.087415	0.0813234	0.0798531	0.0547555	0.0518556	0.0485044	0.0468938	0.0381719
3150.86	0.10551	0.0961665	0.102396	0.121199	0.123116	0.108919	0.0999791	0.0845032	0.0944503	0.0897282	0.0921454	0.104342	0.0880157	0.0772272	0.0820071	0.0842209	0.0873359	0.0812957	0.0798192	0.0547056	0.0518325	0.0484925	0.0468399	0.038132
3150.14	0.105465	0.0961311	0.102342	0.12113	0.123084	0.108858	0.0998737	0.0844288	0.0943996	0.0896807	0.0921037	0.104276	0.0879615	0.0771733	0.0819637	0.084172	0.0872587	0.0812703	0.0797875	0.0546553	0.0518094	0.0484815	0.0467854	0.0380925
3149.43	0.105419	0.0960971	0.10229	0.121064	0.12305	0.1088	0.0997735	0.084359	0.0943521	0.0896385	0.0920638	0.104211	0.0879176	0.0771218	0.0819203	0.0841212	0.0871847	0.0812498	0.0797573	0.0546064	0.0517868	0.0484738	0.0467315	0.0380552
3148.72	0.105369	0.0960614	0.102238	0.120996	0.123012	0.108738	0.0996735	0.0842915	0.0943049	0.0895971	0.0920237	0.104144	0.0878765	0.0770694	0.0818748	0.0840638	0.0871119	0.0812315	0.0797245	0.0545563	0.0517613	0.0484654	0.0466773	0.0380177
3148	0.105312	0.0960207	0.102183	0.120924	0.122967	0.108669	0.0995689	0.0842221	0.0942541	0.0895502	0.0919792	0.104071	0.0878318	0.0770129	0.0818254	0.0839989	0.0870378	0.0812107	0.0796861	0.0545023	0.0517291	0.0484507	0.046621	0.0379778
3147.29	0.105249	0.0959738	0.102124	0.120849	0.122917	0.108592	0.0994594	0.0841495	0.094198	0.0894957	0.0919283	0.103994	0.0877834	0.076952	0.0817727	0.0839298	0.0869625	0.0811851	0.0796427	0.0544451	0.0516899	0.048428	0.0465619	0.0379355
3146.58	0.105181	0.0959215	0.10206	0.120775	0.122865	0.10851	0.0993474	0.0840758	0.094138	0.0894357	0.0918722	0.103913	0.0877343	0.0768877	0.0817183	0.0838585	0.0868869	0.0811551	0.0795966	0.0543856	0.0516451	0.0483986	0.0465001	0.0378922
3145.86	0.105107	0.095865	0.101993	0.120699	0.122808	0.108423	0.0992327	0.0840024	0.0940751	0.0893712	0.0918121	0.103831	0.0876849	0.0768175	0.081661	0.0837803	0.0868103	0.0811198	0.0795481	0.0543216	0.0515937	0.0483631	0.0464343	0.0378466
3145.15	0.105024	0.0958052	0.101921	0.120621	0.122744	0.108332	0.0991148	0.0839301	0.0940096	0.0893015	0.091748	0.103747	0.0876347	0.0767393	0.0815985	0.0836915	0.0867319	0.0810783	0.0794956	0.054251	0.0515346	0.0483212	0.046364	0.0377965
3144.44	0.104937	0.0957444	0.101847	0.12054	0.122676	0.108237	0.0989965	0.0838605	0.0939426	0.0892288	0.091681	0.103662	0.0875858	0.0766568	0.0815328	0.0835955	0.086654	0.0810339	0.0794393	0.054177	0.0514708	0.0482753	0.0462919	0.0377431
3143.73	0.10485	0.0956831	0.101776	0.120459	0.122606	0.108142	0.0988822	0.0837945	0.0938755	0.0891561	0.0916133	0.103577	0.0875402	0.0765746	0.0814683	0.0834981	0.0865796	0.0809912	0.0793808	0.054104	0.0514056	0.0482273	0.0462221	0.037689
3143.01	0.104761	0.0956185	0.101706	0.120377	0.122533	0.108044	0.098771	0.0837297	0.0938072	0.089082	0.0915436	0.103489	0.0874948	0.0764915	0.0814047	0.0833984	0.0865078	0.0809488	0.0793186	0.0540309	0.0513363	0.0481759	0.0461542	0.0376342
3142.3	0.104665	0.0955471	0.101634	0.12029	0.122454	0.107939	0.0986567	0.0836626	0.0937349	0.0890018	0.0914689	0.103397	0.0874449	0.0764027	0.0813381	0.0832918	0.086435	0.0809015	0.0792504	0.0539523	0.0512579	0.0481178	0.0460844	0.0375768
3141.59	0.10456	0.0954698	0.101556	0.120201	0.122369	0.107826	0.0985369	0.0835928	0.0936581	0.0889137	0.0913891	0.103302	0.0873896	0.0763077	0.0812659	0.0831768	0.0863596	0.0808468	0.079177	0.0538667	0.0511709	0.0480533	0.0460108	0.0375163
3140.87	0.104449	0.0953901	0.101474	0.12011	0.122281	0.107711	0.0984163	0.0835226	0.0935794	0.0888207	0.0913074	0.103206	0.0873332	0.0762095	0.08119	0.0830573	0.0862834	0.080788	0.0791012	0.053778	0.0510803	0.0479851	0.0459347	0.0374542
3140.16	0.104336	0.0953101	0.101391	0.120021	0.122189	0.107594	0.0983002	0.0834538	0.0935006	0.0887253	0.0912255	0.10311	0.0872796	0.0761095	0.081113	0.0829368	0.0862078	0.0807283	0.0790237	0.0536906	0.0509894	0.0479141	0.0458574	0.0373921
3139.45	0.10422	0.0952287	0.101307	0.119932	0.122094	0.107478	0.098189	0.0833871	0.0934218	0.0886297	0.0911422	0.103012	0.0872294	0.0760081	0.0810364	0.0828167	0.0861341	0.0806678	0.0789429	0.0536045	0.0508971	0.047839	0.0457798	0.0373311
3138.73	0.104104	0.0951442	0.101224	0.119844	0.121994	0.10736	0.0980805	0.0833221	0.0933421	0.0885358	0.0910562	0.102913	0.0871808	0.0759071	0.0809616	0.082696	0.0860633	0.0806048	0.0788573	0.0535173	0.0508014	0.0477596	0.0457029	0.0372713
3138.02	0.103988	0.0950569	0.101141	0.119754	0.121889	0.107243	0.0979741	0.0832592	0.093262	0.0884448	0.0909679	0.102814	0.0871337	0.0758088	0.0808892	0.0825742	0.0859964	0.080539	0.0787676	0.0534286	0.0507028	0.0476776	0.0456285	0.0372118
3137.31	0.103873	0.0949687	0.101061	0.119663	0.121782	0.107126	0.0978718	0.0832	0.0931834	0.0883551	0.090879	0.102718	0.0870908	0.0757136	0.0808189	0.0824527	0.085934	0.080472	0.0786776	0.0533414	0.0506033	0.0475954	0.045557	0.0371521
3136.59	0.103759	0.094882	0.100983	0.119575	0.121675	0.107012	0.097775	0.0831467	0.0931078	0.0882633	0.0907909	0.102626	0.0870532	0.0756198	0.0807489	0.0823333	0.085876	0.0804064	0.0785913	0.0532591	0.0505039	0.0475132	0.0454879	0.0370926
3135.88	0.103642	0.094795	0.100905	0.119488	0.121569	0.106898	0.0976823	0.0830978	0.0930334	0.0881656	0.0907021	0.102536	0.0870149	0.0755247	0.0806761	0.0822148	0.0858198	0.0803411	0.0785065	0.0531795	0.0504034	0.0474284	0.0454186	0.0370324
3135.17	0.10352	0.0947039	0.100824	0.1194	0.12146	0.10678	0.0975907	0.0830491	0.0929561	0.0880625	0.0906102	0.102446	0.0869695	0.0754262	0.0805992	0.0820929	0.0857623	0.0802728	0.0784171	0.0530974	0.0503	0.0473384	0.0453483	0.0369703
3134.46	0.103394	0.0946072	0.100738	0.11931	0.121346	0.106658	0.097499	0.0829984	0.0928742	0.0879589	0.0905148	0.102354	0.0869173	0.0753249	0.0805191	0.0819655	0.085703	0.080199	0.0783196	0.0530114	0.0501937	0.047243	0.0452778	0.0369065
3133.74	0.103269	0.0945072	0.100653	0.119217	0.121228	0.106536	0.0974094	0.0829475	0.0927901	0.0878593	0.0904182	0.102262	0.0868641	0.0752237	0.080439	0.0818353	0.0856442	0.0801203	0.0782174	0.0529253	0.0500854	0.0471447	0.045209	0.0368433
3133.03	0.103145	0.0944063	0.10057	0.119127	0.121108	0.106417	0.0973252	0.0828993	0.0927072	0.0877608	0.0903223	0.102171	0.0868126	0.0751245	0.0803607	0.0817066	0.0855879	0.0800385	0.0781148	0.0528417	0.0499752	0.0470457	0.0451421	0.036782
3132.32	0.103021	0.0943064	0.100488	0.119039	0.120986	0.106302	0.0972481	0.0828556	0.0926265	0.08766	0.0902278	0.102082	0.0867626	0.0750274	0.080285	0.0815824	0.0855348	0.0799567	0.0780126	0.0527603	0.049864	0.0469468	0.0450765	0.036723
3131.6	0.102897	0.0942081	0.100408	0.118952	0.120865	0.106191	0.0971767	0.0828154	0.0925473	0.0875582	0.0901337	0.101994	0.0867135	0.0749334	0.0802109	0.0814634	0.0854849	0.0798771	0.0779095	0.0526796	0.0497546	0.0468487	0.0450129	0.0366655
3130.89	0.102775	0.0941111	0.100327	0.118865	0.120745	0.106081	0.0971082	0.0827763	0.0924692	0.0874593	0.0900391	0.101907	0.086665	0.0748437	0.0801368	0.0813489	0.0854379	0.0797993	0.077805	0.0526004	0.0496498	0.0467512	0.044952	0.0366094
3130.18	0.102655	0.0940136	0.100245	0.118776	0.120625	0.105969	0.0970416	0.0827358	0.0923918	0.0873638	0.0899432	0.101822	0.086616	0.0747571	0.0800622	0.0812368	0.0853926	0.0797203	0.0776994	0.0525244	0.0495483	0.0466536	0.0448936	0.0365545
3129.46	0.102535	0.0939139	0.100163	0.118684	0.120503	0.105858	0.0969763	0.0826931	0.092314	0.0872689	0.0898461	0.101737	0.0865643	0.0746696	0.0799873	0.0811245	0.0853478	0.0796382	0.0775918	0.0524516	0.0494461	0.0465543	0.0448366	0.0364996
3128.75	0.102417	0.0938127	0.10008	0.118592	0.120379	0.105749	0.096913	0.0826499	0.0922363	0.0871735	0.0897502	0.101654	0.0865099	0.0745805	0.0799133	0.0810123	0.0853036	0.0795545	0.077483	0.0523809	0.0493417	0.0464535	0.0447812	0.0364439
3128.04	0.102303	0.0937126	0.0999991	0.118501	0.120255	0.105646	0.0968528	0.0826088	0.0921597	0.0870778	0.089658	0.101574	0.0864539	0.0744937	0.0798413	0.0809034	0.0852612	0.0794714	0.0773751	0.0523117	0.0492368	0.0463532	0.0447281	0.036389
3127.33	0.102195	0.0936152	0.0999206	0.118414	0.12013	0.105548	0.0967974	0.0825708	0.0920852	0.0869808	0.0895692	0.101496	0.0863968	0.0744126	0.0797713	0.0808003	0.0852215	0.0793894	0.0772688	0.0522447	0.0491342	0.0462549	0.0446786	0.0363371
3126.61	0.102091	0.0935197	0.0998444	0.118329	0.120004	0.105453	0.0967479	0.0825347	0.0920115	0.0868829	0.0894808	0.101421	0.0863377	0.0743367	0.0797017	0.0807025	0.0851833	0.0793066	0.0771626	0.05218	0.0490351	0.0461586	0.0446326	0.0362882
3125.9	0.101986	0.0934248	0.0997695	0.118247	0.119878	0.105359	0.0967043	0.0824996	0.0919377	0.0867869	0.0893912	0.101348	0.0862761	0.0742637	0.0796317	0.0806087	0.0851453	0.0792219	0.0770562	0.0521172	0.0489393	0.0460642	0.0445892	0.0362403
3125.19	0.101882	0.0933309	0.0996954	0.118165	0.119756	0.105269	0.0966655	0.0824663	0.0918644	0.0866962	0.0893026	0.101279	0.0862133	0.0741931	0.0795624	0.0805194	0.0851086	0.0791359	0.0769512	0.052056	0.0488466	0.0459724	0.0445476	0.0361933
3124.47	0.101783	0.0932394	0.0996235	0.118086	0.119638	0.105186	0.0966303	0.0824356	0.0917941	0.0866121	0.0892184	0.101214	0.0861518	0.0741269	0.0794969	0.0804357	0.0850755	0.0790511	0.0768497	0.0519989	0.0487582	0.0458844	0.0445089	0.0361491
3123.76	0.101694	0.0931522	0.0995556	0.118011	0.119526	0.10511	0.096599	0.0824075	0.0917289	0.086534	0.0891399	0.101155	0.0860932	0.0740668	0.0794369	0.0803574	0.0850464	0.0789701	0.0767521	0.0519485	0.0486758	0.0458013	0.0444745	0.0361086
3123.05	0.101611	0.0930695	0.0994918	0.11794	0.119421	0.105039	0.0965725	0.0823806	0.0916687	0.0864605	0.0890657	0.101099	0.0860363	0.0740118	0.0793807	0.0802835	0.0850185	0.0788932	0.0766575	0.0519038	0.0485997	0.0457235	0.0444446	0.0360707
3122.33	0.101533	0.09299	0.0994306	0.117872	0.119318	0.104972	0.0965508	0.0823541	0.0916111	0.0863892	0.0889932	0.101044	0.0859779	0.0739598	0.0793253	0.0802141	0.0849891	0.0788184	0.0765653	0.0518612	0.0485287	0.0456497	0.0444176	0.0360344
3121.62	0.101456	0.0929127	0.0993712	0.117805	0.119218	0.104908	0.096533	0.0823282	0.0915545	0.0863186	0.0889215	0.10099	0.0859164	0.0739097	0.0792706	0.0801507	0.084959	0.0787433	0.0764757	0.0518198	0.0484618	0.0455787	0.0443921	0.0360005
3120.91	0.101384	0.0928391	0.0993141	0.117739	0.119121	0.104849	0.0965194	0.0823041	0.0915002	0.0862499	0.0888526	0.100939	0.0858542	0.0738636	0.0792196	0.0800966	0.0849317	0.078669	0.0763908	0.0517827	0.0484002	0.0455109	0.0443691	0.0359705
3120.2	0.101321	0.0927718	0.0992615	0.117678	0.119029	0.104797	0.0965126	0.0822832	0.0914512	0.0861867	0.0887906	0.100894	0.0857964	0.0738256	0.079175	0.0800552	0.0849108	0.0786001	0.0763121	0.0517534	0.0483464	0.0454482	0.0443519	0.0359457
3119.48	0.10127	0.0927109	0.0992139	0.117622	0.118943	0.104752	0.0965128	0.0822652	0.0914082	0.0861301	0.0887369	0.100856	0.085743	0.0737979	0.0791366	0.0800255	0.0848954	0.0785392	0.0762384	0.0517315	0.0483002	0.0453919	0.0443408	0.0359255
3118.77	0.101227	0.0926538	0.0991702	0.117569	0.118863	0.104713	0.0965161	0.0822484	0.0913684	0.0860774	0.0886893	0.100825	0.0856881	0.0737774	0.0791023	0.0800028	0.0848812	0.0784832	0.076166	0.0517139	0.0482591	0.0453421	0.0443325	0.0359079
3118.06	0.101191	0.0925984	0.099129	0.117519	0.118787	0.10468	0.0965182	0.0822314	0.0913294	0.0860275	0.0886445	0.100796	0.0856279	0.0737589	0.0790709	0.0799831	0.0848652	0.0784281	0.0760945	0.0516986	0.0482226	0.0452987	0.044324	0.0358918
3117.34	0.101159	0.0925459	0.0990908	0.117473	0.118717	0.104654	0.0965206	0.0822142	0.0912922	0.0859834	0.0886019	0.10077	0.0855669	0.0737412	0.0790434	0.0799673	0.0848493	0.0783747	0.0760284	0.0516868	0.0481941	0.0452618	0.0443174	0.0358779
3116.63	0.101134	0.0924996	0.0990581	0.117432	0.118653	0.104636	0.0965284	0.0821981	0.0912605	0.0859492	0.0885638	0.100749	0.0855131	0.0737289	0.0790206	0.0799595	0.0848373	0.0783274	0.0759723	0.0516811	0.0481763	0.0452324	0.0443165	0.0358683
3115.92	0.101121	0.0924616	0.0990323	0.117397	0.118599	0.104626	0.0965446	0.0821855	0.091237	0.0859262	0.0885326	0.100734	0.0854702	0.0737273	0.0790031	0.0799634	0.0848309	0.0782881	0.0759267	0.0516837	0.0481693	0.0452109	0.0443229	0.0358648
3115.2	0.101117	0.092431	0.0990126	0.117367	0.118553	0.104625	0.0965678	0.0821778	0.0912212	0.0859122	0.0885094	0.100726	0.0854348	0.0737374	0.0789908	0.0799782	0.0848277	0.078255	0.0758889	0.0516938	0.0481712	0.0451965	0.0443348	0.0358679
3114.49	0.101121	0.0924065	0.0989981	0.11734	0.118516	0.10463	0.0965951	0.0821741	0.0912107	0.0859038	0.0884938	0.100721	0.0854014	0.0737557	0.0789833	0.0800013	0.0848251	0.0782273	0.075856	0.0517093	0.0481803	0.0451893	0.0443505	0.035876
3113.78	0.10113	0.0923867	0.0989873	0.117316	0.118485	0.104639	0.0966235	0.0821698	0.0912029	0.0858984	0.0884839	0.10072	0.0853659	0.0737772	0.0789801	0.0800304	0.084822	0.0782049	0.0758256	0.0517281	0.0481946	0.0451889	0.0443691	0.0358864
3113.06	0.101142	0.09237	0.0989779	0.117294	0.118457	0.104649	0.0966496	0.0821594	0.0911959	0.0858951	0.0884771	0.100719	0.0853271	0.0737974	0.0789789	0.0800631	0.0848181	0.0781863	0.0757958	0.0517482	0.0482116	0.0451937	0.0443885	0.0358962
3112.35	0.101155	0.0923555	0.0989681	0.117273	0.118431	0.104658	0.0966723	0.0821427	0.0911888	0.0858943	0.0884717	0.100717	0.0852862	0.0738156	0.0789783	0.0800979	0.0848135	0.0781681	0.0757672	0.0517676	0.0482303	0.0452016	0.0444066	0.0359044
3111.64	0.101173	0.0923442	0.0989585	0.117251	0.118409	0.104669	0.0966936	0.0821264	0.0911826	0.0858973	0.0884687	0.100716	0.085246	0.0738355	0.0789794	0.0801354	0.0848087	0.0781495	0.0757438	0.0517876	0.0482529	0.0452134	0.044424	0.0359126
3110.93	0.101196	0.0923381	0.0989522	0.117231	0.118395	0.104688	0.0967162	0.0821161	0.0911787	0.0859047	0.0884695	0.100716	0.0852088	0.0738603	0.0789843	0.0801782	0.0848044	0.0781334	0.0757288	0.0518121	0.0482822	0.0452313	0.0444426	0.0359239
3110.21	0.101225	0.092336	0.0989494	0.117215	0.118389	0.104716	0.0967384	0.0821089	0.0911769	0.0859137	0.088473	0.100718	0.0851732	0.0738873	0.0789919	0.0802254	0.0847997	0.0781211	0.0757202	0.0518419	0.0483175	0.0452546	0.0444626	0.0359388
3109.5	0.101254	0.0923357	0.0989474	0.117201	0.118386	0.104747	0.0967563	0.0820979	0.0911758	0.0859212	0.0884767	0.10072	0.0851354	0.0739118	0.0789984	0.0802725	0.0847928	0.0781113	0.0757132	0.0518725	0.0483549	0.0452805	0.0444824	0.0359542
3108.79	0.101285	0.092338	0.0989451	0.117188	0.118386	0.104775	0.0967709	0.0820821	0.091176	0.0859292	0.0884818	0.100723	0.0850957	0.0739366	0.0790033	0.0803191	0.0847846	0.0781047	0.0757069	0.0519009	0.0483941	0.0453089	0.0445029	0.0359688
3108.07	0.101322	0.0923459	0.0989447	0.117177	0.118392	0.104804	0.0967876	0.0820667	0.0911799	0.0859441	0.0884925	0.100731	0.0850593	0.0739693	0.0790109	0.0803709	0.0847782	0.0781051	0.0757059	0.0519301	0.048439	0.0453434	0.0445268	0.0359856
3107.36	0.101366	0.0923591	0.0989478	0.11717	0.118406	0.10484	0.0968077	0.082054	0.0911881	0.0859678	0.0885098	0.100743	0.0850289	0.074011	0.0790237	0.0804299	0.0847737	0.0781119	0.0757121	0.0519627	0.0484916	0.0453851	0.0445538	0.0360062
3106.65	0.101415	0.0923745	0.0989532	0.117165	0.118422	0.10488	0.0968274	0.0820407	0.0911981	0.0859962	0.0885306	0.100755	0.0850019	0.0740549	0.0790401	0.0804908	0.0847676	0.0781208	0.0757228	0.0519971	0.0485482	0.0454309	0.0445804	0.0360287
3105.93	0.101464	0.0923904	0.0989589	0.11716	0.118437	0.104919	0.096843	0.082023	0.091208	0.0860248	0.0885512	0.100764	0.0849735	0.0740953	0.0790574	0.0805479	0.084757	0.0781297	0.0757342	0.0520295	0.0486044	0.0454779	0.0446039	0.0360502
3105.22	0.101512	0.0924079	0.098965	0.117153	0.118454	0.104954	0.0968543	0.0820014	0.0912176	0.0860529	0.0885715	0.100772	0.0849436	0.0741322	0.079075	0.0806023	0.0847435	0.0781414	0.0757469	0.0520597	0.0486602	0.0455263	0.0446248	0.0360701
3104.51	0.10156	0.0924282	0.0989721	0.117147	0.118476	0.104988	0.0968615	0.0819784	0.0912275	0.086081	0.0885926	0.100781	0.0849156	0.0741676	0.0790929	0.0806572	0.0847309	0.0781579	0.0757633	0.0520899	0.0487179	0.045578	0.0446443	0.0360904
3103.8	0.101608	0.0924505	0.0989805	0.117142	0.118505	0.105023	0.0968643	0.0819559	0.0912381	0.0861095	0.0886152	0.100791	0.084892	0.0742031	0.0791114	0.0807145	0.08472	0.0781781	0.0757855	0.0521221	0.0487792	0.0456336	0.044664	0.0361123
3103.08	0.101657	0.0924739	0.0989893	0.117138	0.118538	0.10506	0.0968628	0.081934	0.0912489	0.0861384	0.0886388	0.100801	0.0848706	0.0742386	0.0791304	0.0807723	0.0847078	0.0781997	0.0758112	0.0521549	0.0488427	0.0456911	0.0446842	0.0361346
3102.37	0.101707	0.0924978	0.0989967	0.117134	0.11857	0.105096	0.0968572	0.081911	0.0912588	0.0861659	0.088663	0.100809	0.0848477	0.0742725	0.079149	0.0808283	0.0846912	0.0782214	0.075837	0.0521853	0.048906	0.0457482	0.0447041	0.0361554
3101.66	0.101754	0.0925217	0.0990022	0.117129	0.1186	0.105126	0.0968467	0.081884	0.0912668	0.0861905	0.0886877	0.100813	0.0848222	0.0743033	0.0791653	0.0808813	0.0846697	0.0782426	0.0758614	0.0522115	0.0489668	0.0458045	0.044722	0.0361738
3100.94	0.101799	0.0925448	0.0990061	0.117123	0.118629	0.105152	0.0968299	0.0818525	0.0912723	0.0862136	0.0887117	0.100815	0.0847964	0.0743311	0.0791781	0.0809306	0.0846456	0.0782625	0.0758852	0.0522349	0.0490242	0.0458603	0.0447358	0.0361903
3100.23	0.10184	0.0925666	0.0990098	0.117115	0.11866	0.105175	0.0968081	0.0818189	0.0912766	0.086238	0.0887332	0.100812	0.0847724	0.0743567	0.079189	0.0809767	0.0846208	0.0782814	0.0759094	0.0522567	0.0490785	0.0459151	0.0447452	0.0362047
3099.52	0.101881	0.0925882	0.0990154	0.117106	0.118693	0.105197	0.0967853	0.0817866	0.0912822	0.0862653	0.0887528	0.100809	0.0847524	0.0743815	0.079202	0.081021	0.0845977	0.0783023	0.0759355	0.0522781	0.0491313	0.0459693	0.0447524	0.0362179
3098.8	0.101924	0.0926117	0.0990235	0.117099	0.118729	0.10522	0.0967646	0.0817573	0.0912905	0.0862956	0.0887733	0.100806	0.0847385	0.0744066	0.07922	0.0810645	0.0845778	0.078329	0.0759652	0.0522997	0.0491856	0.0460251	0.0447604	0.0362317
3098.09	0.101968	0.0926379	0.099032	0.117093	0.118768	0.105244	0.096744	0.0817305	0.0913005	0.0863279	0.0887961	0.100804	0.0847311	0.0744318	0.0792408	0.0811066	0.0845598	0.0783625	0.075998	0.0523208	0.0492418	0.0460836	0.0447696	0.0362476
3097.38	0.10201	0.092666	0.0990376	0.117088	0.118808	0.105268	0.096719	0.0817044	0.091309	0.0863586	0.0888195	0.1008	0.0847274	0.0744547	0.0792586	0.0811448	0.0845402	0.0783982	0.0760309	0.052339	0.049298	0.0461425	0.0447775	0.0362645
3096.67	0.102045	0.0926932	0.0990392	0.117081	0.118847	0.105287	0.0966861	0.0816765	0.0913144	0.0863829	0.0888405	0.100793	0.0847226	0.0744722	0.0792697	0.0811767	0.0845165	0.0784299	0.0760604	0.0523521	0.0493506	0.0461982	0.0447812	0.0362803
3095.95	0.102072	0.0927165	0.0990373	0.117073	0.118882	0.105295	0.0966451	0.0816447	0.0913168	0.0863986	0.088857	0.100782	0.0847133	0.0744823	0.0792749	0.0812009	0.0844888	0.0784558	0.0760865	0.0523606	0.0493969	0.0462496	0.0447798	0.0362932
3095.24	0.102091	0.0927343	0.0990333	0.117062	0.118911	0.105295	0.0965975	0.0816089	0.0913172	0.0864079	0.0888684	0.100767	0.0847	0.0744853	0.0792777	0.0812181	0.0844588	0.0784779	0.0761112	0.0523652	0.0494363	0.0462971	0.0447735	0.0363021
3094.53	0.102104	0.0927467	0.099028	0.117046	0.118938	0.105287	0.0965461	0.0815707	0.0913155	0.0864149	0.0888751	0.10075	0.0846862	0.0744833	0.0792811	0.0812293	0.0844278	0.0784986	0.0761356	0.0523663	0.0494699	0.0463411	0.0447633	0.0363076
3093.81	0.102116	0.0927555	0.0990227	0.117029	0.118962	0.105277	0.0964947	0.0815319	0.0913119	0.0864231	0.088879	0.100729	0.0846759	0.0744794	0.0792858	0.0812366	0.0843969	0.0785192	0.0761589	0.052364	0.0495	0.0463819	0.0447512	0.0363116
3093.1	0.102126	0.092763	0.0990176	0.117011	0.118986	0.105266	0.0964445	0.0814937	0.0913071	0.0864331	0.0888823	0.100708	0.0846706	0.0744757	0.0792899	0.0812405	0.0843664	0.0785403	0.0761802	0.0523584	0.0495276	0.0464201	0.0447386	0.0363142
3092.39	0.102131	0.0927694	0.0990102	0.116993	0.119005	0.105252	0.0963913	0.0814553	0.0913005	0.0864423	0.0888848	0.100684	0.0846677	0.0744702	0.0792897	0.0812378	0.0843353	0.0785607	0.076198	0.052348	0.0495505	0.0464546	0.0447243	0.0363129
3091.67	0.102126	0.0927725	0.0989969	0.116973	0.119017	0.105233	0.0963295	0.0814146	0.0912898	0.0864452	0.0888832	0.100655	0.0846622	0.0744577	0.0792827	0.0812235	0.0843006	0.0785773	0.0762106	0.0523309	0.0495653	0.0464828	0.0447048	0.0363056
3090.96	0.102111	0.0927695	0.0989769	0.116948	0.119022	0.105205	0.0962575	0.0813697	0.0912735	0.0864373	0.0888752	0.10062	0.0846516	0.0744341	0.0792699	0.0811961	0.0842607	0.0785878	0.0762164	0.0523077	0.0495716	0.046503	0.0446783	0.0362934
3090.25	0.102088	0.0927608	0.0989532	0.116919	0.119024	0.105169	0.0961793	0.0813222	0.0912528	0.0864195	0.0888616	0.100581	0.0846382	0.0744013	0.0792545	0.0811606	0.0842174	0.0785928	0.0762168	0.0522815	0.0495722	0.046516	0.0446473	0.0362791
3089.54	0.10206	0.0927499	0.0989291	0.116887	0.119024	0.10513	0.0961008	0.0812761	0.0912305	0.0863981	0.088845	0.100539	0.0846271	0.0743657	0.0792391	0.0811221	0.0841745	0.0785959	0.0762151	0.0522539	0.0495689	0.0465241	0.0446153	0.0362646
3088.82	0.102029	0.09274	0.0989054	0.116854	0.119022	0.105088	0.0960248	0.0812337	0.0912081	0.0863779	0.0888263	0.100495	0.0846218	0.0743326	0.0792238	0.0810818	0.0841342	0.0785999	0.0762131	0.0522249	0.0495611	0.0465296	0.0445837	0.0362498
3088.11	0.101994	0.092729	0.0988794	0.116819	0.119015	0.105043	0.0959487	0.0811931	0.091184	0.0863567	0.0888042	0.100448	0.0846196	0.0742995	0.0792059	0.0810364	0.0840951	0.0786036	0.0762087	0.0521925	0.049547	0.0465314	0.0445507	0.036233
3087.4	0.101953	0.092712	0.0988479	0.11678	0.119001	0.104991	0.0958677	0.0811517	0.0911564	0.0863298	0.0887773	0.100398	0.0846157	0.0742601	0.0791822	0.0809829	0.0840538	0.0786032	0.0761982	0.0521556	0.0495251	0.0465266	0.0445137	0.0362124
3086.68	0.101903	0.0926852	0.0988093	0.116735	0.118979	0.104931	0.0957791	0.0811073	0.0911237	0.0862948	0.0887437	0.100344	0.084606	0.0742092	0.0791512	0.0809204	0.084008	0.0785952	0.0761792	0.0521141	0.0494939	0.0465129	0.0444714	0.0361862
3085.97	0.101843	0.0926478	0.0987643	0.116686	0.118947	0.104859	0.0956841	0.0810579	0.0910848	0.0862517	0.0887014	0.100284	0.0845896	0.0741467	0.079113	0.0808491	0.0839579	0.0785787	0.076151	0.0520678	0.0494529	0.0464899	0.0444237	0.036154
3085.26	0.101772	0.0926018	0.0987143	0.11663	0.118905	0.104777	0.0955858	0.0810025	0.0910383	0.0862003	0.0886507	0.100217	0.0845676	0.0740766	0.0790678	0.0807687	0.0839056	0.0785554	0.0761147	0.052015	0.0494029	0.0464588	0.0443711	0.0361167
3084.54	0.101694	0.0925504	0.0986615	0.11657	0.118856	0.10469	0.095488	0.0809444	0.0909857	0.086142	0.0885956	0.100146	0.0845446	0.0740044	0.079018	0.0806808	0.0838531	0.0785286	0.0760728	0.0519554	0.0493461	0.0464213	0.0443156	0.0360765
3083.83	0.101614	0.0924976	0.098608	0.116509	0.118804	0.104603	0.0953932	0.0808899	0.0909319	0.0860806	0.0885402	0.100076	0.0845261	0.0739349	0.0789682	0.08059	0.083802	0.0785014	0.0760287	0.0518931	0.049286	0.0463801	0.0442604	0.0360361
3083.12	0.101532	0.0924438	0.0985539	0.116447	0.11875	0.104516	0.0952999	0.0808411	0.0908793	0.0860178	0.0884845	0.100007	0.0845115	0.0738668	0.0789204	0.0804975	0.0837526	0.0784719	0.0759827	0.0518318	0.0492234	0.0463357	0.0442064	0.0359969
3082.4	0.101444	0.0923858	0.0984963	0.116382	0.118687	0.104424	0.0952043	0.080794	0.0908245	0.0859505	0.0884244	0.099936	0.0844937	0.073794	0.0788702	0.080399	0.0837029	0.0784347	0.0759317	0.0517693	0.0491549	0.0462855	0.0441504	0.0359567
3081.69	0.101347	0.0923209	0.0984326	0.116312	0.118614	0.104326	0.0951051	0.0807443	0.0907634	0.0858763	0.088356	0.0998591	0.0844676	0.0737118	0.078813	0.0802916	0.0836503	0.0783877	0.0758726	0.0517009	0.0490776	0.0462263	0.0440896	0.0359124
3080.98	0.101242	0.09225	0.098364	0.116238	0.118533	0.104222	0.0950052	0.0806936	0.0906975	0.0857983	0.088281	0.099777	0.0844366	0.0736226	0.0787501	0.08018	0.0835956	0.0783353	0.075807	0.0516264	0.0489939	0.0461592	0.0440253	0.0358638
3080.27	0.101134	0.0921755	0.0982926	0.116162	0.118449	0.104116	0.0949073	0.0806448	0.0906306	0.0857195	0.0882035	0.099693	0.0844053	0.0735318	0.0786855	0.0800689	0.0835418	0.0782816	0.0757382	0.0515495	0.0489075	0.0460862	0.0439606	0.0358132
3079.55	0.101023	0.0920974	0.0982188	0.116084	0.11836	0.104006	0.0948105	0.0805973	0.0905627	0.0856366	0.0881241	0.0996085	0.0843717	0.0734411	0.0786192	0.0799562	0.0834896	0.0782254	0.0756665	0.0514721	0.048817	0.046008	0.0438954	0.0357615
3078.84	0.100906	0.0920141	0.0981422	0.116006	0.118265	0.10389	0.0947136	0.0805478	0.0904914	0.085545	0.0880405	0.099523	0.0843317	0.0733491	0.0785489	0.0798361	0.0834365	0.0781635	0.0755892	0.0513929	0.0487194	0.045924	0.0438284	0.0357079
3078.13	0.100784	0.0919258	0.0980642	0.115925	0.118164	0.103771	0.094617	0.0804959	0.0904166	0.0854459	0.087952	0.0994357	0.0842867	0.0732556	0.0784747	0.0797076	0.0833805	0.0780947	0.075505	0.051311	0.048615	0.0458353	0.04376	0.0356516
3077.41	0.100658	0.0918339	0.0979862	0.115842	0.118058	0.103653	0.0945217	0.0804451	0.0903406	0.0853448	0.087861	0.0993466	0.084242	0.073162	0.0783986	0.079576	0.0833222	0.0780203	0.0754155	0.0512274	0.0485072	0.0457429	0.0436926	0.0355931
3076.7	0.100532	0.0917404	0.0979085	0.115757	0.11795	0.103535	0.0944292	0.0803984	0.0902653	0.0852464	0.0877705	0.099257	0.0842017	0.07307	0.0783229	0.0794475	0.0832651	0.077944	0.0753241	0.0511456	0.0483989	0.0456485	0.0436279	0.0355338
3075.99	0.100408	0.0916473	0.0978317	0.115672	0.117841	0.103418	0.0943427	0.0803563	0.0901914	0.0851525	0.0876815	0.0991694	0.0841662	0.0729816	0.0782483	0.079326	0.0832129	0.0778706	0.0752333	0.0510693	0.048293	0.0455545	0.043567	0.0354765
3075.27	0.100286	0.0915546	0.0977555	0.115589	0.117731	0.103302	0.0942642	0.080317	0.0901182	0.0850611	0.087593	0.0990852	0.0841328	0.0728961	0.0781746	0.0792103	0.083166	0.0778015	0.0751424	0.0509982	0.0481905	0.0454621	0.0435099	0.0354232
3074.56	0.100163	0.0914604	0.0976775	0.115505	0.117616	0.10319	0.0941909	0.0802778	0.0900439	0.084968	0.0875025	0.0990031	0.084096	0.0728091	0.0781	0.0790951	0.0831213	0.0777314	0.0750479	0.0509274	0.0480878	0.045369	0.0434541	0.0353721
3073.85	0.100036	0.0913625	0.0975948	0.115419	0.117494	0.103077	0.0941168	0.0802362	0.0899669	0.084869	0.087407	0.0989201	0.08405	0.0727159	0.0780226	0.0789746	0.0830752	0.0776529	0.0749473	0.0508509	0.0479794	0.0452709	0.0433958	0.0353188
3073.14	0.0999043	0.0912618	0.0975083	0.115329	0.117368	0.102962	0.0940402	0.0801927	0.0898876	0.084764	0.0873062	0.0988359	0.0839944	0.072618	0.0779425	0.0788488	0.0830275	0.0775656	0.0748422	0.0507692	0.0478646	0.0451672	0.0433338	0.0352615
3072.42	0.0997729	0.0911611	0.0974216	0.115239	0.117242	0.102848	0.0939662	0.080151	0.0898082	0.0846572	0.0872039	0.0987527	0.0839357	0.0725228	0.0778631	0.0787245	0.08298	0.0774758	0.0747367	0.0506892	0.047749	0.0450615	0.0432709	0.0352036
3071.71	0.0996449	0.0910602	0.0973369	0.115152	0.117118	0.102738	0.0938992	0.0801121	0.0897296	0.0845516	0.0871043	0.0986711	0.0838789	0.0724339	0.0777864	0.0786072	0.0829324	0.0773876	0.074632	0.0506151	0.0476372	0.044956	0.0432101	0.0351469
3071	0.099519	0.0909578	0.097253	0.115066	0.116992	0.102631	0.0938382	0.0800735	0.0896506	0.0844478	0.0870081	0.0985899	0.0838224	0.072349	0.0777103	0.0784953	0.0828834	0.0772992	0.0745263	0.0505444	0.0475283	0.04485	0.0431515	0.0350899
3070.28	0.0993932	0.0908539	0.0971688	0.114977	0.116862	0.102523	0.0937797	0.0800332	0.0895702	0.0843438	0.0869136	0.0985082	0.0837619	0.0722647	0.077631	0.0783839	0.0828338	0.077207	0.0744169	0.0504726	0.0474188	0.044742	0.043094	0.0350304
3069.57	0.0992684	0.0907505	0.0970846	0.114887	0.116727	0.102414	0.0937222	0.0799932	0.0894895	0.0842377	0.0868188	0.0984279	0.0836966	0.0721805	0.0775486	0.0782714	0.0827858	0.0771106	0.0743031	0.0503994	0.047307	0.0446322	0.0430385	0.0349698
3068.86	0.0991467	0.0906483	0.0970008	0.114795	0.116593	0.102305	0.0936665	0.0799557	0.0894096	0.0841295	0.0867238	0.0983508	0.0836287	0.0720969	0.0774651	0.0781601	0.0827387	0.0770112	0.0741856	0.0503268	0.0471948	0.0445221	0.0429859	0.0349101
3068.14	0.0990287	0.0905469	0.0969173	0.114706	0.11646	0.102201	0.0936141	0.0799204	0.0893309	0.0840221	0.0866298	0.0982773	0.08356	0.0720163	0.077383	0.0780535	0.0826911	0.0769112	0.0740681	0.0502568	0.047086	0.0444144	0.0429364	0.0348534
3067.43	0.0989156	0.0904473	0.0968353	0.11462	0.11633	0.102105	0.0935683	0.0798873	0.0892546	0.0839208	0.0865395	0.0982075	0.0834918	0.0719427	0.0773055	0.0779563	0.0826453	0.0768151	0.0739567	0.0501924	0.0469858	0.0443133	0.0428907	0.0348021
3066.72	0.0988098	0.0903517	0.0967569	0.114537	0.116203	0.102018	0.093531	0.0798569	0.0891821	0.0838287	0.0864545	0.0981417	0.083425	0.0718778	0.0772348	0.077871	0.0826043	0.0767263	0.0738546	0.0501366	0.046896	0.0442205	0.0428498	0.0347575
3066.01	0.0987104	0.0902591	0.0966809	0.114456	0.116078	0.101938	0.0934985	0.0798277	0.0891125	0.0837415	0.0863724	0.0980782	0.0833572	0.0718165	0.077168	0.0777932	0.0825651	0.0766418	0.0737575	0.0500868	0.0468122	0.0441321	0.042812	0.0347151
3065.29	0.0986133	0.0901655	0.0966037	0.114373	0.115953	0.101859	0.093465	0.0797962	0.0890423	0.0836516	0.0862894	0.0980144	0.0832848	0.0717519	0.0770989	0.0777155	0.0825214	0.0765549	0.073658	0.0500366	0.046727	0.0440426	0.0427735	0.0346696
3064.58	0.0985146	0.090069	0.0965234	0.114287	0.115826	0.101777	0.0934284	0.0797611	0.0889695	0.0835555	0.0862034	0.0979491	0.0832044	0.0716834	0.0770246	0.0776359	0.0824714	0.076462	0.0735533	0.0499826	0.0466373	0.0439504	0.0427329	0.0346192
3063.87	0.0984167	0.089973	0.0964424	0.1142	0.115699	0.101696	0.0933923	0.0797254	0.0888961	0.0834595	0.0861172	0.0978842	0.0831174	0.0716179	0.0769496	0.0775601	0.0824203	0.0763666	0.0734477	0.0499294	0.0465484	0.0438593	0.0426927	0.0345679
3063.15	0.0983248	0.0898831	0.0963644	0.114115	0.115576	0.101622	0.0933622	0.0796919	0.0888251	0.0833731	0.0860351	0.0978232	0.083029	0.0715608	0.0768796	0.0774939	0.082373	0.0762751	0.0733466	0.0498834	0.0464678	0.0437739	0.0426562	0.0345209
3062.44	0.098242	0.0898013	0.096291	0.114032	0.115459	0.101557	0.0933399	0.0796596	0.0887571	0.0832985	0.0859593	0.0977671	0.0829439	0.0715107	0.0768155	0.0774372	0.0823291	0.0761901	0.0732516	0.0498462	0.0463982	0.0436956	0.0426243	0.0344804
3061.73	0.098166	0.0897243	0.0962198	0.113951	0.115345	0.101497	0.093322	0.0796254	0.0886904	0.08323	0.0858883	0.0977134	0.0828616	0.071463	0.076753	0.0773853	0.0822845	0.0761088	0.0731601	0.0498129	0.046336	0.0436226	0.0425948	0.0344443
3061.01	0.0980923	0.0896474	0.0961476	0.113868	0.11523	0.101439	0.0933029	0.0795869	0.0886231	0.0831605	0.0858186	0.097659	0.082777	0.0714155	0.0766885	0.0773343	0.0822354	0.0760249	0.0730684	0.0497773	0.0462756	0.0435516	0.0425653	0.0344086
3060.3	0.0980186	0.0895689	0.096073	0.113782	0.115114	0.101381	0.0932799	0.0795451	0.0885546	0.0830883	0.0857484	0.0976034	0.082687	0.0713696	0.0766231	0.0772848	0.0821814	0.0759351	0.0729756	0.0497373	0.0462153	0.0434818	0.0425351	0.034371
3059.59	0.0979463	0.0894901	0.0959974	0.113694	0.114999	0.101324	0.0932542	0.0795029	0.0884853	0.0830148	0.0856794	0.0975481	0.0825925	0.0713267	0.0765588	0.0772387	0.082124	0.0758418	0.0728834	0.0496956	0.0461566	0.0434148	0.0425051	0.0343324
3058.88	0.0978784	0.0894141	0.0959223	0.113606	0.114887	0.101272	0.093229	0.0794618	0.0884163	0.0829421	0.0856138	0.0974943	0.082497	0.0712872	0.0764948	0.0771977	0.0820637	0.0757504	0.0727943	0.0496572	0.0461039	0.0433531	0.0424764	0.0342951
3058.16	0.0978162	0.0893422	0.0958479	0.11352	0.114778	0.101224	0.0932047	0.0794193	0.0883483	0.082872	0.0855518	0.0974409	0.0824025	0.07125	0.0764297	0.0771626	0.082001	0.075664	0.0727094	0.0496246	0.0460601	0.0432982	0.0424497	0.0342601
3057.45	0.0977586	0.0892743	0.0957738	0.113434	0.11467	0.10118	0.0931789	0.0793727	0.0882813	0.0828064	0.0854922	0.0973868	0.0823079	0.0712142	0.076365	0.0771333	0.0819369	0.0755819	0.0726289	0.0495968	0.0460243	0.0432495	0.0424252	0.0342268
3056.74	0.0977051	0.0892098	0.0957012	0.113351	0.114564	0.101141	0.093151	0.0793233	0.088216	0.0827482	0.085435	0.0973336	0.082211	0.0711817	0.0763039	0.0771095	0.081874	0.0755037	0.072553	0.0495719	0.0459929	0.0432056	0.0424024	0.0341951
3056.02	0.0976569	0.0891488	0.0956322	0.11327	0.114463	0.101107	0.0931242	0.0792754	0.0881537	0.0826985	0.0853818	0.0972841	0.0821115	0.0711553	0.0762476	0.077091	0.0818134	0.0754309	0.0724823	0.049549	0.0459645	0.043166	0.0423807	0.0341657
3055.31	0.0976151	0.0890907	0.0955668	0.11319	0.114372	0.101076	0.0931008	0.0792306	0.0880946	0.0826542	0.0853341	0.0972383	0.0820118	0.0711336	0.0761946	0.0770769	0.0817537	0.0753633	0.0724167	0.0495281	0.0459403	0.0431314	0.0423595	0.0341393
3054.6	0.0975798	0.0890356	0.0955034	0.113112	0.114289	0.101047	0.09308	0.0791862	0.0880382	0.0826121	0.0852916	0.0971939	0.0819152	0.0711134	0.076144	0.0770662	0.0816931	0.0752994	0.0723559	0.0495111	0.0459224	0.0431032	0.0423397	0.0341154
3053.88	0.0975494	0.0889848	0.0954406	0.113036	0.114211	0.101022	0.0930589	0.0791379	0.0879837	0.0825711	0.0852531	0.0971495	0.0818221	0.0710938	0.076095	0.0770579	0.0816306	0.0752381	0.0723005	0.0494986	0.0459114	0.0430815	0.0423217	0.0340924
3053.17	0.0975225	0.0889392	0.0953783	0.112961	0.114136	0.100999	0.0930366	0.0790845	0.0879304	0.0825322	0.0852167	0.0971051	0.0817306	0.0710758	0.0760463	0.0770515	0.0815657	0.0751796	0.0722505	0.0494884	0.0459069	0.0430649	0.0423047	0.0340703
3052.46	0.097498	0.0888982	0.0953172	0.112887	0.114064	0.100978	0.0930131	0.079028	0.0878771	0.0824957	0.0851801	0.0970614	0.081639	0.0710587	0.0759977	0.0770462	0.0814986	0.0751232	0.0722043	0.0494768	0.0459074	0.0430518	0.0422871	0.0340492
3051.74	0.0974764	0.0888604	0.0952582	0.112814	0.113998	0.10096	0.0929879	0.0789715	0.0878236	0.0824632	0.0851441	0.0970188	0.0815478	0.0710426	0.0759511	0.077043	0.0814313	0.0750693	0.0721614	0.0494642	0.0459123	0.0430425	0.0422692	0.0340297
3051.03	0.09746	0.0888267	0.0952024	0.112745	0.11394	0.100946	0.0929621	0.0789173	0.0877722	0.0824382	0.0851128	0.0969786	0.0814592	0.0710307	0.0759095	0.077045	0.0813667	0.0750211	0.0721235	0.0494547	0.0459222	0.043039	0.0422539	0.0340125
3050.32	0.0974507	0.0887984	0.0951504	0.112678	0.113889	0.100938	0.0929371	0.078866	0.087725	0.0824225	0.085089	0.0969423	0.0813753	0.0710255	0.0758747	0.0770553	0.0813048	0.0749817	0.0720927	0.0494509	0.045938	0.0430433	0.0422431	0.0339981
3049.61	0.0974476	0.0887742	0.0951013	0.112615	0.113843	0.100933	0.0929125	0.0788162	0.0876815	0.0824138	0.0850704	0.0969091	0.0812965	0.0710242	0.0758449	0.0770729	0.0812433	0.0749499	0.0720678	0.0494511	0.0459589	0.0430548	0.0422347	0.0339866
3048.89	0.0974462	0.0887516	0.095053	0.112553	0.113799	0.100928	0.0928848	0.0787653	0.0876389	0.0824061	0.0850525	0.0968758	0.0812205	0.0710214	0.0758158	0.0770917	0.0811797	0.0749201	0.0720461	0.0494515	0.0459819	0.0430704	0.0422244	0.0339769
3048.18	0.0974421	0.0887286	0.0950032	0.11249	0.113755	0.100921	0.0928497	0.0787097	0.0875948	0.0823945	0.0850326	0.0968386	0.0811444	0.0710142	0.0757837	0.077106	0.0811126	0.0748883	0.0720259	0.0494492	0.046004	0.0430871	0.0422098	0.0339672
3047.47	0.0974346	0.0887058	0.0949519	0.112427	0.113713	0.100908	0.0928061	0.0786475	0.0875485	0.0823775	0.0850115	0.0967961	0.0810664	0.071003	0.0757475	0.0771147	0.0810418	0.0748539	0.0720074	0.0494427	0.0460244	0.043103	0.0421915	0.0339561
3046.75	0.0974256	0.0886842	0.0949005	0.112363	0.113675	0.100893	0.0927568	0.0785796	0.0875019	0.0823583	0.0849916	0.0967501	0.080987	0.0709897	0.0757083	0.07712	0.0809679	0.0748191	0.0719906	0.0494328	0.0460443	0.0431192	0.0421709	0.0339437
3046.04	0.0974178	0.0886652	0.0948513	0.112301	0.113643	0.10088	0.0927058	0.0785101	0.0874581	0.0823418	0.0849749	0.0967043	0.0809095	0.0709764	0.0756691	0.0771258	0.0808935	0.0747878	0.0719763	0.0494223	0.0460666	0.0431385	0.0421501	0.0339315
3045.33	0.0974148	0.0886505	0.0948065	0.112241	0.113617	0.100873	0.0926559	0.0784437	0.0874193	0.0823328	0.0849626	0.0966624	0.0808395	0.0709664	0.0756341	0.0771349	0.0808227	0.0747642	0.0719673	0.0494163	0.0460948	0.0431638	0.0421324	0.0339216
3044.61	0.0974178	0.088641	0.0947666	0.112185	0.113597	0.100871	0.0926063	0.0783818	0.0873849	0.0823327	0.0849531	0.0966247	0.0807791	0.0709616	0.0756063	0.0771473	0.080757	0.0747504	0.0719657	0.0494163	0.0461291	0.0431951	0.0421184	0.033915
3043.9	0.0974234	0.0886348	0.0947287	0.112131	0.113579	0.100869	0.0925543	0.0783214	0.0873515	0.0823368	0.0849428	0.0965877	0.0807238	0.0709585	0.0755844	0.0771594	0.0806933	0.074743	0.0719682	0.0494174	0.0461654	0.0432286	0.042104	0.0339097
3043.19	0.0974253	0.0886276	0.0946883	0.112076	0.113562	0.100859	0.0924979	0.0782584	0.0873158	0.0823375	0.0849286	0.0965471	0.0806671	0.0709505	0.075563	0.0771672	0.0806273	0.0747354	0.0719693	0.0494139	0.0461991	0.0432606	0.0420845	0.0339029
3042.48	0.0974208	0.0886165	0.0946443	0.112018	0.113546	0.10084	0.0924377	0.0781919	0.0872778	0.0823319	0.0849119	0.096502	0.0806089	0.070936	0.0755387	0.0771703	0.0805585	0.0747255	0.0719676	0.0494055	0.0462294	0.0432906	0.0420604	0.0338931
3041.76	0.0974123	0.0886022	0.0945998	0.111959	0.113531	0.100818	0.0923744	0.0781245	0.0872391	0.0823234	0.0848958	0.0964548	0.0805533	0.0709192	0.0755121	0.0771696	0.0804887	0.0747156	0.0719665	0.0493952	0.0462574	0.043321	0.0420353	0.0338807
3041.05	0.0974027	0.0885879	0.0945567	0.111901	0.113518	0.100795	0.0923076	0.0780574	0.0872005	0.082316	0.0848809	0.0964069	0.0805017	0.0709031	0.0754851	0.0771651	0.0804191	0.0747071	0.0719686	0.0493836	0.0462837	0.0433522	0.0420107	0.0338669
3040.34	0.0973932	0.088576	0.094514	0.111845	0.113506	0.100773	0.0922364	0.0779897	0.0871622	0.0823118	0.0848655	0.096358	0.0804533	0.070887	0.0754588	0.0771571	0.0803503	0.0746989	0.0719733	0.0493699	0.046309	0.0433833	0.041986	0.0338531
3039.62	0.0973829	0.0885664	0.0944702	0.11179	0.113496	0.10075	0.0921617	0.0779203	0.0871245	0.0823099	0.0848489	0.0963079	0.0804091	0.070869	0.0754337	0.0771477	0.0802835	0.0746908	0.0719791	0.0493544	0.0463345	0.0434137	0.0419608	0.0338411
3038.91	0.0973701	0.0885571	0.0944257	0.111735	0.113486	0.100726	0.0920841	0.0778501	0.0870877	0.0823077	0.084832	0.0962572	0.0803707	0.0708482	0.0754094	0.0771369	0.0802186	0.074685	0.0719845	0.0493376	0.0463597	0.0434437	0.0419348	0.0338307
3038.2	0.0973536	0.0885468	0.0943823	0.111682	0.113476	0.1007	0.0920041	0.0777808	0.0870513	0.0823029	0.0848154	0.0962066	0.080337	0.0708248	0.0753846	0.0771222	0.0801532	0.0746833	0.0719893	0.0493187	0.0463826	0.0434725	0.0419073	0.0338199
3037.48	0.0973329	0.0885348	0.09434	0.111629	0.113465	0.10067	0.0919219	0.0777129	0.0870146	0.0822941	0.0847981	0.0961553	0.0803052	0.0707981	0.0753576	0.0771007	0.0800849	0.0746836	0.0719933	0.0492966	0.0464001	0.0434976	0.0418766	0.0338069
3036.77	0.0973065	0.0885189	0.0942954	0.111574	0.113449	0.100633	0.0918364	0.0776437	0.0869754	0.0822787	0.0847767	0.0961005	0.0802716	0.0707654	0.0753265	0.0770691	0.080013	0.0746809	0.0719943	0.0492701	0.0464094	0.0435164	0.0418413	0.0337904
3036.06	0.0972724	0.0884968	0.094245	0.111515	0.113427	0.100588	0.0917456	0.0775702	0.0869318	0.0822534	0.0847471	0.0960395	0.0802345	0.0707245	0.07529	0.0770255	0.0799392	0.074672	0.0719893	0.0492377	0.0464091	0.0435279	0.0418007	0.0337702
3035.35	0.0972307	0.0884692	0.0941893	0.111452	0.1134	0.100532	0.0916482	0.0774937	0.0868829	0.08222	0.0847095	0.0959729	0.0801965	0.0706776	0.0752495	0.0769722	0.0798664	0.0746584	0.0719789	0.0491996	0.0464013	0.0435339	0.0417557	0.0337472
3034.63	0.0971821	0.0884383	0.0941311	0.111385	0.113371	0.100468	0.0915448	0.0774175	0.0868305	0.0821848	0.084667	0.0959028	0.0801608	0.0706286	0.0752076	0.0769144	0.0797955	0.0746434	0.0719665	0.0491582	0.0463898	0.0435366	0.0417088	0.0337224
3033.92	0.0971263	0.0884039	0.0940705	0.111314	0.113339	0.100397	0.0914362	0.0773417	0.0867755	0.0821502	0.0846215	0.0958293	0.0801267	0.0705765	0.0751642	0.0768534	0.0797233	0.074627	0.0719522	0.0491143	0.0463757	0.0435356	0.0416609	0.0336946
3033.21	0.0970626	0.0883642	0.0940048	0.111239	0.113301	0.10032	0.0913223	0.0772629	0.0867177	0.0821126	0.0845714	0.0957508	0.0800919	0.0705176	0.0751163	0.0767864	0.0796464	0.0746063	0.0719331	0.0490666	0.0463564	0.0435282	0.0416111	0.0336623
3032.49	0.0969915	0.0883186	0.0939333	0.111157	0.113254	0.10024	0.0912042	0.0771799	0.0866562	0.0820688	0.0845159	0.0956674	0.0800567	0.070451	0.0750624	0.0767106	0.0795663	0.0745801	0.0719075	0.049015	0.0463287	0.0435133	0.0415575	0.0336266
3031.78	0.0969131	0.0882677	0.0938585	0.111072	0.1132	0.100156	0.0910843	0.0770959	0.0865908	0.0820191	0.0844562	0.09558	0.0800213	0.0703791	0.0750036	0.0766266	0.0794865	0.0745498	0.0718765	0.0489598	0.0462908	0.0434916	0.0414996	0.0335891
3031.07	0.0968266	0.0882109	0.0937819	0.110986	0.113141	0.100066	0.0909626	0.0770146	0.0865207	0.081964	0.0843928	0.0954889	0.0799825	0.0703045	0.0749406	0.0765354	0.0794066	0.0745167	0.0718411	0.0489003	0.0462429	0.0434634	0.0414374	0.03355
3030.35	0.0967319	0.0881475	0.0937019	0.110897	0.113076	0.0999673	0.0908366	0.0769359	0.0864452	0.0819029	0.0843244	0.095393	0.079938	0.0702278	0.0748728	0.0764355	0.0793236	0.0744798	0.0718005	0.048835	0.0461871	0.0434279	0.0413711	0.0335077
3029.64	0.0966292	0.0880783	0.0936161	0.110805	0.113003	0.0998585	0.0907041	0.0768559	0.0863646	0.081834	0.084249	0.0952921	0.0798891	0.0701473	0.0748	0.076325	0.0792363	0.0744361	0.0717531	0.0487639	0.046126	0.0433841	0.0413005	0.0334607
3028.93	0.0965186	0.0880054	0.0935251	0.110708	0.112923	0.0997412	0.0905673	0.0767715	0.0862803	0.0817568	0.084167	0.0951876	0.0798393	0.0700599	0.0747235	0.0762053	0.0791478	0.074384	0.0716987	0.0486879	0.0460604	0.0433327	0.0412268	0.0334097
3028.22	0.0964017	0.0879292	0.0934322	0.110607	0.112838	0.0996202	0.0904302	0.076684	0.0861942	0.0816728	0.0840807	0.0950812	0.0797906	0.0699651	0.0746444	0.0760824	0.0790617	0.074326	0.0716392	0.0486083	0.0459896	0.0432756	0.0411522	0.0333573
3027.5	0.0962806	0.0878478	0.0933394	0.110505	0.112748	0.0994984	0.0902942	0.0765964	0.0861066	0.0815835	0.0839917	0.0949737	0.0797419	0.0698647	0.0745621	0.0759588	0.0789782	0.0742652	0.0715758	0.0485254	0.0459121	0.043214	0.041078	0.0333048
3026.79	0.0961547	0.0877585	0.0932447	0.110402	0.112652	0.0993727	0.0901561	0.0765091	0.0860157	0.0814871	0.0838978	0.0948632	0.0796897	0.0697594	0.0744746	0.0758298	0.0788938	0.0742008	0.071506	0.0484379	0.0458258	0.0431459	0.0410027	0.0332498
3026.08	0.0960209	0.0876607	0.0931455	0.110295	0.112549	0.0992386	0.0900136	0.0764207	0.0859202	0.0813813	0.0837965	0.0947484	0.079632	0.0696485	0.0743807	0.0756897	0.0788057	0.0741301	0.0714274	0.0483449	0.0457292	0.0430689	0.0409235	0.0331892
3025.36	0.0958786	0.0875579	0.0930426	0.110184	0.11244	0.0990966	0.0898712	0.0763326	0.0858213	0.0812688	0.0836889	0.0946315	0.0795718	0.0695342	0.0742833	0.0755422	0.0787164	0.074054	0.0713424	0.0482503	0.0456252	0.0429853	0.0408412	0.033124
3024.65	0.0957328	0.0874549	0.0929394	0.110073	0.112329	0.0989521	0.0897363	0.0762494	0.0857226	0.0811564	0.0835804	0.0945171	0.0795143	0.0694211	0.0741875	0.0753962	0.0786316	0.0739775	0.071256	0.0481593	0.0455199	0.0429005	0.0407606	0.0330588
3023.94	0.0955892	0.0873534	0.0928385	0.109966	0.112218	0.098809	0.0896124	0.0761734	0.0856265	0.081049	0.0834745	0.0944074	0.0794619	0.0693119	0.0740966	0.0752562	0.0785546	0.0739034	0.0711698	0.0480726	0.0454161	0.0428163	0.0406848	0.0329971
3023.22	0.0954489	0.0872518	0.0927399	0.109863	0.112105	0.0986672	0.0894968	0.0761022	0.0855331	0.080945	0.0833704	0.0943006	0.0794132	0.0692053	0.0740099	0.0751196	0.0784844	0.0738312	0.0710816	0.0479869	0.0453121	0.0427304	0.0406128	0.0329386
3022.51	0.0953088	0.0871484	0.0926431	0.109762	0.11199	0.0985262	0.0893846	0.076033	0.0854419	0.0808399	0.083265	0.0941946	0.0793655	0.0690996	0.0739246	0.0749827	0.0784182	0.0737581	0.0709905	0.0479003	0.0452061	0.042641	0.0405425	0.0328817
3021.8	0.0951666	0.087043	0.0925477	0.109663	0.111875	0.0983873	0.0892727	0.0759654	0.0853523	0.0807298	0.0831573	0.0940893	0.079316	0.0689956	0.073838	0.074844	0.0783537	0.0736817	0.0708976	0.0478139	0.0450989	0.042549	0.0404735	0.0328252
3021.08	0.0950218	0.0869357	0.0924531	0.109565	0.111759	0.0982506	0.0891599	0.0758997	0.085263	0.0806133	0.0830477	0.0939853	0.0792621	0.068893	0.0737482	0.0747038	0.0782901	0.0735994	0.0708025	0.047728	0.04499	0.0424542	0.0404061	0.0327687
3020.37	0.0948752	0.0868262	0.0923589	0.109467	0.111639	0.0981137	0.0890473	0.075835	0.085172	0.0804921	0.0829366	0.0938829	0.0792036	0.0687875	0.0736551	0.0745621	0.0782268	0.0735092	0.0707031	0.0476404	0.0448769	0.0423546	0.0403394	0.0327105
3019.66	0.0947281	0.086715	0.092266	0.109369	0.111516	0.0979759	0.0889386	0.0757727	0.0850792	0.0803716	0.0828249	0.0937827	0.0791437	0.0686774	0.0735615	0.0744199	0.0781648	0.0734128	0.0706004	0.0475505	0.0447593	0.0422504	0.0402726	0.0326504
3018.95	0.0945829	0.0866038	0.092176	0.109274	0.111391	0.09784	0.0888382	0.0757162	0.0849871	0.0802559	0.0827155	0.0936858	0.0790859	0.0685674	0.0734712	0.0742791	0.0781069	0.0733156	0.0704977	0.0474618	0.0446393	0.0421446	0.0402077	0.0325907
3018.23	0.0944406	0.0864938	0.0920884	0.109182	0.111268	0.0977083	0.0887468	0.0756658	0.0848983	0.0801435	0.0826096	0.0935929	0.07903	0.0684629	0.0733853	0.0741419	0.078055	0.073222	0.0703964	0.0473777	0.0445195	0.0420399	0.0401473	0.0325342
3017.52	0.0943007	0.0863847	0.0920012	0.109092	0.111144	0.09758	0.0886619	0.0756178	0.0848126	0.0800287	0.0825051	0.093503	0.0789739	0.0683639	0.0733019	0.0740103	0.0780085	0.0731323	0.0702947	0.0472988	0.0444019	0.0419365	0.0400921	0.0324819
3016.81	0.0941627	0.0862757	0.0919143	0.109003	0.111019	0.0974539	0.0885819	0.0755703	0.0847296	0.0799093	0.0824005	0.0934154	0.0789178	0.0682676	0.0732198	0.0738858	0.0779659	0.0730444	0.0701915	0.0472239	0.044289	0.0418349	0.0400413	0.0324335
3016.09	0.0940277	0.0861668	0.0918296	0.108917	0.110893	0.0973303	0.0885084	0.0755248	0.0846496	0.0797874	0.0822971	0.0933308	0.078863	0.068173	0.0731395	0.0737688	0.0779264	0.0729566	0.0700869	0.047152	0.0441824	0.0417358	0.0399944	0.0323879
3015.38	0.0938965	0.0860585	0.0917486	0.108833	0.110767	0.0972105	0.0884425	0.0754832	0.0845725	0.0796658	0.0821967	0.0932505	0.0788089	0.0680819	0.0730612	0.0736591	0.0778903	0.0728689	0.0699818	0.0470829	0.0440809	0.0416382	0.039951	0.0323429
3014.67	0.0937695	0.085952	0.0916715	0.108754	0.110642	0.0970962	0.0883837	0.0754467	0.0844976	0.0795479	0.0820995	0.0931758	0.0787543	0.0679963	0.0729848	0.0735576	0.077858	0.072782	0.0698787	0.0470179	0.0439826	0.0415414	0.0399114	0.0322982
3013.95	0.093648	0.0858481	0.091598	0.108679	0.110521	0.0969891	0.0883316	0.0754151	0.0844251	0.0794383	0.082005	0.0931068	0.0786995	0.0679167	0.0729111	0.0734653	0.077829	0.0726958	0.0697805	0.0469587	0.0438876	0.0414469	0.0398761	0.0322562
3013.24	0.0935325	0.0857463	0.0915279	0.108608	0.110403	0.0968888	0.0882866	0.0753868	0.0843551	0.0793373	0.0819126	0.0930425	0.078644	0.0678423	0.0728403	0.0733798	0.0778015	0.0726092	0.0696866	0.0469052	0.0437955	0.0413556	0.0398446	0.0322187
3012.53	0.0934212	0.0856452	0.0914603	0.108538	0.110287	0.0967921	0.0882475	0.0753583	0.0842866	0.0792374	0.0818212	0.0929803	0.078584	0.0677707	0.0727708	0.0732954	0.077773	0.0725207	0.0695915	0.0468538	0.0437047	0.0412652	0.0398148	0.0321839
3011.82	0.093312	0.0855442	0.0913931	0.108468	0.11017	0.0966963	0.0882111	0.0753269	0.0842187	0.0791308	0.0817299	0.0929185	0.078516	0.0676994	0.0727012	0.073209	0.0777436	0.0724308	0.0694909	0.0468007	0.0436136	0.041174	0.0397855	0.0321487
3011.1	0.0932082	0.0854469	0.0913273	0.1084	0.110054	0.0966045	0.0881769	0.0752954	0.0841539	0.0790224	0.0816419	0.0928589	0.0784439	0.0676301	0.072635	0.073127	0.0777173	0.0723434	0.0693895	0.0467487	0.0435264	0.0410852	0.0397597	0.0321143
3010.39	0.0931169	0.0853594	0.0912676	0.108339	0.109945	0.0965235	0.0881508	0.0752716	0.0840964	0.0789268	0.0815642	0.0928067	0.0783784	0.0675699	0.0725782	0.0730608	0.0776991	0.0722639	0.069298	0.0467058	0.04345	0.041006	0.0397423	0.0320857
3009.68	0.0930416	0.085284	0.0912179	0.108289	0.109847	0.0964569	0.0881394	0.0752604	0.084048	0.0788521	0.0815005	0.0927662	0.0783268	0.0675241	0.0725324	0.0730145	0.0776906	0.0721944	0.0692214	0.0466781	0.0433869	0.0409396	0.0397346	0.0320657
3008.96	0.0929782	0.0852167	0.0911768	0.108247	0.109756	0.0964019	0.0881426	0.0752582	0.0840064	0.0787916	0.0814484	0.092736	0.0782853	0.0674898	0.0724937	0.0729808	0.0776886	0.0721331	0.069155	0.0466629	0.043334	0.040883	0.0397336	0.0320525
3008.25	0.0929205	0.085153	0.0911404	0.108208	0.109669	0.0963545	0.088155	0.0752586	0.0839687	0.0787358	0.0814019	0.0927114	0.0782457	0.0674611	0.0724579	0.0729518	0.0776891	0.0720773	0.0690908	0.0466529	0.0432876	0.0408316	0.0397353	0.0320431
3007.54	0.0928669	0.0850918	0.0911057	0.10817	0.109585	0.0963132	0.0881711	0.0752588	0.0839334	0.0786818	0.0813572	0.0926887	0.0782034	0.0674362	0.0724243	0.0729272	0.0776895	0.0720246	0.0690257	0.0466435	0.0432464	0.0407842	0.0397389	0.0320359
3006.82	0.0928182	0.0850332	0.0910723	0.108134	0.109505	0.0962772	0.0881871	0.0752584	0.0838997	0.0786306	0.0813138	0.0926667	0.0781581	0.067416	0.0723934	0.072911	0.0776891	0.071972	0.0689608	0.0466348	0.0432098	0.0407408	0.0397458	0.0320302
3006.11	0.0927747	0.0849767	0.0910395	0.108099	0.10943	0.0962448	0.0882009	0.075255	0.0838667	0.0785806	0.0812727	0.0926463	0.0781101	0.0673999	0.0723641	0.0729028	0.077687	0.0719166	0.0688978	0.0466276	0.0431767	0.0407005	0.0397562	0.0320248
3005.4	0.092737	0.084923	0.0910085	0.108066	0.109361	0.0962162	0.0882145	0.0752479	0.0838351	0.0785314	0.0812357	0.0926297	0.07806	0.0673866	0.0723367	0.0728998	0.0776839	0.0718592	0.0688396	0.0466225	0.0431482	0.040664	0.0397695	0.0320202
3004.69	0.0927061	0.0848745	0.0909817	0.108035	0.109298	0.096194	0.0882329	0.0752409	0.083807	0.078487	0.0812047	0.0926188	0.0780085	0.0673767	0.0723137	0.0729016	0.0776811	0.0718041	0.0687896	0.0466211	0.0431284	0.0406332	0.0397858	0.0320187
3003.97	0.092682	0.0848324	0.0909601	0.108007	0.109239	0.0961792	0.0882579	0.0752376	0.0837843	0.0784511	0.0811801	0.0926129	0.0779549	0.0673709	0.0722961	0.0729097	0.0776791	0.0717543	0.0687482	0.046625	0.0431193	0.0406096	0.0398057	0.0320217
3003.26	0.0926645	0.0847957	0.0909426	0.107984	0.109184	0.0961708	0.088288	0.0752378	0.0837668	0.0784238	0.0811606	0.0926094	0.0778997	0.0673698	0.0722822	0.0729263	0.0776778	0.0717108	0.0687126	0.0466343	0.0431191	0.0405934	0.0398285	0.0320284
3002.55	0.0926551	0.0847638	0.0909269	0.107965	0.109134	0.0961682	0.088321	0.0752397	0.0837533	0.0784022	0.0811453	0.0926065	0.0778452	0.0673736	0.07227	0.0729512	0.0776774	0.0716738	0.0686805	0.0466488	0.0431257	0.0405844	0.0398529	0.0320374
3001.83	0.0926551	0.0847373	0.0909128	0.10795	0.109089	0.0961723	0.0883555	0.0752418	0.0837425	0.0783842	0.0811341	0.0926048	0.0777942	0.0673821	0.0722591	0.072982	0.0776783	0.0716431	0.0686512	0.046668	0.0431392	0.0405823	0.0398777	0.0320491
3001.12	0.0926635	0.084716	0.0909017	0.107937	0.10905	0.0961835	0.0883901	0.0752426	0.0837328	0.0783703	0.0811271	0.0926059	0.0777471	0.0673942	0.0722517	0.0730168	0.0776796	0.0716175	0.0686258	0.0466924	0.0431605	0.0405868	0.0399043	0.0320645
3000.41	0.0926781	0.0846989	0.090894	0.107926	0.109016	0.0961998	0.0884246	0.0752418	0.0837241	0.0783619	0.0811247	0.0926103	0.0777029	0.0674098	0.0722493	0.0730566	0.0776799	0.0715957	0.0686057	0.0467218	0.0431889	0.0405978	0.0399344	0.0320829
2999.69	0.0926964	0.0846852	0.0908881	0.107915	0.108989	0.0962191	0.0884603	0.0752395	0.0837168	0.0783583	0.0811262	0.0926169	0.0776593	0.0674283	0.0722509	0.0731023	0.0776784	0.0715767	0.0685911	0.0467533	0.0432217	0.0406145	0.0399673	0.0321021
2998.98	0.0927156	0.0846749	0.0908815	0.107905	0.108965	0.0962396	0.0884961	0.0752349	0.0837109	0.0783564	0.0811296	0.0926238	0.0776126	0.0674472	0.072253	0.0731511	0.0776752	0.0715596	0.0685807	0.046782	0.0432561	0.0406349	0.0399998	0.0321205
2998.27	0.0927357	0.084669	0.0908749	0.107896	0.108945	0.0962628	0.0885307	0.0752281	0.0837073	0.0783577	0.0811337	0.0926311	0.0775634	0.0674666	0.0722556	0.0732012	0.0776716	0.0715463	0.0685754	0.0468076	0.0432935	0.0406597	0.0400314	0.0321395
2997.56	0.0927623	0.0846701	0.0908731	0.107892	0.108934	0.0962939	0.0885661	0.0752232	0.0837083	0.0783698	0.0811422	0.0926425	0.0775202	0.0674928	0.0722646	0.073257	0.0776713	0.0715426	0.0685803	0.0468375	0.0433404	0.040694	0.0400662	0.032163
2996.84	0.0928013	0.0846803	0.0908806	0.107895	0.108936	0.0963366	0.0886072	0.0752244	0.0837162	0.0783981	0.0811603	0.0926611	0.0774914	0.0675314	0.0722848	0.0733244	0.0776771	0.0715528	0.0685992	0.0468794	0.0434015	0.0407418	0.0401087	0.0321945
2996.13	0.0928517	0.084698	0.0908965	0.107904	0.108951	0.0963882	0.0886535	0.0752293	0.0837298	0.0784371	0.0811885	0.0926854	0.0774737	0.067578	0.0723132	0.0734017	0.0776873	0.0715724	0.0686274	0.0469322	0.0434739	0.0407999	0.0401566	0.0322324
2995.42	0.0929068	0.0847188	0.090915	0.107914	0.108972	0.0964416	0.0886992	0.0752316	0.0837456	0.0784771	0.0812216	0.09271	0.0774557	0.0676224	0.0723416	0.0734815	0.0776972	0.0715928	0.0686567	0.0469869	0.0435505	0.040861	0.0402033	0.0322723
2994.7	0.0929641	0.0847407	0.0909324	0.107926	0.108995	0.0964931	0.08874	0.0752294	0.0837628	0.0785147	0.0812556	0.0927323	0.0774324	0.0676611	0.0723675	0.0735593	0.0777047	0.0716109	0.0686856	0.0470373	0.0436281	0.0409226	0.0402459	0.0323114
2993.99	0.0930274	0.0847673	0.0909506	0.107943	0.109022	0.0965455	0.0887777	0.0752273	0.0837837	0.078555	0.0812928	0.0927548	0.0774111	0.0677004	0.0723958	0.0736381	0.0777119	0.0716317	0.06872	0.0470857	0.0437093	0.040989	0.0402882	0.0323515
2993.28	0.0930998	0.0848031	0.090974	0.107966	0.109059	0.0966041	0.0888164	0.0752295	0.0838108	0.0786053	0.0813369	0.0927814	0.0774007	0.0677479	0.0724316	0.0737229	0.0777222	0.0716618	0.0687651	0.0471379	0.0437978	0.041065	0.040335	0.0323949
2992.56	0.0931776	0.0848474	0.0910025	0.107994	0.109105	0.0966692	0.088856	0.0752339	0.0838426	0.0786655	0.0813873	0.0928126	0.0774009	0.0678036	0.0724741	0.0738127	0.0777352	0.0717025	0.0688184	0.0471955	0.0438928	0.0411493	0.040386	0.0324411
2991.85	0.0932531	0.0848944	0.0910315	0.10802	0.109156	0.0967349	0.0888924	0.0752339	0.0838749	0.0787281	0.081438	0.0928446	0.0774024	0.0678603	0.0725176	0.0739005	0.0777479	0.0717487	0.0688736	0.0472548	0.0439889	0.0412363	0.0404351	0.0324868
2991.14	0.0933224	0.0849387	0.0910577	0.108043	0.109205	0.0967958	0.0889218	0.0752269	0.0839049	0.078786	0.0814843	0.092873	0.0773978	0.0679117	0.0725579	0.0739822	0.0777579	0.071794	0.0689277	0.0473108	0.044082	0.041322	0.0404781	0.0325301
2990.42	0.0933892	0.0849804	0.0910827	0.108065	0.109256	0.0968535	0.0889457	0.0752171	0.0839339	0.0788419	0.0815287	0.0928976	0.0773905	0.0679582	0.0725966	0.0740623	0.0777661	0.0718392	0.0689828	0.0473629	0.0441736	0.0414074	0.040517	0.0325734
2989.71	0.0934599	0.0850236	0.0911109	0.108092	0.109313	0.0969137	0.0889681	0.0752108	0.0839647	0.0789039	0.0815774	0.0929215	0.0773909	0.0680048	0.0726391	0.0741474	0.0777749	0.0718906	0.0690432	0.0474144	0.0442693	0.0414952	0.0405571	0.0326207
2989	0.0935356	0.0850707	0.0911436	0.108122	0.109377	0.0969771	0.0889902	0.075208	0.0839979	0.0789732	0.0816321	0.0929464	0.0774035	0.0680545	0.072687	0.0742352	0.0777854	0.0719515	0.0691101	0.047468	0.0443708	0.041586	0.0406007	0.0326723
2988.29	0.093612	0.0851201	0.0911778	0.108152	0.109443	0.0970375	0.0890085	0.0752036	0.0840317	0.0790428	0.0816876	0.0929701	0.0774223	0.0681055	0.0727367	0.0743178	0.077796	0.0720169	0.0691815	0.0475226	0.0444737	0.0416779	0.040645	0.0327244
2987.57	0.0936841	0.0851685	0.0912106	0.10818	0.109507	0.0970892	0.0890195	0.0751936	0.0840644	0.0791072	0.0817392	0.0929895	0.0774399	0.068154	0.0727839	0.0743906	0.0778044	0.0720792	0.0692543	0.0475744	0.0445728	0.0417695	0.0406861	0.0327735
2986.86	0.0937516	0.085215	0.0912416	0.108204	0.109571	0.0971339	0.0890234	0.0751793	0.0840961	0.0791699	0.081787	0.093005	0.0774557	0.0681981	0.072828	0.0744566	0.0778097	0.0721361	0.0693269	0.0476212	0.0446669	0.0418615	0.040723	0.0328196
2986.15	0.0938164	0.0852609	0.0912715	0.108228	0.109637	0.0971773	0.0890233	0.075165	0.0841276	0.0792359	0.0818342	0.09302	0.0774728	0.0682384	0.0728709	0.0745201	0.0778136	0.0721914	0.0693993	0.0476644	0.0447582	0.0419548	0.0407574	0.0328639
2985.43	0.0938802	0.0853082	0.0913009	0.108255	0.109708	0.0972227	0.0890223	0.0751538	0.08416	0.0793062	0.0818819	0.0930362	0.0774939	0.0682773	0.0729143	0.0745839	0.0778185	0.0722511	0.0694728	0.0477078	0.0448502	0.0420491	0.0407918	0.0329073
2984.72	0.0939428	0.0853579	0.0913304	0.108284	0.109784	0.0972689	0.0890213	0.0751452	0.0841933	0.0793771	0.081929	0.0930528	0.0775215	0.0683162	0.072959	0.0746478	0.0778265	0.0723169	0.0695487	0.0477532	0.044944	0.0421426	0.0408273	0.03295
2984.01	0.0940015	0.0854084	0.0913598	0.108315	0.109862	0.0973121	0.0890167	0.0751353	0.0842266	0.0794434	0.0819732	0.093067	0.0775566	0.0683531	0.073004	0.0747069	0.0778375	0.0723844	0.0696245	0.0477972	0.045037	0.0422325	0.0408623	0.0329921
2983.29	0.094055	0.0854584	0.091389	0.108346	0.109939	0.0973504	0.089005	0.0751223	0.084259	0.0795028	0.0820139	0.0930782	0.0775987	0.0683857	0.0730483	0.0747575	0.0778495	0.0724504	0.0696974	0.0478365	0.0451251	0.0423183	0.0408947	0.0330336
2982.58	0.0941038	0.0855075	0.091419	0.108378	0.110013	0.0973838	0.0889874	0.0751078	0.0842899	0.0795566	0.0820523	0.0930878	0.0776455	0.0684132	0.0730929	0.0748009	0.0778614	0.0725156	0.0697676	0.0478717	0.0452065	0.042402	0.0409237	0.0330749
2981.87	0.0941487	0.0855553	0.0914506	0.108409	0.110086	0.0974116	0.0889679	0.0750942	0.0843195	0.0796085	0.0820901	0.0930968	0.0776937	0.0684372	0.0731385	0.0748412	0.0778743	0.0725818	0.0698371	0.0479065	0.0452817	0.0424857	0.0409496	0.0331157
2981.16	0.0941893	0.0856	0.0914821	0.108439	0.110157	0.097433	0.0889485	0.075082	0.0843483	0.0796606	0.0821269	0.093104	0.0777409	0.0684597	0.0731827	0.0748782	0.0778893	0.0726484	0.069906	0.0479415	0.045352	0.0425685	0.0409726	0.0331555
2980.44	0.0942265	0.0856405	0.0915127	0.108467	0.110229	0.0974499	0.0889293	0.0750713	0.0843781	0.0797127	0.0821619	0.0931091	0.0777882	0.0684826	0.0732229	0.0749105	0.0779078	0.0727143	0.0699733	0.047975	0.0454187	0.0426479	0.040993	0.0331949
2979.73	0.0942622	0.0856782	0.0915441	0.108497	0.110301	0.0974661	0.0889099	0.0750634	0.0844105	0.0797636	0.0821951	0.0931143	0.0778388	0.068507	0.0732607	0.0749398	0.0779306	0.0727811	0.0700394	0.0480057	0.045483	0.0427225	0.0410124	0.0332347
2979.02	0.0942962	0.0857144	0.0915782	0.108528	0.110375	0.0974814	0.0888884	0.0750586	0.0844452	0.0798115	0.0822268	0.0931215	0.0778951	0.0685315	0.0733	0.0749677	0.0779572	0.0728511	0.070107	0.0480335	0.0455451	0.0427921	0.0410323	0.0332743
2978.3	0.094326	0.0857488	0.0916122	0.10856	0.110448	0.0974916	0.0888619	0.0750551	0.0844798	0.0798558	0.082256	0.0931295	0.0779557	0.0685531	0.0733423	0.0749923	0.077985	0.0729228	0.0701769	0.0480581	0.0456028	0.0428571	0.0410519	0.0333124
2977.59	0.0943475	0.0857797	0.0916418	0.108591	0.110519	0.0974927	0.0888301	0.0750502	0.0845105	0.079895	0.0822812	0.0931339	0.0780178	0.0685691	0.0733845	0.0750094	0.0780112	0.0729905	0.070245	0.048078	0.0456534	0.0429161	0.0410682	0.0333473
2976.88	0.0943595	0.0858061	0.091666	0.10862	0.110584	0.097486	0.0887957	0.0750431	0.0845357	0.0799268	0.0823015	0.0931331	0.0780801	0.0685794	0.0734233	0.0750185	0.0780358	0.0730504	0.0703056	0.048093	0.0456956	0.042968	0.0410804	0.0333792
2976.16	0.0943638	0.0858282	0.0916872	0.108644	0.110644	0.0974755	0.0887616	0.075036	0.0845567	0.0799507	0.0823175	0.0931291	0.0781426	0.0685869	0.0734575	0.0750225	0.0780616	0.0731041	0.0703567	0.0481049	0.04573	0.0430135	0.0410906	0.0334087
2975.45	0.0943633	0.0858468	0.0917077	0.108666	0.110698	0.097463	0.0887281	0.0750322	0.084576	0.07997	0.0823296	0.0931242	0.0782048	0.068594	0.0734868	0.0750218	0.0780896	0.0731548	0.0704007	0.0481137	0.045757	0.0430537	0.0411008	0.0334357
2974.74	0.0943577	0.085861	0.091726	0.108685	0.110746	0.0974455	0.088693	0.0750304	0.0845924	0.0799869	0.0823367	0.0931172	0.0782645	0.0685982	0.0735093	0.0750117	0.0781168	0.0732007	0.0704385	0.0481165	0.0457754	0.0430873	0.0411085	0.0334579
2974.03	0.0943438	0.0858683	0.0917395	0.108699	0.110788	0.0974192	0.0886546	0.0750268	0.0846033	0.0799993	0.0823371	0.0931056	0.0783197	0.0685937	0.0735245	0.0749884	0.0781388	0.0732383	0.0704686	0.0481114	0.0457832	0.0431111	0.0411102	0.0334738
2973.31	0.0943179	0.0858674	0.0917463	0.108707	0.11082	0.0973831	0.0886114	0.0750192	0.084608	0.0800029	0.0823303	0.0930884	0.0783693	0.0685772	0.0735343	0.0749536	0.0781548	0.0732672	0.0704904	0.0481009	0.0457799	0.0431237	0.0411046	0.0334845
2972.6	0.0942798	0.0858588	0.0917462	0.108708	0.11084	0.0973389	0.0885632	0.0750092	0.0846078	0.0799958	0.0823171	0.0930665	0.0784135	0.0685507	0.0735394	0.0749126	0.0781677	0.0732895	0.0705053	0.048089	0.045768	0.0431262	0.041093	0.0334915
2971.89	0.0942318	0.0858431	0.0917394	0.108703	0.110847	0.0972878	0.0885102	0.0749984	0.0846032	0.0799791	0.0822975	0.0930401	0.078453	0.0685184	0.073538	0.0748669	0.0781796	0.0733062	0.0705136	0.0480762	0.045749	0.0431207	0.0410773	0.033495
2971.17	0.0941764	0.0858196	0.0917263	0.108692	0.110842	0.0972298	0.0884531	0.0749856	0.0845935	0.0799522	0.082271	0.0930084	0.0784887	0.0684826	0.073528	0.0748142	0.0781894	0.0733157	0.0705136	0.0480593	0.045722	0.0431072	0.041058	0.0334931
2970.46	0.0941147	0.0857885	0.0917077	0.108674	0.110824	0.0971642	0.0883924	0.0749702	0.0845775	0.0799137	0.0822371	0.0929718	0.0785201	0.0684436	0.0735099	0.0747522	0.0781953	0.0733164	0.0705041	0.0480359	0.045685	0.0430842	0.0410355	0.0334847
2969.75	0.0940451	0.0857514	0.0916853	0.10865	0.110799	0.0970916	0.0883286	0.0749536	0.0845546	0.0798638	0.0821965	0.092932	0.0785462	0.0684008	0.0734854	0.0746813	0.0781976	0.0733086	0.0704856	0.0480065	0.0456383	0.043051	0.0410104	0.0334707
2969.03	0.0939664	0.0857091	0.0916603	0.108619	0.110769	0.0970139	0.0882638	0.0749375	0.0845261	0.0798064	0.0821508	0.0928902	0.0785669	0.0683541	0.0734561	0.074604	0.0781987	0.073295	0.0704594	0.0479738	0.0455844	0.0430101	0.0409846	0.0334534
2968.32	0.0938803	0.0856613	0.091633	0.108585	0.110734	0.0969329	0.0882013	0.0749227	0.0844943	0.0797455	0.0821023	0.092847	0.0785847	0.0683039	0.0734248	0.074523	0.0782003	0.0732779	0.0704274	0.0479404	0.0455257	0.0429647	0.0409596	0.0334355
2967.61	0.0937898	0.085608	0.0916028	0.10855	0.110692	0.0968496	0.0881432	0.0749092	0.0844608	0.0796821	0.0820511	0.092803	0.0786011	0.0682509	0.0733944	0.0744406	0.0782031	0.0732572	0.0703919	0.0479072	0.0454632	0.0429157	0.0409353	0.0334174
2966.89	0.0936969	0.085551	0.0915702	0.108515	0.110642	0.0967646	0.0880884	0.0748971	0.0844267	0.0796153	0.0819965	0.0927603	0.0786153	0.0681969	0.0733657	0.074359	0.0782073	0.0732324	0.070355	0.0478736	0.0453991	0.0428627	0.0409111	0.033398
2966.18	0.093604	0.0854932	0.0915375	0.108482	0.110588	0.0966802	0.0880361	0.074889	0.084393	0.0795466	0.0819401	0.0927212	0.0786264	0.0681444	0.0733383	0.0742795	0.0782142	0.0732058	0.0703173	0.0478393	0.0453361	0.0428071	0.0408884	0.033378
2965.47	0.0935149	0.0854374	0.0915081	0.10845	0.110534	0.0965993	0.0879898	0.074889	0.0843621	0.0794801	0.0818862	0.092687	0.0786359	0.068097	0.073312	0.0742033	0.0782255	0.0731809	0.0702792	0.0478073	0.0452754	0.0427521	0.0408707	0.0333606
2964.76	0.0934315	0.085384	0.0914839	0.10842	0.110482	0.0965243	0.0879537	0.074899	0.0843356	0.0794188	0.0818377	0.0926572	0.0786468	0.0680568	0.0732864	0.0741322	0.0782421	0.0731584	0.070241	0.0477814	0.0452149	0.0426993	0.0408596	0.0333474
2964.04	0.0933522	0.0853318	0.0914643	0.108392	0.110427	0.0964566	0.0879291	0.0749165	0.0843138	0.0793623	0.0817946	0.0926312	0.0786608	0.0680246	0.073261	0.0740681	0.0782638	0.0731357	0.0702024	0.0477628	0.0451535	0.0426481	0.0408533	0.033338
2963.33	0.0932734	0.0852792	0.0914468	0.108366	0.110369	0.096395	0.0879134	0.0749371	0.0842944	0.0793071	0.0817545	0.0926087	0.0786767	0.0679963	0.0732358	0.0740114	0.0782889	0.0731097	0.0701619	0.0477489	0.0450925	0.0425965	0.0408491	0.0333312
2962.62	0.0931933	0.0852252	0.0914283	0.10834	0.110309	0.0963359	0.0879029	0.074958	0.0842739	0.0792493	0.0817149	0.0925897	0.0786914	0.0679655	0.0732096	0.0739584	0.0783141	0.0730792	0.0701175	0.0477359	0.0450329	0.0425424	0.0408451	0.0333255
2961.9	0.093111	0.0851682	0.0914053	0.108312	0.110243	0.0962741	0.0878938	0.0749775	0.0842484	0.079186	0.0816732	0.0925713	0.0786999	0.0679281	0.0731802	0.0739028	0.0783348	0.0730438	0.0700671	0.04772	0.0449714	0.0424829	0.0408389	0.0333167
2961.19	0.093024	0.0851055	0.091374	0.108278	0.110168	0.0962068	0.0878814	0.0749926	0.0842155	0.0791157	0.0816265	0.0925486	0.0786963	0.0678855	0.0731451	0.0738397	0.0783465	0.0730018	0.070009	0.0476985	0.044904	0.0424155	0.0408279	0.0333002
2960.48	0.0929298	0.0850353	0.0913328	0.108235	0.110082	0.096134	0.0878633	0.0750007	0.0841747	0.0790381	0.0815724	0.0925175	0.078677	0.0678407	0.0731032	0.0737698	0.0783467	0.0729501	0.0699418	0.0476702	0.044829	0.0423394	0.0408107	0.0332747
2959.76	0.0928296	0.0849583	0.0912832	0.108184	0.109986	0.0960572	0.0878402	0.0750009	0.0841272	0.0789547	0.0815105	0.0924772	0.0786426	0.0677945	0.0730539	0.0736971	0.078336	0.0728877	0.0698649	0.0476357	0.0447468	0.0422563	0.040788	0.0332429
2959.05	0.0927252	0.0848757	0.0912269	0.108123	0.109882	0.0959777	0.0878146	0.0749954	0.0840738	0.0788671	0.0814429	0.0924304	0.0785963	0.0677444	0.0729961	0.0736232	0.0783166	0.0728166	0.0697803	0.0475964	0.044658	0.0421682	0.0407606	0.0332068
2958.34	0.0926149	0.0847854	0.0911617	0.108052	0.109768	0.0958942	0.0877861	0.074985	0.0840121	0.0787727	0.08137	0.0923793	0.0785384	0.0676866	0.072927	0.0735428	0.0782877	0.0727368	0.0696887	0.0475522	0.0445617	0.0420734	0.040727	0.0331642
2957.63	0.0924936	0.0846837	0.0910828	0.107965	0.109637	0.0958027	0.0877493	0.0749661	0.0839374	0.0786657	0.0812877	0.0923215	0.0784629	0.0676157	0.0728425	0.0734482	0.0782442	0.0726431	0.0695862	0.0475003	0.0444553	0.0419678	0.0406836	0.0331104
2956.91	0.0923595	0.0845696	0.0909879	0.107863	0.109486	0.0956996	0.0876989	0.0749334	0.0838472	0.0785435	0.0811919	0.0922528	0.0783646	0.0675303	0.0727417	0.0733365	0.0781819	0.0725305	0.069468	0.0474374	0.0443377	0.0418493	0.0406282	0.0330429
2956.2	0.0922171	0.084447	0.0908795	0.107748	0.109319	0.0955863	0.0876354	0.0748863	0.0837441	0.0784103	0.0810835	0.0921714	0.0782464	0.0674346	0.0726294	0.073214	0.0781026	0.0724018	0.0693344	0.0473644	0.044212	0.0417209	0.0405635	0.032964
2955.49	0.0920726	0.0843195	0.0907619	0.107625	0.109141	0.0954682	0.0875649	0.0748284	0.083633	0.078273	0.0809673	0.0920801	0.0781169	0.0673335	0.0725113	0.0730906	0.0780109	0.0722629	0.0691896	0.0472845	0.0440827	0.0415874	0.0404939	0.0328793
2954.77	0.091928	0.0841872	0.0906365	0.107495	0.108953	0.0953489	0.0874924	0.0747641	0.0835158	0.0781343	0.0808461	0.0919821	0.0779807	0.0672277	0.0723883	0.0729708	0.0779085	0.0721154	0.0690371	0.0471991	0.043952	0.0414508	0.0404222	0.0327925
2954.06	0.0917816	0.0840491	0.0905018	0.107356	0.108757	0.0952272	0.0874176	0.074694	0.0833915	0.0779914	0.0807196	0.0918776	0.0778349	0.0671159	0.072257	0.0728521	0.077795	0.0719567	0.0688791	0.047106	0.043819	0.0413115	0.0403477	0.0327039
2953.35	0.0916323	0.0839073	0.0903585	0.107208	0.108556	0.0951012	0.0873377	0.0746169	0.0832591	0.0778422	0.0805888	0.0917664	0.0776768	0.0670006	0.0721173	0.0727319	0.0776725	0.0717881	0.0687177	0.0470057	0.0436842	0.0411713	0.0402696	0.0326136
2952.63	0.0914833	0.0837666	0.0902114	0.107055	0.108356	0.094974	0.0872535	0.0745332	0.0831222	0.0776902	0.0804584	0.0916514	0.07751	0.0668872	0.0719754	0.0726114	0.0775452	0.0716177	0.0685556	0.0469043	0.0435517	0.0410347	0.0401905	0.0325243
2951.92	0.0913411	0.0836311	0.0900676	0.106904	0.108163	0.0948535	0.0871709	0.0744466	0.0829871	0.0775439	0.0803338	0.0915389	0.0773427	0.0667799	0.0718391	0.0724963	0.0774179	0.0714538	0.0683967	0.0468094	0.0434283	0.0409068	0.040116	0.0324404
2951.21	0.091212	0.0835036	0.0899319	0.106761	0.107981	0.0947454	0.0870961	0.0743611	0.0828591	0.077409	0.0802178	0.0914342	0.077181	0.0666812	0.071713	0.0723927	0.0772944	0.0712999	0.0682457	0.0467253	0.0433181	0.0407902	0.0400498	0.0323643
2950.5	0.0910988	0.0833861	0.0898067	0.10663	0.107808	0.0946508	0.0870314	0.0742806	0.0827403	0.0772872	0.0801114	0.0913389	0.0770256	0.0665935	0.0715973	0.072304	0.0771787	0.0711557	0.0681071	0.046652	0.0432227	0.0406855	0.0399921	0.0322964
2949.78	0.0910004	0.0832799	0.0896934	0.106511	0.107647	0.0945689	0.0869776	0.0742083	0.0826315	0.0771797	0.0800155	0.0912535	0.0768759	0.0665182	0.0714914	0.0722308	0.0770737	0.0710217	0.0679829	0.0465892	0.0431436	0.0405942	0.0399422	0.0322364
2949.07	0.0909148	0.083185	0.089592	0.106403	0.1075	0.0945002	0.0869361	0.0741454	0.0825344	0.0770881	0.0799316	0.0911794	0.076734	0.0664537	0.0713957	0.0721742	0.0769797	0.0709005	0.0678744	0.0465382	0.0430825	0.040519	0.0399017	0.0321845
2948.36	0.0908421	0.0831001	0.0895015	0.106306	0.107371	0.0944458	0.0869067	0.0740904	0.0824497	0.0770117	0.0798614	0.0911171	0.0766039	0.0663979	0.0713114	0.0721358	0.0768957	0.0707961	0.0677828	0.0465013	0.0430394	0.0404616	0.0398729	0.0321416
2947.64	0.0907828	0.0830236	0.0894203	0.106218	0.107259	0.094404	0.0868856	0.0740409	0.0823752	0.076947	0.0798047	0.0910641	0.0764861	0.0663507	0.0712383	0.0721134	0.0768202	0.0707093	0.067707	0.0464768	0.0430118	0.0404196	0.0398552	0.0321086
2946.93	0.0907355	0.0829552	0.089347	0.106138	0.107157	0.094372	0.0868696	0.0739949	0.0823081	0.0768902	0.0797589	0.0910166	0.0763758	0.0663122	0.0711752	0.0721025	0.0767514	0.070637	0.0676419	0.0464605	0.0429968	0.0403886	0.0398452	0.0320856
2946.22	0.0906979	0.0828966	0.0892823	0.106064	0.107063	0.0943481	0.0868598	0.0739523	0.0822481	0.0768406	0.0797214	0.0909733	0.0762702	0.0662807	0.0711214	0.0721023	0.0766885	0.0705743	0.0675841	0.0464511	0.0429939	0.0403676	0.0398414	0.0320714
2945.5	0.0906705	0.0828501	0.0892273	0.105999	0.106979	0.0943333	0.0868587	0.0739135	0.0821969	0.076801	0.0796928	0.0909358	0.0761712	0.0662553	0.071077	0.0721151	0.0766333	0.0705205	0.0675364	0.0464498	0.0430041	0.0403594	0.0398449	0.0320638
2944.79	0.0906577	0.0828183	0.0891834	0.105945	0.106912	0.0943308	0.086867	0.0738814	0.0821572	0.0767771	0.0796762	0.090908	0.0760842	0.0662395	0.0710433	0.0721415	0.0765891	0.0704796	0.0675065	0.0464592	0.0430296	0.0403677	0.0398574	0.0320628
2944.08	0.0906646	0.0828029	0.0891522	0.105904	0.106866	0.0943447	0.0868848	0.0738609	0.0821317	0.0767755	0.079675	0.090894	0.0760145	0.0662408	0.0710236	0.0721821	0.076558	0.0704572	0.0674992	0.0464824	0.043073	0.0403949	0.0398802	0.0320716
2943.37	0.0906928	0.0828032	0.089136	0.105878	0.106842	0.094378	0.086914	0.0738554	0.0821221	0.0767986	0.0796908	0.090896	0.0759646	0.066264	0.0710215	0.0722404	0.0765398	0.070456	0.0675132	0.0465228	0.0431359	0.040441	0.0399145	0.0320939
2942.65	0.0907388	0.0828152	0.0891352	0.105866	0.106838	0.0944287	0.0869552	0.073862	0.0821263	0.0768426	0.0797219	0.0909114	0.0759327	0.0663061	0.0710377	0.0723171	0.0765326	0.0704737	0.0675432	0.0465796	0.0432161	0.0405034	0.0399593	0.032129
2941.94	0.0907969	0.082835	0.0891465	0.105866	0.106848	0.0944906	0.0870053	0.0738734	0.0821393	0.0768996	0.079764	0.090934	0.0759128	0.0663585	0.0710668	0.0724046	0.076534	0.0705041	0.0675844	0.0466465	0.0433083	0.0405772	0.0400102	0.0321715
2941.23	0.0908623	0.0828623	0.0891654	0.105874	0.106867	0.0945579	0.0870586	0.0738846	0.082157	0.0769642	0.0798127	0.0909591	0.0758991	0.066414	0.0711017	0.0724947	0.0765409	0.0705425	0.0676351	0.0467171	0.0434079	0.0406583	0.0400625	0.032216
2940.51	0.0909322	0.0828982	0.0891878	0.105887	0.106896	0.0946279	0.0871108	0.0738951	0.0821787	0.0770349	0.0798652	0.0909857	0.0758903	0.0664694	0.0711389	0.0725859	0.07655	0.070589	0.0676946	0.0467883	0.0435134	0.0407451	0.0401139	0.0322603
2939.8	0.0910067	0.0829441	0.0892122	0.105904	0.106934	0.0947024	0.0871615	0.0739077	0.082207	0.0771141	0.0799227	0.0910156	0.0758904	0.0665275	0.0711808	0.072684	0.0765602	0.0706471	0.0677634	0.0468622	0.0436266	0.0408395	0.0401652	0.0323066
2939.09	0.091087	0.0829993	0.0892405	0.105925	0.106982	0.094783	0.0872122	0.0739242	0.0822445	0.0772036	0.0799876	0.09105	0.0759031	0.0665931	0.0712308	0.0727927	0.0765728	0.0707176	0.0678428	0.0469418	0.0437491	0.0409429	0.0402181	0.0323589
2938.37	0.0911718	0.0830609	0.0892742	0.105949	0.107039	0.0948675	0.0872623	0.0739434	0.0822893	0.0773003	0.0800596	0.0910878	0.0759257	0.0666669	0.0712873	0.0729085	0.0765885	0.0707962	0.0679317	0.0470269	0.0438785	0.0410535	0.0402732	0.0324167
2937.66	0.0912572	0.083124	0.0893121	0.105972	0.107101	0.0949513	0.0873077	0.0739613	0.0823358	0.0773965	0.080134	0.0911261	0.0759505	0.0667425	0.071345	0.0730236	0.0766054	0.0708778	0.0680255	0.0471114	0.0440087	0.0411664	0.0403278	0.0324746
2936.95	0.0913402	0.0831849	0.0893508	0.105993	0.107166	0.0950316	0.0873468	0.0739764	0.0823795	0.0774875	0.0802064	0.091162	0.0759731	0.0668123	0.0714003	0.0731314	0.0766223	0.0709605	0.0681202	0.0471899	0.0441354	0.0412784	0.0403778	0.0325284
2936.23	0.0914221	0.0832434	0.0893893	0.106015	0.107233	0.0951095	0.0873834	0.0739906	0.0824213	0.0775764	0.0802773	0.091195	0.0759966	0.0668767	0.0714543	0.0732313	0.0766397	0.0710453	0.0682167	0.0472644	0.0442589	0.0413896	0.0404223	0.0325796
2935.52	0.0915051	0.0833019	0.0894278	0.10604	0.107305	0.0951876	0.087422	0.0740054	0.0824642	0.0776701	0.0803497	0.0912267	0.0760269	0.0669415	0.0715093	0.0733266	0.0766577	0.071133	0.068318	0.0473413	0.0443817	0.0415017	0.0404635	0.0326314
2934.81	0.0915886	0.0833628	0.089466	0.106068	0.107382	0.0952661	0.0874598	0.0740191	0.0825083	0.077772	0.0804238	0.091258	0.076067	0.0670095	0.0715664	0.0734195	0.076674	0.0712232	0.0684236	0.0474221	0.0445049	0.0416152	0.0405033	0.0326831
2934.1	0.0916681	0.0834258	0.0895014	0.106094	0.107458	0.0953412	0.0874886	0.0740281	0.0825504	0.0778776	0.0804957	0.0912862	0.0761143	0.0670757	0.0716228	0.0735067	0.0766851	0.0713137	0.0685273	0.0475008	0.0446274	0.041728	0.0405402	0.032731
2933.38	0.0917384	0.0834876	0.0895303	0.106114	0.107529	0.0954076	0.0875024	0.0740303	0.0825873	0.0779772	0.0805606	0.0913071	0.0761618	0.0671334	0.0716735	0.0735837	0.0766891	0.0714009	0.0686235	0.0475698	0.0447458	0.041836	0.0405711	0.0327729
2932.67	0.0917974	0.0835444	0.0895504	0.106124	0.107594	0.095463	0.0875017	0.0740263	0.0826181	0.0780637	0.0806175	0.0913189	0.0762029	0.0671801	0.0717154	0.07365	0.076686	0.0714824	0.0687118	0.0476262	0.0448556	0.0419347	0.040594	0.0328089
2931.96	0.0918476	0.0835954	0.0895635	0.106126	0.107653	0.0955107	0.0874913	0.0740184	0.0826436	0.0781386	0.0806696	0.091324	0.0762378	0.0672186	0.0717509	0.073708	0.0766778	0.0715604	0.0687971	0.0476736	0.0449554	0.042024	0.0406089	0.0328397
2931.24	0.0918902	0.0836407	0.089573	0.106123	0.107709	0.0955541	0.0874745	0.0740079	0.0826632	0.0782078	0.0807186	0.091324	0.0762722	0.067252	0.0717834	0.0737562	0.0766655	0.071639	0.0688838	0.0477168	0.0450465	0.0421074	0.0406166	0.032865
2930.53	0.0919216	0.0836772	0.0895788	0.106114	0.10776	0.0955906	0.0874493	0.0739927	0.0826749	0.0782728	0.0807601	0.0913163	0.0763074	0.0672798	0.0718101	0.0737892	0.0766473	0.0717171	0.0689697	0.0477564	0.045129	0.0421857	0.0406163	0.0328827
2929.82	0.0919374	0.0837016	0.0895772	0.106096	0.107805	0.0956148	0.0874114	0.0739711	0.0826773	0.0783322	0.0807897	0.0912981	0.0763409	0.0673006	0.071826	0.0738063	0.0766215	0.0717904	0.0690501	0.0477897	0.045202	0.0422566	0.0406072	0.0328923
2929.1	0.0919374	0.0837149	0.089565	0.106066	0.10784	0.0956254	0.0873594	0.0739439	0.0826707	0.0783847	0.0808071	0.0912703	0.0763719	0.0673133	0.0718304	0.0738116	0.0765888	0.0718562	0.0691231	0.0478153	0.0452661	0.0423181	0.0405901	0.0328954
2928.39	0.0919245	0.0837208	0.0895419	0.106026	0.107865	0.095626	0.0872969	0.0739129	0.0826559	0.0784293	0.0808155	0.091235	0.0764024	0.0673174	0.0718264	0.0738071	0.0765503	0.0719162	0.0691911	0.047835	0.0453228	0.0423711	0.0405683	0.0328937
2927.68	0.0918995	0.0837205	0.0895092	0.105977	0.107879	0.0956183	0.0872271	0.0738777	0.0826335	0.0784643	0.080817	0.0911913	0.0764316	0.0673118	0.0718148	0.0737899	0.0765063	0.0719728	0.0692547	0.0478502	0.0453715	0.0424161	0.0405435	0.0328881
2926.97	0.0918614	0.0837119	0.0894684	0.10592	0.107884	0.0955985	0.0871503	0.0738369	0.0826038	0.0784875	0.0808118	0.0911374	0.0764549	0.0672955	0.0717936	0.0737578	0.0764583	0.0720264	0.0693115	0.0478608	0.0454099	0.0424518	0.0405146	0.0328789
2926.25	0.0918116	0.0836925	0.0894211	0.105855	0.107881	0.0955638	0.0870667	0.0737908	0.0825669	0.0784988	0.0807995	0.0910751	0.0764709	0.0672701	0.0717628	0.0737139	0.0764094	0.0720772	0.0693612	0.0478675	0.0454385	0.0424786	0.0404803	0.0328667
2925.54	0.0917529	0.083661	0.0893698	0.105787	0.107875	0.0955167	0.0869779	0.073743	0.0825233	0.0785009	0.0807793	0.0910081	0.0764847	0.0672387	0.0717257	0.0736628	0.0763625	0.072128	0.0694068	0.0478725	0.0454602	0.0424991	0.0404418	0.0328518
2924.83	0.0916862	0.0836193	0.0893162	0.105717	0.107864	0.0954625	0.0868858	0.0736973	0.0824754	0.0784973	0.0807505	0.0909387	0.0765026	0.0672036	0.0716856	0.0736048	0.0763182	0.0721808	0.0694508	0.0478773	0.0454774	0.0425154	0.0404014	0.0328335
2924.11	0.0916091	0.0835709	0.0892604	0.105643	0.107848	0.0954039	0.0867907	0.073655	0.0824264	0.0784882	0.0807134	0.090866	0.0765254	0.067165	0.071643	0.0735368	0.076276	0.0722345	0.0694934	0.0478806	0.0454899	0.0425264	0.04036	0.0328109
2923.4	0.0915198	0.0835184	0.0892023	0.105564	0.107828	0.0953413	0.086693	0.0736147	0.0823777	0.0784727	0.0806702	0.0907893	0.0765494	0.0671232	0.071597	0.0734583	0.0762361	0.072288	0.0695349	0.0478816	0.0454967	0.042531	0.0403181	0.0327851
2922.69	0.0914195	0.0834619	0.0891437	0.105481	0.107804	0.095276	0.0865934	0.0735754	0.0823288	0.0784525	0.0806245	0.0907109	0.0765718	0.0670791	0.0715482	0.0733741	0.0762	0.072343	0.0695758	0.0478829	0.0454984	0.0425314	0.0402768	0.0327595
2921.97	0.0913101	0.0833993	0.0890864	0.105399	0.107775	0.0952082	0.0864928	0.0735377	0.0822777	0.0784285	0.0805776	0.0906335	0.0765931	0.0670331	0.0714977	0.0732885	0.0761688	0.0724015	0.0696161	0.0478888	0.0454956	0.0425308	0.0402373	0.0327366
2921.26	0.0911917	0.083329	0.0890291	0.105318	0.10774	0.095135	0.0863915	0.073502	0.0822231	0.0783967	0.0805276	0.090556	0.0766133	0.0669839	0.071445	0.0732002	0.0761424	0.0724597	0.0696538	0.0478995	0.0454872	0.0425287	0.0401982	0.0327152
2920.55	0.0910644	0.0832508	0.0889687	0.105235	0.107698	0.0950525	0.08629	0.0734684	0.0821649	0.078354	0.0804718	0.0904746	0.076631	0.0669306	0.0713869	0.0731054	0.0761191	0.0725118	0.0696861	0.0479112	0.0454707	0.0425197	0.0401568	0.032693
2919.84	0.0909297	0.0831657	0.0889043	0.105149	0.107649	0.0949602	0.0861884	0.0734367	0.0821044	0.0783039	0.0804085	0.0903876	0.0766456	0.0668735	0.0713206	0.0730022	0.0760965	0.0725554	0.0697091	0.0479195	0.0454427	0.042498	0.0401114	0.0326688
2919.12	0.090788	0.0830738	0.0888353	0.105056	0.107591	0.0948578	0.0860839	0.0734036	0.0820405	0.078246	0.0803359	0.0902959	0.0766553	0.0668108	0.0712445	0.0728877	0.0760703	0.0725869	0.0697145	0.047918	0.0453975	0.0424598	0.0400601	0.03264
2918.41	0.0906343	0.0829716	0.0887567	0.104953	0.107514	0.0947393	0.0859674	0.0733597	0.0819668	0.0781671	0.0802474	0.0901968	0.0766512	0.0667345	0.071156	0.0727529	0.0760327	0.0725931	0.0696889	0.0478934	0.0453254	0.0424009	0.0399984	0.0325995
2917.7	0.0904629	0.082854	0.0886615	0.104839	0.107408	0.0945951	0.0858295	0.0732945	0.0818759	0.0780506	0.0801359	0.0900843	0.0766211	0.0666346	0.0710526	0.0725877	0.0759766	0.0725572	0.0696198	0.0478317	0.0452158	0.0423148	0.0399209	0.0325406
2916.98	0.0902744	0.0827196	0.0885464	0.104712	0.107273	0.0944204	0.0856674	0.0732025	0.0817654	0.0778923	0.0799979	0.0899549	0.0765589	0.0665058	0.0709334	0.0723907	0.0758983	0.0724689	0.0695025	0.0477261	0.0450625	0.0421942	0.0398256	0.0324608
2916.27	0.0900755	0.0825717	0.0884128	0.104575	0.107112	0.0942174	0.0854853	0.0730846	0.0816378	0.0776996	0.0798349	0.0898105	0.0764668	0.0663502	0.0707997	0.0721696	0.0757968	0.0723258	0.0693369	0.0475763	0.0448661	0.0420354	0.0397131	0.0323617
2915.56	0.0898712	0.0824152	0.0882625	0.104428	0.106927	0.0939903	0.0852884	0.0729431	0.0814955	0.0774798	0.079649	0.0896542	0.0763486	0.0661718	0.0706513	0.0719316	0.0756719	0.072127	0.0691225	0.0473827	0.0446307	0.0418397	0.039584	0.0322456
2914.84	0.0896626	0.082254	0.0880973	0.104272	0.106721	0.0937421	0.0850794	0.0727811	0.0813386	0.0772354	0.079442	0.0894873	0.0762046	0.0659751	0.0704885	0.0716809	0.0755246	0.0718758	0.0688616	0.0471496	0.0443625	0.0416135	0.0394401	0.0321153
2914.13	0.0894506	0.0820894	0.08792	0.10411	0.106498	0.0934784	0.084862	0.0726056	0.0811697	0.0769711	0.0792187	0.0893125	0.0760372	0.0657668	0.0703152	0.0714213	0.075359	0.0715868	0.0685653	0.0468903	0.044071	0.0413677	0.0392867	0.0319751
2913.42	0.0892383	0.0819216	0.087735	0.103944	0.106266	0.0932089	0.0846434	0.0724262	0.080995	0.0766967	0.0789873	0.0891355	0.0758532	0.0655553	0.0701375	0.0711583	0.0751828	0.0712811	0.0682511	0.0466223	0.0437689	0.041115	0.0391297	0.0318306
2912.71	0.0890281	0.0817505	0.0875476	0.103778	0.10603	0.0929442	0.0844318	0.0722524	0.0808213	0.0764246	0.0787565	0.0889632	0.0756628	0.065348	0.0699593	0.0708981	0.0750061	0.0709748	0.0679362	0.0463596	0.0434683	0.0408657	0.038974	0.0316872
2911.99	0.0888206	0.0815778	0.0873636	0.103615	0.105795	0.0926912	0.0842334	0.0720906	0.0806522	0.0761632	0.0785328	0.0887999	0.0754757	0.0651488	0.0697821	0.0706477	0.0748378	0.0706758	0.067633	0.0461105	0.0431786	0.0406255	0.0388249	0.031549
2911.28	0.0886163	0.0814055	0.0871879	0.103456	0.105565	0.0924516	0.0840497	0.0719419	0.080488	0.0759139	0.0783198	0.0886457	0.0752968	0.0649586	0.0696082	0.0704125	0.074682	0.070389	0.0673486	0.0458798	0.042906	0.0403952	0.0386873	0.0314181
2910.57	0.0884157	0.0812354	0.0870214	0.1033	0.105343	0.0922245	0.08388	0.0718029	0.080328	0.0756736	0.0781186	0.0884993	0.0751254	0.0647775	0.0694415	0.0701944	0.0745374	0.0701202	0.0670835	0.0456699	0.042653	0.0401737	0.0385625	0.0312942
2909.85	0.0882188	0.0810686	0.0868624	0.103147	0.105126	0.09201	0.0837246	0.0716711	0.0801729	0.0754408	0.0779292	0.0883597	0.0749582	0.0646063	0.0692841	0.0699924	0.0744016	0.0698732	0.066834	0.0454809	0.0424179	0.0399602	0.0384477	0.0311764
2909.14	0.0880263	0.0809063	0.0867101	0.102998	0.104914	0.0918105	0.083586	0.0715492	0.0800244	0.0752175	0.0777518	0.0882268	0.0747948	0.064447	0.0691353	0.0698064	0.0742751	0.0696478	0.0665976	0.045311	0.0421977	0.0397568	0.0383409	0.0310657
2908.43	0.0878403	0.0807496	0.0865656	0.102855	0.104709	0.0916273	0.0834651	0.0714417	0.079884	0.0750063	0.0775868	0.088101	0.0746369	0.0642997	0.0689936	0.0696368	0.0741596	0.0694404	0.0663743	0.045158	0.0419919	0.0395665	0.0382428	0.0309639
2907.71	0.0876636	0.0805978	0.0864288	0.102718	0.104508	0.0914566	0.0833576	0.0713487	0.0797505	0.0748063	0.0774321	0.0879833	0.0744823	0.0641602	0.0688575	0.0694804	0.0740543	0.069245	0.0661625	0.0450184	0.0417998	0.039389	0.0381533	0.0308697
2907	0.0874975	0.080449	0.0862978	0.102587	0.104311	0.0912941	0.0832588	0.0712655	0.0796221	0.074616	0.0772843	0.0878744	0.0743278	0.0640243	0.0687267	0.0693331	0.0739558	0.0690562	0.0659594	0.0448893	0.0416202	0.0392213	0.0380712	0.0307795
2906.29	0.0873435	0.0803043	0.0861732	0.102461	0.104118	0.0911402	0.0831695	0.0711899	0.0794998	0.0744376	0.0771431	0.0877755	0.0741746	0.0638946	0.0686019	0.0691955	0.0738626	0.0688732	0.0657656	0.0447702	0.0414533	0.0390619	0.0379961	0.0306924
2905.57	0.0872028	0.0801676	0.086058	0.102342	0.103934	0.0909997	0.0830947	0.0711239	0.0793871	0.0742742	0.077012	0.0876878	0.0740273	0.0637794	0.0684847	0.0690731	0.0737754	0.0686998	0.0655851	0.0446632	0.0413024	0.0389136	0.0379301	0.0306122
2904.86	0.0870761	0.080042	0.085954	0.102232	0.103761	0.0908765	0.0830366	0.0710688	0.0792857	0.0741263	0.0768952	0.0876111	0.0738876	0.0636834	0.0683769	0.068971	0.0736958	0.0685386	0.0654202	0.0445694	0.0411697	0.0387802	0.0378749	0.0305412
2904.15	0.086962	0.0799276	0.0858593	0.102131	0.103598	0.0907704	0.0829922	0.0710217	0.0791939	0.0739911	0.0767926	0.0875429	0.0737522	0.0636027	0.0682781	0.0688884	0.0736243	0.0683891	0.0652687	0.0444868	0.0410527	0.0386617	0.0378293	0.0304768
2903.44	0.0868597	0.0798234	0.0857715	0.102037	0.103444	0.0906797	0.0829578	0.0709792	0.0791093	0.0738679	0.0767024	0.0874809	0.0736198	0.06353	0.0681879	0.0688222	0.073561	0.0682511	0.0651286	0.0444138	0.0409476	0.0385556	0.0377912	0.0304171
2902.72	0.0867699	0.0797288	0.0856895	0.101948	0.103298	0.0906026	0.0829318	0.0709402	0.0790309	0.073758	0.0766229	0.0874247	0.0734928	0.0634616	0.0681065	0.0687696	0.0735034	0.0681249	0.0650005	0.0443508	0.0408537	0.0384596	0.0377595	0.0303628
2902.01	0.0866919	0.0796422	0.0856121	0.101863	0.103159	0.0905355	0.0829125	0.0709043	0.0789578	0.0736597	0.0765521	0.0873741	0.0733711	0.0633977	0.0680337	0.0687278	0.0734471	0.0680081	0.0648826	0.0442971	0.0407713	0.0383729	0.0377325	0.030314
2901.3	0.0866225	0.0795608	0.0855369	0.101781	0.103027	0.0904749	0.0828983	0.0708691	0.078888	0.0735678	0.0764874	0.0873278	0.0732493	0.0633384	0.0679649	0.0686946	0.0733881	0.0678956	0.0647691	0.0442485	0.0406981	0.0382942	0.0377074	0.0302679
2900.58	0.0865582	0.0794825	0.0854622	0.101703	0.102899	0.0904213	0.0828883	0.0708319	0.0788205	0.0734796	0.0764266	0.0872843	0.0731227	0.0632824	0.0678957	0.0686694	0.0733263	0.0677843	0.0646554	0.0442015	0.0406323	0.0382222	0.0376827	0.0302228
2899.87	0.0864996	0.0794082	0.0853893	0.101627	0.102776	0.0903778	0.0828829	0.0707933	0.0787565	0.0733997	0.07637	0.0872442	0.0729924	0.0632296	0.0678271	0.0686522	0.0732644	0.067676	0.0645432	0.0441576	0.0405758	0.0381583	0.0376596	0.0301814
2899.16	0.0864504	0.0793409	0.0853211	0.101553	0.102659	0.0903451	0.0828813	0.0707567	0.0786983	0.0733334	0.0763186	0.0872086	0.0728638	0.0631817	0.0677633	0.0686415	0.0732041	0.0675743	0.0644379	0.0441204	0.040532	0.0381051	0.03764	0.0301453
2898.44	0.0864138	0.0792831	0.0852583	0.10148	0.102549	0.0903208	0.0828818	0.0707244	0.0786462	0.0732797	0.0762734	0.0871764	0.0727403	0.0631407	0.0677061	0.0686354	0.0731447	0.0674808	0.0643443	0.0440909	0.0405008	0.038063	0.0376236	0.0301132
2897.73	0.0863901	0.0792348	0.0852001	0.10141	0.102444	0.0903029	0.0828834	0.0706951	0.0785986	0.0732334	0.0762353	0.087145	0.0726222	0.0631068	0.0676545	0.0686329	0.0730835	0.0673948	0.0642647	0.0440669	0.0404788	0.03803	0.0376089	0.0300825
2897.02	0.0863778	0.0791954	0.0851457	0.101341	0.102345	0.0902919	0.0828875	0.0706663	0.0785543	0.0731944	0.076206	0.0871143	0.0725096	0.0630806	0.0676094	0.0686348	0.0730201	0.0673161	0.0641999	0.0440472	0.0404653	0.0380058	0.0375963	0.0300545
2896.31	0.086375	0.0791634	0.0850957	0.101276	0.102257	0.0902884	0.0828964	0.0706371	0.078513	0.0731671	0.0761859	0.087086	0.0724029	0.0630627	0.0675717	0.0686438	0.0729564	0.0672462	0.0641483	0.0440319	0.0404626	0.0379921	0.0375868	0.030032
2895.59	0.0863799	0.0791363	0.0850493	0.101214	0.102178	0.0902909	0.0829085	0.0706051	0.0784743	0.0731522	0.076172	0.0870608	0.0723	0.0630511	0.0675396	0.0686617	0.0728935	0.0671856	0.064105	0.0440203	0.0404717	0.0379883	0.0375793	0.0300149
2894.88	0.0863907	0.079113	0.085005	0.101154	0.102109	0.0902977	0.0829203	0.0705686	0.0784387	0.0731466	0.0761617	0.0870371	0.0721977	0.0630426	0.0675109	0.0686886	0.072831	0.0671338	0.064066	0.0440131	0.0404905	0.0379926	0.037572	0.030001
2894.17	0.0864077	0.0790965	0.0849641	0.1011	0.102049	0.0903098	0.082931	0.0705299	0.0784089	0.0731497	0.0761568	0.0870149	0.0720991	0.0630374	0.0674867	0.068723	0.0727688	0.0670909	0.0640336	0.0440134	0.0405182	0.0380056	0.0375663	0.0299903
2893.45	0.0864333	0.0790914	0.0849303	0.101056	0.102	0.0903309	0.0829434	0.0704948	0.0783881	0.0731644	0.0761613	0.0869961	0.0720116	0.0630382	0.0674706	0.0687639	0.0727083	0.0670585	0.0640143	0.0440224	0.040556	0.0380304	0.0375653	0.0299853
2892.74	0.0864695	0.0790975	0.084905	0.10102	0.101963	0.0903624	0.0829579	0.0704647	0.0783754	0.0731913	0.0761752	0.0869808	0.0719374	0.0630446	0.0674632	0.0688096	0.0726506	0.0670372	0.0640097	0.0440356	0.0406031	0.0380667	0.0375691	0.0299856
2892.03	0.0865153	0.0791106	0.084885	0.100988	0.101937	0.0904013	0.0829709	0.0704346	0.0783673	0.0732261	0.0761947	0.0869664	0.0718728	0.0630537	0.0674616	0.0688585	0.0725954	0.0670249	0.0640159	0.0440486	0.0406565	0.0381108	0.0375749	0.0299881
2891.31	0.0865675	0.0791274	0.0848668	0.100957	0.10192	0.0904427	0.082979	0.0704004	0.0783617	0.0732648	0.0762161	0.0869514	0.071814	0.0630646	0.0674633	0.0689093	0.0725429	0.0670195	0.0640282	0.0440611	0.0407157	0.0381606	0.0375804	0.0299915
2890.6	0.0866233	0.0791483	0.0848508	0.100929	0.101912	0.0904849	0.0829831	0.0703636	0.078359	0.0733085	0.076239	0.086938	0.0717622	0.0630804	0.0674693	0.0689618	0.0724943	0.0670209	0.0640456	0.0440756	0.0407837	0.0382168	0.0375856	0.0299982
2889.89	0.0866815	0.0791752	0.0848398	0.100907	0.101913	0.0905286	0.0829863	0.070328	0.0783603	0.0733605	0.0762649	0.0869287	0.0717193	0.0631031	0.0674822	0.0690154	0.0724505	0.0670315	0.0640689	0.0440921	0.0408605	0.0382801	0.0375908	0.0300106
2889.18	0.0867416	0.0792088	0.0848344	0.10089	0.101924	0.0905748	0.0829885	0.0702941	0.0783652	0.0734202	0.0762954	0.0869231	0.0716857	0.0631292	0.067502	0.0690681	0.0724102	0.0670522	0.0640988	0.0441088	0.0409409	0.0383497	0.0375951	0.0300276
2888.46	0.0868042	0.0792474	0.0848338	0.100877	0.101944	0.0906225	0.0829857	0.0702589	0.0783737	0.0734822	0.07633	0.0869175	0.0716602	0.0631536	0.0675254	0.0691191	0.072371	0.0670809	0.064136	0.044125	0.04102	0.0384246	0.0375974	0.0300455
2887.75	0.08687	0.0792886	0.0848364	0.100867	0.101971	0.0906692	0.0829752	0.0702204	0.0783856	0.0735428	0.0763666	0.0869092	0.0716418	0.0631745	0.0675495	0.0691691	0.0723316	0.0671146	0.0641805	0.0441427	0.0410979	0.0385045	0.0375982	0.0300632
2887.04	0.0869385	0.079332	0.0848415	0.100859	0.102004	0.0907141	0.0829596	0.070181	0.0784004	0.0736048	0.0764036	0.0868994	0.0716312	0.0631954	0.0675744	0.069219	0.0722942	0.0671524	0.0642312	0.0441642	0.0411786	0.0385891	0.0376003	0.0300824
2886.32	0.0870076	0.0793781	0.0848486	0.100854	0.102043	0.0907582	0.0829432	0.0701443	0.0784161	0.0736728	0.0764405	0.0868898	0.0716289	0.0632199	0.0676022	0.069267	0.0722618	0.0671953	0.0642874	0.0441887	0.0412634	0.038677	0.0376046	0.0301047
2885.61	0.0870736	0.0794259	0.0848554	0.100851	0.102086	0.0908004	0.0829261	0.0701088	0.0784309	0.0737449	0.0764765	0.0868801	0.0716336	0.0632461	0.0676329	0.0693104	0.0722335	0.0672434	0.0643476	0.044212	0.0413499	0.0387647	0.0376085	0.0301292
2884.9	0.087133	0.0794726	0.0848592	0.100845	0.10213	0.0908373	0.0829029	0.0700694	0.0784445	0.0738149	0.0765087	0.086868	0.0716428	0.0632688	0.0676636	0.0693472	0.0722046	0.0672944	0.0644088	0.0442294	0.041434	0.0388486	0.0376081	0.0301533
2884.18	0.0871855	0.0795167	0.0848597	0.100835	0.102174	0.0908671	0.0828694	0.0700239	0.0784576	0.0738802	0.0765348	0.0868525	0.0716563	0.0632861	0.0676912	0.0693766	0.0721721	0.067345	0.0644693	0.0442404	0.0415139	0.0389272	0.0376033	0.0301757
2883.47	0.0872324	0.0795588	0.0848599	0.100822	0.102221	0.0908907	0.0828258	0.0699757	0.078471	0.0739427	0.0765562	0.0868335	0.0716755	0.0632999	0.0677159	0.0693974	0.0721384	0.0673948	0.0645296	0.0442479	0.0415891	0.0390018	0.0375969	0.0301966
2882.76	0.0872749	0.0795992	0.0848627	0.100811	0.10227	0.0909093	0.082776	0.0699283	0.0784844	0.0740025	0.0765762	0.0868113	0.0717013	0.0633127	0.0677406	0.0694097	0.0721077	0.0674463	0.06459	0.0442549	0.041659	0.0390742	0.0375898	0.0302156
2882.05	0.0873128	0.0796378	0.0848685	0.100804	0.102324	0.0909234	0.0827233	0.0698826	0.0784965	0.0740578	0.0765965	0.0867858	0.0717347	0.0633259	0.0677679	0.0694166	0.0720819	0.0675019	0.0646491	0.0442626	0.0417228	0.039145	0.0375799	0.0302325
2881.33	0.0873461	0.079675	0.0848764	0.100801	0.102383	0.090935	0.0826699	0.0698407	0.0785075	0.07411	0.0766167	0.0867588	0.0717789	0.0633418	0.0677991	0.0694221	0.0720619	0.0675625	0.0647075	0.0442715	0.0417815	0.0392142	0.0375667	0.0302498
2880.62	0.0873751	0.079712	0.0848864	0.100801	0.102446	0.0909454	0.0826168	0.0698045	0.0785184	0.0741625	0.0766359	0.086733	0.0718354	0.0633618	0.0678329	0.0694263	0.0720488	0.0676271	0.0647677	0.0442815	0.041836	0.0392811	0.0375523	0.0302709
2879.91	0.0873978	0.0797475	0.0848969	0.100802	0.102509	0.0909515	0.0825615	0.0697711	0.0785289	0.074213	0.0766516	0.0867086	0.0718987	0.063381	0.0678646	0.0694241	0.0720418	0.0676914	0.0648291	0.04429	0.0418845	0.039343	0.0375377	0.0302941
2879.19	0.0874099	0.0797765	0.0849038	0.1008	0.102568	0.090947	0.0824981	0.0697332	0.0785371	0.0742534	0.0766599	0.0866823	0.0719596	0.0633921	0.0678887	0.0694087	0.0720368	0.0677491	0.0648851	0.0442922	0.0419228	0.0393949	0.0375203	0.0303135
2878.48	0.0874079	0.0797951	0.0849045	0.100793	0.102617	0.0909282	0.0824237	0.069688	0.0785411	0.0742766	0.0766573	0.0866508	0.072015	0.0633923	0.0679034	0.0693776	0.0720293	0.0677966	0.0649285	0.0442841	0.0419487	0.0394331	0.0374974	0.0303246
2877.77	0.087391	0.0798029	0.0848995	0.100782	0.102658	0.0908954	0.082339	0.0696382	0.0785391	0.0742815	0.076643	0.0866132	0.0720674	0.0633835	0.0679108	0.0693324	0.0720171	0.0678355	0.0649573	0.0442657	0.0419614	0.0394575	0.0374683	0.0303268
2877.05	0.0873604	0.0798019	0.0848897	0.100765	0.10269	0.0908499	0.0822477	0.0695868	0.0785302	0.0742732	0.0766194	0.0865704	0.0721194	0.0633685	0.0679128	0.0692759	0.0720007	0.0678693	0.0649751	0.0442399	0.0419603	0.0394709	0.0374347	0.0303227
2876.34	0.0873167	0.0797927	0.0848733	0.10074	0.102711	0.090792	0.0821525	0.0695339	0.0785142	0.0742576	0.0765881	0.0865222	0.0721689	0.0633484	0.067908	0.0692086	0.0719813	0.0678994	0.064986	0.0442097	0.0419442	0.0394747	0.0373974	0.0303134
2875.63	0.0872588	0.079773	0.0848471	0.100706	0.10272	0.0907207	0.0820522	0.069479	0.0784902	0.0742344	0.0765484	0.086467	0.0722111	0.0633209	0.0678934	0.0691288	0.0719583	0.067923	0.0649898	0.0441748	0.0419128	0.0394663	0.0373555	0.0302982
2874.91	0.0871835	0.07974	0.0848081	0.100662	0.102712	0.090636	0.0819422	0.0694226	0.0784558	0.0741966	0.0764972	0.0864028	0.0722418	0.0632807	0.0678661	0.0690345	0.0719291	0.0679334	0.0649822	0.044132	0.0418662	0.0394412	0.0373065	0.0302752
2874.2	0.0870868	0.079692	0.0847551	0.100603	0.102686	0.0905379	0.0818185	0.0693638	0.0784074	0.0741368	0.0764314	0.0863276	0.0722581	0.0632246	0.067823	0.0689233	0.0718902	0.0679241	0.0649571	0.0440772	0.0418027	0.039397	0.0372471	0.0302424
2873.49	0.0869673	0.0796285	0.0846881	0.100529	0.102641	0.090427	0.0816825	0.0692992	0.0783434	0.0740535	0.0763502	0.0862406	0.0722589	0.0631537	0.0677622	0.0687931	0.07184	0.0678931	0.0649111	0.0440089	0.0417191	0.0393334	0.0371765	0.0301992
2872.78	0.0868294	0.0795495	0.084608	0.10044	0.102575	0.0903039	0.0815382	0.0692263	0.0782651	0.0739506	0.0762549	0.0861434	0.0722463	0.063071	0.0676847	0.0686448	0.0717798	0.0678437	0.0648446	0.043929	0.0416144	0.0392519	0.0370964	0.0301461
2872.06	0.0866789	0.079455	0.0845158	0.100339	0.102491	0.0901681	0.0813876	0.0691456	0.078174	0.0738317	0.0761461	0.0860378	0.0722236	0.0629781	0.0675935	0.0684818	0.0717112	0.0677791	0.06476	0.0438399	0.0414913	0.0391541	0.037009	0.0300838
2871.35	0.0865158	0.0793452	0.08441	0.100225	0.102386	0.0900164	0.0812297	0.0690584	0.0780693	0.0736955	0.0760232	0.0859233	0.0721901	0.0628748	0.0674898	0.0683062	0.0716329	0.0676986	0.0646566	0.0437417	0.0413522	0.0390404	0.0369146	0.030012
2870.64	0.0863347	0.0792204	0.0842888	0.100097	0.10226	0.0898454	0.0810623	0.0689645	0.0779498	0.0735392	0.0758859	0.0857987	0.0721408	0.0627593	0.0673723	0.0681186	0.0715423	0.0675996	0.0645324	0.0436324	0.0411971	0.0389098	0.0368122	0.0299297
2869.92	0.086134	0.0790815	0.0841532	0.0999535	0.102116	0.0896569	0.0808864	0.0688647	0.0778165	0.0733662	0.0757359	0.0856647	0.0720727	0.0626296	0.067241	0.0679209	0.0714407	0.0674825	0.0643897	0.0435121	0.0410263	0.0387622	0.0367028	0.0298374
2869.21	0.0859197	0.07893	0.084008	0.0998008	0.101957	0.0894578	0.0807064	0.0687615	0.0776727	0.073184	0.0755761	0.0855246	0.0719891	0.0624869	0.0670986	0.0677168	0.0713334	0.067351	0.0642358	0.0433838	0.0408426	0.0386003	0.0365904	0.0297373
2868.5	0.0856975	0.0787662	0.0838568	0.0996415	0.101784	0.0892536	0.0805263	0.0686559	0.0775212	0.072994	0.0754085	0.08538	0.071893	0.0623358	0.0669472	0.0675074	0.0712236	0.0672069	0.0640757	0.0432501	0.040649	0.0384272	0.0364776	0.0296319
2867.78	0.0854693	0.078591	0.0837003	0.0994769	0.101598	0.0890456	0.0803486	0.0685483	0.077364	0.0727913	0.0752345	0.0852315	0.0717851	0.0621811	0.0667885	0.0672932	0.0711112	0.0670517	0.0639091	0.0431132	0.0404476	0.0382459	0.0363646	0.0295223
2867.07	0.0852358	0.0784093	0.0835396	0.0993082	0.1014	0.0888339	0.0801768	0.0684418	0.0772037	0.0725764	0.075056	0.0850822	0.0716672	0.0620256	0.0666246	0.0670767	0.0709966	0.0668895	0.0637336	0.0429763	0.0402425	0.0380599	0.0362519	0.0294099
2866.36	0.0850004	0.0782278	0.0833772	0.0991385	0.101196	0.0886208	0.0800148	0.0683413	0.0770439	0.0723584	0.0748766	0.084937	0.0715438	0.0618716	0.0664588	0.0668631	0.070883	0.0667258	0.063551	0.0428428	0.0400393	0.0378731	0.0361425	0.0292973
2865.65	0.084767	0.0780486	0.0832165	0.0989704	0.10099	0.0884109	0.0798627	0.0682491	0.0768869	0.0721453	0.0747006	0.0847979	0.0714186	0.0617211	0.0662938	0.0666566	0.0707734	0.0665616	0.0633652	0.0427141	0.0398419	0.0376872	0.0360393	0.0291875
2864.93	0.084537	0.0778688	0.0830582	0.0988039	0.100783	0.0882085	0.0797188	0.0681639	0.0767323	0.0719377	0.0745306	0.0846632	0.071291	0.0615747	0.0661305	0.0664597	0.0706684	0.0663948	0.0631786	0.0425896	0.0396498	0.0375028	0.0359432	0.0290816
2864.22	0.0843122	0.0776884	0.0829026	0.0986394	0.100574	0.0880155	0.0795851	0.0680855	0.0765798	0.0717345	0.0743666	0.0845329	0.0711595	0.0614331	0.06597	0.066275	0.0705687	0.0662268	0.0629924	0.04247	0.0394615	0.0373222	0.0358538	0.0289794
2863.51	0.0840943	0.0775116	0.0827514	0.0984786	0.100366	0.0878322	0.0794655	0.0680158	0.0764308	0.0715374	0.0742084	0.08441	0.0710253	0.0612968	0.0658144	0.0661036	0.0704753	0.0660624	0.062809	0.0423575	0.0392777	0.0371486	0.0357706	0.0288809
2862.79	0.0838838	0.0773414	0.0826065	0.0983231	0.100163	0.0876597	0.0793607	0.0679548	0.0762881	0.0713482	0.0740577	0.0842971	0.0708899	0.0611656	0.0656645	0.065945	0.070389	0.0659036	0.0626309	0.0422546	0.0391012	0.0369825	0.0356937	0.0287865
2862.08	0.0836809	0.077176	0.0824684	0.0981731	0.099965	0.0875	0.0792686	0.0679005	0.0761529	0.0711656	0.0739159	0.0841938	0.0707534	0.0610397	0.065519	0.0657992	0.0703082	0.0657489	0.0624582	0.0421624	0.0389344	0.0368214	0.035623	0.0286962
2861.37	0.0834873	0.077012	0.0823354	0.0980288	0.0997688	0.0873519	0.0791875	0.0678508	0.076024	0.070988	0.0737826	0.0840976	0.070614	0.0609202	0.0653765	0.0656673	0.0702299	0.0655974	0.0622895	0.0420797	0.038778	0.0366631	0.0355577	0.0286092
2860.65	0.0833047	0.0768488	0.0822057	0.0978902	0.099573	0.0872118	0.0791158	0.0678048	0.0758989	0.0708155	0.0736565	0.084006	0.0704685	0.060807	0.0652373	0.0655496	0.0701514	0.0654509	0.0621239	0.0420038	0.0386312	0.0365077	0.0354968	0.0285247
2859.94	0.0831341	0.0766907	0.0820798	0.0977574	0.0993787	0.0870794	0.0790532	0.0677624	0.0757768	0.0706518	0.0735375	0.0839185	0.0703177	0.0606989	0.0651041	0.0654448	0.0700726	0.0653107	0.0619638	0.0419335	0.0384956	0.0363583	0.0354407	0.0284436
2859.23	0.0829778	0.0765434	0.0819616	0.0976308	0.0991902	0.0869598	0.0790029	0.0677265	0.0756607	0.0705024	0.0734285	0.0838384	0.0701693	0.0605984	0.064981	0.0653548	0.0699972	0.0651776	0.0618151	0.0418722	0.0383751	0.0362209	0.0353923	0.0283686
2858.52	0.0828385	0.0764094	0.0818539	0.0975116	0.0990122	0.0868591	0.0789704	0.0677019	0.0755548	0.0703722	0.0733327	0.0837694	0.0700316	0.0605114	0.064871	0.065283	0.0699295	0.0650534	0.061683	0.0418259	0.0382734	0.0361019	0.0353546	0.0283027
2857.8	0.0827171	0.0762877	0.0817566	0.0974	0.0988452	0.0867778	0.0789581	0.0676904	0.0754606	0.0702616	0.0732509	0.083713	0.069904	0.0604406	0.0647737	0.065231	0.069871	0.0649416	0.0615693	0.0417967	0.0381905	0.0360025	0.0353284	0.0282461
2857.09	0.0826124	0.0761775	0.0816675	0.097295	0.0986879	0.0867137	0.0789649	0.0676897	0.0753777	0.0701703	0.0731832	0.0836678	0.0697794	0.0603839	0.064687	0.0651977	0.0698206	0.0648455	0.0614741	0.0417825	0.0381267	0.0359197	0.0353125	0.0281978
2856.38	0.0825235	0.0760796	0.0815864	0.0971973	0.0985404	0.0866669	0.078988	0.0676961	0.0753048	0.0700996	0.0731301	0.083632	0.0696552	0.0603399	0.0646102	0.0651839	0.0697771	0.0647676	0.0613983	0.0417811	0.0380841	0.035851	0.0353053	0.0281572
2855.66	0.0824507	0.0759943	0.0815144	0.097109	0.098405	0.08664	0.079023	0.0677086	0.0752402	0.0700489	0.073092	0.0836043	0.0695364	0.0603083	0.064543	0.0651908	0.0697396	0.0647092	0.0613421	0.0417933	0.0380658	0.0357981	0.0353061	0.0281237
2854.95	0.0823938	0.0759202	0.0814529	0.097031	0.0982842	0.0866349	0.0790656	0.0677305	0.0751827	0.0700153	0.0730684	0.0835844	0.0694298	0.0602877	0.064484	0.065218	0.0697081	0.064672	0.061305	0.0418227	0.0380727	0.0357639	0.0353153	0.028098
2854.24	0.0823507	0.0758557	0.0814031	0.0969626	0.0981789	0.0866505	0.0791155	0.0677644	0.0751348	0.0699982	0.0730598	0.0835729	0.0693372	0.060277	0.0644329	0.065263	0.0696837	0.0646577	0.0612872	0.0418729	0.0381049	0.0357504	0.0353338	0.0280824
2853.52	0.0823199	0.0758003	0.0813654	0.0969013	0.0980893	0.0866841	0.0791768	0.067808	0.0751002	0.0700022	0.0730672	0.0835695	0.0692555	0.0602792	0.0643922	0.0653227	0.0696683	0.0646679	0.061292	0.041946	0.0381613	0.0357589	0.0353615	0.0280792
2852.81	0.0823015	0.0757542	0.0813393	0.0968445	0.0980135	0.086733	0.0792523	0.0678562	0.0750789	0.0700302	0.0730904	0.083572	0.0691802	0.060297	0.0643645	0.0653944	0.0696634	0.0647017	0.0613219	0.0420401	0.0382392	0.0357898	0.0353966	0.0280869
2852.1	0.0822961	0.0757187	0.0813223	0.0967908	0.0979484	0.086795	0.0793395	0.067906	0.0750671	0.0700774	0.0731273	0.0835775	0.0691091	0.0603279	0.0643487	0.0654752	0.0696666	0.0647557	0.0613736	0.0421489	0.0383335	0.0358416	0.0354367	0.028101
2851.39	0.0823027	0.0756942	0.0813101	0.0967387	0.0978898	0.0868652	0.0794287	0.0679539	0.07506	0.0701315	0.0731727	0.0835823	0.0690396	0.0603621	0.0643379	0.0655583	0.0696702	0.0648194	0.0614341	0.0422599	0.0384352	0.0359085	0.035477	0.0281164
2850.67	0.0823158	0.0756773	0.081295	0.096684	0.0978295	0.0869318	0.0795027	0.0679869	0.0750513	0.0701756	0.0732161	0.0835799	0.0689608	0.0603843	0.0643214	0.0656287	0.0696593	0.0648706	0.061481	0.0423529	0.038528	0.0359777	0.0355079	0.028126
2849.96	0.0823293	0.0756609	0.0812681	0.0966211	0.0977564	0.0869798	0.0795434	0.0679848	0.0750325	0.0701953	0.0732445	0.0835621	0.0688567	0.0603799	0.0642905	0.0656698	0.0696169	0.0648811	0.0614902	0.0424048	0.0385927	0.0360323	0.0355167	0.0281202
2849.25	0.0823416	0.0756414	0.0812237	0.0965481	0.0976652	0.0869996	0.079541	0.0679337	0.0749976	0.0701865	0.073248	0.0835241	0.0687194	0.0603426	0.0642434	0.0656746	0.0695321	0.0648312	0.0614466	0.0423981	0.0386166	0.0360588	0.0354954	0.0280933
2848.53	0.0823556	0.0756227	0.0811612	0.0964679	0.0975617	0.0869903	0.0794992	0.067836	0.0749466	0.0701562	0.0732258	0.0834675	0.0685561	0.0602769	0.0641855	0.0656493	0.0694063	0.0647204	0.0613516	0.0423286	0.0386	0.0360543	0.0354454	0.0280471
2847.82	0.0823761	0.0756129	0.0810852	0.0963862	0.0974571	0.0869585	0.0794316	0.0677078	0.0748859	0.0701158	0.0731843	0.0833986	0.0683831	0.0601968	0.0641255	0.0656082	0.0692519	0.0645665	0.0612238	0.0422097	0.0385561	0.0360283	0.0353768	0.0279897
2847.11	0.0824079	0.075616	0.0810038	0.0963086	0.097362	0.0869168	0.0793536	0.0675674	0.0748251	0.0700763	0.0731336	0.0833253	0.0682164	0.0601191	0.0640731	0.0655668	0.0690868	0.0643961	0.0610902	0.0420675	0.0385041	0.0359965	0.0353022	0.0279305
2846.39	0.0824521	0.0756294	0.0809252	0.0962377	0.0972825	0.0868785	0.0792741	0.0674267	0.0747709	0.0700465	0.0730833	0.0832534	0.0680658	0.0600533	0.0640336	0.065535	0.0689251	0.0642342	0.0609735	0.0419262	0.0384603	0.0359723	0.0352307	0.0278767
2845.68	0.0825033	0.0756484	0.0808533	0.0961721	0.0972197	0.0868507	0.0791941	0.067289	0.074723	0.07003	0.0730391	0.0831859	0.0679342	0.0599973	0.0640043	0.0655105	0.0687728	0.0640956	0.0608811	0.0417981	0.0384323	0.0359612	0.0351647	0.0278312
2844.97	0.0825547	0.0756711	0.0807883	0.0961102	0.0971713	0.0868331	0.0791138	0.0671562	0.0746787	0.0700269	0.0730031	0.0831243	0.0678229	0.0599467	0.0639803	0.0654869	0.0686309	0.0639861	0.0608114	0.0416876	0.0384219	0.0359644	0.0351039	0.0277953
2844.25	0.0826051	0.0756988	0.0807316	0.0960527	0.0971357	0.0868227	0.0790382	0.0670333	0.0746399	0.0700377	0.0729773	0.0830689	0.0677347	0.0599048	0.0639622	0.0654638	0.0685013	0.0639069	0.0607641	0.0415989	0.0384301	0.0359842	0.0350494	0.0277708
2843.54	0.0826562	0.0757309	0.0806859	0.0960014	0.0971132	0.0868181	0.0789701	0.0669237	0.0746108	0.0700619	0.0729631	0.0830173	0.0676708	0.059877	0.063954	0.0654463	0.0683874	0.0638564	0.0607414	0.0415332	0.0384559	0.0360212	0.0350022	0.027758
2842.83	0.0827064	0.0757637	0.0806508	0.0959551	0.0971035	0.0868182	0.0789044	0.0668246	0.0745906	0.0700951	0.0729592	0.0829662	0.0676261	0.0598617	0.0639555	0.0654354	0.068289	0.0638301	0.0607417	0.0414847	0.0384933	0.0360708	0.0349609	0.0277534
2842.12	0.082752	0.0757943	0.0806219	0.0959118	0.0971043	0.0868218	0.0788329	0.0667315	0.0745734	0.0701318	0.0729601	0.0829135	0.0675949	0.0598534	0.0639609	0.0654261	0.0682015	0.063823	0.0607587	0.0414449	0.0385358	0.0361261	0.0349224	0.0277521
2841.4	0.082792	0.0758242	0.0805958	0.0958717	0.097114	0.0868262	0.0787524	0.0666427	0.0745553	0.0701706	0.0729607	0.0828598	0.0675759	0.0598488	0.0639647	0.0654135	0.0681203	0.0638324	0.0607862	0.0414103	0.0385816	0.0361837	0.0348847	0.0277521
2840.69	0.0828272	0.0758567	0.0805727	0.0958365	0.0971314	0.086829	0.0786667	0.0665575	0.0745372	0.0702131	0.0729596	0.0828065	0.0675714	0.0598483	0.0639674	0.0653966	0.068045	0.0638562	0.0608219	0.0413825	0.0386314	0.0362429	0.0348475	0.0277548
2839.98	0.0828564	0.0758922	0.0805532	0.0958058	0.0971544	0.0868283	0.078582	0.0664746	0.0745215	0.0702577	0.0729583	0.0827546	0.0675821	0.0598522	0.0639733	0.0653768	0.0679775	0.0638907	0.0608651	0.0413625	0.0386835	0.0363033	0.0348112	0.0277612
2839.26	0.0828768	0.0759257	0.0805347	0.0957747	0.09718	0.0868207	0.078499	0.0663924	0.0745074	0.070298	0.0729552	0.0827025	0.0676042	0.059856	0.063983	0.0653524	0.0679167	0.0639288	0.0609117	0.0413463	0.0387318	0.036362	0.0347754	0.0277694
2838.55	0.082886	0.0759514	0.0805131	0.0957379	0.0972064	0.086802	0.0784111	0.0663093	0.0744902	0.0703274	0.0729457	0.0826466	0.0676325	0.0598528	0.0639906	0.0653172	0.067858	0.063963	0.0609536	0.0413278	0.03877	0.0364144	0.0347374	0.0277748
2837.84	0.0828819	0.075966	0.0804851	0.0956938	0.0972313	0.08677	0.0783094	0.0662229	0.0744654	0.0703422	0.0729246	0.0825829	0.067662	0.0598368	0.0639883	0.0652644	0.0677965	0.0639879	0.0609847	0.0413017	0.0387943	0.0364557	0.0346939	0.0277747
2837.12	0.0828639	0.07597	0.0804506	0.0956453	0.0972529	0.0867257	0.0781925	0.0661319	0.0744331	0.0703432	0.0728913	0.0825108	0.06769	0.0598099	0.0639751	0.0651946	0.0677331	0.0640054	0.0610066	0.0412663	0.0388036	0.0364846	0.0346448	0.0277698
2836.41	0.0828329	0.0759652	0.0804116	0.0955962	0.0972705	0.0866704	0.078068	0.0660384	0.0743971	0.0703345	0.0728483	0.0824333	0.0677182	0.0597798	0.0639558	0.0651149	0.0676736	0.0640222	0.0610246	0.0412236	0.0388	0.0365036	0.034593	0.0277627
2835.7	0.0827882	0.0759513	0.0803688	0.0955463	0.0972833	0.0866027	0.0779408	0.0659441	0.0743585	0.0703162	0.0727978	0.0823537	0.0677492	0.0597498	0.0639324	0.0650288	0.0676215	0.0640406	0.0610392	0.0411761	0.0387867	0.0365138	0.0345398	0.0277544
2834.99	0.0827265	0.0759261	0.0803209	0.0954924	0.0972895	0.086521	0.0778085	0.0658493	0.0743138	0.0702855	0.0727392	0.0822724	0.0677812	0.0597146	0.0639022	0.0649334	0.0675738	0.064055	0.0610451	0.0411248	0.0387638	0.0365128	0.0344836	0.0277434
2834.27	0.0826444	0.0758882	0.0802659	0.0954312	0.0972854	0.086426	0.0776662	0.0657543	0.0742595	0.0702383	0.0726704	0.0821879	0.0678087	0.0596683	0.0638619	0.0648238	0.0675257	0.0640579	0.0610369	0.0410688	0.0387271	0.0364974	0.0344226	0.0277274
2833.56	0.0825443	0.0758387	0.0802044	0.095363	0.0972703	0.0863202	0.0775147	0.0656614	0.0741962	0.0701741	0.0725909	0.0821001	0.0678304	0.059613	0.0638123	0.0646994	0.0674765	0.0640471	0.0610145	0.0410089	0.0386733	0.0364673	0.0343583	0.0277046
2832.85	0.0824314	0.0757795	0.0801383	0.09529	0.0972462	0.0862054	0.0773591	0.0655716	0.0741272	0.0700931	0.0725024	0.08201	0.0678503	0.0595538	0.0637554	0.0645632	0.0674285	0.0640249	0.0609808	0.0409459	0.0386031	0.0364244	0.0342931	0.0276755
2832.13	0.082309	0.0757109	0.0800671	0.0952134	0.0972132	0.0860807	0.0772013	0.0654824	0.0740535	0.0699949	0.0724065	0.0819174	0.0678693	0.0594886	0.0636908	0.0644169	0.067381	0.0639932	0.0609362	0.0408781	0.0385184	0.0363683	0.0342266	0.0276407
2831.42	0.0821757	0.0756302	0.0799888	0.0951317	0.0971677	0.0859425	0.077039	0.0653903	0.0739735	0.0698803	0.0723027	0.0818205	0.0678808	0.0594102	0.0636164	0.0642596	0.0673306	0.0639514	0.0608777	0.0408028	0.0384178	0.0362965	0.0341567	0.0275994
2830.71	0.0820289	0.0755352	0.0799032	0.0950441	0.097108	0.0857901	0.0768719	0.0652956	0.0738865	0.0697519	0.0721894	0.081719	0.0678793	0.0593177	0.0635319	0.0640937	0.0672767	0.0638981	0.0608033	0.0407203	0.0382999	0.036209	0.0340834	0.0275508
2829.99	0.0818677	0.0754269	0.0798123	0.0949515	0.0970359	0.0856269	0.076705	0.0652017	0.0737939	0.0696126	0.072066	0.0816144	0.0678659	0.0592186	0.0634406	0.0639253	0.0672231	0.0638328	0.0607146	0.040632	0.0381666	0.0361079	0.0340091	0.0274953
2829.28	0.0816932	0.0753079	0.0797179	0.0948553	0.0969533	0.0854561	0.0765444	0.06511	0.0736968	0.0694625	0.0719342	0.0815079	0.0678424	0.0591199	0.0633458	0.0637589	0.0671726	0.0637571	0.0606145	0.0405384	0.0380219	0.0359936	0.0339358	0.027435
2828.57	0.0815053	0.0751787	0.0796183	0.0947544	0.0968575	0.085277	0.0763886	0.0650192	0.0735936	0.069299	0.0717947	0.0813997	0.0678052	0.0590187	0.0632454	0.063591	0.0671235	0.0636701	0.0605013	0.0404377	0.0378662	0.035863	0.0338624	0.0273705
2827.86	0.0813042	0.0750389	0.0795102	0.0946471	0.0967457	0.0850886	0.0762301	0.0649287	0.0734829	0.0691205	0.0716482	0.0812902	0.0677517	0.0589072	0.0631336	0.0634149	0.0670721	0.0635688	0.0603702	0.0403289	0.0376977	0.0357152	0.0337867	0.0273011
2827.14	0.0810942	0.07489	0.0793946	0.0945336	0.0966196	0.0848949	0.0760676	0.064842	0.0733668	0.0689298	0.0714964	0.0811809	0.0676871	0.0587816	0.0630075	0.0632298	0.0670174	0.063451	0.0602209	0.0402152	0.0375176	0.0355554	0.0337085	0.0272266
2826.43	0.0808819	0.0747349	0.0792765	0.0944164	0.0964834	0.0847007	0.07591	0.0647622	0.0732487	0.0687308	0.0713415	0.0810735	0.0676166	0.0586475	0.0628729	0.0630443	0.0669613	0.0633202	0.06006	0.0401021	0.0373308	0.0353909	0.03363	0.0271484
2825.72	0.0806706	0.0745765	0.0791602	0.0942981	0.09634	0.0845073	0.075768	0.0646894	0.0731304	0.068525	0.0711846	0.0809692	0.067537	0.058515	0.0627395	0.0628685	0.0669063	0.0631837	0.0598959	0.039994	0.0371414	0.0352243	0.0335546	0.0270683
2825	0.0804591	0.0744164	0.0790451	0.0941809	0.09619	0.0843149	0.0756436	0.0646221	0.073012	0.0683133	0.0710276	0.0808689	0.0674429	0.0583886	0.0626112	0.0627033	0.0668526	0.0630447	0.0597306	0.0398913	0.0369504	0.0350551	0.0334846	0.0269874
2824.29	0.0802463	0.0742543	0.0789277	0.0940651	0.0960324	0.0841265	0.0755306	0.0645602	0.0728925	0.0681001	0.0708731	0.0807721	0.0673352	0.0582642	0.0624832	0.0625401	0.0667989	0.0628984	0.0595602	0.0397911	0.036758	0.0348826	0.0334199	0.0269041
2823.58	0.0800343	0.074088	0.0788057	0.0939491	0.0958657	0.0839451	0.0754232	0.0645024	0.0727712	0.0678905	0.0707219	0.0806774	0.0672181	0.058136	0.0623499	0.0623753	0.0667439	0.0627401	0.059381	0.039689	0.0365651	0.0347066	0.0333579	0.0268169
2822.86	0.0798263	0.0739167	0.0786799	0.0938308	0.0956897	0.0837704	0.0753208	0.0644458	0.0726487	0.0676856	0.0705736	0.0805842	0.0670927	0.0580034	0.06221	0.0622164	0.066687	0.0625723	0.059194	0.0395829	0.0363734	0.0345276	0.0332966	0.026727
2822.15	0.0796262	0.0737438	0.0785543	0.0937111	0.0955091	0.0836034	0.0752269	0.0643899	0.0725285	0.067485	0.0704305	0.0804963	0.0669587	0.0578693	0.0620668	0.0620724	0.0666281	0.0624018	0.0590037	0.0394763	0.0361868	0.0343501	0.0332377	0.0266394
2821.44	0.0794378	0.0735751	0.0784335	0.0935931	0.0953293	0.0834472	0.0751458	0.0643388	0.0724135	0.0672909	0.070297	0.080418	0.0668163	0.0577366	0.0619256	0.0619448	0.0665671	0.0622325	0.0588147	0.0393754	0.0360097	0.0341801	0.0331844	0.026558
2820.72	0.0792629	0.0734143	0.0783194	0.0934785	0.0951512	0.0833035	0.0750789	0.0642961	0.072303	0.0671065	0.0701751	0.0803489	0.0666644	0.0576083	0.0617911	0.0618295	0.0665045	0.0620631	0.0586287	0.0392837	0.0358438	0.0340196	0.0331378	0.026481
2820.01	0.0791007	0.0732619	0.078211	0.0933668	0.0949715	0.0831697	0.0750246	0.0642611	0.0721952	0.0669323	0.0700623	0.0802851	0.0665007	0.0574864	0.0616639	0.0617236	0.066441	0.0618938	0.058445	0.0391997	0.0356881	0.0338659	0.0330964	0.0264042
2819.3	0.0789504	0.0731187	0.0781069	0.0932584	0.0947903	0.0830444	0.0749828	0.0642312	0.0720926	0.066768	0.0699573	0.080225	0.0663282	0.0573715	0.0615423	0.0616299	0.0663774	0.0617288	0.0582651	0.0391212	0.0355428	0.0337186	0.033059	0.0263274
2818.59	0.0788131	0.0729863	0.0780069	0.0931556	0.0946125	0.0829319	0.0749561	0.0642053	0.0719994	0.0666172	0.0698625	0.080171	0.0661542	0.0572645	0.0614279	0.0615547	0.0663153	0.0615732	0.0580946	0.0390492	0.035411	0.0335826	0.0330271	0.0262542
2817.87	0.0786911	0.0728651	0.0779124	0.0930604	0.0944427	0.0828385	0.0749466	0.0641842	0.0719163	0.0664853	0.0697808	0.080125	0.0659835	0.0571668	0.0613258	0.061504	0.0662555	0.0614289	0.0579377	0.0389865	0.0352957	0.0334623	0.0330019	0.0261881
2817.16	0.0785863	0.0727537	0.0778248	0.0929722	0.0942813	0.0827666	0.0749507	0.0641669	0.0718407	0.0663737	0.0697125	0.0800858	0.0658153	0.0570785	0.0612366	0.0614759	0.0661976	0.061293	0.0577946	0.0389337	0.0351984	0.0333573	0.0329819	0.0261292
2816.45	0.0785	0.0726527	0.0777456	0.0928901	0.0941273	0.0827136	0.0749633	0.0641509	0.071771	0.0662792	0.069656	0.0800516	0.0656471	0.0569981	0.0611563	0.0614634	0.0661396	0.0611633	0.0576642	0.0388886	0.0351201	0.0332652	0.0329641	0.0260753
2815.73	0.0784361	0.0725653	0.0776766	0.0928149	0.0939822	0.0826767	0.0749846	0.0641366	0.0717096	0.0662019	0.069612	0.0800235	0.0654799	0.0569288	0.0610838	0.0614639	0.0660814	0.0610431	0.0575498	0.0388523	0.0350627	0.0331875	0.0329495	0.0260252
2815.02	0.0783968	0.0724947	0.0776183	0.0927473	0.0938485	0.0826558	0.0750173	0.064126	0.0716587	0.0661446	0.0695819	0.0800028	0.0653159	0.0568739	0.0610222	0.0614788	0.0660237	0.0609383	0.0574548	0.0388273	0.0350258	0.0331286	0.0329413	0.02598
2814.31	0.0783786	0.0724408	0.077568	0.0926864	0.0937274	0.0826509	0.0750594	0.064118	0.0716171	0.0661062	0.0695647	0.0799883	0.0651553	0.0568302	0.060972	0.0615071	0.0659651	0.0608504	0.0573769	0.0388122	0.0350061	0.0330901	0.0329403	0.0259418
2813.59	0.0783743	0.0724016	0.077522	0.0926313	0.0936183	0.0826594	0.0751049	0.0641087	0.0715805	0.0660826	0.0695574	0.0799773	0.065001	0.0567898	0.0609291	0.0615427	0.0659034	0.0607756	0.0573109	0.0388023	0.0350012	0.0330695	0.0329435	0.0259117
2812.88	0.0783812	0.0723754	0.0774805	0.0925829	0.0935223	0.0826795	0.0751499	0.0640982	0.0715475	0.0660731	0.0695597	0.0799692	0.0648593	0.0567514	0.0608914	0.0615808	0.0658388	0.0607099	0.057256	0.0387963	0.0350132	0.0330655	0.0329482	0.0258895
2812.17	0.0784034	0.0723627	0.0774471	0.0925426	0.0934421	0.0827139	0.075195	0.0640907	0.0715214	0.0660843	0.0695744	0.0799654	0.0647351	0.0567233	0.0608634	0.0616243	0.0657758	0.0606562	0.0572166	0.0387963	0.0350464	0.0330802	0.0329554	0.025876
2811.46	0.0784455	0.0723653	0.077425	0.092511	0.0933798	0.0827667	0.075243	0.0640883	0.0715074	0.0661215	0.0696028	0.0799662	0.0646271	0.0567132	0.060851	0.0616806	0.065719	0.0606223	0.0571962	0.0388044	0.0351019	0.0331161	0.0329671	0.0258722
2810.74	0.0785066	0.0723831	0.0774141	0.0924875	0.093334	0.0828379	0.0752948	0.064087	0.0715059	0.0661813	0.0696425	0.0799694	0.0645319	0.056719	0.0608542	0.0617511	0.0656682	0.0606118	0.0571953	0.0388198	0.0351768	0.033172	0.0329832	0.0258777
2810.03	0.0785807	0.0724124	0.0774113	0.0924702	0.0933017	0.0829202	0.075347	0.0640804	0.0715117	0.0662546	0.069689	0.0799719	0.0644472	0.0567313	0.0608661	0.0618272	0.0656177	0.0606182	0.0572128	0.0388399	0.0352662	0.0332429	0.0329999	0.0258884
2809.32	0.078662	0.0724492	0.0774126	0.0924563	0.0932813	0.0830054	0.0753935	0.0640648	0.0715195	0.0663354	0.06974	0.0799729	0.0643741	0.0567424	0.0608815	0.0618982	0.065563	0.0606325	0.0572474	0.0388634	0.0353658	0.0333248	0.0330123	0.0259011
2808.6	0.0787487	0.0724937	0.0774155	0.092445	0.0932739	0.0830908	0.0754312	0.0640423	0.0715302	0.0664251	0.0697953	0.0799742	0.0643166	0.0567537	0.0609021	0.0619618	0.0655053	0.0606541	0.0572979	0.0388922	0.0354747	0.0334172	0.0330195	0.0259165
2807.89	0.0788417	0.0725492	0.0774201	0.0924377	0.0932812	0.0831776	0.0754609	0.0640174	0.071547	0.0665268	0.0698549	0.079977	0.0642773	0.0567717	0.0609314	0.0620227	0.0654493	0.0606894	0.0573625	0.0389279	0.0355943	0.0335215	0.0330254	0.0259377
2807.18	0.0789399	0.0726166	0.0774288	0.0924362	0.0933029	0.0832665	0.0754848	0.0639915	0.0715695	0.0666389	0.0699177	0.0799798	0.0642553	0.0568011	0.0609695	0.0620864	0.0653983	0.0607422	0.0574395	0.0389686	0.0357234	0.0336371	0.0330328	0.0259658
2806.46	0.0790393	0.072692	0.077443	0.0924394	0.0933379	0.0833564	0.0755016	0.063962	0.0715935	0.0667556	0.0699817	0.0799796	0.0642476	0.0568409	0.0610136	0.0621525	0.0653522	0.06081	0.0575278	0.0390107	0.0358559	0.0337595	0.0330406	0.025999
2805.75	0.0791372	0.0727701	0.0774613	0.0924444	0.0933849	0.0834456	0.075508	0.0639256	0.0716166	0.0668716	0.0700445	0.0799758	0.0642528	0.0568878	0.0610614	0.0622158	0.0653105	0.060888	0.0576247	0.0390529	0.0359861	0.0338837	0.0330462	0.0260356
2805.04	0.0792331	0.0728485	0.0774812	0.0924496	0.0934419	0.0835318	0.0755031	0.063883	0.0716396	0.0669851	0.0701036	0.0799682	0.0642722	0.0569397	0.0611124	0.0622716	0.0652732	0.0609743	0.0577273	0.0390945	0.0361136	0.0340071	0.0330501	0.026075
2804.33	0.0793241	0.0729268	0.0775007	0.0924556	0.093506	0.0836101	0.075489	0.0638364	0.0716632	0.0670947	0.0701562	0.0799551	0.0643055	0.056993	0.0611662	0.0623185	0.0652406	0.0610686	0.0578334	0.039133	0.0362385	0.0341283	0.0330529	0.0261158
2803.61	0.0794033	0.0730019	0.0775183	0.0924616	0.0935735	0.0836722	0.0754658	0.0637849	0.0716852	0.0671946	0.0701993	0.0799337	0.0643483	0.0570421	0.0612198	0.0623562	0.0652115	0.0611693	0.0579423	0.039164	0.0363548	0.0342443	0.0330526	0.0261551
2802.9	0.0794659	0.0730692	0.0775327	0.0924653	0.0936424	0.083713	0.0754308	0.0637257	0.0717031	0.0672774	0.070232	0.0799034	0.0643965	0.0570843	0.0612694	0.0623819	0.0651849	0.0612728	0.0580519	0.0391859	0.0364555	0.0343519	0.0330451	0.0261901
2802.19	0.0795119	0.0731262	0.0775422	0.0924637	0.0937122	0.0837359	0.0753781	0.0636586	0.0717152	0.0673419	0.0702553	0.0798667	0.0644512	0.0571194	0.0613107	0.0623894	0.0651588	0.0613723	0.0581561	0.0391995	0.03654	0.0344505	0.0330284	0.0262216
2801.47	0.079541	0.0731721	0.0775438	0.0924548	0.0937811	0.083746	0.0753	0.063585	0.0717183	0.0673909	0.0702682	0.0798255	0.0645143	0.0571426	0.0613377	0.0623681	0.0651276	0.0614579	0.0582443	0.0392045	0.0366117	0.0345386	0.0330026	0.0262512
2800.76	0.0795488	0.0732053	0.0775347	0.0924377	0.0938453	0.0837431	0.0751927	0.0635045	0.0717086	0.0674247	0.0702677	0.0797788	0.0645834	0.0571477	0.061346	0.0623108	0.0650873	0.0615244	0.0583114	0.0391994	0.0366704	0.0346126	0.0329686	0.0262784
2800.05	0.0795323	0.0732251	0.0775169	0.0924149	0.0939025	0.0837244	0.0750644	0.0634181	0.071688	0.0674425	0.070253	0.0797269	0.0646563	0.0571404	0.0613409	0.0622265	0.0650437	0.0615797	0.0583651	0.0391862	0.0367139	0.0346699	0.0329304	0.0263023
2799.33	0.0794948	0.0732325	0.0774947	0.0923908	0.0939527	0.083689	0.07493	0.0633306	0.0716621	0.0674457	0.0702264	0.0796725	0.0647343	0.0571328	0.0613332	0.0621348	0.0650086	0.0616358	0.0584159	0.0391695	0.0367393	0.0347106	0.0328925	0.0263218
2798.62	0.0794389	0.0732259	0.0774665	0.0923636	0.0939937	0.0836337	0.074795	0.0632437	0.0716325	0.067431	0.070186	0.0796144	0.0648142	0.0571249	0.061324	0.0620432	0.064985	0.061691	0.0584601	0.0391477	0.0367417	0.034732	0.0328535	0.0263327
2797.91	0.0793605	0.0732001	0.0774257	0.092326	0.0940204	0.0835526	0.0746534	0.0631527	0.0715935	0.0673877	0.070126	0.0795456	0.0648848	0.0571055	0.0613027	0.0619409	0.064964	0.0617304	0.0584832	0.0391124	0.0367152	0.0347287	0.0328055	0.026329
2797.2	0.0792547	0.0731519	0.077369	0.0922726	0.0940296	0.0834439	0.0744988	0.0630541	0.0715397	0.0673081	0.0700437	0.0794622	0.0649366	0.0570664	0.0612594	0.0618147	0.0649357	0.0617426	0.0584761	0.0390584	0.0366584	0.034699	0.0327449	0.0263099
2796.48	0.0791207	0.0730823	0.0772985	0.092204	0.0940209	0.0833108	0.0743289	0.0629483	0.0714697	0.0671949	0.0699422	0.0793673	0.0649683	0.0570057	0.0611912	0.0616596	0.0648981	0.0617266	0.0584405	0.0389872	0.0365735	0.0346452	0.0326749	0.0262802
2795.77	0.0789601	0.072992	0.0772168	0.0921226	0.0939931	0.0831559	0.0741424	0.0628351	0.0713845	0.0670548	0.0698245	0.0792668	0.0649817	0.0569227	0.0610995	0.0614784	0.0648537	0.0616851	0.0583788	0.0389014	0.0364605	0.0345666	0.0326004	0.026242
2795.06	0.0787771	0.0728821	0.0771249	0.0920311	0.0939449	0.0829823	0.0739426	0.0627162	0.0712873	0.0668941	0.0696929	0.0791642	0.0649778	0.0568206	0.0609898	0.0612806	0.0648061	0.0616226	0.0582918	0.0388059	0.0363205	0.0344618	0.0325247	0.0261941
2794.34	0.0785784	0.0727546	0.0770238	0.0919331	0.0938784	0.082796	0.0737402	0.0625991	0.0711835	0.0667181	0.0695501	0.0790617	0.0649586	0.0567081	0.0608708	0.0610809	0.0647588	0.0615457	0.0581837	0.0387076	0.0361598	0.0343348	0.0324496	0.0261364
2793.63	0.0783687	0.0726122	0.0769143	0.0918304	0.0937963	0.0826015	0.0735474	0.062491	0.0710756	0.0665284	0.0693985	0.0789591	0.0649259	0.0565905	0.0607484	0.0608899	0.0647135	0.0614599	0.0580603	0.0386097	0.0359851	0.0341927	0.0323748	0.0260714
2792.92	0.0781464	0.0724556	0.0767964	0.0917215	0.0936981	0.0823988	0.0733673	0.0623915	0.0709613	0.0663213	0.0692385	0.0788539	0.0648777	0.056465	0.0606212	0.0607051	0.0646681	0.0613619	0.0579218	0.038508	0.0357966	0.0340377	0.0322975	0.0259984
2792.2	0.0779093	0.0722863	0.0766712	0.0916064	0.0935835	0.0821885	0.0731966	0.0622963	0.0708392	0.0660971	0.0690709	0.0787456	0.064811	0.0563288	0.0604858	0.0605172	0.0646203	0.0612442	0.0577658	0.0383989	0.0355928	0.0338685	0.0322175	0.0259161
2791.49	0.0776609	0.0721089	0.076541	0.0914889	0.0934538	0.0819752	0.0730332	0.0622048	0.0707124	0.0658646	0.0688996	0.0786372	0.0647265	0.0561853	0.0603421	0.0603226	0.0645697	0.061105	0.0575943	0.0382844	0.0353773	0.0336855	0.032139	0.0258259
2790.78	0.0774069	0.0719265	0.0764066	0.0913708	0.0933083	0.0817605	0.0728776	0.0621182	0.0705832	0.0656302	0.0687282	0.0785319	0.0646247	0.0560389	0.060191	0.0601273	0.064516	0.0609499	0.0574101	0.0381662	0.0351545	0.0334896	0.0320644	0.025731
2790.06	0.0771497	0.0717367	0.0762669	0.0912471	0.0931428	0.0815421	0.0727279	0.0620355	0.0704498	0.0653902	0.0685566	0.0784292	0.0645007	0.0558868	0.0600296	0.0599367	0.0644567	0.0607817	0.05721	0.0380418	0.0349239	0.0332813	0.0319898	0.0256319
2789.35	0.0768904	0.0715376	0.0761229	0.0911142	0.0929583	0.0813222	0.0725837	0.0619557	0.0703104	0.0651418	0.068385	0.0783281	0.0643501	0.0557248	0.0598556	0.0597516	0.0643908	0.0605988	0.0569922	0.0379112	0.0346873	0.0330645	0.0319121	0.0255276
2788.64	0.0766348	0.0713338	0.0759789	0.0909763	0.092763	0.0811107	0.0724512	0.0618814	0.0701681	0.0648927	0.0682174	0.0782308	0.0641762	0.0555574	0.0596759	0.0595753	0.0643213	0.0604037	0.0567638	0.0377813	0.0344535	0.032847	0.0318351	0.0254196
[truncated: 2,369 more rows]

## Sheet: Derivatives
Wavenumber (cm-1)	Control	0h	10 min	20 min	30 min	40 min	50 min	1 h	2 h	3 h	4 h	5 h	6 h	9 h	12 h	15 h	20 h	25 h	30 h	40 h	50 h	60 h	70 h	80 h
[truncated: 4,031 more rows]
