# Supplementary material for: Exploring Epigallocatechin-3-Gallate Autoxidation Products: Specific Incubation Times Required for Emergence of Anti-Amyloid Properties
Source: Antioxidants (Basel). 2022 Sep 23;11(10):1887. doi: 10.3390/antiox11101887 (PMC9598636; doi:10.3390/antiox11101887)
Supplement: Supplementary file 1 [file antioxidants-11-01887-s001.zip › Kinetic data.xlsx]

## Sheet: Initial EGCG
Time	C	C	C	C	0min	0min	0min	0min	10min	10min	10min	10min	20min	20min	20min	20min	30min	30min	30min	30min	40min	40min	40min	40min	50min	50min	50min	50min	1h	1h	1h	1h	2h	2h	2h	2h	3h	3h	3h	3h	4h	4h	4h	4h	5h	5h	5h	5h	6h
0	4099	4053	4030	4049	4154	4210	4129	4150	3999	4047	3952	4010	4082	4104	3991	3885	4062	4012	4038	3966	3888	4020	3898	3917	3939	3925	3912	3943	3948	4049	4140	4015	4158	4038	3983	3981	3992	3998	4078	3954	3958	4026	3949	3975	3964	4070	3952	3939	3982
5	2984	3072	3082	3080	3119	3098	3191	3194	3077	3087	3076	3068	3004	3021	3127	3081	2982	3015	3122	3077	2922	2900	3054	3004	3027	3012	2993	3062	3016	3091	3190	3053	3091	3094	3143	3041	3039	3025	3054	3088	3019	3017	3062	3090	2968	3028	2999	2944	2889
10	2594	2693	2660	2759	2734	2739	2763	2792	2652	2680	2717	2729	2646	2672	2708	2731	2671	2640	2653	2694	2575	2560	2623	2755	2742	2676	2597	2731	2639	2668	2797	2673	2652	2679	2677	2689	2681	2614	2668	2673	2642	2707	2676	2716	2599	2542	2641	2678	2635
15	2477	2531	2460	2511	2530	2541	2548	2630	2472	2550	2456	2496	2484	2456	2571	2548	2490	2457	2528	2508	2396	2446	2478	2514	2488	2521	2458	2556	2468	2456	2573	2564	2498	2504	2532	2505	2438	2496	2525	2485	2459	2472	2479	2511	2459	2438	2430	2491	2416
20	2440	2480	2448	2446	2537	2498	2457	2493	2446	2483	2378	2368	2385	2426	2407	2410	2351	2391	2398	2390	2294	2430	2356	2411	2383	2435	2423	2433	2414	2410	2437	2439	2437	2401	2413	2397	2391	2404	2483	2387	2410	2320	2362	2403	2304	2327	2418	2375	2368
25	2370	2432	2414	2390	2465	2438	2461	2427	2362	2409	2365	2351	2380	2391	2341	2314	2317	2349	2397	2344	2294	2316	2304	2343	2322	2344	2345	2360	2323	2373	2384	2396	2347	2329	2417	2325	2306	2342	2347	2290	2268	2277	2299	2376	2280	2319	2289	2298	2310
30	2400	2381	2399	2378	2407	2373	2428	2368	2345	2340	2267	2336	2319	2355	2323	2316	2336	2358	2375	2310	2256	2356	2342	2337	2298	2319	2392	2347	2305	2374	2387	2344	2322	2343	2275	2309	2285	2377	2320	2321	2288	2286	2354	2288	2298	2313	2287	2330	2341
35	2359	2379	2398	2336	2444	2413	2334	2400	2370	2385	2280	2279	2278	2380	2303	2280	2308	2406	2363	2275	2240	2325	2331	2324	2306	2305	2308	2288	2299	2319	2412	2313	2262	2306	2380	2257	2290	2264	2301	2262	2237	2265	2314	2287	2204	2334	2265	2308	2327
40	2383	2374	2348	2327	2360	2369	2333	2348	2313	2386	2271	2300	2333	2311	2276	2285	2283	2301	2301	2311	2299	2309	2313	2358	2343	2330	2280	2293	2257	2317	2351	2323	2353	2326	2334	2312	2248	2253	2303	2242	2256	2299	2288	2260	2247	2349	2280	2320	2265
45	2397	2392	2402	2335	2445	2426	2411	2360	2324	2359	2278	2273	2338	2336	2297	2284	2300	2303	2271	2263	2279	2318	2303	2297	2301	2296	2359	2305	2297	2318	2331	2316	2318	2338	2301	2283	2252	2235	2272	2287	2273	2254	2254	2277	2238	2290	2332	2271	2273
50	2376	2378	2392	2318	2397	2413	2364	2343	2331	2387	2314	2270	2279	2310	2299	2265	2308	2363	2334	2307	2317	2347	2318	2308	2310	2276	2336	2392	2242	2306	2323	2278	2291	2336	2294	2272	2287	2318	2266	2267	2224	2277	2357	2291	2298	2248	2238	2333	2259
55	2394	2355	2365	2377	2379	2319	2393	2390	2366	2339	2303	2291	2356	2328	2323	2293	2335	2403	2350	2290	2275	2342	2323	2336	2299	2297	2298	2359	2243	2258	2334	2311	2328	2319	2314	2295	2256	2304	2314	2260	2236	2239	2235	2289	2285	2304	2279	2338	2293
60	2350	2390	2381	2321	2333	2405	2345	2326	2372	2391	2272	2266	2337	2340	2295	2286	2262	2334	2287	2317	2256	2345	2315	2379	2287	2281	2324	2364	2279	2281	2325	2298	2264	2338	2310	2316	2275	2266	2287	2244	2246	2319	2240	2243	2260	2399	2283	2294	2356
65	2333	2425	2370	2374	2418	2417	2374	2332	2362	2363	2337	2277	2317	2375	2235	2363	2352	2316	2315	2313	2245	2344	2299	2273	2327	2314	2364	2362	2270	2322	2359	2345	2317	2276	2342	2308	2230	2282	2257	2323	2272	2275	2281	2306	2293	2288	2285	2305	2236
70	2375	2322	2362	2421	2437	2366	2330	2404	2392	2410	2320	2273	2285	2415	2253	2247	2390	2408	2329	2307	2268	2319	2328	2281	2301	2326	2338	2319	2238	2304	2359	2276	2349	2269	2303	2357	2268	2244	2291	2307	2262	2271	2307	2319	2267	2361	2315	2303	2317
75	2417	2396	2391	2330	2404	2416	2353	2338	2350	2419	2314	2277	2339	2352	2319	2323	2316	2315	2346	2356	2286	2373	2285	2335	2335	2316	2380	2328	2341	2323	2350	2277	2293	2354	2344	2297	2310	2263	2293	2301	2287	2285	2312	2328	2242	2280	2264	2269	2342
80	2408	2354	2345	2313	2436	2428	2380	2385	2329	2372	2296	2312	2264	2346	2327	2289	2335	2362	2273	2296	2258	2308	2317	2341	2343	2321	2360	2297	2284	2241	2338	2326	2276	2291	2368	2315	2288	2292	2344	2317	2333	2286	2333	2334	2273	2298	2280	2317	2331
85	2426	2420	2417	2417	2483	2378	2458	2380	2326	2370	2283	2325	2306	2347	2335	2320	2296	2345	2329	2313	2230	2358	2303	2363	2280	2289	2329	2387	2325	2278	2329	2307	2350	2352	2276	2311	2333	2309	2316	2312	2260	2237	2289	2348	2267	2356	2317	2329	2344
90	2396	2381	2384	2359	2438	2390	2350	2376	2370	2372	2365	2329	2386	2342	2315	2322	2300	2378	2283	2333	2359	2393	2280	2347	2333	2354	2348	2391	2283	2333	2406	2295	2319	2361	2313	2335	2263	2298	2347	2357	2224	2310	2303	2274	2295	2336	2270	2338	2327
95	2384	2384	2357	2372	2457	2426	2350	2364	2321	2395	2285	2340	2370	2357	2305	2333	2254	2311	2387	2309	2296	2374	2312	2400	2334	2297	2376	2341	2346	2341	2376	2362	2353	2343	2338	2294	2254	2254	2344	2383	2289	2344	2338	2290	2265	2314	2296	2286	2265
100	2423	2414	2389	2343	2437	2435	2378	2383	2374	2365	2300	2368	2353	2352	2320	2303	2333	2361	2322	2338	2283	2343	2333	2306	2310	2310	2386	2338	2295	2310	2354	2267	2326	2361	2323	2272	2291	2303	2371	2288	2315	2290	2340	2318	2238	2343	2273	2382	2333
105	2425	2419	2397	2361	2406	2417	2380	2350	2369	2391	2339	2373	2377	2350	2288	2344	2384	2375	2297	2310	2304	2366	2354	2342	2350	2297	2368	2375	2304	2288	2403	2320	2346	2432	2318	2354	2230	2282	2357	2315	2325	2350	2361	2289	2249	2328	2348	2353	2302
110	2423	2393	2439	2361	2424	2388	2432	2432	2360	2325	2273	2322	2333	2361	2313	2314	2284	2374	2316	2373	2260	2383	2295	2368	2325	2316	2336	2419	2317	2357	2392	2333	2277	2328	2346	2372	2268	2291	2345	2258	2259	2327	2301	2303	2233	2337	2328	2351	2297
115	2391	2419	2407	2344	2456	2396	2361	2385	2318	2384	2310	2331	2348	2422	2289	2348	2348	2326	2324	2297	2282	2341	2378	2393	2355	2326	2449	2346	2330	2332	2417	2341	2403	2310	2375	2336	2353	2268	2334	2344	2232	2323	2289	2323	2276	2406	2333	2364	2289
120	2408	2343	2398	2363	2393	2388	2390	2373	2342	2387	2325	2279	2359	2372	2308	2316	2298	2359	2301	2305	2267	2379	2377	2340	2321	2408	2366	2385	2332	2297	2337	2344	2345	2303	2326	2324	2250	2309	2313	2293	2276	2302	2280	2305	2309	2352	2325	2306	2330
125	2419	2444	2385	2387	2455	2442	2388	2408	2409	2423	2314	2375	2348	2390	2346	2301	2343	2300	2325	2390	2302	2369	2331	2305	2299	2311	2348	2381	2284	2305	2400	2356	2331	2267	2300	2381	2276	2314	2410	2291	2245	2300	2301	2315	2308	2303	2347	2321	2343
130	2397	2377	2417	2336	2407	2381	2369	2374	2349	2325	2319	2365	2369	2332	2346	2344	2328	2358	2340	2307	2330	2381	2325	2284	2377	2329	2356	2366	2333	2370	2338	2327	2286	2372	2322	2345	2314	2332	2335	2336	2265	2290	2316	2302	2308	2325	2346	2369	2363
135	2442	2406	2502	2362	2439	2400	2418	2369	2378	2418	2343	2351	2387	2389	2306	2308	2342	2370	2291	2358	2299	2380	2367	2317	2364	2317	2359	2352	2357	2316	2427	2365	2311	2363	2361	2366	2318	2313	2343	2359	2336	2347	2299	2358	2305	2366	2317	2350	2306
140	2420	2469	2399	2377	2401	2389	2386	2402	2337	2412	2344	2320	2399	2344	2352	2313	2375	2341	2425	2395	2322	2378	2378	2401	2339	2313	2331	2339	2309	2346	2416	2344	2337	2367	2335	2386	2285	2349	2347	2312	2330	2357	2326	2314	2307	2370	2270	2356	2298
145	2383	2372	2385	2342	2468	2416	2409	2351	2330	2387	2322	2326	2365	2366	2358	2310	2322	2364	2337	2380	2339	2347	2380	2336	2362	2355	2402	2382	2326	2336	2454	2346	2294	2358	2369	2351	2330	2327	2322	2332	2303	2343	2291	2307	2298	2363	2296	2372	2338
150	2444	2430	2418	2415	2403	2456	2387	2406	2391	2419	2341	2333	2340	2367	2353	2311	2401	2281	2493	2400	2297	2360	2355	2395	2330	2326	2375	2376	2337	2364	2453	2319	2319	2404	2338	2342	2319	2246	2342	2320	2351	2264	2336	2330	2245	2345	2341	2385	2325
155	2387	2416	2499	2412	2501	2433	2423	2515	2391	2379	2310	2328	2318	2355	2304	2281	2349	2366	2508	2345	2268	2392	2372	2342	2475	2338	2339	2388	2327	2308	2393	2383	2314	2362	2403	2446	2313	2322	2332	2327	2327	2329	2370	2369	2319	2329	2356	2369	2300
160	2438	2420	2458	2370	2410	2411	2453	2482	2343	2391	2357	2360	2388	2397	2320	2387	2313	2315	2467	2417	2336	2333	2304	2353	2380	2365	2411	2372	2354	2344	2411	2419	2343	2391	2391	2396	2342	2295	2373	2350	2340	2320	2382	2358	2274	2332	2308	2346	2331
165	2395	2443	2409	2415	2424	2431	2466	2461	2405	2388	2351	2353	2435	2374	2299	2338	2381	2376	2537	2323	2266	2369	2372	2393	2352	2301	2428	2383	2351	2358	2421	2413	2338	2367	2377	2366	2355	2336	2451	2324	2340	2341	2384	2374	2320	2363	2356	2384	2256
170	2399	2340	2399	2532	2470	2410	2388	2432	2354	2442	2287	2383	2335	2410	2355	2365	2317	2384	2592	2381	2308	2382	2355	2427	2418	2322	2430	2406	2292	2383	2469	2323	2317	2342	2335	2399	2313	2441	2415	2502	2269	2326	2362	2386	2300	2359	2300	2414	2322
175	2452	2363	2406	2422	2484	2413	2510	2517	2400	2446	2343	2344	2388	2367	2316	2406	2360	2313	2686	2409	2339	2410	2349	2357	2359	2447	2430	2404	2322	2386	2351	2374	2315	2386	2430	2365	2352	2374	2359	2378	2254	2335	2301	2418	2306	2287	2340	2366	2345
180	2409	2424	2500	2477	2479	2517	2430	2617	2321	2377	2327	2332	2347	2375	2477	2348	2364	2342	3065	2403	2341	2362	2349	2381	2371	2446	2474	2429	2300	2479	2450	2361	2349	2440	2508	2389	2353	2373	2440	2454	2303	2290	2430	2335	2271	2386	2375	2280	2369
185	2405	2445	2464	2583	2487	2421	2397	2670	2335	2456	2411	2372	2410	2384	2467	2381	2432	2381	3544	2412	2315	2422	2316	2400	2405	2471	2519	2486	2398	2502	2429	2406	2326	2332	2592	2410	2279	2307	2459	2551	2317	2311	2635	2346	2394	2332	2309	2373	2356
190	2438	2477	2499	2812	2438	2439	2356	2907	2406	2402	2385	2393	2355	2416	2508	2519	2436	2399	4051	2583	2286	2362	2409	2357	2368	2425	2500	2475	2450	2334	2464	2438	2366	2360	2693	2445	2350	2347	2442	3004	2319	2365	2616	2732	2447	2336	2348	2335	2319
195	2440	2535	2492	2947	2457	2424	2470	3137	2324	2442	2357	2329	2340	2369	2722	2540	2394	2399	5155	2733	2289	2417	2378	2390	2485	2414	2520	2548	2522	2326	2483	2585	2392	2366	2923	2522	2319	2361	2757	3309	2333	2409	2761	2686	2724	2325	2397	2308	2413
200	2461	2591	2537	3275	2499	2461	2414	3579	2377	2394	2358	2321	2386	2418	2917	2574	2420	2365	6869	3117	2308	2362	2370	2399	2476	2323	2631	2859	2674	2596	2559	2790	2402	2402	3390	2683	2402	2387	2928	3589	2319	2384	2971	2904	2834	2357	2413	2341	2374
205	2395	2750	2598	3697	2453	2492	2490	4467	2365	2391	2342	2312	2391	2397	3167	2738	2413	2393	9260	3600	2330	2428	2409	2336	2509	2499	2776	3089	2756	2340	2674	3064	2434	2400	3934	2873	2321	2355	3261	4416	2344	2575	3360	3164	2942	2346	2464	2375	2355
210	2374	2874	2714	4022	2432	2493	2596	5588	2402	2363	2363	2428	2395	2352	3644	3058	2356	2405	11517	4488	2298	2437	2463	2428	2652	2454	2945	3439	3010	2328	2769	3416	2414	2606	5113	3352	2402	2501	3792	5520	2360	2671	4086	3817	3183	2383	2465	2407	2318
215	2380	3022	2804	4983	2476	2430	2675	7160	2340	2378	2334	2380	2361	2425	4365	3510	2454	2434	13410	5959	2379	2390	2580	2403	2803	2469	3254	4122	3359	2352	3387	4324	2339	2417	5633	4074	2686	2439	4701	7365	2335	2760	4623	4541	3390	2343	2793	2367	2340
220	2415	3332	3073	5707	2494	2488	3473	9342	2370	2360	2353	2401	2560	2424	5525	4476	2593	2550	15199	7283	2452	2403	2635	2378	3068	2342	3726	4799	3863	2472	3495	5124	2317	2778	7209	5074	2766	2797	6196	9324	2387	3266	5906	6178	3677	2327	2950	2334	2378
225	2486	3694	3474	7046	2556	2448	3538	11796	2373	2414	2373	2512	2357	2459	7286	5469	2540	2606	16651	8826	2431	2379	2904	2382	3221	2454	4499	6453	4340	2500	4105	6284	2358	2531	8448	6592	2909	3008	7470	11151	2464	3945	7561	8254	4488	2312	3286	2327	2372
230	2479	4220	3899	8189	2654	2535	4421	13517	2391	2419	2445	3201	2909	2413	9550	7032	2714	2854	18114	10799	2402	2380	3018	2367	3750	2532	5302	8229	5675	2544	4838	7651	2564	3248	10003	8266	3301	3689	8926	13086	2710	4478	9550	10743	5059	2334	3701	2439	2470
235	2441	5111	5024	9259	2918	2672	5936	14990	2421	2391	2725	3570	2450	2500	12047	8767	2830	2903	19413	12383	2421	2440	3387	2364	5610	2743	5904	10826	6894	2620	5614	8987	2357	3130	11076	10096	3759	4022	9916	14620	2902	5672	11177	12772	5801	2348	4420	2477	2424
240	2654	5590	6334	10517	2974	2784	7108	16779	2415	2452	2755	3825	2484	2523	14424	10862	2985	3149	20962	13509	2437	2370	3886	2453	6023	3027	8689	11714	8152	2962	7628	10556	2528	3499	12332	11558	4694	5066	11371	15944	3039	6528	12587	14874	6489	2345	5021	2478	2671
245	2449	6508	6278	11556	3328	2938	8524	18195	2397	2435	3109	4336	2812	2771	15818	12852	3366	3576	21696	14746	2502	2436	4563	2572	6502	3236	9255	13557	9598	3268	9599	11716	2647	4186	13445	13481	7849	6725	12773	17413	3482	10088	13997	16864	7674	2314	5965	2495	2824
250	2503	7782	7481	12589	3488	3116	9928	19618	2338	2414	3851	5010	2686	2672	17274	13543	4023	4217	22395	15719	2565	2492	5785	2425	7649	3736	10997	15567	10607	3820	11284	12831	2770	4958	14200	14992	10382	7327	14025	18725	3988	11061	15671	19460	8652	2407	6784	2562	3017
255	2534	8641	8307	13962	4146	3472	12159	20773	2392	2433	4142	6569	2824	3125	18280	14802	4534	5439	23172	17424	2708	2510	5994	2519	8812	4507	13341	17373	12198	4698	13386	13946	2975	6383	15027	16238	12570	9287	15121	19950	4843	12690	16796	20508	10209	2550	7789	2699	3451
260	2552	10089	11284	14526	4674	3908	13992	21714	2369	2518	5227	8087	3525	3376	19662	15919	5231	6152	24065	17635	2789	2607	7731	2737	10752	4919	15439	18695	38201	5746	14551	15327	3737	7564	15467	18091	14896	9784	15829	21055	5268	14347	18022	21621	11739	2533	8914	3021	4183
265	2568	11213	12668	16454	5644	4687	15071	22658	2361	2429	7074	10029	3409	3812	20010	16658	6254	6710	24514	18047	3002	2628	8078	2843	12101	6159	17358	20396	40309	7854	15904	16638	3948	8921	16256	19039	17249	10904	16600	22277	6376	15854	18867	22306	13048	2633	9447	2936	5104
270	2728	12539	15013	16819	6977	5559	16042	23113	2370	2554	8614	14718	3744	4295	21136	17756	7482	7082	25309	18793	3331	2699	9396	3102	13883	6967	19216	22098	41574	8807	17246	17310	5390	10391	16497	19968	19448	11873	17414	23161	7864	17292	19951	23552	14565	2846	10537	3201	6274
275	2871	13847	16046	17336	8709	6525	17072	24113	2392	2514	10487	24421	4223	5369	21787	18440	8189	9740	25875	19394	3664	2726	10533	3269	15089	8551	20744	23254	43292	11064	18321	17841	5546	11920	17231	20931	21350	12927	17968	23738	8538	18657	20516	24427	16195	3282	11225	3728	6925
280	2873	15890	17764	17570	10402	7678	17850	24640	2423	2565	12528	28963	4934	5137	22566	18902	9261	11292	26005	19949	4012	3555	11593	4016	16312	9190	22421	24330	43777	12203	19058	18695	7247	13894	17838	21707	22926	14339	18474	24413	9719	19748	20953	24976	17484	3953	11865	3901	7642
285	3070	16965	18724	18865	11920	9230	18569	25098	2438	2583	13806	31756	6557	5851	22994	19507	11060	12955	26394	20096	4947	3816	12937	4541	17041	11184	23578	25293	44999	13731	19909	19344	8493	15398	18094	22367	24616	14857	18914	25251	11074	20371	21577	25462	18694	4772	12384	5087	8979
290	3398	18262	20086	18571	13183	10589	18978	25679	2542	2590	15304	34553	6755	7533	23233	20118	12105	15565	27114	20458	6115	4108	13928	5160	17738	12339	24199	26324	45565	14904	20436	19839	9657	16643	18259	22705	26078	15353	19451	25336	11643	21260	22281	25993	21452	5555	13316	5898	10743
295	3412	19612	21134	19663	14810	11991	19628	26124	2593	2809	16393	36785	8699	10599	23933	21115	13319	15908	27140	20823	7101	4646	15010	6559	18489	13388	25618	27281	46258	16284	21102	20360	11374	17934	18697	23206	26859	17219	19656	25910	12264	21948	22986	26388	22607	6808	13754	6367	11874
300	3676	21493	22566	19845	16349	13954	19926	26333	2773	2789	17489	38288	9967	12673	24157	21241	15839	17350	27293	20850	8236	4840	16145	6807	19469	15155	26299	27497	47053	17227	21460	20793	13352	18928	18809	23815	28165	16576	19996	26281	12773	22468	23267	26907	23370	8044	14225	8067	14545
305	3956	21859	23080	19627	17499	15330	20497	26665	2784	2939	18656	40089	11885	15296	24432	21850	16428	18520	28189	21487	9548	5847	16223	9243	20146	15562	26999	28385	46809	18162	22108	21168	13749	20309	18926	24076	29476	17504	20145	26488	13723	22863	23764	27120	24252	9271	14627	7804	15989
310	4258	21658	24006	20077	18881	17086	20799	26904	2886	3213	19422	41408	13660	17488	24637	22688	17811	19758	27745	21484	11331	6401	17092	9293	21034	16255	27725	28699	47026	19013	22748	21295	15352	21043	19171	24619	30076	17427	20451	27069	13986	23603	23837	27402	24496	9885	14859	9077	17490
315	4658	23186	24858	20408	19911	18623	21370	27219	3192	3534	19867	42447	15462	19132	24655	22348	19314	21001	28087	21913	13315	7396	17632	10266	20785	16857	28266	29179	47294	19817	22751	21752	17502	21474	19545	24978	30592	17611	20384	27140	14487	24011	23923	27450	25389	11037	15805	10213	18718
320	5041	23677	25205	20754	20664	20899	21710	27357	3394	4701	20830	43505	17203	20849	25190	22859	20211	21707	28073	22144	14584	8493	18233	11426	21223	18117	28970	29346	48225	20431	23055	21725	16732	22090	19541	25011	32042	18171	20774	27491	14952	23990	24210	27826	26268	12196	15987	11217	19817
325	5640	24341	25622	21133	21714	22377	21841	27410	3782	6010	20854	44006	18796	22839	25159	23014	21190	22779	28322	21828	17705	9412	18517	12525	21383	19686	29343	29441	48331	21264	23136	22687	18437	22646	19536	25276	32589	18194	21143	27573	15212	24369	24385	28145	26943	13600	16360	12379	20603
330	6318	24427	26431	20802	22321	24959	22049	27892	4164	8601	21665	44671	20336	24097	25381	23203	22277	23496	28086	22086	17997	10754	19016	13685	21937	19627	30055	30004	48189	21669	23604	22631	18157	23427	19968	25422	32973	18512	21168	27737	15609	24664	24651	28206	27082	15418	16323	12813	21628
335	8007	25453	26911	20944	23191	25092	22161	27571	4916	11099	21606	45038	22432	25709	25756	23578	23034	24266	28180	22194	19371	11466	19381	15028	21912	19645	30130	30076	48176	22200	23700	22777	18878	23823	19757	25502	33134	18846	21139	28001	15922	24909	24891	28430	27749	16430	16863	13535	22283
340	8869	26174	27046	21012	24628	26517	22221	27769	5890	13214	22164	45941	22810	26972	25498	23360	23872	25384	28316	22235	20646	12871	19654	15807	22104	20188	30518	30492	48430	22688	23738	23779	19843	24063	19907	25696	33264	18600	21218	28093	15954	25162	24938	28355	27286	17212	17331	14504	22839
345	9967	26387	27744	21953	24823	27737	22623	27873	7654	15243	22507	46225	24948	27838	25870	23689	24658	25830	28424	22992	22008	14193	19778	16766	22312	20350	30902	30296	48525	22805	23875	23151	19693	24153	19922	25914	33897	18754	21598	28142	16149	25374	25117	28640	27700	18501	17340	15060	23475
350	11428	25948	27618	21584	24800	28496	23260	27991	7062	17676	22794	46543	24908	28944	26005	23738	25359	25648	28448	22318	23008	15049	20287	17695	22377	21600	31297	30592	49091	22991	24018	23317	20277	24382	20132	26026	33804	18978	21458	28267	16374	25368	25156	28699	27963	19908	17548	15563	24127
355	13504	26616	27703	21935	27575	29297	22896	27765	11855	26221	23258	46477	26259	29956	26187	23631	25693	26169	28585	22410	23554	16207	20410	18720	22556	21712	31560	30476	48680	23655	24072	23487	21044	25103	20210	25969	34206	19310	21489	28385	16578	25648	25114	29151	27936	20587	17345	16819	24420
360	15701	26626	27864	21514	27984	29984	22909	28174	14168	28376	23047	47079	27128	31160	26044	23644	26596	26440	28635	22397	24430	17006	20456	18978	22629	21991	31761	30732	49734	23646	24124	23538	20819	24683	20146	26027	34404	19311	21774	28317	16610	25509	25116	29133	28332	21064	17638	16656	24782
365	17659	26341	28820	21368	28150	30678	22885	28051	15968	30554	22837	47376	27170	31405	26123	23840	26881	26743	28479	22348	27844	17561	20881	19777	22685	22530	32184	30777	49099	23799	24248	23731	21633	25416	20516	26288	34755	19275	21428	28539	16680	25926	24943	28971	28462	21205	17560	17241	25324
370	19426	26775	28169	21748	28344	31111	23082	27919	17696	32676	22958	47457	27930	31767	26354	23948	27049	27211	28827	22770	28302	18528	20995	20234	22828	22918	32202	30736	48983	23942	24387	23506	21624	25890	20368	26315	34926	19379	21600	28369	16728	26014	25424	29054	28980	21756	17744	17577	25450
375	21024	26974	28971	21525	28458	31544	23220	28209	19496	34149	23143	47191	28571	32221	26400	24086	27350	27653	28541	22907	28887	19318	21109	20687	22940	23078	32233	30831	49313	23944	24322	23523	21706	25252	20355	26512	35139	19593	21852	28593	16947	25974	25456	29054	29116	22376	18056	17949	25850
380	22082	27039	28687	21564	28798	32033	23253	28052	20950	35801	23536	47904	28607	32944	26532	23958	27908	28151	28592	22851	29397	19871	21129	21050	22580	23433	32377	30895	49433	23965	24350	24029	22063	26061	20292	26539	35214	19397	21695	28536	17124	26088	25382	29157	29163	22404	18061	18383	25847
385	23162	27192	29106	21497	28911	32532	23437	28292	22680	37295	23710	47937	29012	33465	26620	24206	27996	28330	28672	22899	29575	20509	21213	21544	22782	23561	32282	31066	49374	24560	24325	23765	22210	25584	20581	26663	35284	19338	21710	28631	17153	26228	25674	29327	29121	22839	18028	18888	26228
390	23976	29618	29333	21632	29380	33021	23352	28400	23862	38525	24029	48078	29258	33709	26426	24201	28620	28550	28695	22877	30031	20867	21423	21650	22836	23737	32442	31301	49400	24547	24507	23901	22388	25964	20632	26817	35441	19618	21651	28578	17149	26013	25406	29239	29204	23477	18081	18828	26557
395	25638	30145	29015	21828	29441	33706	23435	28227	25080	39123	23952	48284	30197	34139	26425	23890	28602	29097	28668	22847	30306	21554	21400	21885	22964	24031	32527	31501	49735	24507	24427	23770	22476	26216	20411	26793	35422	19867	21872	28747	17180	26302	25261	29172	29079	23723	18222	19298	26535
400	26843	30338	30313	21968	29517	33726	23451	29104	25845	39572	23493	48274	30156	35466	26750	24102	28836	29521	28651	22783	30586	21255	21611	22200	23252	36194	32822	31540	49696	24671	24322	23890	22359	25675	20523	26658	36376	19784	21924	28674	17186	26234	25606	29342	29285	23659	17966	19386	26763
405	28123	30397	29397	23228	30316	33901	23511	28353	26867	40337	24018	48241	30309	34380	26532	24205	28915	29295	28603	23280	30646	22135	21664	22839	23198	36610	32744	31539	49688	24646	24546	27208	22620	25772	20652	27029	35612	19649	21985	28671	17167	26271	25673	29173	29256	23916	18123	19641	26891
410	28631	30711	29938	22103	30377	34096	24235	28178	27374	41031	24094	48289	30521	36052	26590	24334	29514	29662	28812	23867	31421	22645	21714	22598	23124	37295	33049	31541	49414	24733	24476	27360	22782	25805	20859	26967	35834	19796	22175	28703	17384	26406	25765	29578	29550	24022	18318	20050	27080
415	28944	31252	29636	22279	30574	34336	24205	28496	27848	41446	24079	48691	31785	35192	26574	24389	29704	30062	28569	23236	31073	21959	21855	22745	22980	37522	33351	31634	49816	24932	24504	27225	22733	25991	21137	26953	35721	19641	22023	28710	17280	26425	25513	29144	29287	24618	18306	20066	27157
420	29725	30759	30318	22422	30687	34519	24505	28342	28459	42033	23863	48567	31067	35472	26630	24448	29612	29820	28827	23294	31337	22395	21878	22930	23356	38070	33397	31624	50837	25055	24633	27236	22871	26728	21113	26746	35912	19583	21999	29039	17380	26747	25564	29442	29476	24622	18090	20076	27284
425	30244	30693	30187	22796	31747	34728	24676	28548	28751	42536	23902	48306	30958	35758	26842	24396	29990	30251	28551	23444	31860	22450	21713	23034	23120	38028	33374	31578	50708	25129	24792	27291	22876	26663	21080	26832	35984	20011	22028	28751	17243	26705	25597	29499	29463	24749	18383	20239	27445
430	30678	30345	29884	21980	31021	35043	24482	28390	28902	42714	23774	48747	31648	36056	27125	24398	29922	30265	28819	23407	32456	22977	21901	23159	23132	38194	33554	31765	50495	25204	24708	27318	23237	26262	21118	26904	35919	20772	21822	28762	17352	26626	25332	29551	29242	24730	18200	20343	27275
435	30520	30821	30336	21994	31057	35254	24479	28214	29720	43092	24261	48608	31765	35857	26686	24576	29913	30239	29432	23554	31935	23266	21740	23269	23251	38244	33655	31780	50152	25147	24819	27215	23287	26134	21284	26975	36150	21024	22059	28708	17288	26575	25532	29612	29445	24857	18335	20410	27339
440	31064	30517	31129	23814	30792	35471	24371	28519	30064	43597	24222	48758	31363	36196	27263	24430	29894	30547	28971	23410	32332	23724	22038	23505	23643	38607	33457	31644	50028	25117	24803	27221	23317	26594	21332	26859	36040	19899	21813	28790	17467	26584	25620	29483	29504	24970	18267	20470	27664
445	31185	30644	31112	22107	31074	35718	24761	28506	29787	43636	24283	48808	32085	36093	26572	24380	30119	30743	28435	23429	32240	23697	21945	24018	23068	38483	33811	31600	49995	25168	24813	27296	23237	26961	21318	27120	36326	20026	21991	28792	17473	26640	25636	29573	29686	25122	18383	20656	27679
450	31475	38376	30527	22221	31063	35613	24558	29230	30124	44051	24199	48833	31590	36205	26611	24441	30434	30666	28618	23615	32763	23447	22364	24103	23117	38774	33838	31507	50038	25367	24955	27376	23194	27068	21420	27059	36218	19661	22070	28708	17310	26697	25475	29368	29586	25715	18456	20855	27658
455	31897	39134	30941	22177	31112	35958	24915	29163	30566	44517	24076	48765	31513	36259	26744	24297	30431	30605	28718	23585	32748	23598	22285	24051	23201	38690	33846	31557	50026	25266	24971	27273	23154	26323	21514	27249	36462	20131	21946	29145	17667	26733	25672	29388	29818	25260	18140	21021	28028
460	32220	38702	31055	22025	31292	35815	24590	29022	30116	44591	23784	49023	31919	36471	26889	24354	30312	30877	28708	23911	32782	23710	22291	24275	23212	38679	33792	31530	50165	25456	25025	27636	23333	26765	21349	27164	36278	19952	22260	28971	17387	26672	25672	29409	30050	25748	18457	20922	27807
465	32380	38215	36861	22670	31424	35984	24703	29274	30261	44709	24107	48969	33020	36751	26471	24984	30437	31397	28645	23525	32738	23246	22709	24534	23247	39094	33819	31814	50247	25447	24973	27689	23453	26912	21464	27019	36635	19993	22127	29044	17508	26673	25532	29524	29511	25764	18402	20887	27721
470	32407	38913	36895	22229	31632	36274	24537	29352	31450	44480	24190	48991	31909	36526	26848	24631	30703	31345	28396	23592	32685	24217	22269	24578	23447	38666	33871	31862	50447	25529	25003	27498	23368	26412	21332	27104	37155	19995	22268	28899	17540	26923	25617	29629	29942	26605	18305	21068	28058
475	32279	39247	37174	22460	32244	37110	24583	29232	31554	44783	24067	48979	32086	36735	26640	25123	30798	31260	28756	23731	32935	23978	22378	24491	23119	39116	33941	31866	50420	25516	25207	27624	23578	26358	21482	27114	36745	20157	22227	28992	17658	26682	25832	29511	29972	26675	18466	21014	27968
480	32602	39215	37149	22244	31961	36497	24734	29267	31300	44864	24495	49040	32012	37202	26636	24478	31329	31514	28723	23808	32973	23545	22860	24657	23348	39484	34061	31565	50836	25437	24958	27653	23586	26459	21219	27203	37465	20049	22204	28862	17579	27003	25887	29543	30217	27412	18552	21309	28039
485	32811	39230	37228	22591	31749	36318	24765	29383	31028	45168	24534	48963	32359	37549	26933	24396	31209	31566	28625	23830	32891	23635	22642	24768	23329	39091	33988	31816	50181	25396	25059	27622	23754	26885	21379	27366	37189	20020	22104	29027	17516	26739	26062	29756	30292	27467	18367	21282	28268
490	33387	39677	37446	22215	32329	36562	24533	29292	46834	45125	24225	49336	32326	37420	26732	24771	30963	31562	28683	23853	33122	24421	22691	25073	23530	39257	34248	31755	49874	25630	24997	27803	23870	26885	21501	27523	36727	20133	22167	29134	17484	26547	26008	29625	30061	27743	18562	21240	27666
495	33340	39350	37269	22806	31665	36792	24880	29424	47084	45106	24283	49241	32137	37588	26967	24565	31045	31911	28603	23807	33067	23920	22738	24987	23253	39450	34262	31968	50125	25779	24963	27704	23679	26670	22237	27332	37158	19967	21988	28810	17560	26634	25740	29135	30065	27696	18344	21231	28005
500	33279	39400	44152	22486	33066	36850	24793	29447	47335	45287	24179	49109	32384	37487	26594	24558	31203	31639	29032	23836	33274	24900	22735	24670	23272	39312	34123	31937	49992	25625	25116	27776	24347	26637	21651	27144	36813	20023	22046	28883	17660	26881	25854	29551	30301	27546	18432	21317	28188
505	33484	39067	44671	23341	31593	36939	24916	29415	47752	45220	24183	49283	32505	37529	26578	24650	30897	31859	28547	24014	33294	23716	22954	24915	23499	39629	34083	31954	50357	25583	25204	27839	24530	26898	21557	27162	37140	20218	22085	29005	17751	26654	25785	29441	29842	27608	18263	21398	28184
510	33137	39050	44728	22472	32152	37052	25093	29181	47001	45296	24328	49035	32894	37430	26535	24423	30986	31582	28621	23925	33481	23837	22805	25047	23182	39456	34179	31661	50119	26015	25076	27654	24374	26770	21559	27235	37312	20101	22204	28971	17692	26868	25479	29735	30364	28145	18559	21251	28120
515	33428	39273	45033	22386	32197	37031	25038	29194	47881	45399	24366	50155	33039	37633	26761	24709	30986	32086	28625	23950	33803	24178	22768	25060	23275	39479	34076	31807	50418	25781	24891	27710	24560	26408	21721	27271	37179	20205	22263	29202	17631	26655	25698	29609	30018	27696	18436	21379	28243
520	33792	39540	44828	22511	32060	37464	25001	29227	47792	45397	24344	49751	33149	37472	26521	24517	31870	31906	28725	24074	33125	23913	22932	25243	23290	39356	34257	31661	50556	25803	25139	27725	24421	26917	21684	27460	36915	20084	22114	29143	17682	26657	25823	29775	30460	28099	18397	21546	28466
525	33381	39495	44801	22461	32394	37198	25281	29343	47734	45722	24678	50107	33075	37518	27142	24626	31239	31966	28867	23996	33381	23847	23015	25372	23310	39660	34336	31919	50376	25950	25054	27736	24740	26751	21837	27268	36965	20085	21888	29079	17555	26971	25641	29841	30589	27927	18461	21502	28340
530	33627	39265	45106	22359	32788	37446	25070	29268	48086	45523	24246	49773	33292	48397	26705	24636	31129	31884	29084	24011	33385	23777	22968	25208	23532	39699	34266	31748	50316	26037	25107	28588	25007	26794	21628	27363	37529	20183	22057	29211	17716	26773	25633	29699	30428	27801	18528	21367	28297
535	33782	39474	45154	22622	32143	37518	25292	29281	47892	46046	24771	49970	33542	48605	27036	24664	31490	31998	28721	24144	33596	24032	22929	25223	23636	40049	34497	31823	50356	26221	24942	28185	24665	27027	22071	27269	37174	20048	22067	29189	17639	27008	25726	29806	30435	27975	18493	21445	28646
540	33642	39527	45146	22264	32105	37472	25088	29561	48301	46068	24642	49920	33344	48731	26777	24564	31693	31997	28553	24007	33536	24668	22977	25248	23391	39969	34542	31685	50480	25977	25048	28116	24787	32731	22044	27202	37105	20376	22129	29189	17761	27117	25530	29722	30315	27678	18323	21499	28321
545	33936	39405	44974	22341	32151	37408	25261	29382	48277	45831	24353	50171	33300	48626	27100	24689	31955	32010	28803	24153	33401	24099	22887	25366	23441	39702	34154	31809	50538	26011	25137	28290	24724	32630	22520	27254	37374	20078	22150	29018	17755	26898	25932	29770	30711	27843	18515	21438	28413
550	33854	39757	45226	22441	32230	37753	25276	29418	48213	45761	24675	50103	33274	48691	26937	24655	31523	31875	28537	24031	33501	24022	23074	25341	23398	40047	34473	31754	50539	25900	25886	28076	24783	32954	22201	27574	37770	20226	21953	29027	17768	27068	25799	29623	30248	28170	18654	21679	28518
555	34208	40118	44958	22626	32237	37925	25385	29371	47744	46121	24584	49693	33317	48844	27024	24533	31632	31899	28718	24160	33882	24015	23130	25440	23556	39769	34445	31961	50680	25901	25610	28549	24878	32957	22089	27433	36819	20342	22125	29256	17782	26948	25899	29948	30498	28270	18658	21461	28490
560	34133	39673	45068	22502	32033	37529	25182	29311	47803	46222	24320	50262	33303	48678	26611	24658	31755	32197	28743	24078	33806	25006	22979	25441	23550	40038	34232	31695	50173	25818	25594	28192	24628	33033	22323	27359	37602	20182	22201	29134	17808	27060	25771	30061	30488	28288	18464	21479	28599
565	34999	39371	45054	22447	32562	37649	25254	29605	47933	46098	24570	50105	33370	48895	26521	24674	31728	32032	28575	24011	34385	25201	23056	25217	23463	40009	34640	31846	50125	25961	25731	28484	24796	32930	22533	27368	37164	20416	21991	29233	17895	26915	25817	29852	30480	28151	18414	21538	28455
570	34908	40129	45150	22486	32212	37599	25047	29307	48011	46137	24189	49860	33328	49228	26598	24516	31718	32040	28491	24150	33895	24164	22738	25368	23455	40060	34372	31882	50682	25974	25715	28519	24943	33133	22158	27541	37670	20233	22348	29078	17849	27061	25886	29857	30481	28267	18507	21652	28649
575	35079	40037	45043	22292	32343	37448	25234	29378	48253	46246	24853	49821	33409	48989	26868	24713	31773	32162	28782	24010	33830	24520	22951	25340	23443	40158	34460	31599	50291	25984	25518	28300	24927	32888	22099	27377	37565	20352	22177	29263	18018	26941	25957	29745	30693	28625	18448	21664	28614
580	35072	39813	44923	22410	32562	37955	25322	29660	48601	46229	24978	49867	33374	48747	26637	24623	31817	32255	28709	24101	34511	24576	23211	25658	23526	40102	34519	31864	50298	26008	25688	28217	24980	33072	22185	27410	37513	20103	22274	29124	17930	26903	25729	29841	30666	28433	18385	21736	28746
585	34919	39559	45195	22365	32535	38003	25275	30204	47962	46296	24417	50218	33399	49344	26686	24766	32045	33212	28755	24221	34507	25000	22956	25580	23529	40160	34523	32041	50657	25952	25760	28323	24789	33210	22288	27361	37190	20444	22051	29235	17818	27011	25809	30031	30671	29156	18367	21639	28623
590	34854	40016	45087	22810	32377	37659	25291	29265	48092	46187	24984	49929	33178	48770	26579	24687	32231	32881	28607	24340	34211	25123	23032	25461	23522	40311	34597	31946	50674	25926	25626	28431	24929	33061	22301	27335	37371	20363	22190	29322	17759	27007	25590	30058	30535	28588	18361	21579	28741
595	34847	39803	45147	22689	32489	37633	25102	29509	48315	45952	24199	50266	33256	49228	26796	24677	31980	33028	28817	24043	34086	24632	23056	25562	23500	40394	34337	31782	50872	26162	25712	28435	24816	33118	22403	27493	37460	20266	22108	29092	17733	27089	25519	30043	30499	28413	18487	21387	28612
600	35095	39839	44825	22473	32175	37698	25276	29524	48198	46261	24442	50100	33500	49374	26643	24625	31883	32920	28643	24185	33978	24785	22913	25573	23555	40473	34238	31783	50608	26122	25469	28509	24940	33254	22344	27379	37331	20270	22126	29239	17913	27007	25845	29961	30565	28447	18501	21589	28645
605	35137	39673	44944	22654	32132	38172	25234	29396	48384	46362	24720	49947	33621	49389	26612	24607	32016	32754	28738	24442	33914	24720	23100	25440	23722	40406	34456	32171	50809	26137	25739	28440	25079	33014	22508	27492	37392	20262	22240	29561	18779	27204	25673	29806	30444	28311	18367	21850	28604
610	35275	39990	45012	22694	32893	37898	25452	29217	48181	46363	24651	50334	33410	49280	26625	24852	31780	33068	28634	24143	34095	24819	23061	25659	23391	40410	34806	31851	50869	26307	25740	28558	24821	33193	22360	27470	37298	20493	22548	29217	18624	27005	25715	30162	30477	28668	18448	21807	28682
615	35144	39974	44886	22569	32288	37980	25319	29488	48669	46663	24955	50127	33752	49722	26679	24595	31903	32969	28572	24178	34036	24540	23039	25828	23533	40159	34711	32020	50823	26149	25738	28446	24918	32997	22388	27478	37266	20459	22586	29301	18557	27489	25685	30010	30575	28315	18514	21527	28574
620	34937	39951	44887	22757	32424	38015	25333	29424	48368	46243	24361	50257	33719	49166	26806	24593	32140	33034	28470	24380	34239	24701	23261	25539	23527	40576	34568	31998	50807	26154	25735	28254	25040	33341	22474	27562	37279	20229	22571	29331	18730	27370	25824	30088	30725	28469	18515	21570	28654
625	34803	40211	44932	22869	32348	39268	25371	29307	48985	49062	24656	50104	34241	49284	26744	24620	31995	33108	28659	26797	34043	24755	23009	25850	23645	40486	34674	31854	50619	25980	25963	28473	25177	33173	22581	27317	37495	20293	22793	29402	18661	27242	25677	30123	30672	28541	18478	21702	28861
630	35237	40141	45069	22815	32508	38751	25601	29419	48744	49232	25115	50093	34424	49445	26490	24750	32503	33605	28760	30982	34194	24820	23099	25516	23424	40533	34716	32106	51007	26306	25924	28355	25012	33505	22548	27564	37455	20414	22741	29318	18754	27170	25690	29933	30733	28574	18635	21943	28750
635	35090	40123	45263	22797	33206	38412	25347	29382	49058	49680	24762	50457	34506	49382	26556	24684	32683	33329	28561	30237	34204	25005	23273	25820	23662	40593	34807	31875	51225	26367	25742	28392	24769	33467	22392	27345	37268	20426	22634	29110	18478	27387	25887	30129	30465	28569	18544	21826	28809
640	34801	39696	44977	22651	32764	38126	25515	29530	48935	49224	24938	50367	35287	49351	27191	24591	32353	33719	28639	30480	35104	24765	23140	25947	23584	40781	34619	31996	51161	26339	26075	28407	25010	33376	22528	27466	37329	20416	22584	29219	18813	27440	25729	29923	30425	28739	18519	21852	28733
645	35638	40146	45474	22704	32519	38673	25414	29508	48587	49224	24631	50496	33703	49357	27026	24743	32144	33267	28732	30256	34359	25002	23140	26573	23441	40620	34653	31871	51018	26233	25636	28680	25009	33211	22568	27451	37718	20482	22719	29324	18577	27177	25767	30176	30469	28618	18485	21943	28684
650	35281	40193	45386	22720	32426	38867	25561	29351	49029	49369	24856	50387	34140	49985	26706	24607	32156	33129	28559	30453	34210	24863	23059	26624	23318	40863	34830	31865	50888	26296	25763	28631	25267	33067	22688	27530	37770	20323	22649	29222	18566	27284	25660	30044	30439	28754	18546	22143	28751
655	35681	39706	44962	22703	32598	37980	25732	29420	48231	49072	24968	50519	33784	49409	27115	24588	32096	33331	28584	30526	34374	25065	23169	26859	23725	40836	34701	31905	51174	26306	25695	28568	24879	33289	22625	27620	37865	20333	22487	29243	18651	27351	25515	30090	30591	28651	18493	22128	28945
660	38624	39962	44972	22652	32704	38359	25606	29574	48675	49364	25010	50371	33799	49242	26803	24546	32094	33119	28571	30190	34418	25026	23177	28580	23433	40707	34792	31877	50684	26191	25658	28465	24668	33406	22764	27428	37430	20689	22501	29336	18848	27229	25708	30001	30721	28627	18570	22153	28654
665	38958	39442	44874	22900	32693	38361	25802	29390	48877	49333	24998	50425	34331	49314	26916	24753	32446	33403	28613	30269	34254	24574	23250	28676	23620	40844	35140	31917	50918	26283	25819	28478	25036	33345	22373	27441	37531	20362	22547	29486	18639	27132	25649	30122	30558	28652	18440	22233	28892
670	39185	40260	45185	23045	32457	38465	25699	29670	48820	49158	24653	50109	33846	49440	26703	24580	32418	33126	28531	30349	34156	24664	23134	28821	23562	40611	34674	31935	51210	26272	25716	28556	24990	33286	22424	27668	38204	21130	22612	29369	19107	27135	25767	30364	30647	28480	18536	22052	28895
675	39158	39745	44976	22818	32503	38574	25639	29526	48700	49777	24559	50280	33519	49442	26895	24901	32432	33052	28521	30293	34219	25000	23136	28793	23888	40857	34888	31669	50794	26303	25763	28610	25028	33293	22283	27611	37845	20757	22744	29605	19258	27143	25977	30111	30911	28663	18441	22102	28891
680	38947	40506	45257	22984	32295	38732	25778	29504	48438	49299	24932	50475	33782	49471	26660	24666	32352	33262	28749	30531	34251	24838	23252	28624	23433	40985	34763	31906	50992	26217	25803	28523	24997	33286	22261	27397	37474	20667	22409	29459	19188	27265	26038	30235	30836	28463	18580	22183	29049
685	38958	40185	44977	22866	32337	38247	25862	29562	48152	49199	24482	50601	33621	49620	26772	24740	32410	33153	28680	30262	34532	24911	23277	28636	23367	40976	34819	31870	50800	26317	25817	28505	25067	33260	22337	27436	37365	20310	22687	29379	19314	27178	26055	30271	30847	28720	18762	22082	28935
690	38695	39912	45213	22992	32597	38482	25576	29526	48919	49601	24672	50522	33850	49420	26728	24626	32568	33383	28753	30327	34200	24902	23151	28552	23418	40728	34698	31916	51065	26312	25864	28513	25197	33079	22427	27468	37907	21326	22783	29551	19130	27249	25986	30317	30580	28834	18538	22491	28856
695	39080	39836	44792	22711	32313	38538	25728	29730	48545	49270	24823	50423	33712	49863	26683	24702	32373	33298	28476	30139	34533	24651	23286	28496	23691	40703	34838	31933	50850	26326	25927	28619	25024	33520	22523	27433	37674	20272	22637	29448	19305	27237	25876	30041	30526	28633	18603	22272	28907
700	38973	39419	45095	23147	32635	38468	25708	29549	48477	49329	24805	50618	33887	49491	26782	24673	32752	33282	28513	30125	34421	24907	23211	28626	23578	41028	34949	31857	51316	26365	25677	28709	24957	33234	22458	27391	37603	20696	22621	29378	19242	27201	26077	30191	30799	28737	18611	22181	28933
705	39149	39558	45326	23006	32572	38222	25784	29581	48467	49457	24989	50490	33817	49635	26908	24780	32407	33584	28734	30455	34454	24704	23397	28543	23617	41010	34776	31870	51714	26524	26033	28709	25242	33454	22502	27652	38217	20539	22432	29315	19403	27252	33743	30162	30525	28712	18473	22144	28784
710	39267	40168	44862	22963	32726	38501	25738	29543	48453	49481	25071	50422	33705	49406	26792	24914	32524	33565	28712	30461	34309	24994	23106	28672	23415	41194	34771	31676	51719	26460	25893	28866	24923	33472	22583	27607	37406	20684	22473	29401	19537	27133	34221	30335	30737	28658	18631	22448	28716
715	39319	39382	44918	22796	32532	38739	25614	29451	48500	49433	24653	50535	33942	49663	26563	24784	32484	33402	28465	30373	34406	24533	23502	28676	23471	41183	34921	31812	51950	26525	25745	28575	25179	33502	22512	27572	37286	20561	22638	29436	19422	27309	34332	30170	30711	28551	18541	22424	29017
720	39067	39973	45052	22893	32614	38809	25740	29341	48076	49656	24686	50728	33545	49607	26796	24717	32383	33492	28526	30150	34183	24664	23294	28507	23591	40965	35003	31660	51682	26457	25746	28524	25625	33452	22549	27550	37776	20594	22636	29368	19551	27348	34434	30333	30845	28696	18685	22374	28913
725	39037	39799	45085	22866	32884	38654	25672	29683	48606	49439	24947	50345	33744	49927	26814	24726	32623	33550	28603	30188	34334	24842	23107	28541	23547	41132	34921	31860	51506	26371	25885	28723	25198	33648	22624	27564	38035	20399	22912	29501	19306	27318	34305	30644	30851	28734	18599	22525	29080
730	38866	39789	44976	22938	32479	39054	25834	29515	48871	49635	24709	50934	34746	49828	26844	24739	33111	33945	28670	30687	35186	24789	23306	28616	23619	41257	34788	31704	51845	26479	25916	28658	25292	33850	22541	33058	37943	20843	22648	29439	19414	27380	34372	30298	30794	28667	18511	22178	29097
735	39012	39747	44879	23028	32973	38697	25758	29711	48676	49564	25032	50804	34890	49687	26628	24794	33245	33476	28706	30559	34514	24982	23314	28719	25746	41104	35134	31894	51772	26529	25892	28719	25360	33563	22495	32966	37955	20531	22621	29364	19606	27339	34590	30409	31002	28543	18777	22419	29060
740	39139	40060	44870	22780	32608	38954	25814	29746	48504	49292	25087	50888	34590	49675	26599	24899	32822	34219	28527	30363	35184	24882	23293	28638	25892	41099	35614	31773	51959	26536	25879	28818	25047	33414	22542	32945	38094	20734	22623	29454	19559	27230	34736	30275	30558	28708	18691	22415	29049
745	39208	39910	45022	22874	32842	39166	25709	29748	48610	49456	24798	50722	33829	49377	26949	24784	32505	33518	28844	30578	34455	24836	23300	28623	25821	41229	35538	32022	51873	26482	25786	28967	24875	33372	22423	33107	37914	20770	22662	29596	19639	27272	34613	30478	30665	28576	18775	22474	29085
750	39210	39848	44967	22995	33014	38979	25907	29473	48343	49627	24586	51086	33810	49552	26840	24900	32528	33183	28742	30633	34442	24891	23219	28740	25596	41221	35513	31834	51861	26544	25853	28838	24892	33445	22619	33310	38110	20583	22705	29574	19551	27259	34607	30427	30630	28835	18529	22440	29068
755	39261	39757	45263	22992	32663	39043	26051	29533	48599	49317	24761	50734	33890	49433	27269	24843	32133	33541	28644	30511	34388	24858	23666	28526	25783	41124	35362	31744	51748	26375	25858	28936	25039	33442	22637	33219	38418	20393	22528	29569	19418	27293	34542	30698	30595	28823	18646	22670	28971
760	39021	39937	45029	23042	33314	39302	25740	29492	48409	49513	24811	50868	34334	50160	27286	24866	32499	33413	28683	30528	34409	24835	23695	28587	25912	41216	35663	31845	51602	26493	25862	28786	25054	33639	22644	33111	38048	20566	22529	29481	19729	27356	34606	30724	30907	28793	18554	22471	28882
765	39300	39172	45175	23103	33135	38704	26051	29753	48564	49521	24973	50652	34025	49453	27017	24736	32557	33673	28967	30506	34622	24554	23560	28447	28182	41139	35632	31859	52053	26730	25810	28868	25187	33524	22703	33013	38035	20758	22551	29698	19651	27216	34340	30459	30835	28649	18523	22629	29006
770	38979	39500	45271	22993	32876	38904	26328	29609	48504	49726	24887	50725	33811	49576	27085	24951	32540	33350	28894	30520	34392	25040	23437	28513	28252	41255	35737	31763	51896	26538	25733	28956	25106	33388	22771	33150	37939	20995	22623	29436	19703	27277	34536	30616	30910	28775	18673	22846	29011
775	39216	39779	45351	23265	32914	39161	26611	29522	48755	49460	24945	51043	33819	49543	27189	24930	32715	33397	28560	30666	34455	24710	23451	28357	28608	41241	35653	31729	52015	26489	25802	28888	25195	33528	22650	33195	37993	20780	22743	29786	19689	27318	34667	30560	30889	29004	18646	22662	28936
780	39153	39787	45594	22964	33672	39284	25990	29763	49540	49748	25040	51120	33858	49386	26694	24683	32781	33892	28475	30515	34411	24762	23696	28506	28506	41140	35817	31759	51928	26595	25778	28836	25010	34336	22772	33291	38162	20629	22645	29501	19843	27183	34650	30628	31009	28546	18675	22663	29321
785	39519	40321	45369	23170	32899	38748	25790	29604	48968	49500	24779	50979	33774	49335	26888	24978	32701	33542	28601	30438	34562	24738	23723	28722	28186	41104	35628	31915	52430	26668	25677	29084	25403	33686	22699	33453	38564	20822	22694	29504	19815	27397	34734	30375	31032	28924	18711	22869	29123
790	39104	40014	45507	22986	32748	38627	25987	29837	47881	49730	25119	51056	33766	49766	26887	24816	33109	33554	28843	30624	34477	25020	23390	28553	28173	41159	35515	31626	52006	26570	25789	29064	25068	33473	22767	33275	38571	20448	22869	29857	19742	27375	34744	30794	31067	28726	18741	22723	29053
795	39065	39697	45382	23779	32855	38618	26485	29853	48038	49664	24793	51340	33977	49787	26877	25158	32832	33552	28846	30547	34396	25470	23730	28626	28676	41268	35779	31984	51870	26519	25607	28846	25127	33744	22780	33247	38788	20637	22798	29454	19932	27523	34677	30677	31223	29690	18724	22614	29182
800	39314	40015	45321	23012	32747	38726	26082	29648	48000	49685	25061	50936	34049	49469	27372	24897	32650	33564	28757	30679	34575	24700	23523	28528	28183	41391	35637	31808	52343	26658	25745	29195	25298	33695	22705	33411	38082	20675	22832	29621	19653	27403	35077	30517	31037	28820	18748	22742	28886
805	39331	39945	45256	23078	33098	39006	26157	29667	47987	49520	24970	51237	33967	49813	26821	24876	32623	33756	28785	30563	34347	24681	23640	28643	28367	41507	35774	31906	52093	26571	25830	28818	25276	33473	22843	33144	38675	21266	22730	29531	19681	27537	34775	30682	31023	28845	18791	22726	29044
810	39037	39532	45257	23023	32473	39121	26231	29541	48095	49262	25135	51112	33963	49521	27000	24935	32695	33799	28540	30729	34391	24920	24106	28612	28128	41422	35653	31992	52007	26724	25850	29047	25408	33822	22758	33356	38073	20610	22854	29552	19721	27311	34980	30707	31058	28511	18561	22759	29131
815	39309	39880	45226	23819	33056	38819	25981	29670	48559	49383	25527	51364	34088	49730	26913	25085	32801	33721	28580	30567	34503	24595	23825	28478	28304	41425	35503	31761	52229	26846	25769	28765	24979	33792	22983	33384	38444	20676	22598	29621	19620	27366	34952	30608	31079	28825	18576	22858	29211
820	39087	40197	45179	23139	33383	38625	26142	29769	48641	49746	25301	51300	33892	49645	27055	24981	33154	33712	28713	30740	34319	24854	23459	28482	28232	41351	35926	31748	52019	26604	25892	28964	24869	33660	22802	33224	38011	21063	22675	29771	19519	27412	34965	30709	31106	28975	18723	22678	29038
825	39206	39776	45352	23126	32824	39139	25962	29490	48444	49836	24857	51022	33927	49453	26841	24691	32743	34026	28540	30641	35597	24730	23933	28725	28561	41489	35795	31809	52316	26639	25946	29077	25138	34088	22678	33329	39023	20711	22780	29821	19556	27490	34849	30924	31212	28678	18498	22812	29061
830	39223	40311	45198	23160	33100	39802	25872	29705	48555	49456	24980	51390	33908	49716	27136	24897	33039	33704	28703	30467	34458	24751	23625	28981	28325	41480	35968	31865	52065	26709	25809	28956	25141	33810	22787	33482	38043	20740	22732	29776	19712	27504	34747	31035	31099	28804	18374	23063	29234
835	39410	39937	45319	23010	33067	39188	25983	29635	48090	49451	25099	50765	33953	49743	26939	24838	32614	33653	28482	30829	34380	24880	23641	28480	28703	41719	35724	31992	52174	26585	26190	29222	25130	33968	22810	33277	38720	20708	22623	29479	19796	27587	35020	30841	30965	28715	18581	22752	28988
840	39300	39972	45251	23171	33201	39109	26624	29354	47915	49490	25073	51058	33744	49449	26934	24781	32702	33806	28812	30640	34299	24930	23477	28992	28529	41686	35911	31903	52148	26814	25904	28768	25272	33778	22662	33302	38610	20671	22856	29546	19745	27308	34923	30825	31177	29026	18692	22934	29062
845	39092	39862	45117	23144	32927	38641	26162	29648	48369	49546	25305	51016	33955	49427	26713	25020	32638	33864	28729	30704	34409	24830	23490	28673	28359	41460	35641	31705	52425	26845	25927	29099	25167	33707	22765	33087	38622	21187	22668	29741	19749	27321	34945	30550	30758	28906	18681	22939	29021
850	39048	39964	45243	23107	33211	38695	26398	29397	47977	49680	25146	51135	33796	49548	26875	25015	32577	33680	28978	30615	34669	24784	23747	28739	28514	41549	35662	31696	52112	26660	26014	29014	25236	33848	22924	33297	38287	20708	22887	29462	19761	27584	34845	30969	30862	28726	18605	22797	29014
855	38994	39573	44925	23350	32938	38603	26219	29705	48017	49203	25051	51221	33901	49514	26765	24929	32782	33787	28624	30743	34662	24729	23674	28772	28596	41521	35684	31690	52259	26830	25978	29012	25344	33839	22831	33172	38250	20873	22850	29648	19729	27445	34630	30802	31113	28658	18721	22892	29223
860	39274	39568	45400	23478	33241	38948	26399	29532	48549	49400	24419	51281	33814	49633	27027	24960	32613	33910	28756	30561	34709	24640	23496	28466	28576	41614	35410	31700	51924	26643	25819	29118	25216	33758	22914	33338	38193	20698	22660	29672	19823	27363	34653	30772	31308	28924	18525	23074	28836
865	38924	39470	45374	23249	33293	38915	26202	29621	48130	49621	25335	50996	34014	49411	27144	25031	32671	33707	28627	30745	34607	24389	23892	28654	28487	41579	35258	31845	52205	26822	25749	29041	25298	33872	23072	33396	38352	20703	22719	29652	19719	27426	35097	30749	31078	29093	18504	23184	29208
870	38905	39683	45345	23242	33091	38848	26859	29765	48205	49766	25147	51102	33954	49476	27070	24951	32777	33717	28627	30725	34560	24960	23713	28728	28335	41563	35054	31655	52179	26712	25794	29014	25284	33718	22717	33288	38151	20901	22889	29615	19884	27372	34737	30772	31257	28951	18640	23125	29086
875	39172	39634	45243	23388	33104	39348	26454	29798	48192	49790	25237	51183	34066	49351	26761	24854	32788	33793	28731	30527	34362	24972	23626	28569	28621	41740	35518	31528	52097	26923	25652	29022	25187	33493	22994	33357	38299	20914	22798	29619	19680	27578	34907	30802	31170	28682	18494	23214	29202
880	39219	39754	45123	23324	33222	38943	26157	29569	48462	49529	24485	51036	33865	49606	27065	24880	32922	33750	28589	30677	34580	24788	23825	28554	28137	41290	35457	31564	52306	26888	25678	28941	25451	33597	22765	33406	37856	20897	22689	29657	19881	27237	34765	30555	31363	28656	18675	23201	29328
885	39056	39838	45281	23257	33066	38915	26142	29794	48277	49361	24874	51176	34055	49824	26981	25111	32623	33913	28634	30530	34510	24576	23682	29072	28451	41371	35060	31690	52202	26763	25540	29128	25364	33734	22673	33273	38354	20762	22727	29676	19786	27270	34829	30755	31109	28979	18635	23299	29077
890	39318	39761	45426	23222	33532	38849	26624	29753	48603	49495	25077	51305	33902	49713	27087	24776	32833	33756	28568	30741	34479	24908	23641	28585	28365	41733	35192	31777	52215	26972	25732	29199	25387	33830	22941	33162	38318	20894	22674	29837	19786	27141	34780	30851	31254	28637	18680	23338	29127
895	39200	39365	45236	23407	33621	38899	26430	29822	48541	49637	25138	51398	33770	49556	27046	25293	32811	33721	28685	30801	34561	24867	23602	28571	28713	41424	35305	31879	52664	26996	25878	28817	25188	33718	23110	33269	37987	21361	22772	29692	19851	27228	34681	31052	31132	28775	18715	23197	29223
900	39906	39746	45232	23242	32895	38901	26472	29654	48831	49622	24818	51337	33907	49584	26759	25083	32794	34029	28604	30764	34603	24633	23772	28773	28374	41722	35281	31857	52307	26714	25885	29036	25177	33806	22902	33372	38007	21003	22662	29809	19805	27568	34746	30614	31086	28865	18660	23142	29114
905	39861	39935	45240	23391	33539	38802	26245	29639	48347	49776	25233	51372	34122	49842	27049	24997	32817	33770	28597	30746	34449	24921	23834	28744	28618	41924	35216	31780	52146	26824	26075	29126	25450	34034	22800	33329	38164	21203	22748	29735	19845	27258	34803	30995	31427	28899	18806	23481	29164
910	40015	39674	45240	23267	32965	38770	26286	29400	48712	49514	24882	51140	34119	49635	26893	25022	32984	34198	28718	30616	34443	24497	23542	28542	28277	41637	35585	31656	52307	26805	26039	29165	25516	33741	22899	33214	38055	21317	22780	29707	19745	27596	34805	30923	31186	28797	18597	23426	29124
915	39915	39544	45124	24322	32957	39428	26270	29693	48167	49564	25404	51319	33740	49739	26994	24987	33175	34284	28711	30807	34417	24484	23773	28638	28400	41881	35476	31827	52390	26805	25711	29174	26240	33827	22824	33381	38108	20659	22644	29626	19747	27404	34702	30846	31234	28868	18813	23314	29174
920	40382	39891	45195	23326	33209	39199	26385	29550	48054	49293	25416	51426	33803	49949	26803	25299	32984	33935	28720	30518	34520	24815	23883	28682	28547	41783	35373	31777	52529	26847	25861	29085	25299	33966	23040	32966	38578	21795	22845	29872	19756	27571	34856	30908	31389	28838	18558	23353	29195
925	40548	40291	45342	23364	33334	39187	26436	29597	48537	49606	25059	51450	33931	49598	26982	24984	32887	34194	28605	30681	34525	24712	23906	28503	28963	41468	35458	31786	52363	26875	25921	29028	25466	33693	22739	33295	38498	21642	22841	29481	19797	27550	34823	30980	31322	29098	18676	23806	29467
930	40079	39260	45156	23322	33282	39043	26446	29517	48045	56197	25107	51462	34378	49862	26957	25084	33118	34036	28810	30666	34700	24755	23938	28446	28420	41718	35451	31830	52196	27000	25761	29017	25797	33857	22932	33465	38239	20619	22736	29703	19853	27339	34758	30981	31424	28888	18569	23440	29320
935	40226	39980	45285	23474	33121	39059	26199	29712	48181	55602	25255	51137	33830	50132	26855	24876	32766	33968	28603	30811	34656	24816	23757	28622	28540	41740	35571	31516	52076	26898	25894	29226	25710	33725	22997	33349	38635	20874	22845	29492	19893	27368	34784	30740	31317	28950	18511	23331	29316
940	40360	39778	45115	23608	33809	39163	26788	29478	48442	55778	25335	51367	33990	49453	27135	25052	33040	33901	28641	30642	34460	24799	23872	28530	28598	41794	35448	31739	52191	27015	25933	28905	25641	33810	23117	33198	38614	21307	22637	29753	19887	27349	34875	31205	31152	28803	18600	23875	29210
945	40208	39455	45365	23313	33213	39036	26276	29658	48252	55604	25500	51494	34050	49356	26909	24931	32866	33799	28594	30915	34891	24894	23668	28534	28325	41837	35451	31932	52416	27113	25878	29079	26004	33915	23113	33133	38196	20899	22734	29661	19706	27462	35003	30814	31282	29008	18851	23413	29422
950	40299	39778	45407	23430	33499	39399	26297	29453	48704	55951	24836	51418	34168	49665	26881	25007	32918	34033	28752	30736	34513	24913	23892	28601	28464	41798	35477	31722	52547	26892	25817	29305	25667	33900	23159	33014	38363	20865	22834	29798	19867	27484	34970	31098	31308	28974	18524	23490	29203
955	40435	39516	45145	23659	33364	39533	26153	29863	48135	55700	25223	51691	34099	50084	27562	25112	32855	34088	28815	30799	34867	24897	23814	28554	28495	41489	35400	31732	52325	27124	25799	29049	25488	33995	23226	33148	38825	20659	22547	29859	19738	27673	34904	30916	31375	28812	18716	23480	29553
960	40641	39586	45136	23293	33556	39011	26128	29616	47962	56178	25536	51578	34312	49983	26896	24939	32673	34163	28828	30748	34708	24643	23941	28839	28449	41785	35520	31686	52305	27017	25872	29256	25690	33943	23208	33160	38664	20917	22759	29899	19799	27646	34701	30949	31452	28906	18499	23439	29301
965	40382	38672	45220	23582	33422	39253	26476	29525	48051	55862	24939	51492	34012	49963	26972	25070	33087	34167	28888	30717	34582	24801	24145	28441	28882	41631	35443	31691	52467	27200	26104	29047	25833	34002	23095	33237	38278	20961	22625	29715	19883	27394	34845	31071	31364	28931	18589	23423	29309
970	40300	38884	45380	23318	33799	39347	26312	29736	47912	55982	25419	51203	33878	50161	26850	25173	32925	34243	28820	30713	34714	24826	23829	28407	28486	41712	35611	31699	52251	27135	25809	29439	28249	34243	22838	33051	38586	20642	22703	29745	19779	27583	34770	31242	31256	28846	18746	23490	29401
975	40652	39870	45150	23472	33204	38984	26290	29992	48077	55973	25282	51475	34184	50069	26906	25035	33021	34195	28409	30383	34637	24794	24020	28523	28597	41666	35406	31436	52591	26912	25782	29176	27413	33954	23071	33280	38742	20810	22765	29612	19942	27402	34886	31192	31506	28826	18751	23570	29309
980	40317	39671	45138	23542	33614	39109	26297	29801	48317	55868	25501	51406	34027	50023	27000	25170	32901	34261	28542	30515	34622	24682	23810	28429	28600	41952	35661	31460	52366	27084	25906	29378	26957	33785	23052	33026	39151	21147	22802	29733	19848	27463	34935	31286	31281	29112	18563	23593	29278
985	40663	40007	45203	23429	34223	39427	26647	29845	48342	56101	25276	51404	33958	49730	26853	25190	32936	34530	28431	30823	34716	24897	23801	28442	28306	42098	35408	31477	52495	26946	25920	29525	27504	34025	23027	33023	38183	20852	22804	29794	19907	27621	35014	31216	31387	28955	18628	23519	29329
990	40694	39875	45196	23320	33438	39310	26743	29463	48449	56012	24880	51331	34323	49841	27002	25094	32834	34221	28631	30786	34759	24878	23771	28469	28949	42029	35518	31533	52649	27260	26008	29384	26377	33852	23255	33239	38633	20839	22618	29814	19948	27661	34882	30973	31573	28909	18601	23756	29308
995	40695	39663	45261	23516	33762	39491	26962	29790	48641	56000	25198	51315	34019	49703	27127	25211	33014	34590	28788	30800	34622	24719	23808	28676	28632	42193	35596	31583	52408	27112	25768	29137	26639	33995	23252	33109	38773	21098	22610	29671	19789	27514	34870	30880	31432	28993	18652	23778	29266
1000	40568	39581	45204	23247	33268	39054	26603	30095	48102	55834	25621	51512	33920	49931	26824	25027	33081	34689	28856	30699	34735	24867	23954	28427	28479	41873	35680	31759	52873	26962	25787	29328	27328	34162	23300	33212	38745	20746	22643	30122	19837	27620	34924	31360	31428	28947	18767	23660	29351
1005	40453	39808	45167	23700	33406	38905	26672	29610	48267	56191	25280	51596	33951	49912	26731	25102	32959	34618	28599	30847	34730	24771	23859	28482	28448	41947	35712	31867	52558	27089	25837	29182	26222	34087	23093	33232	38473	20822	22590	29729	19848	27494	35003	30993	31227	29134	18555	23683	29309
1010	40600	39772	45317	23488	33277	39415	26362	29677	48198	56084	25000	51816	33994	49709	27730	25143	32988	34646	28586	30654	34755	24976	24199	28546	28779	42149	35615	31807	52712	27119	25854	29157	25752	34082	23110	33079	38052	20681	22789	29865	20147	27403	35138	31480	31330	29052	18544	23658	29413
1015	40692	39607	45106	23475	33419	39118	26461	29625	48460	55671	25569	51657	34244	49877	27121	25121	33034	34689	28537	30792	34730	24542	23980	28478	28746	42147	35625	31580	52514	27304	26062	29301	26318	34052	23213	33300	38499	21129	22710	29837	19893	27611	34774	31151	31343	29209	18766	23934	29250
1020	40802	39997	45137	23413	32748	39482	26580	29830	47822	55801	24944	51660	33950	49699	27284	25121	33035	34555	28752	30748	34651	24874	24190	28640	28731	41806	35552	31594	52586	27300	26006	29363	25918	33883	23323	33124	38136	21392	22720	30002	19840	27509	34883	31306	31406	28987	18605	23934	29254
1025	40856	39478	45226	23553	33168	39277	26657	29815	47972	55965	25981	51713	34129	49837	26865	25167	32775	34769	28625	30754	35002	24625	23955	28658	28790	42354	35661	31623	52679	27321	25984	29387	27265	34053	23294	32971	39004	24070	22675	29789	19881	27590	34887	31487	31523	28934	18605	23618	29350
1030	40920	38965	45046	23521	33505	39371	26322	30123	48222	55866	25698	51786	34021	49901	27269	25247	33071	34841	28738	30854	34942	25307	24340	28916	28353	42215	35826	31791	52630	27555	25821	29509	26909	34141	23320	33120	38390	23787	22922	29805	19901	27547	34782	31257	31296	29077	18618	23599	29247
1035	40572	39713	45293	23718	33575	39231	26610	29652	47883	55847	25818	51565	33977	49936	26872	25219	33264	34596	28831	30674	34953	24895	24567	28634	29028	41885	35731	31729	52709	27148	25728	29584	27393	33815	23218	33047	38136	23934	22798	30168	19866	27729	34969	31301	31394	29073	18715	23802	29388
1040	40552	39350	45091	23463	33718	39164	26812	29808	48516	55998	25509	51753	34084	49881	26742	25136	33151	34717	28602	30777	34758	24732	23992	28438	28643	42176	35586	31729	52922	27219	25945	29267	26470	34167	23282	33163	38279	24035	22758	29716	20178	27620	34978	31219	31454	29147	18728	24353	29403
1045	40386	39370	45448	23478	33866	39715	26572	29808	48277	55631	25438	52059	33979	49805	27106	25127	33174	34422	28775	30737	34951	24680	24055	28642	28576	41827	35612	31495	52808	27289	25874	29377	25984	33996	23233	33184	38256	23961	22766	29843	19994	27639	34887	31159	31278	28967	18706	23800	29507
1050	40596	39653	45050	23573	33624	39472	26471	29639	47868	55708	25542	51820	34003	49914	26795	25292	33035	34708	28783	30927	34845	24996	24310	29057	28545	41970	35980	31900	52482	27087	26118	29513	25965	34260	23250	33303	38911	24200	22799	29858	19804	27483	35016	31348	31552	29068	18691	23835	29379
1055	40772	39239	45018	23355	33962	39694	26455	30183	48059	55480	25886	51503	33962	49902	26781	25328	33006	34597	28732	30922	34865	24809	23982	28362	28412	42190	35437	31650	52410	27270	25861	29541	26041	33814	23397	33132	38895	23910	22767	29845	20118	27568	35171	31217	31671	28989	18604	23737	29341
1060	40579	39864	45172	23444	34128	39327	26514	29621	48017	55944	25471	51631	33944	49803	27714	25048	33023	34625	29113	30678	34712	24817	23904	28411	28823	42286	35759	31897	52631	27197	25893	29561	25967	34017	23287	32903	38299	23871	22763	29908	19956	27589	35063	31569	31584	29004	18710	23847	29457
1065	40599	39555	45150	23875	33314	39644	26669	29789	48015	55842	25168	51697	34170	49952	26908	25077	33130	34747	28630	30753	34794	24719	24057	28460	28751	42014	35600	32002	52646	27471	25859	29385	26874	34174	23343	33161	38871	23951	22726	30072	20033	27556	35078	31284	31233	28988	18695	23771	29369
1070	40832	39341	45177	23657	33450	39577	26438	29887	48055	56205	25667	51584	34084	49934	26916	25298	33152	34884	28721	30721	34773	24660	23921	29004	28448	42390	35778	31977	52810	27349	25941	29723	26120	34218	23182	33064	38423	24016	22970	29985	20130	27511	34962	31468	31524	29202	18619	23684	29318
1075	40477	39617	44979	23421	33469	39326	26690	29675	48138	56239	25209	51713	33991	50107	27035	25299	33150	34629	28779	30768	34542	24804	24101	28501	29137	42039	35858	31803	52874	27267	25863	29389	25992	33835	23289	33515	38201	24380	22892	29913	20083	27611	35061	31245	31721	28867	18657	23953	29454
1080	40937	39680	45674	23434	32983	39329	26673	29548	48175	55959	25842	51622	33845	50022	26930	25392	32976	34550	28583	30664	34490	24863	24303	28837	28999	42396	35748	31700	52990	27127	25966	29408	26194	33967	23470	33349	38364	24205	22908	30027	20049	27624	35057	31202	31782	29048	18725	23875	29490
1085	40206	39702	45096	23441	34383	39502	26383	29942	48189	56003	25090	51916	34121	49943	27265	25287	32886	34629	28882	30898	34773	24792	24329	28469	28756	42027	35707	31573	53078	27409	25834	29515	26995	33828	23298	33086	38683	24111	22668	30100	20093	27586	35170	31343	31615	29169	18621	23810	29497
1090	40497	39881	45268	23559	33118	39313	26469	30125	48150	55991	25690	51754	34025	50066	26904	25162	32965	34771	28775	30871	34777	24796	23988	28621	28996	42315	35779	31713	52944	27269	25664	29629	26250	34109	23352	32970	38914	24069	22773	30114	19977	27524	34991	31591	31764	28866	18806	23751	29576
1095	40759	39560	45151	23500	33320	39529	26588	29740	48122	55835	26073	51863	34154	49763	26853	25304	33206	34659	28840	31090	34933	24844	24414	28455	28760	42174	35953	31678	52793	27286	25927	29553	26359	34062	23404	33091	38816	24226	22723	30170	20079	27699	35004	31347	31268	28888	18619	24046	29460
1100	40471	39397	45268	23646	33771	39634	26639	29612	48007	56111	25555	52016	34068	50047	26840	25242	33195	34852	28781	30683	34808	24789	23963	28672	28841	42404	35652	31750	53053	27232	26005	29637	27253	34164	23303	33017	38785	24706	22826	29951	19900	27697	34837	31493	31823	29098	18639	23882	29472
1105	40653	40023	45104	23623	33705	39513	26722	30450	47638	56081	25647	52000	33972	49726	26858	25280	32911	34821	28954	30905	34848	24818	24091	28607	28594	42326	35731	31806	52785	27403	25993	29481	26284	34246	23455	32954	38902	24096	23032	30037	20090	27479	34968	31486	31601	29031	18597	23908	29370
1110	40816	39925	45250	23438	33592	39688	26435	30044	47958	55828	25449	51743	34049	49964	27590	25023	33022	34817	28861	30888	34632	24763	23989	28790	29289	42470	35781	31619	53012	27411	25932	29495	26223	34099	23419	32999	38549	24254	22972	29656	20029	27742	35251	31618	31727	29134	18839	24067	29505
1115	40655	39605	44898	23602	33363	39415	26617	29740	48023	55925	25157	51980	34150	50093	26881	25008	33263	34842	28913	30749	35000	24662	24173	28821	29608	42327	35854	31720	52975	27572	25899	29290	26301	37967	23459	33360	38471	24496	22700	29807	20018	27678	34924	31468	31497	29219	18619	23828	29445
1120	40727	40488	45124	23474	33245	39528	26648	30433	47679	56126	25369	52040	34060	50004	26944	25369	33263	34718	28861	30910	34840	24612	24068	28689	28811	42289	35675	31647	53090	27262	25935	29660	26260	38014	23540	33114	38519	24442	22766	29960	20207	27397	35251	31510	31385	29115	18784	24124	29412
1125	40524	39461	45163	23566	33191	39709	26623	30224	47968	55550	25567	52033	34076	50068	27038	25178	33107	35050	28843	30848	35072	24679	24499	28944	29104	42339	35769	31713	53101	27538	26036	29650	26098	38088	23374	33233	38581	24552	22944	29927	20110	27506	34951	31478	31782	28996	18588	23639	29267
1130	40466	39485	45116	23448	34453	39674	26705	29811	47990	56142	25634	52032	34257	50038	27110	25346	33238	34850	29010	30850	35020	24782	24208	28689	28738	42395	35712	31635	53106	27171	26025	29397	26478	37943	23503	33438	38693	24026	22876	30144	19994	27661	35128	31572	31467	29121	18695	24477	29408
1135	40640	39617	45100	23557	33928	39592	26550	29938	48182	55810	25534	51970	34113	49607	27129	25364	33016	35001	28933	30970	34926	24699	24052	28478	29475	42913	35811	31748	52755	27547	26026	29553	26393	37933	23357	32875	38772	23902	22899	29954	20078	27808	35117	31439	31635	29112	18724	23909	29408
1140	40831	39510	45208	23453	33689	39523	26641	29690	48185	55968	25671	51954	34181	50053	27173	25079	33147	34803	28909	30997	34662	24853	24357	28570	28545	42369	35734	31559	52804	27302	25847	29471	26426	38125	23583	33222	38766	24106	22765	30260	20212	27766	35048	31493	31445	29019	18810	23914	29347
1145	40810	39133	45074	23445	33864	39369	26672	29694	48160	55773	25578	52005	33948	49602	27218	25356	33019	35071	28718	31014	34684	24926	24305	28961	28727	42415	35697	31998	52943	27426	25847	29794	26333	37901	23588	32999	38532	23949	22903	30022	20062	27519	35103	31604	31481	28929	18745	23856	29536
1150	40833	39814	45148	23573	33170	39699	26774	29835	47945	55880	25598	52001	34100	49967	26890	25085	33304	34956	28920	30917	34800	24949	24279	28558	28659	42567	35771	31397	53133	27553	25832	29600	26399	38005	23540	33212	38550	24168	22838	30084	20122	27589	35001	31543	31457	29045	18721	23880	29688
1155	40846	39151	44941	23680	33457	39766	26538	30078	48290	55877	25691	51965	34226	50011	27083	25149	33290	34747	28924	30822	34852	24862	24078	28588	28551	42255	35893	31746	52948	27303	25870	29641	27956	38018	23687	32951	39072	24242	22924	30070	20017	27902	35019	31586	31687	29189	18594	23981	29607
1160	40677	39791	45268	23851	33202	39756	26629	29788	47749	55964	26074	52206	34010	49936	26819	25313	33134	34776	29130	30999	34952	24919	23973	29303	28796	42450	36019	31782	52986	27358	25869	29670	27608	37838	23419	33131	38872	24444	22778	29874	20092	27661	35025	31765	31660	29081	18720	23863	29512
1165	40391	39494	45144	23740	33790	39887	26783	29532	47764	56319	25712	52170	34719	49920	27034	25205	33161	35109	28691	30677	35058	24540	24295	28461	28638	42385	36094	31576	53378	27421	25943	29623	26265	37886	23667	33140	39005	24074	22768	30125	20172	27648	34916	31390	31577	28862	18730	24324	29382
1170	40696	39581	44933	23715	33755	39605	26710	29911	47859	56280	26113	52031	34063	49926	27179	25546	33305	34928	29027	30942	34778	24692	24438	28541	28713	42521	36264	31912	53069	27382	25874	29601	26292	38195	23434	33246	38368	24241	22887	29962	20035	27596	34920	31630	31535	29205	18672	24007	29520
1175	40633	39705	45459	23559	33409	39749	26583	29753	48052	56092	25364	51807	33997	49766	26909	25402	33013	35039	28883	30870	34721	24603	24233	28567	28997	42572	35887	31560	52988	27650	25856	29599	26748	38388	23327	33232	38402	24175	22898	29891	20225	27648	35073	31637	31781	28975	18640	23946	29482
1180	40797	40073	45300	23659	34005	40230	26601	29932	48472	56087	25694	52083	34046	50207	27200	25231	33314	35123	28852	30966	34938	24813	24541	28737	28680	44216	35778	32037	53122	27488	25960	30112	26366	38118	23508	33251	38745	24250	22943	29992	20174	27620	35137	31434	31622	29066	18593	24142	29632
1185	40843	39743	45109	23790	33670	40067	26639	29875	47767	56220	25654	52088	34347	50058	27165	25278	33238	34950	28922	31026	34843	24701	24243	29157	28692	42420	36074	31787	52911	27259	25737	29927	26809	38179	23565	33213	39030	24055	23098	29884	20133	27704	35017	31459	31655	28940	18910	24233	29549
1190	40773	39815	45058	23627	33966	39766	26702	29798	47818	56087	25628	52092	34203	49546	27002	25191	33161	35077	29054	31064	34860	24819	24054	28694	28749	42654	36060	31875	53028	27512	25981	29599	26343	38113	23311	33057	38349	24345	22973	29987	20269	27860	35064	31672	31779	29219	18773	23927	29686
1195	40631	39538	45120	23772	33508	39620	26676	30206	48373	56139	25799	52407	34142	49968	27296	25081	33063	35409	28795	30913	34967	24603	24489	28604	29033	42427	35992	32128	53005	27758	25689	29549	26292	38130	23649	33359	38710	24230	22990	30267	20064	27605	35052	31592	31503	29130	18658	24106	29849
1200	40516	39892	44945	23801	33878	39903	26774	29812	48354	55839	25842	52348	34061	50091	26860	25426	33081	35214	28966	30713	34827	24658	24353	28671	28762	42448	35784	31615	53295	27461	26067	29911	26276	38138	23546	33132	38785	24120	23107	30156	20270	27620	35341	31769	31711	29039	18679	24026	29553
1205	40890	40031	44814	24184	33514	39374	26747	29698	47860	56239	26005	52060	34243	50142	27517	25463	33289	34973	28981	30886	34830	24960	24527	28694	28781	42736	36102	31605	52977	27641	25914	29419	26513	38120	23683	33192	38475	24158	23031	30003	20201	27738	35040	31633	31558	29123	18738	24002	29612
1210	40949	39972	45219	23654	34021	39539	26992	29846	47787	55856	25833	52054	34460	50057	27016	25302	33285	35214	28853	30986	34889	24722	24309	28471	28602	42491	35913	31694	53231	27656	25987	29702	26435	38112	23696	32981	38539	24247	22912	30183	20102	27729	35104	31959	31723	29132	18752	24341	29753
1215	40889	39750	44924	23704	33467	39453	26848	29893	47794	56268	25305	52276	34091	49888	27042	25492	33073	34960	28839	30680	34781	24678	24636	28704	28617	42548	35941	32550	53203	27578	26153	29674	27659	38180	23645	33106	38434	24127	22852	30041	20084	27624	34995	31479	31533	28913	18762	23915	29723
1220	40566	39741	45027	23893	33741	39809	26891	29894	48027	56327	25532	52122	33932	50139	27039	25345	33493	34996	28842	31077	34775	24744	24146	28610	29075	42565	35934	31543	53017	27580	25791	29730	27235	37982	23587	33156	38481	24320	22873	30302	20167	27708	34855	32157	31848	29101	18601	23947	29565
1225	40636	39363	44983	23913	34054	39587	26780	29875	48032	55833	25892	52213	34157	49974	26868	25395	33526	35377	28749	31027	34921	24619	24319	28657	28584	42488	35834	31703	53363	27558	25945	29628	26375	37979	23724	33313	38997	24080	22947	30073	20135	27806	35081	31840	31742	29172	18679	24118	29588
1230	40940	39909	44933	23910	33695	39738	26738	29809	47897	56145	25902	52513	34070	49856	26911	25468	33310	35275	28902	30757	34950	24831	24213	28807	28718	42457	35961	31764	53254	27481	25903	29691	26518	37902	23550	33222	38507	24049	23106	30090	20052	27716	35021	31716	31693	29055	18663	24145	29700
1235	40783	39490	44942	23675	34072	39615	26874	29690	47787	55456	25957	52039	34179	49983	26876	25345	33394	35164	28830	30635	34797	24563	24473	28945	28712	42770	35967	31769	53250	27530	25945	29743	26552	37851	23510	38386	38454	24218	22757	30151	20088	27773	35070	31893	31938	29072	18641	24131	29774
1240	41166	39913	45071	23724	33273	39414	26905	29973	47918	55762	25940	52221	34222	50103	27338	25480	33376	35056	28820	30791	35430	24860	24144	28784	28756	42461	35990	31677	52937	27677	25905	29634	26656	38018	23674	38624	38665	24084	22919	30223	20314	27595	35773	31803	31800	29033	18720	23994	29626
1245	40851	39239	45099	24032	33898	39665	26941	29772	47877	55532	25621	52231	34111	50190	27044	25306	33374	35285	28961	30804	35017	24871	24170	28554	28829	42797	35803	31698	53249	27603	25859	29742	26661	37858	23640	38411	38903	24128	22789	30102	20414	27752	35948	31605	31447	28891	18608	24374	29607
1250	40936	39546	45014	23868	34096	39747	26762	29935	47460	55838	25823	52143	34118	49943	27343	25434	33404	35146	29024	31051	35004	24605	24004	28664	28510	42679	35978	31918	52819	27814	26099	29799	26453	37938	23905	38493	38641	24353	22948	30043	20240	27586	35627	31675	31525	29105	18852	24273	29674
1255	40733	39743	45249	23691	33930	39629	27089	29815	47651	55689	25781	52192	34024	50172	27146	25409	33113	35175	28844	30950	35023	24658	24497	28801	28671	42586	35934	32088	53232	27606	25836	29860	26583	37989	23837	38525	39183	24168	22842	30062	20009	27747	35960	31654	31862	29185	18619	24066	29595
1260	41026	39484	45040	23771	34298	39967	26972	30315	47628	56271	25749	52363	33956	49937	26956	25537	33060	35041	28933	31116	34759	24685	24377	28612	28557	42770	36060	31625	52828	27700	25943	29881	26544	38020	23419	38368	38582	24269	22910	30198	19990	27762	35790	31759	31908	29266	18777	24196	29644
1265	41102	39335	45376	23886	33540	39463	27069	30245	47680	56308	25206	52335	33930	50231	27513	25248	33255	35164	28892	30923	34959	24591	24261	28696	28526	42337	36068	31620	53164	27764	25815	29676	26574	38033	23721	38577	38605	24410	23104	30060	20204	27616	35801	31717	31686	29135	18690	24150	29599
1270	40793	40050	45122	23751	34049	40277	26956	30354	47690	56314	25500	52137	34301	49948	27302	25457	33296	35026	28920	30908	34979	24597	24340	28951	28466	42639	35963	31888	53099	27513	26136	29860	26543	38231	23682	38242	38522	24214	22784	30141	20334	27881	35793	31762	31886	29148	18814	23983	29623
1275	40789	39598	44832	23543	33928	39571	26938	30773	47908	56024	25952	52300	34107	50161	27107	25423	33220	35270	28918	30902	34922	24546	24543	29425	29134	42727	36104	32355	53095	27749	26144	29657	26477	37954	23725	38483	38471	24189	22834	30180	20340	27625	35786	31538	31733	29176	18598	24126	29611
1280	40781	39174	45084	23736	34958	39932	27047	30525	48214	56120	25622	52487	34288	50047	27097	25267	33055	35449	28910	31189	34924	24605	24469	28868	28878	42692	36043	32130	53216	27660	25972	29858	26410	38083	23576	38373	38779	24026	22928	30226	20191	27964	35624	31429	31733	29275	18756	24067	29861
1285	40928	38938	44766	24205	34385	39746	27042	31001	48053	56039	26011	52334	34263	50174	27179	25193	33275	35219	28805	31065	35049	24570	24229	28700	28966	42471	36204	31688	53015	27721	25971	29777	26723	38128	23708	38354	38928	24135	22873	30139	20179	27825	35884	31612	31662	29187	18694	24131	29591
1290	40976	39471	44931	23832	34425	39839	26910	30294	47679	55936	25614	52492	34089	50182	28149	25529	33240	35326	29109	30973	34862	24658	24263	28573	28631	42635	35899	32010	53161	27740	25982	30033	26338	38276	23636	38472	38955	24245	22836	30110	20053	27581	35704	31840	31713	29283	18503	24166	29791
1295	40731	39788	45208	23815	34966	40131	27343	30746	47603	56248	25633	52518	34037	50156	27274	25460	33300	35103	28678	31315	34718	24874	24358	29564	28849	42551	35796	31766	53297	27565	25878	29798	26362	38003	23727	38630	38687	24133	22941	30250	20080	27902	35881	31922	31855	29093	18523	24010	29790
1300	40677	39216	45012	23981	33809	39620	27477	30636	47822	56564	25929	52426	34090	50120	27528	25519	33475	35182	28993	30939	34812	24520	24178	28537	28768	42564	36081	31785	53302	27789	25884	29896	27308	38051	23757	38514	38808	23983	23052	30191	20121	27750	35819	31820	31667	28982	18562	24101	29693
1305	41493	39388	44966	23780	34616	39639	27556	30092	47704	55937	25695	52515	34070	49972	27054	25641	33318	35246	28841	30927	34989	24747	24344	28559	28901	42545	35981	31891	53147	27845	26119	29706	26960	37954	23860	38498	38501	24014	23006	30177	20103	27732	35780	31549	31905	29532	18617	24280	29923
1310	40854	39792	45214	23784	34999	40058	27088	29965	47434	56315	25562	52401	34006	49835	27818	25387	33258	35208	29042	30737	35009	24519	24235	28701	28617	42772	36047	31821	52994	27710	26129	30089	26935	37852	23996	38461	38969	24081	22938	30385	20335	27787	35850	31826	32107	28982	18558	24169	29774
1315	40740	39427	45216	24059	33712	40328	27406	30228	47497	56463	25677	52623	34020	49751	27187	25520	33530	35465	28681	30886	35020	24461	24299	29191	28662	42886	36202	31591	53219	27838	26103	29887	26516	38243	23866	38346	38452	24041	22881	30244	20294	27851	35778	32059	31901	29211	18516	24187	29815
1320	40787	39602	44826	23894	34087	39969	27141	30460	47365	56279	25877	52575	34051	50144	27263	25260	33239	35304	28991	31032	34972	24539	24473	28520	28807	42796	36105	31740	53089	27763	26133	29656	27029	38119	24010	38510	38540	24071	22920	30266	20223	27991	35821	31670	31761	29059	18582	25172	29805
1325	41008	39727	45069	23852	34880	39938	26972	30502	47607	57074	25659	52824	34066	50098	27551	25389	33368	35487	28922	30922	34981	24559	24238	28772	28713	43003	36311	31724	52935	27811	26207	30057	26827	37986	23779	38637	38695	24160	22921	30190	20137	27910	35645	32076	31930	29205	18533	24330	29575
1330	41338	39385	45058	23827	33884	40429	27240	30699	47787	56380	25980	52500	34166	50061	27234	25567	33257	35416	29097	31189	34859	24626	24643	28635	28936	42889	36137	31381	53141	27932	26204	29816	26956	38205	23871	38407	38475	24031	22791	30419	20267	27883	40415	31859	31853	29200	18388	24220	29846
1335	41012	39748	45125	23732	33548	40516	27042	29889	47993	56213	25845	52870	34152	49983	27128	25564	33335	35310	29162	30855	34920	24488	24589	29639	28940	42709	36203	31522	53311	27892	26039	29525	26552	37892	23937	38419	38321	24159	22863	30360	20049	27833	40668	31866	31906	29190	18582	24399	29870
1340	41021	38924	45095	23972	33910	40038	27156	30176	47944	55923	26090	52288	34186	49928	27586	25518	33213	35531	29007	31029	34912	24774	24602	28906	29164	43923	36135	31769	53031	27800	26161	29881	26620	37966	23949	38705	39116	24088	22773	30132	20251	27858	40483	31848	31721	29101	18645	24144	29787
1345	41107	39263	44997	23760	34607	40571	26978	30532	47941	55760	25871	52700	34244	49971	27225	25545	33370	35412	28996	30761	34766	24947	24093	28872	29398	43122	36097	31680	53066	27920	25884	29888	26668	37899	23954	38324	38231	24211	23130	30549	20297	27916	40600	32023	31632	29011	18803	24306	29965
1350	40713	39324	45124	23975	33789	40123	27166	30528	47401	55803	25646	52512	34065	49847	27528	25297	33221	35389	29136	31196	35086	24382	24509	28764	29701	43093	36207	31842	53172	27736	26047	30147	26547	37940	23884	38398	38494	24153	22943	30139	20251	27763	40360	31823	31687	29201	18610	24327	29821
1355	41094	39644	44935	23899	34723	40060	27182	29908	47552	56176	25881	53027	34018	50182	27187	25530	33096	35197	28801	31176	34940	24658	24389	28679	29127	42980	36107	32207	53866	27882	26194	30008	26559	38269	23948	38481	38911	24250	23056	30324	20156	27660	40415	32014	31772	29197	18553	24055	29736
1360	40508	39604	45090	24588	33703	40056	27217	29937	47679	56179	25850	52731	34058	49884	27221	25523	33490	35488	29113	31186	35206	24547	24574	28725	28636	42692	36260	32072	53094	27829	26169	30071	26447	37998	23927	38465	38639	24068	23020	30421	19975	27874	40416	32002	31693	29034	18660	24263	29982
1365	40767	39353	45300	23812	33664	39800	27342	30654	47707	56183	25686	53039	34091	50081	27610	25529	33430	35137	29009	31126	34946	24553	24493	28654	28914	43029	36038	31856	52958	27857	25984	30140	26537	38361	23879	38687	38677	24190	23054	30225	20221	28013	40628	32337	31807	28924	18625	24287	29849
1370	40940	39176	45137	23909	33666	39946	27213	30692	47477	56226	25626	52772	34109	49985	27182	25416	33185	35421	29146	30998	34825	24669	24320	28691	29651	43109	36155	32114	53348	27792	26097	29857	26863	38148	23965	38516	38686	23991	23118	30253	20255	27739	40595	31754	31755	29149	18572	24139	30041
1375	40633	39819	45115	24079	33906	40188	27077	29964	48036	56128	25910	52969	34396	50244	27241	25656	33312	35248	28886	31004	35083	24606	24392	29704	28895	42770	36232	31608	53349	27942	26002	30084	26764	38377	24143	38576	38487	24200	22913	30449	20221	27920	40714	31873	31715	28927	18487	24828	30031
1380	41036	39058	45072	24009	33899	40333	27317	29962	47792	56318	26248	52718	34008	50187	27475	25608	33490	35468	29030	30807	35014	24433	24401	28482	28695	43040	36138	31737	53228	28008	26069	29894	26701	38169	23781	38560	38714	24098	23057	30306	20382	27696	40612	31991	31835	28895	18511	24281	30071
1385	40991	39191	45068	24026	34094	40159	27176	29925	47531	56013	26074	52804	34221	50290	27300	25326	33377	35408	29063	30949	35099	24526	24439	28842	29028	42926	36475	31963	53192	27986	25997	29866	26526	38009	23765	38500	38665	24274	22956	30274	20548	27902	40657	32023	31739	28813	18529	24738	30007
1390	41658	39353	45059	23864	33835	40011	27360	30080	47794	55712	26101	52826	34242	50146	27388	25622	33260	35387	29108	31031	34992	24973	24509	28806	28858	43016	36227	31871	53325	27978	26136	30243	26482	38073	23964	38534	38582	24296	22918	30435	20256	27878	40896	32110	31787	29022	18700	24391	29813
1395	40940	39221	44772	24093	33925	39791	27116	30122	47465	56088	26018	52927	34342	50124	27334	25510	33319	35343	29047	31080	35189	24587	24268	29294	28660	42876	36067	32058	53209	28101	25990	30178	26417	38182	23904	38513	39100	24143	22897	30371	20444	27746	40647	31979	31866	29104	18554	24253	29812
1400	41196	40172	45599	24027	33427	40076	27197	30449	47579	56352	25667	52779	34349	50238	27221	25654	33299	35503	29103	30998	35021	24803	24774	28999	29354	42833	36253	31670	53193	27728	26461	29922	26523	38277	23855	38553	38829	24502	22960	30171	20152	27767	40365	32025	31987	28840	18490	24323	29896
1405	40340	40028	44638	23806	34074	40064	27225	30109	47431	56399	26255	52675	34077	50149	27429	25541	33250	35384	29128	30972	35013	24777	24405	28779	29024	43001	36111	31688	53010	27835	25977	30407	26937	38207	24234	38629	38797	24179	22926	30308	20307	27760	40609	32173	31752	28997	18642	24253	29627
1410	41286	39778	44932	23833	33959	40221	27251	29992	47702	56032	25825	53017	34414	50316	27497	25538	33439	35475	29150	30953	34935	24528	24574	28910	29531	43295	36176	31787	53252	27982	25951	30175	26798	37948	24037	38841	38971	24401	22993	30396	20226	27858	40728	32078	31907	29009	18615	24256	29893
1415	40878	39549	44978	23978	33931	40321	27363	29801	47774	56146	26137	52675	34147	50386	27502	25626	33543	35259	29081	31139	35159	24543	24337	29559	29074	42895	36003	31718	53324	28094	26295	30089	26676	38180	24250	38588	38708	24164	22998	30185	20203	27827	40672	32078	31955	28956	18629	24426	29626
1420	40801	39642	45071	24002	34788	40551	27094	30464	47866	56118	26241	52913	33933	50191	27527	25595	33389	35507	29036	31091	35048	24552	24627	28641	29355	43225	35986	31684	53323	27898	26194	30032	26820	37983	24034	38694	38597	24118	23033	30601	20296	27830	40387	32223	31849	28884	18504	24234	30060
1425	40943	39460	44838	23868	34468	39992	27405	30075	47745	56490	25624	52796	34284	49953	27614	25597	33452	35481	29262	31161	35039	24422	24650	28651	29509	42956	35893	31489	53267	27944	26145	30127	26642	37964	24070	38730	38738	24132	23195	30395	20342	27737	40762	32175	31881	29084	18616	24394	30052
1430	41001	39701	44904	23971	33554	40515	27469	30490	47664	56320	25943	53059	34160	50013	27430	25879	33487	35536	29052	31023	34970	24460	24690	29487	29596	43099	36225	31890	52976	28014	26183	30031	26785	38072	24068	38713	39062	24045	22965	30223	20339	27874	40666	32129	31948	28835	18672	24371	30009
1435	40774	39677	44961	24054	33971	40233	27311	30112	47666	56223	25753	53261	34288	49946	27555	25670	33531	35370	28998	31208	34968	24780	24788	28836	29040	43154	36219	32220	52944	27997	26239	30153	26814	38154	23824	38632	39350	24088	23211	30203	20281	27978	40551	32331	32132	28909	18658	24214	30059
1440	40858	39606	44646	23941	34057	40258	27282	30080	47729	56355	26101	52836	34253	49979	27272	25540	33600	35379	29083	30902	34811	24880	24486	28741	29333	43415	36407	31627	53441	28089	26208	30087	27431	38199	24323	38683	39228	24132	23127	30233	20409	27874	40792	32296	32151	29009	18638	24181	29870
1445	41009	39443	44899	24090	33856	40022	27279	30659	47696	56230	25554	53186	34094	49790	27524	26355	33625	35307	29101	31097	34905	24877	24800	28797	29108	43376	36226	31916	53015	27860	26150	30034	26948	38145	24230	38805	38951	24101	23085	30365	20141	27767	40747	32041	31813	28945	18561	24193	30037
1450	40728	39433	45251	23925	34283	40086	27249	29897	47997	56377	25653	52992	34280	50235	27483	25597	33340	35439	29034	31164	34933	24768	24313	28602	33713	43160	36318	31897	53163	28068	26071	30217	26719	38133	24129	38863	38543	24115	22984	30196	20489	27981	40900	32166	31967	28920	18709	24298	29890
1455	41202	38962	44930	24034	33759	40121	27353	29825	47596	56035	25918	53112	34145	49841	27401	25662	33395	35458	28937	31009	35008	24599	24662	28782	33950	43075	36136	32157	53601	28158	25850	30105	26893	38020	24200	38661	39293	24146	22867	30104	20204	27997	40439	32025	31819	29125	18569	24538	30071
1460	41512	39871	45076	24361	33518	39882	27295	30710	47542	56435	25966	52707	34172	49769	27367	25675	33483	35569	28958	31044	35043	24756	24500	29069	33519	43000	36424	31982	53080	27937	26070	30082	26981	38200	23952	38585	38893	24182	23153	30275	20295	27972	40939	32074	31943	29030	18639	24171	29754
1465	40603	38703	44858	24074	34167	40136	27473	30625	47496	56491	26002	52911	34371	50031	27587	25615	33383	35363	29074	31155	34915	24654	24242	28651	33965	42975	36244	31777	53422	28102	26330	30242	27096	38193	24054	38896	38974	24262	23132	30428	20364	27797	40655	32249	31867	28944	18677	24500	30049
1470	40985	38920	45164	24343	33583	40120	27378	30037	47564	56333	26102	53239	34364	50451	27104	25551	33466	35733	29143	31081	35085	24600	24648	28739	33767	43018	36389	31632	53337	28193	26052	30409	27013	37956	24186	38899	38743	24285	23085	30447	20174	27935	40703	32049	32073	28950	18534	24276	29987
1475	40719	39161	44986	23928	33755	40241	27270	30235	47474	56671	26090	53071	34204	50273	27294	25633	33716	35500	29153	31088	35323	24763	24443	28963	33981	43091	36495	31458	53202	28007	26101	30032	27555	38224	24105	38838	39531	25008	23063	30367	20258	27961	40678	32476	32007	29087	18540	24242	29904
1480	40931	39268	45068	24088	34242	40548	27388	30144	47668	56573	25699	53148	34095	50052	27570	25696	33516	35662	28878	30856	35169	24711	24612	29233	33741	42978	36459	32092	53122	28039	26072	30379	27158	38319	24014	38648	39015	24110	23037	30284	20205	27880	40799	32286	32035	28964	18414	24299	29883
1485	40811	39553	45045	24014	34067	39991	27499	30069	47768	56438	25853	53111	34299	50053	27278	25798	33603	35639	29046	31063	35107	24745	24405	29278	34558	42984	36436	32103	52961	28085	25987	30261	27413	38212	24161	38757	39015	24141	22971	30407	20235	27769	40565	32208	32067	29034	18632	24373	30348
1490	40721	39416	44828	24055	33983	39914	27764	30234	47656	56189	26015	53335	34123	50191	27175	25504	33507	35313	29244	31163	35133	24705	24472	29559	33914	43339	36390	31923	53129	28130	26204	30262	27935	38080	24205	38728	39088	24366	23087	30434	20292	27872	40802	32284	32112	29038	18578	24549	30125
1495	40716	39629	45071	24119	33991	39861	27419	30186	47453	56538	25874	53036	34231	49994	27204	25648	33612	35399	28999	31142	34975	24739	24265	28668	34218	43116	36420	32117	53313	27874	26046	30186	26917	38304	24336	38684	38948	24314	22973	30198	20247	27947	40923	32433	32268	29072	18651	24401	30119
1500	41284	39914	44804	24997	33890	40161	27373	29941	47537	56439	25782	53327	34370	50291	27510	25644	33457	35307	29151	31154	35078	24599	24376	28804	34593	42870	36254	32210	53611	28185	26086	30116	26808	38146	24259	38694	39173	24258	23018	30421	20384	27850	40664	32134	31823	29129	18802	24512	29942
1505	40785	39475	45373	23987	34661	40053	27406	31153	47660	56208	25903	53494	34423	50192	27390	25742	33625	35392	29034	31171	35183	24489	24500	29059	34639	43196	36342	31813	53420	28164	26007	30319	26984	38402	24117	38848	38714	24183	23113	30509	20216	27569	40657	32211	31939	28966	18530	24450	30165
1510	40911	39712	45149	24075	34024	40093	27324	30025	47532	56292	25916	53035	33986	50036	27488	25623	33406	35353	29296	31114	35184	24492	24596	28759	34176	43895	36195	32018	53402	28234	26092	30175	26806	38155	24085	38677	39027	24017	23013	30231	20422	27924	40646	32097	32149	29060	18506	24271	30024
1515	41313	39801	44804	24190	34824	40661	27255	30249	47502	56359	26093	53471	34163	50239	27775	25623	33663	35891	29218	31108	35517	24723	24545	28781	34146	43232	36551	31889	53425	28054	26094	30249	26750	38327	24189	38871	38842	24332	23147	30172	20241	27867	40769	32376	32132	29060	18705	24344	29896
1520	41163	39681	45121	24034	34724	40387	27618	30375	47713	56768	25698	53103	34143	50304	27263	25454	33582	35868	29038	31071	35264	24488	24567	29644	34448	43461	36404	31979	53368	28319	26296	30047	27633	38212	24435	38916	38756	24319	22971	30498	20336	27947	40757	32243	31988	29143	18742	24498	30230
1525	41065	39510	44582	23927	33938	40169	27407	30989	47306	56885	26019	53173	34273	50436	27367	25656	33724	35525	29126	30999	35220	24803	24555	28862	34038	43285	36501	31910	53297	28171	26063	30183	27876	37958	24251	38800	38615	24116	23077	30302	20215	27845	40805	32488	32240	28880	18683	24497	30150
1530	40889	39185	44836	24129	34183	40464	27631	30407	47923	56172	25764	53110	34316	49849	27632	25668	33682	35773	29135	31096	35089	24398	24784	28850	33834	44379	36393	31590	53634	28194	26071	30165	28063	37971	24330	38801	38745	24351	23160	30393	20316	27946	40783	32486	32016	29120	18481	24472	29947
1535	41223	39248	44998	24557	34797	40271	27489	29973	47706	56641	25761	53369	34113	49955	27440	25706	33916	35780	29176	31285	35240	24686	24648	28822	34311	42900	36400	31727	53580	28286	26107	30251	27208	38139	24502	39075	39140	24251	23213	30597	20337	28093	40853	32360	32110	28952	18664	24355	30022
1540	41323	39221	45107	24328	34438	40254	27755	30355	47553	56252	26022	53089	34404	49822	27719	25872	33733	35961	29190	31179	35310	24689	24841	29809	34171	43361	36503	31704	53313	28097	26246	30505	26770	38270	24356	38850	38934	24409	22973	30426	20375	28131	40646	32357	32163	29240	18635	24353	30171
1545	41937	39404	45100	24667	33900	40638	27795	30179	47451	56657	26066	53590	34210	49998	27168	25912	33812	35774	29202	31334	35085	24794	24675	29079	33641	43306	36492	31739	53671	28136	25952	30384	26997	38039	24361	38883	38774	24274	22935	30426	20237	27962	41087	32520	32068	29000	18621	24521	30047
1550	41079	39119	44755	24522	34015	40244	27813	30122	47508	55981	25960	53465	34190	49878	27651	25731	33470	35673	29392	31107	35136	24775	24720	28745	34009	43475	36343	31883	53557	28347	26179	30506	26910	37827	24395	38870	39490	24325	23350	30404	20359	28065	40819	32423	31802	28909	18653	24517	30087
1555	41072	39693	44658	25700	34058	40160	27550	30098	47356	56394	25860	53196	34327	50376	27483	25656	33449	35601	29307	31124	35393	24545	24735	28589	33568	43268	36503	31530	53760	28025	26035	30396	26603	38061	24440	38849	39159	24371	23067	30429	20362	28103	40980	32472	31827	29014	18784	24395	30113
1560	41187	38850	44618	24211	34354	40120	27614	30827	47399	56450	25929	53107	34412	50165	27399	25692	33396	35699	29185	31275	35192	24578	24865	28772	33695	43264	36447	31737	53393	28298	26102	30654	27189	37933	24517	38759	39124	24075	23094	30390	20465	27966	40825	32555	32178	29009	18510	24439	30126
1565	41249	39393	44954	24565	34504	40389	27485	30124	47436	56285	25854	53088	34348	50016	27287	25671	33473	35623	29135	31037	35093	24592	24579	28747	34317	43288	36479	31928	53157	28183	26157	30499	27415	38177	24143	38737	38621	24266	23168	30438	20425	28023	40787	32354	32016	28836	18680	24453	30049
1570	41715	39339	44855	24193	34081	40116	27602	30545	47500	56513	25790	53422	34305	50272	27811	25588	33721	35641	29245	31041	35004	24507	24647	29157	33970	43172	36505	31636	53632	28407	26106	30328	26834	38334	24409	38807	39100	24268	23076	30543	20319	28082	40705	32221	31923	28960	18700	24446	29998
1575	41193	39446	45133	24288	33965	40596	27659	30584	47541	56296	25880	53470	34362	50029	27622	25654	33638	35654	29260	31104	34838	24682	24647	28810	33539	43221	36379	31641	53234	28266	26450	30364	26897	38372	24442	38780	38586	24201	23164	30483	20453	27871	40702	32435	32103	29021	18792	24304	30137
[truncated: 47 more columns]

## Sheet: Permeate
Time	C	C	C	C	0min	0min	0min	0min	10min	10min	10min	10min	20min	20min	20min	20min	30min	30min	30min	30min	40min	40min	40min	40min	50min	50min	50min	50min	1h	1h	1h	1h	2h	2h	2h	2h	3h	3h	3h	3h	4h	4h	4h	4h	5h	5h	5h	5h	6h
0	7532	7631	7688	7977	7859	7723	7690	7660	7702	7840	7492	7557	7665	7580	7655	7558	7672	7669	7646	7661	7632	7635	7608	7517	7447	7549	7425	7549	7610	7666	7635	7545	7679	7682	7603	7667	7664	7523	7808	7641	7545	7624	7579	7549	7610	7742	7528	7410	7562
5	5574	5699	5910	6195	5750	5814	5920	5964	5734	5773	5947	5831	5626	5647	5869	5863	5665	5589	5898	5697	5625	5509	5842	5704	5584	5892	5606	5835	5749	5829	5842	5792	5781	5904	5899	5904	5780	5809	5849	6015	5752	5779	5911	5843	5762	5688	5704	5626	5755
10	4956	5003	5217	5273	5054	5048	5212	5118	4972	5103	5179	5079	5065	4971	5114	5113	4880	4960	5192	5045	4910	4990	5125	5043	4868	5059	4983	5117	5009	4998	5119	5104	5071	5073	5084	5130	5164	5162	5220	5233	5017	4879	5025	5080	5047	4991	4983	4973	4957
15	4642	4576	4906	4803	4735	4733	4823	4823	4629	4790	4709	4743	4739	4694	4748	4781	4651	4576	4768	4776	4572	4550	4641	4803	4559	4667	4618	4733	4582	4697	4775	4800	4712	4750	4748	4666	4602	4676	4837	4871	4532	4594	4580	4681	4593	4711	4679	4677	4661
20	4526	4535	4678	4735	4614	4552	4581	4517	4551	4580	4464	4571	4565	4459	4502	4557	4464	4459	4496	4561	4500	4596	4490	4578	4419	4417	4500	4544	4423	4402	4429	4536	4451	4489	4548	4542	4500	4470	4588	4594	4395	4400	4500	4484	4386	4542	4518	4494	4486
25	4449	4470	4689	4444	4395	4455	4444	4520	4412	4482	4419	4406	4355	4324	4431	4371	4374	4355	4380	4363	4305	4414	4361	4465	4383	4369	4430	4365	4340	4311	4468	4324	4455	4389	4343	4404	4385	4320	4519	4513	4330	4358	4394	4350	4302	4389	4341	4361	4429
30	4352	4338	4573	4484	4497	4369	4435	4384	4364	4443	4334	4251	4344	4337	4335	4296	4299	4314	4300	4267	4283	4382	4329	4440	4248	4338	4413	4329	4233	4261	4257	4426	4257	4400	4357	4361	4275	4328	4385	4449	4221	4215	4277	4234	4231	4323	4340	4305	4345
35	4364	4227	4554	4383	4371	4371	4365	4246	4288	4372	4243	4101	4314	4296	4282	4182	4235	4185	4232	4186	4241	4309	4324	4315	4087	4361	4273	4221	4188	4242	4218	4249	4211	4240	4346	4264	4205	4143	4404	4398	4117	4157	4248	4253	4230	4297	4236	4336	4281
40	4396	4323	4634	4398	4243	4273	4271	4173	4292	4241	4175	4250	4288	4243	4255	4182	4239	4271	4237	4222	4191	4278	4207	4372	4203	4197	4177	4192	4153	4216	4319	4333	4170	4112	4285	4275	4216	4189	4368	4331	4090	4180	4185	4154	4204	4235	4278	4198	4265
45	4309	4212	4576	4319	4303	4283	4246	4215	4256	4299	4153	4189	4241	4209	4259	4241	4194	4105	4237	4141	4209	4239	4262	4294	4203	4094	4235	4239	4090	4089	4204	4211	4130	4181	4186	4241	4176	4208	4248	4242	4066	4117	4198	4232	4187	4236	4217	4272	4191
50	4213	4215	4359	4233	4305	4183	4163	4147	4264	4286	4108	4150	4283	4222	4174	4204	4150	4171	4261	4181	4147	4205	4236	4364	4191	4168	4225	4210	4043	4121	4208	4171	4127	4154	4195	4208	4118	4193	4254	4336	4080	4094	4153	4130	4139	4269	4110	4182	4201
55	4251	4251	4556	4332	4210	4307	4193	4268	4256	4252	4026	4115	4164	4154	4117	4052	4238	4103	4149	4142	4143	4291	4147	4321	4114	4142	4206	4298	4080	4170	4175	4239	4166	4042	4148	4157	4095	4194	4306	4237	4044	4112	4114	4145	4099	4241	4191	4177	4202
60	4215	4195	4439	4248	4305	4255	4224	4184	4193	4229	4194	4047	4220	4085	4149	4112	4148	4164	4130	4083	4126	4284	4195	4357	4109	4148	4181	4193	4025	4133	4158	4214	4014	4128	4209	4192	4104	4098	4256	4254	4045	4065	4154	4060	4061	4211	4110	4149	4151
65	4202	4094	4382	4283	4188	4243	4177	4114	4196	4293	4076	4025	4176	4059	4127	4100	4229	4161	4114	4077	4191	4244	4186	4405	4084	4173	4187	4181	4103	4149	4236	4155	4158	4080	4198	4176	3975	4051	4260	4183	4029	3993	4054	4074	4064	4113	4063	4163	4125
70	4181	4160	4381	4277	4202	4139	4199	4134	4214	4177	4094	4056	4150	4072	4150	4163	4076	4122	4100	4210	4107	4169	4086	4235	4099	4085	4215	4099	3967	4064	4151	4150	4017	4066	4196	4150	4043	4104	4143	4157	4005	4056	4080	4059	4078	4122	4166	4085	4145
75	4179	4167	4348	4318	4097	4174	4232	4087	4193	4202	4159	4001	4110	4063	4048	4125	4056	4031	4115	4120	4181	4103	4116	4223	4127	4115	4147	4119	3985	4145	4182	4085	4037	4021	4205	4085	4093	4071	4170	4220	4037	4061	4101	4027	4043	4143	4114	4156	4011
80	4152	4109	4292	4237	4154	4224	4157	4120	4130	4207	4064	4055	4036	4069	4019	4050	4109	4114	4169	4082	4145	4227	4045	4265	4057	4057	4098	4066	3990	4034	4077	4094	4046	4079	4073	4140	4016	4025	4223	4266	4007	4004	4058	4171	4070	4089	4060	4161	4215
85	4136	4155	4398	4248	4144	4139	4258	4081	4112	4188	3992	3965	4072	4114	4077	4119	4047	4107	4070	4012	4022	4125	4105	4172	4059	4109	4112	4116	3978	4074	4064	4137	4030	3996	4110	4069	4050	4002	4238	4139	4053	4032	4093	4114	3949	4124	4040	4098	4115
90	4093	4172	4304	4163	4110	4140	4275	4067	4155	4100	3999	4022	4112	3928	4114	3972	4057	4096	4083	4090	4096	4092	4016	4282	4063	4020	4104	4103	4076	4008	4060	4018	3973	4008	4151	4107	3997	3981	4199	4192	3993	3917	4119	4026	3998	4046	4027	4087	4106
95	4139	4156	4311	4190	4145	4102	4203	4197	4105	4081	3984	3940	4119	4048	4050	3983	4107	3972	4006	4018	3998	4124	4082	4178	4041	4011	4019	4030	4000	3980	4108	4025	3993	3975	4160	4002	4033	4007	4084	4157	4045	3916	3998	4055	4023	4036	3977	4050	4070
100	4073	4126	4387	4116	4146	4181	4317	3995	4066	4137	3978	3989	4034	4033	4030	3997	4066	4031	4096	4042	3970	4068	4016	4199	4050	4105	4093	4074	3995	3949	4052	4118	3979	4024	4109	4097	4024	3978	4099	4123	4023	3948	4044	4076	3996	4058	3975	4043	4080
105	4056	4120	4421	4135	4107	4160	4294	4044	3997	4063	4071	3997	4033	4032	4102	3922	4093	4013	3973	4043	4031	4096	4054	4161	4062	4001	4027	4057	4011	4022	4043	4084	3944	3985	4044	4006	4010	3987	4111	4196	4041	3961	4003	3989	3997	4038	4059	4097	4083
110	4069	4037	4493	4099	4013	4067	4254	4024	4113	4096	3977	4042	4113	3978	4079	3946	4032	4016	4084	4047	4022	4094	4069	4137	4052	4041	4098	4063	3942	3988	4032	4131	3957	4031	4136	3970	3955	4011	4061	4049	3846	3915	3945	3983	3945	4048	4035	4052	4071
115	4122	4017	4455	4102	4159	4069	4254	4020	4085	4060	3983	3938	4043	4053	3972	4060	3976	4104	4065	3972	3988	4093	4014	4170	3994	4047	4058	4127	3960	4056	3989	4120	4057	4008	4024	4055	3881	3958	4143	4101	3845	3950	4014	4042	3984	4047	4039	4059	4061
120	4054	4039	4433	3992	4049	4023	4210	4035	4081	4128	3964	3949	4084	4036	4000	3965	3949	4090	4058	4102	4054	4105	4036	4207	3930	4023	4106	4030	3938	3947	3948	4024	4014	3995	4170	4013	3922	3981	4130	4052	3923	3901	4026	4000	3929	4045	3988	4067	4013
125	4071	4106	4439	4028	4086	4038	4249	4033	4076	4049	3947	3897	4065	4026	4042	3994	4017	4003	4002	3962	3958	4064	3953	4196	3911	4061	4048	4103	3910	3933	4027	3956	3967	4073	4195	4058	3854	3990	4124	4109	3905	3989	3902	3932	3903	4037	4006	4048	3976
130	4131	4057	4547	4111	4113	4029	4276	3979	3932	4055	3896	3888	4052	4032	4034	4047	3963	4011	3940	3980	4037	4056	3908	4150	3888	4079	4064	4038	3901	3942	4000	3980	3939	4109	4285	4049	4011	3951	4077	4083	3921	3923	4016	3960	3934	4052	4056	4063	4051
135	4083	4059	4535	4014	4118	4053	4358	3999	4028	4075	3959	3986	3980	3937	4022	4017	3943	4093	3953	3932	4002	4048	4172	4222	3911	4000	4036	4054	3948	3980	4044	3977	3919	4149	4387	4231	3932	3975	4136	4044	3811	3927	3935	3995	3899	3991	3872	4078	3982
140	4083	4103	4620	4081	4005	4097	4349	4005	3966	4116	3981	3944	4010	3975	4044	4023	4004	4015	4007	3883	3974	4095	3946	4210	4017	3987	4018	4080	3848	3944	3975	4085	4102	4076	4654	4228	3961	3934	4218	4100	3963	3867	3927	4021	3958	3997	3991	4009	4023
145	4084	4030	4719	4041	4007	4055	4506	4039	4037	3999	3934	4032	4019	3972	4052	3931	4040	3930	4029	3996	3951	3939	4008	4160	3926	3930	4055	3951	3939	3915	4015	4096	4058	4252	4661	4381	3889	3940	4052	4039	3991	3842	4042	4020	3860	4028	4005	4037	4034
150	4015	4035	4842	4060	4144	4054	4460	4087	4026	4056	3978	3951	4050	3950	4127	4085	4006	4022	3974	3963	4034	4011	4022	4185	3961	4036	4083	4092	3901	3903	4044	4068	4172	4283	5017	4852	3969	3917	4116	4147	3871	3890	4001	4003	3859	4004	3984	4092	4040
155	4004	4038	5103	4044	4028	4088	4588	4073	4034	4095	3982	3951	3990	4008	4514	4158	3937	4002	4011	3954	3972	3928	4031	4132	3928	4015	3970	4073	3855	3942	4005	3921	4140	4335	5395	4979	3927	3928	4072	4048	3983	4017	3949	3966	3867	3996	4015	3999	3976
160	4037	4064	5532	4088	4073	4082	4587	3972	3911	4112	4033	3947	4051	3952	4562	4415	3910	4006	4077	4006	3933	3988	3904	4137	4055	4020	3948	4005	3831	3894	3986	3968	4268	4366	5879	5660	3938	3944	4077	4155	3971	3929	3930	4010	3948	4047	3922	4002	3961
165	4018	3954	6114	4057	4048	4054	4735	3965	4018	4051	4002	3957	4146	4010	4942	4707	3965	4014	4064	4034	3994	3983	4020	4158	3816	3901	4193	4071	3886	3965	3981	4009	4465	4559	6652	6727	4086	4002	4067	4184	3955	3940	3985	4082	3925	3953	4008	3959	4029
170	3973	4045	6814	4050	3992	4063	4830	4025	4000	3953	4297	3960	4093	3964	5888	5026	3932	3907	4227	3996	3947	4061	4029	4154	3911	3955	4006	4094	3907	3961	3974	3925	4897	4920	7565	7715	3982	3866	4112	4027	4045	3946	4051	4191	3928	4045	4034	3991	4009
175	4043	3958	7662	4163	4000	3985	4794	4033	3977	4031	4322	3926	4182	4016	7076	5794	3864	3977	4557	4128	3970	4038	4014	4165	3838	4002	3989	4310	3796	4002	3943	4050	4994	5512	8769	9485	3927	3859	4242	4161	4084	3839	4020	4473	3847	3979	3918	4035	3917
180	3932	4034	9078	4217	4077	3987	4948	4005	3968	4084	4525	4021	4182	4002	8663	7055	3965	3976	4527	4289	3962	3995	3970	4151	3954	4000	4026	4476	3871	3934	4008	3963	5686	6249	10756	12013	3917	3885	4207	4244	4126	3839	4167	5070	3972	4057	4152	3984	3924
185	4070	4022	11226	4692	4037	4015	5254	3963	3951	4011	4816	4044	4265	4025	11042	8650	3899	3991	5082	4719	3945	3993	4112	4189	3950	3903	4101	4671	3793	3995	4159	4394	6403	7122	12623	16100	4033	3894	4610	4539	4138	3920	4326	6258	4073	3982	4289	3970	4004
190	4037	4012	13163	4939	3993	4023	5441	3965	4009	4102	5490	4142	4515	4171	13916	10998	3909	3956	5549	5084	4067	3979	4074	4191	3939	4143	4284	5057	3852	3934	3931	4041	7088	8112	15829	17371	3872	3908	4986	4980	4225	3835	4916	7544	3890	4048	4726	4036	3975
195	3999	4068	16055	5130	4089	4059	5723	3966	4032	4065	6221	4275	5229	4217	16706	13584	4012	3955	6476	5738	4077	4018	4205	4119	3914	4039	4749	5667	3862	3931	4063	4212	8014	10761	17774	20212	3932	3854	5665	6281	4392	3988	5705	9281	3853	3952	5175	3991	4170
200	4083	4018	18456	6410	4044	4030	6083	4025	4023	4133	7742	4740	5034	4402	19175	16745	3851	3882	7774	6508	4025	3983	4224	4208	3999	3983	4664	6616	3847	3836	4097	4531	10112	11197	20501	22579	3985	3968	8118	7997	5063	3847	6697	12408	4138	3988	5990	3954	4223
205	4107	4177	22101	6470	3908	3979	6373	3955	3957	4125	9517	5294	5453	4524	22148	19187	4019	3990	9334	7644	4080	3998	4404	4199	3969	4072	5177	8310	3891	3924	4126	4750	11052	12920	22432	25052	4043	4109	9401	10969	5683	3873	9063	37949	4642	4006	6738	3974	4463
210	4310	4237	24810	7575	3949	3986	6646	4028	4107	4802	12055	6132	5845	4842	25177	22329	3912	3974	11369	9290	4384	3963	4772	4300	3979	4089	6027	10143	3821	3876	4152	5350	12210	15415	24979	26992	4343	4062	12636	14772	5896	3949	10168	46598	4841	3883	8307	3975	4794
215	4148	4772	28783	8954	3937	4031	7262	4086	3998	4348	15212	7409	6832	5220	26292	24686	4001	3973	14616	10844	4325	4042	5017	4348	4100	4157	6949	12299	3932	3927	4718	6029	14050	17434	26201	28732	4131	4479	15111	18403	6633	3956	12922	52844	5211	3976	10221	3976	5525
220	4335	4956	31291	10297	3984	4018	7792	4237	4087	4767	18188	8983	7801	5703	27794	26628	4095	3933	17669	12973	4528	4008	5776	4403	4357	4240	7894	14014	3854	3924	5170	7347	18299	20120	27787	30426	4433	4654	17989	22059	11242	4027	15310	58067	5706	4059	11324	3907	6550
225	4299	5480	33772	13478	4077	3939	8552	4452	4033	5022	20154	11788	9285	6835	29063	28511	4060	4005	20541	14978	4623	4050	6469	4677	4205	4632	8758	16229	3902	3970	6083	9372	21175	21948	29307	32217	4618	5413	20633	24990	12491	4137	18042	62630	6321	4312	13585	3959	7528
230	4454	5921	35819	14780	3950	3974	9676	4785	4089	5607	22457	14524	11118	7298	30707	29832	4117	4005	22795	17046	4951	4085	7531	4743	4404	4809	11095	18777	3838	3953	7641	11447	23400	24224	30341	33045	5038	6596	23212	28255	14654	4414	20023	66540	7719	4351	18827	4025	9506
235	4862	6789	37431	17207	4069	4029	11185	5385	4090	6273	24189	17274	14034	9459	32510	31857	4218	3934	25209	18483	5225	4112	9204	4826	4551	5041	13117	21363	3934	3903	9725	15067	26537	25682	31493	33906	5436	7953	25379	30616	16941	4521	22174	69551	10525	4462	23248	4053	12618
240	5091	7995	39615	19806	3961	3992	12659	10215	4224	7046	26237	20133	16117	11481	33645	32499	4343	3985	27191	20181	5926	4350	10571	5102	4782	5953	14069	23812	3901	3957	11887	16915	29984	27109	32446	35121	8173	9770	26889	32665	18971	5004	23823	72008	12402	4455	27540	4133	13670
245	5546	8920	41309	19831	3965	4059	14756	12309	4424	8391	27250	22144	18732	13569	36332	33893	4465	4248	28704	21623	6919	4276	12600	5562	5055	6533	15364	25922	3991	3863	15001	19176	30812	28680	33301	35703	6945	10763	28518	34552	20753	5914	25093	73660	15753	4932	31813	4141	15319
250	6184	11043	42740	22374	4033	4085	17561	15068	4675	10278	28985	24001	21401	16850	37205	34568	5025	4436	29931	22568	7774	4538	14218	6357	5691	7308	17461	27822	4141	3970	18513	21940	32632	30222	33889	36041	8189	12779	29986	36723	22542	6212	26106	75015	19352	5664	36026	4211	17872
255	6695	13664	44576	22017	4059	4106	20050	19295	5104	12893	30447	25476	24128	19626	37763	35481	5262	4980	31440	23709	9888	4589	15313	7226	6085	9776	19105	29429	4259	4072	21496	24729	33497	30592	34349	36855	9922	15380	30953	38037	24418	7441	27397	76274	22995	6361	39646	4567	20041
260	7620	16607	45054	22719	3995	4150	22301	22179	5548	15989	31854	26874	26710	23254	38449	36329	5937	5416	32374	24942	12154	4795	17161	8174	6757	10500	21989	30759	4580	4256	24047	26613	35062	31463	34976	37477	11326	17730	32221	39611	25902	9133	28319	77858	26805	7359	43092	4821	22311
265	8971	19010	46004	23600	4088	4154	24740	24824	6895	20508	32975	28677	29207	25812	39113	37294	6606	6829	33088	25636	13956	5140	18891	10373	7643	11848	22231	32139	4838	4414	26810	28339	36218	31940	35357	37872	13355	19727	33670	40541	27292	10485	28981	79164	30097	8835	46092	5502	24165
270	10609	22988	46054	26255	4229	4440	29190	27887	8573	25457	34379	33841	29256	30388	40694	36964	8069	6331	35467	26815	16264	5605	20589	11467	9421	14900	22872	32438	5112	5111	26331	29885	35446	34284	36271	38706	14758	20302	37044	42608	27493	11939	29974	83615	35087	10256	48343	5626	24828
275	12555	23112	48131	24629	4153	4502	28602	28736	9600	28007	34183	36306	35329	31786	39833	38320	8615	7329	35168	26965	20723	6269	21640	13914	10683	14878	24425	34513	5748	5722	31134	31481	38192	33374	36084	38696	16050	23985	34774	42417	29513	13918	30102	80008	37370	12909	51356	7320	27092
280	15063	25944	48715	25209	4190	4811	31008	30873	11429	31919	35414	37507	36052	34067	40824	38824	10520	9249	35443	27326	25447	6895	22751	15820	12049	17063	26044	35256	6583	6674	33330	32700	39404	33880	36360	38864	17147	24816	35757	42748	30011	16137	30899	80256	40740	15353	53547	9403	28317
285	19097	28197	49563	25726	4432	5243	32235	32891	13804	35711	35461	38470	37719	37821	41395	39321	11869	10669	36286	27807	27567	7790	23846	18639	15142	18837	26938	36215	7834	8494	35272	33472	39571	34444	36514	38893	18863	26355	36213	43361	31462	18404	31083	81656	43626	17079	54700	11174	29928
290	21168	29531	50063	26143	4507	5605	33940	34275	15825	39095	36413	39564	39463	38278	41417	39685	12427	12771	37233	28401	30967	9318	24978	21009	17739	20137	27754	36813	10702	10140	36535	34715	40139	35162	37097	39202	19809	27915	36129	43711	32293	19915	31601	81044	46333	19282	56334	13465	30860
295	23794	31096	50603	26800	4813	6156	34980	35550	18203	41905	36375	40126	41333	40525	42088	39818	14454	16229	38601	28583	35243	10904	25631	23112	20304	21373	28718	37564	10160	12209	37971	35537	40722	35215	37336	39584	21024	29131	36410	44217	32817	21492	31724	80919	49433	21902	57432	15799	31466
300	27023	34825	49246	29425	5848	6905	38323	37612	21194	45613	37572	40186	39028	45864	43593	38913	16974	20988	41609	29758	36291	13862	26353	24917	24212	26583	29140	37001	11966	13101	36162	36389	38496	36896	37519	39913	21535	28954	39466	45826	32399	23965	32328	85173	53469	22102	58327	16844	31731
305	29932	34680	51451	28222	6272	7694	37031	37568	22429	47385	37131	41331	42702	43873	42341	40015	17432	27805	42152	29863	41960	15164	27541	27109	26045	24752	29435	38758	16269	16548	40440	36949	41410	35493	37341	39879	22249	30958	37149	44662	33013	25157	32177	81940	53841	26539	59142	22371	33376
310	32038	35948	51994	27791	7055	8557	37859	38245	24255	49511	37772	41862	43683	45774	42384	40564	19673	32805	43500	30146	44271	17588	28223	29237	28957	25951	29745	39590	15356	17413	40672	37178	41776	35831	37218	39910	22906	31886	37470	45559	33363	26590	32722	81902	55994	28539	59551	24634	33797
315	34860	37622	52187	28302	10693	10565	38546	38939	25925	51399	37929	42109	44767	47205	42514	40707	20061	37655	43938	30383	46806	19473	28869	30563	29916	26457	30562	40008	16964	19367	41681	37942	41908	35865	37652	39893	23481	32871	37193	45252	33701	27401	32697	81602	57157	30053	60588	27669	34403
320	37415	37767	52552	27984	11761	11040	39219	39518	27494	53625	38688	42844	45409	48533	42659	41030	21368	42094	44649	30985	49338	22853	29160	31972	31837	27337	30646	40493	18891	20733	42329	38134	42453	36194	37822	40056	23793	33288	37643	45676	33973	27430	32915	82084	58528	31780	60751	30251	34602
325	39698	39111	52797	28066	14615	11832	39651	40077	29157	54851	37984	42875	46007	49502	42767	41112	24463	45672	45020	31218	51137	24749	29866	33355	33562	27852	31072	40667	20346	21562	42784	38535	42906	35982	37642	39837	24198	33950	38241	45750	34136	28930	33083	82638	59308	33426	61274	32009	35032
330	41367	42249	51529	29880	17013	13027	42284	41155	30865	57904	38531	42543	42556	54224	43979	40527	26110	45427	45991	31712	50742	27369	29695	33822	37350	32365	30912	39500	22358	21518	39737	38969	40579	38036	37717	40270	23797	33090	41263	47011	33508	30024	33275	85939	61958	31030	61926	29907	35135
335	43514	40841	53836	28373	20957	14082	40476	40763	31851	57352	38303	43362	46562	51824	42759	41235	24856	51779	45963	31476	54930	29738	30573	35442	36904	29342	31842	41597	23268	24115	43749	39063	43948	36306	37893	40219	24327	35131	38443	46001	34282	29550	33467	82155	61137	35790	62273	36106	36015
340	45271	41776	54023	28328	26822	15361	40547	41051	32766	58587	39280	43934	46900	52454	42440	41465	25640	54443	46192	31726	56098	31765	30821	36163	37860	30225	32306	41771	24179	25013	44658	39208	43542	37033	37827	40124	24819	35616	38653	45944	34580	30624	33607	82695	61357	36777	62423	37874	36298
345	47704	44352	51812	30482	31314	16298	43111	42247	33478	61480	40358	43425	44193	56175	44456	40392	29213	54644	47110	32027	55390	34174	30529	36586	39772	34332	32091	40225	25448	23851	41232	39571	42145	38303	38143	40528	24603	34602	41190	47009	33726	31602	33754	85677	63933	34336	62646	34912	35823
350	48743	45041	51959	30432	34825	17199	44006	42403	34689	62512	39932	44170	44370	56643	44404	40674	29871	57318	47190	32479	56885	35495	30989	37185	40660	34940	32367	40273	26224	24523	41366	39380	42303	38388	38110	40288	24726	34631	40789	47249	33962	32131	33772	85250	64579	34677	62956	36378	36406
355	49578	43309	55216	28808	38125	17811	41697	41812	35232	61667	39663	45046	48240	53451	43121	41490	27786	62374	46701	32547	60040	36748	31324	38544	41618	31702	32728	42449	26506	26843	45547	39621	44965	37039	38139	40192	25046	36267	38505	46334	34655	32075	33710	81897	63754	39555	62526	42737	37397
360	51712	46340	53306	30914	42306	18730	44026	42955	36117	63734	39851	44713	44869	56982	44301	40596	30938	61433	47769	33171	59472	38722	31281	38396	42778	35759	32502	41020	27443	25632	42153	39740	42254	38423	38310	40473	25925	35296	41081	47266	33968	32900	34024	85363	65755	35744	63222	38624	36766
365	52246	43707	54707	28830	44273	19422	42189	43253	36474	62751	39391	45059	48512	54236	42849	41775	29472	66315	47392	32765	62041	39722	31617	39169	43313	31494	33017	42883	27469	27795	45926	40001	45626	36919	38218	40539	25843	36522	38571	46340	35090	32090	34012	81945	64342	40402	63399	45018	37706
370	53298	43810	54727	28864	46868	20261	42291	43392	37098	63268	39200	45059	48746	54201	43181	41736	29208	68029	47251	33074	62924	40292	31641	39960	43721	31918	33494	43139	28102	28094	46220	40105	45725	36809	38294	40396	25231	36994	38908	46316	34648	32223	33995	82017	64368	40917	63539	45907	37990
375	54531	44321	55229	29064	50265	20424	42167	43583	37525	63744	39315	45144	49466	54584	42820	42195	30872	68974	47873	33325	63673	41700	31980	40668	44639	31826	33202	43053	28763	28343	46583	40201	45917	36743	38534	40755	25403	37022	39448	46352	34905	32870	33931	82660	64378	41232	63532	46369	37906
380	56574	47766	54981	30781	52530	21366	44461	44168	39038	66118	39657	44542	45714	58183	44367	41093	32555	66585	48097	33709	62559	43346	31564	40794	45223	36407	33127	41538	29379	26970	43410	40255	43208	38825	38338	40835	25373	36166	41677	47469	34225	33612	34218	86098	66104	38040	63640	42082	37497
385	56212	45198	56313	29075	53746	21310	42263	43877	38524	64763	39609	45303	49419	55829	43114	42144	30096	70852	48046	33584	64754	43538	32153	41216	45779	32610	33543	42929	30866	29294	46937	40419	45972	36626	38208	40255	25956	37460	38655	46652	34805	32728	34300	82700	65003	42644	63519	48647	38605
390	56887	45814	55853	29065	55549	21741	42271	43955	38792	65695	39615	45724	49644	55665	42934	41932	30838	71419	48083	33678	66048	43841	32235	41354	45570	32579	33803	43455	29544	29562	47353	40418	46594	36543	38793	40951	26159	37190	39202	46512	35041	33279	34142	82197	65167	42988	63750	49587	39156
395	57777	45900	55477	28940	56851	22130	42652	44160	39648	65864	39294	45648	49761	55914	42776	42161	30856	73043	48031	33723	66146	44952	32386	41200	46187	32664	33627	43592	29563	29625	47088	40584	46253	36898	38504	40870	25904	37547	38737	46378	35172	33285	34192	81864	65223	42530	63833	49404	38895
400	57548	46139	56340	29122	58058	22341	42655	44250	39687	66412	39560	45942	49616	55427	43089	42108	30872	74388	48047	34019	66533	45340	32073	41430	46344	32616	33808	43722	29933	29824	47006	40675	47081	37150	38692	40650	27130	37761	38666	46431	35055	33105	34010	81592	65169	42973	64049	50568	38978
405	57913	46643	55977	29128	59213	23163	42892	44164	40091	66318	39717	45804	50002	55968	43533	42015	30951	75327	48268	34238	67534	45742	32311	41789	46867	32956	34025	43759	29888	29772	47446	40450	46627	36987	38433	41002	25754	37729	38810	46414	35349	33754	34123	82084	65572	42968	64075	51022	39196
410	58731	46348	55359	29082	60752	23062	42973	44556	40477	66815	39513	45977	49918	55758	43112	42246	31157	75291	48277	33939	68930	46351	32401	41381	47040	33143	34067	43560	30050	29951	47616	40636	46503	36805	38353	40849	25918	37758	38970	46231	35192	34144	34335	81984	65217	43227	63946	51301	39283
415	59125	46750	56016	29257	61001	23311	43203	44472	40621	66739	40233	45996	50089	55719	43451	42463	35109	75808	48505	34444	68416	46718	32545	41780	47289	33472	33918	43563	30137	29959	47654	40752	46845	37543	38580	40912	25967	37896	38914	46665	35437	33754	34608	81940	65500	43947	64064	52061	38894
420	58768	46343	55911	29210	61108	23352	42728	44306	40441	67226	39455	45767	50388	56621	43149	42338	33205	76496	48785	34183	68112	46840	32574	42015	47911	33474	34283	43492	30252	30462	47609	40892	46877	36654	38612	40816	25687	37948	38965	47192	35289	33460	34595	82388	65983	44361	64580	52466	39371
425	59315	46456	56095	29090	61646	23385	42602	44413	40692	67751	39686	45983	50385	57274	43011	42399	32764	76196	48916	34330	68414	47355	32845	42101	47596	33908	34582	43906	30349	30566	47677	40834	46792	36990	38833	41041	25895	37794	39352	46547	35058	33857	34855	82544	65946	44386	64401	52620	39514
430	60184	47073	56202	29367	62431	23624	42881	44372	40970	67563	39584	46039	50538	56970	43200	42425	31784	77182	48637	34568	68972	47869	32734	42225	47784	33600	35482	44151	30667	30609	47844	40711	46792	37845	38647	40768	26468	38301	39091	46783	35222	33905	34810	81914	66342	44927	64221	51940	39448
435	60274	46654	55693	29260	62586	23852	43076	44588	41124	67707	39819	46008	50533	56928	43239	42355	33916	78242	48792	34535	69478	48503	32530	42309	47864	33409	35602	44133	30796	30935	48821	40607	47635	36907	38512	40851	25865	38132	39154	46791	35552	33495	34843	81816	66237	44808	64495	52770	39792
440	117183	47153	55812	29470	64096	23924	42872	44223	41273	67747	40099	46642	50366	57128	43129	42513	31909	78286	48601	34289	70530	48179	32814	42344	47742	33638	35462	44851	30911	31331	49554	40985	47874	36860	38665	40864	26191	38073	38825	46686	35155	33666	34852	82498	66467	44826	64511	53647	39450
445	117424	47268	55846	29468	64726	24254	42959	44779	41182	67810	39936	46209	50563	56394	43620	42426	32440	78292	48904	34596	70658	48541	32958	42254	47848	33948	35354	44667	30585	30806	49165	40900	47457	37269	38501	40778	26132	38356	38869	46745	35415	34167	34895	82123	66407	44891	64138	54625	39880
450	118047	46855	55963	29441	65469	24370	43229	44542	41773	68267	40119	46381	50433	57314	43227	42323	32633	79823	48956	34876	70326	48929	32669	42546	48498	34068	35880	44842	30744	31009	49258	40557	47836	37151	38981	40795	26383	38331	38791	46547	35465	34177	34871	81658	66711	44659	64065	54181	39657
455	133292	49888	53659	31111	66479	25045	45149	44499	42146	70176	40732	45860	47236	60378	44983	41667	37730	77329	49522	34338	68502	49928	32066	42400	48937	38789	35322	43459	30992	28701	46195	41464	44383	39325	38885	40685	25858	37080	41452	47664	34716	34985	35497	85155	68704	40562	64956	47973	39477
460	117308	46634	56206	29397	65863	25410	43336	44883	41858	68739	40217	46464	50946	57179	43121	42302	32431	81256	48887	34712	71083	49171	32778	43014	48993	34113	35819	44775	30871	30940	49194	40982	48103	37344	38790	40960	26309	38375	38872	46466	35539	34168	34851	81279	66724	44869	64259	54417	40298
465	117433	47297	56816	29546	65753	25478	43197	44778	42032	69568	40396	46347	50800	57538	43460	42381	32652	80407	49127	34923	71813	49380	33117	43079	49054	34677	36439	44269	31084	31461	49393	41091	48293	36892	38908	40947	26075	38340	39318	46607	35320	34212	34924	81961	66584	45425	64059	54961	40230
470	118155	46971	55832	29535	66237	25420	43490	44476	42256	69457	41012	46381	51266	57546	43231	42410	32902	80360	49172	35033	71759	49542	33327	43242	49387	34768	36474	45109	31315	31269	49624	40752	48546	37136	38975	41171	26167	38483	38900	46718	35442	34031	34943	82181	66440	45515	64452	54807	39844
475	133023	49886	53306	31093	67346	25988	45281	45161	42520	71383	41057	45751	47869	60630	44671	41592	35891	77884	49728	34788	69356	50897	32667	42547	49636	38660	35578	43302	31493	29022	46729	41177	45208	39310	38972	41089	25714	37096	41298	47786	34654	34635	35474	85692	68387	40744	64829	48679	39349
480	117790	47023	56741	29755	66040	25471	43083	44619	42555	69305	41011	46691	51299	57281	43186	42645	32665	80823	49046	35184	71348	50182	32944	43240	48862	34122	36718	44441	31059	31691	49312	41025	48998	37111	39050	41190	26116	38498	39339	47052	35482	33926	35126	82414	66672	45301	64805	54437	40098
485	133815	51007	53619	31059	68561	26844	45241	45314	42435	71306	41075	45558	47814	61620	44846	41623	35691	77839	49659	35005	69883	52880	32578	42643	49394	38843	35686	43215	31516	29412	46639	41299	45021	39404	39060	40871	26864	37133	41167	47919	34602	34405	35417	85287	68217	41898	65464	49197	39547
490	133135	50475	53874	31334	68827	26674	45356	45690	42656	71682	40958	45669	47908	61714	44853	41973	36111	78297	49934	34920	69503	51734	32618	43137	49662	38713	35678	43205	31485	29529	46599	41368	45758	39254	38808	40892	26570	37395	41671	47835	34543	34678	35606	86196	68341	41457	65436	49483	40095
495	133301	50733	53539	31059	69284	27320	44891	44894	42886	71221	41094	45525	47635	60716	44972	41656	35775	78526	49775	35154	70454	51448	32620	42895	49962	38859	35892	43709	31644	29269	46806	41307	45474	39634	39232	40668	26979	37208	41294	47839	34659	34841	35578	85504	68504	41456	65008	50091	39564
500	132792	50506	53827	31120	69813	26706	45372	45063	43014	71560	40900	45582	47927	61235	44751	41827	36241	78111	49751	34783	71175	51914	32524	42943	49920	38754	35692	43666	32382	29218	46436	41276	45858	39415	39097	40912	27239	37326	41284	47891	35038	34814	35727	85719	68529	41432	64919	49917	39760
505	133559	50673	53421	31074	69467	26824	45302	45111	43378	71263	40861	45730	47700	60584	44311	41743	35994	79623	50141	34889	70207	51714	32953	43121	49749	38764	35725	43777	31913	29428	46610	41549	46047	39576	39096	40778	27110	37613	41063	47856	34635	34992	35791	85394	68813	41258	65254	50190	39931
510	119148	47321	55939	29730	68085	26059	43385	44717	42562	70275	41144	46755	51360	57624	43250	42759	33256	82451	49259	35268	72307	50909	33294	43516	49484	34714	36723	44658	31403	31817	49517	40893	48723	37130	39190	41257	27265	38567	38835	47036	35764	34167	35098	81386	67254	45636	64602	56636	40570
515	118555	47939	56123	29948	68616	26191	43233	44636	43015	70132	41402	46696	51170	57262	43264	42650	33277	82485	49218	35290	72369	50698	33449	43591	49482	35108	36736	45099	31430	31804	50271	41281	49137	37633	39118	41231	28103	38657	38739	46742	35464	34429	34908	81125	67291	45645	64297	56543	40663
520	134016	51054	53746	31562	70074	28367	45271	44884	43184	72020	40933	45704	47949	60458	44940	41512	36332	79755	50249	35181	70966	51783	32811	43122	49941	40611	35958	43453	31611	29537	46739	41430	45865	39852	39187	40865	27494	37314	41521	47824	34589	35227	35715	85522	68514	41344	65328	50715	40022
525	134152	50981	53648	31149	69930	26812	45520	45175	43196	72180	41715	45824	48135	60634	44869	41857	36077	79750	49934	35061	70748	52079	32854	43298	49967	39896	36118	43850	31703	29772	46943	41418	45940	39830	39247	41098	27844	37700	41270	47685	34527	34901	35449	85405	68879	41921	65076	50330	40016
530	119590	47479	56483	29837	67940	26226	43461	44923	42973	70144	41064	46907	51580	57417	43080	43095	36484	82663	49538	35170	72803	51267	33520	43601	49998	37014	37179	44818	31553	31849	49911	41338	49801	37516	39399	41146	27563	38554	39282	46644	35980	33995	35283	81892	66851	45842	64723	56210	40670
535	119688	47621	56696	30216	67640	26343	43480	45061	42823	70273	41038	46917	51431	57914	42964	43146	33405	83192	49503	35701	72596	50933	33679	43608	49664	37203	37460	45047	31621	32021	49925	41148	49877	37479	39257	41325	27597	38742	39371	46955	35640	33888	35416	82007	67267	46438	64679	56003	40709
540	134505	50798	54275	31108	70046	26800	45408	45085	43167	72046	41036	45688	48020	61144	44783	41923	37482	79363	50111	35292	70727	52733	32722	43049	50444	40614	36694	43730	31776	29627	46840	41687	46285	39693	39296	41149	27395	37883	41652	47996	34679	34846	35905	85739	68690	41517	65418	50604	39960
545	133751	51260	53446	31165	70423	27907	45221	45147	43573	72440	41044	45908	48215	61576	45412	42019	36436	79669	50200	35402	71408	52376	32889	42905	50408	40300	36638	43564	31913	29742	46764	41854	46640	39692	39551	40938	27305	37896	41211	47930	34835	34613	35926	85798	68699	42296	65518	50807	39797
550	119175	47824	56580	29963	68486	27394	43188	45208	43460	70821	40938	47383	51612	57672	43502	43090	33613	83791	49659	35730	73978	51714	34214	43288	49784	37273	37912	45217	31666	40363	50051	41083	50039	37405	39460	41360	27743	39039	39183	46493	35767	33880	35277	81134	67472	45575	64522	56853	40958
555	126959	50571	53762	31425	66240	28327	45500	45493	41538	70875	42353	47242	51755	64341	45075	41588	35318	75489	49646	35143	71621	55303	33267	43512	51778	41203	35486	42178	30931	34851	47150	41600	43646	39986	39341	42182	29704	38041	42614	48375	38002	37644	36128	84894	68005	42123	65933	52109	38904
560	134227	50540	53017	31210	70473	27921	45263	45384	43558	72309	40918	46075	48671	60434	45458	41977	36288	81006	50222	35259	72112	52310	32921	42670	51550	40747	36659	43680	31958	37767	46915	41718	46102	40216	39455	40855	27649	37588	41507	47729	34970	35028	35755	85046	68939	41420	65530	51436	40158
565	120005	47225	56888	29952	70133	27283	43641	45034	43398	70481	40794	46881	51718	57493	43674	42697	33346	84023	49777	35929	74658	51706	33649	43240	51219	37849	37653	44911	31748	41873	49832	41280	49774	37446	39250	41428	27792	38775	39231	46404	35779	34120	35223	80984	67381	45815	64663	57350	41242
570	119278	47487	56316	30231	70527	27554	43662	44800	43462	71154	41168	47022	52300	57190	43372	43124	33531	84758	49647	35808	73284	51580	33478	43528	51147	37332	37531	45250	31482	42217	50095	41339	49817	37455	39440	41372	27825	39017	38969	46240	35993	34017	35119	81355	67095	46015	64546	57128	40984
575	134105	50520	54177	31033	71404	28776	45144	45313	43601	72965	41186	45768	48493	60700	45213	42171	36546	80927	50483	35716	71586	52664	32901	43059	51396	40769	36895	43728	31731	38249	47168	41298	46398	39654	39218	41149	27211	37582	41484	47691	34687	34900	35508	85200	68778	41775	65694	51373	40495
580	126426	49947	53945	31520	67095	28235	45940	45507	41778	72006	41996	47132	52272	63837	44968	41811	35373	76468	49894	35268	72357	55144	33191	43473	52372	41350	36145	42614	31121	35478	46864	42109	44158	39180	39635	42240	29965	37891	42515	48183	37743	37945	36131	85046	67636	41998	66102	52372	39076
585	118691	47270	56874	30011	69117	27178	43391	44847	43180	71043	40865	47100	51973	58668	43348	43144	33542	83995	49986	36017	73527	51769	33967	43419	51739	37611	37610	45380	31636	42360	50074	41395	49993	37520	39282	41339	27586	39099	39110	46869	35667	34313	35201	81663	67288	45916	65050	57103	40900
590	119301	47216	56563	30040	69322	27468	43634	44884	43402	70962	40830	47052	52053	57323	43510	42946	33681	84512	49934	35892	73143	51817	33784	43522	51642	37402	37971	45136	31341	42486	50074	41329	50266	37390	39618	41479	27594	39038	39346	46887	35764	33698	35355	81817	67168	45716	64860	56676	40828
595	134083	50569	53630	30805	70879	28243	45176	45296	43672	73406	40819	45810	48589	61399	45341	42169	36445	80719	50071	35599	72239	53253	33010	42573	51685	40458	37485	43873	36399	38680	47071	41735	46306	40040	39363	40910	27263	37993	41697	47781	34732	34505	35912	85336	68791	41930	65567	51027	40735
600	118719	47138	56357	29953	69907	28637	43491	44926	43419	71215	40771	47169	51941	57905	43520	43175	33504	84656	49462	35923	73272	52257	34207	43434	51430	37155	38044	45659	36083	43780	50116	41408	50823	37261	39574	41374	27582	39463	39305	46522	35445	33513	35246	81372	67335	45909	64578	56813	42155
605	118748	47502	56463	29951	70085	27993	43340	45027	43550	71134	40923	47093	51821	58199	43586	42922	33619	84392	49777	35944	73576	51917	33889	43149	51442	37425	37761	45188	36294	43239	50297	41344	50406	38678	39345	41316	27327	39095	39102	46779	35634	33678	35438	81435	67493	45963	64718	57495	41259
610	133307	51004	53742	30611	71194	28675	45093	45067	43763	73360	41121	45790	48754	60734	44858	41860	36248	81978	50552	35623	71519	53002	32835	42811	51611	40639	37037	44236	36632	38712	47317	41824	46055	40704	39191	41268	28205	37839	40977	47776	35166	34960	35740	84828	69239	41031	65760	51388	40666
615	133344	50057	53889	31179	71328	28656	45152	45046	43956	72865	41076	45752	48837	60311	45265	42233	36366	81366	50505	35547	71757	52784	33160	42715	52249	40645	37836	44163	36523	38281	47531	41583	45912	40060	39277	40939	28453	37932	41199	47592	35226	35651	36260	85237	68689	41138	65720	51258	40687
620	118715	47491	55944	30860	70085	27729	43527	44997	43459	71060	41105	47381	52169	57157	43551	42928	33225	84163	49590	35764	74957	52148	33690	43174	51683	37658	38055	45333	36297	43151	50263	41551	49840	37203	39510	41468	28437	39182	39056	46789	35729	34193	35239	80927	67115	45707	64712	57371	41523
625	118139	47596	56173	30440	70411	27681	43224	45510	43731	70899	40810	47205	52165	56796	43352	43181	33104	84320	49505	35968	73534	51539	33748	43389	51617	37541	38473	45168	36366	43030	50451	41375	50516	37239	39697	41650	28310	39224	39003	46667	35753	34387	35147	81383	66918	45669	64729	57883	41271
630	134095	50375	53128	31816	70867	28333	44970	45378	43639	73434	41098	45830	48450	61273	45242	42104	36620	81615	50201	35384	71359	52461	32844	42779	51874	40358	37664	44164	36492	39296	47490	41615	46110	40078	39203	48102	28399	37789	41729	47511	35096	34807	35811	85291	68822	41895	65942	51429	40474
635	132826	50047	53297	31245	71678	28349	45061	45192	43866	72804	42037	46013	48576	59978	45313	42085	36451	81489	50247	35490	71570	52470	33227	42662	51698	40403	36920	44202	36910	39676	47603	41667	46445	39887	39278	48281	30746	37930	41547	47732	35035	35098	35729	85483	68830	41845	65806	51728	40743
640	118732	46842	55909	30868	69827	28123	43421	44787	43551	71027	40783	47226	52096	57431	43274	43130	34039	84481	49620	35873	73612	52049	34053	42907	50986	37605	38199	45347	36284	43258	50283	41373	49916	37287	39741	47203	31926	39063	39714	46710	35690	34200	35297	82009	67165	45728	64679	57622	41568
645	133231	50300	53331	32134	71513	28850	44848	45367	43883	73176	40806	45989	48498	60444	45419	42092	38588	80856	50279	35790	71754	53049	33301	42401	52268	40534	37655	44054	36489	39402	47401	41794	46480	39885	39715	48466	30736	38071	41640	47953	34678	34925	35996	85170	69009	41958	65720	52043	40563
650	133326	51085	53664	31000	71815	28927	44873	45295	44466	73240	40942	45922	48711	61159	45165	42102	36638	81948	50432	35733	71402	53251	32947	42536	51687	40269	37831	44138	36632	39755	47538	41753	46742	39716	39224	48035	30784	38042	41589	48121	35136	34773	35966	85693	68661	41898	65942	51405	40644
655	118144	47242	56563	30112	72378	27943	43322	45037	44085	70827	41007	47285	52136	58055	43279	43169	33547	85396	49547	35857	74984	52263	34178	43073	51675	37180	39205	45299	36465	44642	50422	41183	50606	38759	39331	47338	31741	39372	39073	46777	35425	33795	35239	81035	66991	46513	64650	58100	42209
660	118131	47420	56186	29974	71058	27988	42961	44857	43900	70704	40993	47448	52360	57491	43390	43077	34629	85478	49877	35980	73596	52063	34074	43077	51369	37209	38964	45599	36354	43732	50787	41418	50343	37486	39324	47357	31951	39120	39308	46662	35900	33867	35584	81624	67373	46010	64746	57994	41925
665	133812	51518	53424	30890	72431	28671	44855	45447	44410	73028	40905	46236	48683	61213	45263	42103	36646	82156	50501	35854	71744	53104	32980	42237	52045	40473	38231	44329	36915	40172	47593	41643	46381	39692	39405	48127	30501	38227	41360	47746	35060	34799	36766	85128	69141	41957	66012	51921	40945
670	119093	47669	55892	30205	71454	27925	43203	45093	44198	71002	41155	47917	51893	57012	43669	42971	33483	85301	49753	36254	74439	52032	33992	42913	51935	37623	39265	45285	36610	43798	50653	41011	50191	38043	39695	47193	32055	39270	39458	46764	35855	34262	35304	80855	67150	46275	64639	57977	41854
675	118112	47382	55919	31545	71516	28355	43301	45126	44202	70884	40940	47769	52753	56884	43435	43255	33413	85211	49771	35912	73952	51713	34010	43076	51836	37376	39246	45338	36464	43984	50670	41252	50608	37365	39609	47413	32417	39452	39228	46660	36093	34336	35578	81366	67507	46014	64504	58355	41950
680	133551	50478	53200	32098	72261	28841	44888	45302	44469	72952	41452	46696	48646	60506	45546	42470	36307	82514	50619	35510	71584	52958	33005	42689	52203	40231	38589	44218	36689	39750	47690	41619	46655	39860	39259	48037	31095	38352	41731	47519	34917	34911	36407	84546	68746	51677	65576	52100	40801
685	132952	50318	53121	32190	71692	28820	44939	45111	44240	73260	41510	46434	48822	60355	45097	42269	36303	82876	50376	35778	71532	52806	32909	42425	52350	40133	39096	44646	36772	40384	47468	41585	46496	39979	39560	47977	31213	38066	41639	47769	34709	34794	36656	84875	68998	53308	65659	52244	40914
690	117918	47529	56387	31370	70688	28120	43444	44816	44016	70769	40711	47749	52482	57303	43341	42996	33776	84963	49797	36011	73424	51925	34051	42945	51328	37385	38933	45453	36662	44298	50641	41168	50231	37809	39613	47185	32294	39283	39080	46591	35739	34189	35610	80643	67274	54751	64612	58035	42015
695	117614	47254	55979	30375	70589	28190	43702	45217	44150	70664	41095	47562	52500	57444	43447	43452	33718	85601	49887	36103	73736	52122	34034	43078	51778	37327	38949	45622	36275	44783	50403	41192	50833	37350	39611	47351	32280	39783	39268	46474	35465	33918	35564	80521	67357	54353	64343	58290	41694
700	132663	50426	52982	30938	71660	29083	45236	45287	44520	73179	41127	46273	48910	60331	45638	42294	36451	82303	50644	35863	72091	52924	33011	42445	52184	40357	37620	44253	37010	40224	47680	41741	46967	39503	39506	48096	31260	38266	41293	47630	34766	34721	36544	84717	68871	53379	65527	52650	41135
705	133758	50422	53008	31248	71683	30417	45173	45274	44184	73014	41113	46456	48949	60180	45161	42453	38641	82460	50343	35779	71480	53890	33318	42337	51905	40369	38151	44548	37069	40627	47909	41880	47339	39875	39657	47987	31423	38232	41352	47750	34664	34701	36174	84418	68719	53202	65308	52536	41089
710	133064	50766	53202	31185	71609	29071	44751	45523	44377	73339	40887	46261	49083	60517	45710	42070	37086	82678	50302	35757	71425	53164	32884	42355	51980	40448	38452	44718	37000	40902	47985	41554	46884	39662	39443	48169	31449	38031	41336	47842	34626	34853	36342	84536	69094	53491	65471	53149	40999
715	132208	51101	53154	31556	71471	28719	45022	45435	44175	72844	40999	46084	48798	60511	45324	42219	36761	82903	50688	36044	71719	52618	32838	42263	52261	40313	38125	44581	36997	41044	47964	41841	46659	39760	39360	47971	31254	38233	41164	47890	34624	34671	36308	84407	68837	53144	65828	52551	41070
720	132647	50369	53107	31380	71315	28701	44978	45292	44454	72748	41093	46467	49461	60667	45569	42464	37649	82589	50396	35932	71962	52844	33067	42468	52110	40331	38322	44758	36692	41026	48084	41772	47162	39653	39597	47862	31105	38260	41176	47897	34947	34595	36481	84740	68964	53227	66143	52537	41144
725	133173	50390	52554	30767	71563	28831	44892	45343	44515	72842	41035	46638	48991	60377	45284	42390	36757	83510	50548	35793	71618	52977	32988	42389	52352	40237	38503	44789	36748	41310	47886	41957	47000	40112	39464	48210	31281	38264	41630	47538	34643	34554	36324	84396	69002	53270	65635	52870	41047
730	133107	50644	53046	31070	71502	28732	44996	45367	44635	72712	41058	46574	49169	60309	45217	42327	36523	82576	50621	35917	71942	52954	32946	42442	52117	40272	37792	44894	36732	41002	48072	41720	47375	39555	39513	48330	31333	38112	41364	47517	34711	34589	36628	84844	68578	53440	65498	52931	41235
735	132716	50319	53004	30628	71588	29073	45000	45001	44605	73354	40942	46109	49218	60508	45163	42603	36626	82854	50820	35773	71773	52880	33242	42268	52088	40191	38174	44762	36881	41130	48082	41643	47274	39533	39631	47972	31116	38139	41632	47559	34916	35019	36667	84593	68704	53218	65566	52949	41066
740	132668	50647	53024	31075	71971	28988	44996	45190	44661	73080	41097	46284	49180	60347	45452	42465	36450	82195	50448	35714	71833	52971	33271	42290	52343	40201	38044	44770	36714	41642	47958	41958	47219	39480	39775	48162	31417	38463	41597	47550	34786	34956	36605	84319	68788	53359	66005	53607	41204
745	132793	50352	52618	31147	71875	29079	44666	45459	44404	73360	41134	46424	49234	60299	45318	42675	36549	82850	50478	35865	72182	52914	32993	41950	52335	40401	38604	44794	36746	42048	48207	41710	47311	39817	39545	47837	31342	38302	41490	47438	34920	34966	36422	84585	68887	52873	65757	52952	41237
750	133483	50312	52895	30834	71801	28912	44915	45665	44690	72901	40950	46709	48986	60357	45292	42388	36532	82946	50425	35744	72015	53152	33068	41986	52303	40514	38117	44808	36918	41728	47982	41779	46999	39794	39770	47884	31319	38254	41344	47866	34953	34787	36366	84547	68949	53747	65857	53009	41265
755	132715	50033	52969	30769	71502	29307	45051	45222	44500	73053	41446	46380	49182	60253	45227	42348	36094	82839	50465	35817	72455	53148	32844	42083	52139	40236	38006	44743	37162	41682	48209	42891	47053	39870	39499	48127	31621	38103	41657	47785	34945	34587	36480	84548	69132	53459	65743	53213	41381
760	132888	50462	53056	30932	71568	28907	45048	45671	44632	73277	41224	46512	49212	60890	45235	42281	36334	83174	50703	36035	71604	52748	33037	42276	52124	40410	38102	44714	36986	41696	48383	43265	47065	39682	39892	48124	31080	38350	41439	48094	34748	34988	36421	84671	68980	53436	66065	53483	41405
765	133940	50857	52833	30877	71279	28685	44892	45472	44266	73052	41228	46533	49248	60597	45336	42669	36717	82978	50667	36060	72287	52981	33141	41994	52295	40309	38271	44972	37164	41708	48153	43148	46773	39837	39949	48323	31364	38545	41531	47982	35222	34779	36567	84191	68950	53347	65652	53063	41029
770	133726	50220	53142	30891	71775	28853	45072	45300	44395	72992	41238	46311	49375	60435	45416	42640	36613	83050	50701	35907	72175	53074	33050	41823	52537	39946	38038	45107	37592	42302	48166	43141	47379	39701	40120	48351	31546	38543	41394	47580	34905	34361	36487	84420	68797	53727	66150	53151	41161
775	133644	50254	52803	30935	71373	29058	44976	45384	44717	73490	41743	46415	49309	60217	45133	42561	36771	83772	50620	35986	72428	53372	33091	41750	52610	40238	37817	44891	37372	42040	48089	43541	47202	39821	39968	48238	31539	38260	41645	47527	34876	34759	36494	84228	68985	53476	65927	53047	41326
780	133190	51115	53044	31266	71856	29018	44914	45605	44618	73082	41232	46690	49282	59843	45460	42675	37013	83114	50587	35978	72050	53111	33057	41866	52415	40030	37914	44582	37440	41940	48207	43109	47540	39533	39855	48315	31228	38707	41855	47725	34984	34648	36433	84526	68876	53826	65680	52977	41390
785	133440	50304	52890	30819	71537	28990	44978	45297	44622	73629	40941	46471	49191	60406	45294	42245	36025	83026	50592	36076	72564	53398	32817	41682	52128	40284	37960	44687	37411	41763	48011	43328	46886	40190	39689	48036	31366	38371	41963	47647	35083	35018	36384	84125	69150	53763	65754	53098	41439
790	133414	50417	52915	31371	72278	28795	44879	45414	45107	73605	40868	46510	49384	60368	45211	42591	36538	83172	50736	35989	72303	52982	32915	41618	52242	40469	38142	44768	37447	41915	48316	43098	47066	39508	40038	48140	32551	38565	41876	47519	34880	34816	36640	84401	69142	53404	66172	53535	41429
795	133272	50278	52934	30900	72061	28719	44726	45500	44957	73161	41144	46609	49513	60918	45547	42675	36329	83020	50795	36159	72518	53047	33186	41930	52359	40435	37967	44779	37739	42019	48216	43073	47098	39882	39704	48401	32519	38643	41764	47705	34794	34725	36239	84375	68827	53651	66020	53337	41584
800	133102	50509	53013	31293	71844	28885	45225	45288	45088	73220	40886	46388	49643	60319	45209	42466	37357	83132	50846	36218	72122	53443	32999	41877	52595	40466	37864	44744	37262	42065	48048	43074	47081	39751	39896	48190	32159	38855	41795	47757	34991	34868	36419	84183	69085	53906	65746	53513	41394
805	133119	50566	52787	30819	71828	28963	45045	45353	44959	73188	41003	46247	49748	60000	45177	42717	37150	83605	50696	36278	72235	52858	33171	41702	52663	40588	38071	45082	37539	41977	48314	43347	47533	39823	39769	48556	32351	38689	42018	47597	35002	34828	36694	84129	68930	53826	65874	53592	41410
810	133705	49943	52943	30569	71334	28875	44961	45495	44875	73197	41044	46698	49226	60156	45108	42495	37033	83111	50948	36039	72460	53034	33085	41671	52417	40028	38628	44995	37364	41877	48172	43120	47915	39915	39948	48278	32252	38602	41942	47696	34926	34600	36501	84443	69205	53835	65885	53364	41277
815	133830	50548	52657	30818	71821	29176	44828	45453	44929	73791	41050	46689	49290	59834	45318	42826	36678	83104	50757	36285	71821	53210	33057	41791	52406	40180	39216	45091	37322	41697	48493	43389	47386	39831	40151	48811	32356	39657	41897	47843	34835	35321	36459	84431	69045	53626	65838	53514	41554
820	132823	50274	52958	30860	71710	28876	44866	45580	44694	73109	40892	46376	49385	60326	45435	42741	37063	83104	50725	35869	72771	53047	33172	41779	52510	40484	39266	45059	37427	42060	48282	43045	47479	39803	40025	48514	32459	38781	42006	47650	34793	35005	36407	84339	68773	54151	66104	53683	41343
825	133863	50379	52584	31026	71666	28799	44803	45548	44923	73167	40975	46564	49325	60562	45400	42776	37457	83073	50655	36092	72365	52884	33321	41879	52146	40249	38757	44884	37421	41865	48394	43202	47310	39915	40038	48448	32258	38734	41507	47724	35140	34852	36594	84102	69067	54050	66019	53702	41550
830	133515	50507	52536	31011	71763	29049	44722	45587	44827	73310	41429	46344	49401	60594	45508	42170	36087	83281	51224	36239	72071	52900	33103	41717	52429	40549	38251	44675	37459	41979	48203	43425	47408	39832	40005	48672	32579	38716	41880	47835	35210	34731	36839	84366	68840	54271	65911	53964	41585
835	133479	50380	52777	30951	71313	28966	44862	45585	44890	73768	41049	46768	49377	60173	45459	42669	36715	83601	50721	36186	72230	53020	33274	41379	52605	40502	38592	45296	37511	42254	48254	42927	47668	39935	40067	48506	35056	38696	42000	47900	35028	34768	36709	84327	68981	54248	65701	53568	41371
840	134060	49967	52837	30741	71910	28688	44654	45502	45027	73624	41254	46413	49313	60270	45301	42695	36432	83515	50763	36276	72637	52934	33024	41749	52741	40256	39070	45022	37479	42072	48623	43185	47678	39757	40799	48287	32676	38757	42080	47746	35070	34818	36395	84663	69025	54089	66139	53622	41402
845	133516	50248	52484	31024	71929	28932	44888	45742	45121	73265	41132	46704	49547	60013	45131	42654	36553	83184	50735	36296	72050	52947	33288	41662	52195	40523	38913	44901	37508	42291	48385	43196	47417	39666	40317	48725	32416	39305	41740	47687	34879	35108	36793	84550	68976	54462	66186	53447	41552
850	133397	51220	52780	30767	72369	28952	45014	45408	45017	73702	40818	46601	49543	60364	45296	42599	36200	83140	50653	36324	72134	52867	33108	41513	52456	40341	39560	44909	37695	42472	48488	43264	47917	39748	40095	48823	32437	38808	42410	47926	34752	34742	36603	84299	69156	54251	65962	54092	41487
855	133673	50225	53006	31972	71819	28920	44939	45436	44789	73914	41294	46654	49569	60209	45379	42502	36247	83634	50718	36330	72220	53047	33059	41578	52574	40600	38863	45112	37377	42388	48528	43428	47558	39774	39998	48542	33586	39676	41659	47768	35098	36031	36806	84012	69584	54467	66187	53527	41533
860	133390	51063	52580	30904	71709	28864	45017	45800	45307	73563	41477	46579	49613	59604	45534	42868	36141	83305	50770	36365	72693	53213	33031	41612	52855	40392	38533	45119	37585	42486	48830	43324	48075	39604	40251	48784	33629	39059	41907	47656	34896	34664	36845	84198	68723	54272	66239	53259	41572
865	132972	49887	52744	31857	71946	28985	44855	45633	44890	73609	41169	46518	49514	59966	45252	42792	36202	83089	50510	36234	72378	52993	33232	41554	52324	40011	38543	45307	37384	42075	48596	43367	47727	39860	40201	49046	33328	38909	41778	47776	34855	35859	36854	84294	69089	54361	66122	54070	41551
870	132799	50157	52527	31191	72147	28779	44708	45710	45025	73497	40968	46376	49537	60271	45169	42541	36186	83451	50757	36403	72595	52967	33287	41593	52320	40296	39069	45259	37489	42574	48572	43097	47769	39746	40415	48805	33800	38785	41658	47781	34871	34957	36581	84022	69081	54449	66218	53750	41522
875	132924	51142	52584	31254	72093	28879	44769	45625	45155	73725	41015	46767	49780	59988	45630	42834	36292	83795	50870	36020	72454	53062	33227	41310	52486	40440	38941	45501	37846	42314	48641	43000	48336	39685	40246	48635	33493	38859	42284	47381	35035	34781	36658	84444	69337	54417	66239	53804	41419
880	133197	50633	52754	30857	72042	28944	44925	45789	45163	73772	41313	46597	49213	60278	45375	42457	36478	83322	50515	36078	72617	53211	33007	41751	52448	40358	39220	44830	38015	42536	48466	43328	48258	39937	39878	48466	33535	38991	41798	47674	34886	34808	36597	84190	68967	54442	66371	54086	41619
885	133007	50581	52723	30681	71651	28902	44655	45469	45052	73574	41325	46882	49601	60435	45291	42539	36383	83774	50723	36329	72542	53086	33141	41547	52632	40475	38891	45289	37801	42480	48423	43218	48030	39610	40192	48587	33653	38923	41967	47644	35025	34491	36673	84255	69114	54468	66223	53588	41494
890	132808	50300	52711	31465	72291	28915	44926	45393	45296	73598	41333	46767	49207	60137	45452	42869	36506	84043	50954	36369	72666	53691	33115	41503	52473	40026	38806	45000	37489	42269	48712	43312	47972	39810	40219	48641	33610	39094	42082	47262	34683	34961	36737	84368	69139	54317	66060	53661	41635
895	132732	50639	52384	31000	72013	28900	45012	45845	45008	73420	41283	46465	49540	60669	45319	42676	36401	83920	51133	36358	72462	53486	33090	41705	52879	40201	38758	44842	37710	42581	48725	43250	47914	40078	39994	48687	33975	39046	41897	47689	34787	34802	36596	84968	69258	54685	66137	54230	41428
900	133008	50798	52563	31351	72527	28914	45021	45828	45098	73498	41330	46351	49553	60566	45134	42479	36476	84196	50922	36431	72621	53755	33046	41341	52580	40423	38496	45092	37445	42881	48404	43492	48427	39935	40028	48664	33874	38944	42058	47374	34700	34560	36855	84405	68955	54583	66224	53565	41625
905	133643	50320	52489	30787	73213	29052	44701	45947	45180	73606	41349	46647	49741	59885	45433	42799	36377	83365	50604	36148	72772	53124	33047	41609	52682	40431	38529	45236	37949	42225	48833	43072	47845	39990	40212	48648	33819	39210	41969	47787	35072	35010	36729	84137	68938	54328	66163	54089	41472
910	132971	51447	52474	31727	73104	29092	44895	45620	45209	73839	41389	46638	49593	60545	45369	42635	36378	84069	50699	36526	72503	52917	33144	41385	52728	40159	38880	45685	37878	42787	48682	43115	48174	39753	40126	48948	34287	38841	41659	47719	35027	35186	36599	84127	69196	54549	65858	54159	41454
915	133266	50360	52488	30966	72996	28990	45036	45663	45124	73363	41218	46651	49769	60042	45280	42889	36302	84043	51021	36539	72579	53247	33205	41260	52336	40504	38676	45324	37891	42857	48603	43337	48163	39845	40179	48776	33751	38931	42018	47689	35106	36276	36654	84458	69148	54329	66123	54179	41664
920	133198	50420	52613	31448	72941	28847	44808	45783	45282	73806	41112	46850	49313	60282	45169	42760	36324	83947	50962	36253	72469	53145	33044	42301	52651	40250	39059	45312	37690	42845	48645	43159	47972	40007	40064	48875	33965	38746	41858	47673	34987	34760	36807	84278	69355	54555	66307	54287	41833
925	132910	50662	52495	31804	73185	28873	45044	45980	45085	73960	41318	46828	49498	59914	45163	42557	36275	84311	50852	36212	72828	53155	33409	43518	52691	40067	39340	45344	37702	42828	48624	42910	48645	40109	40090	48492	33855	39124	42336	47795	35147	34694	36623	84764	69085	54658	65890	54413	41802
930	132800	50241	52541	31877	72854	28735	44827	45746	44904	73565	41379	46780	49353	60382	45644	42957	36248	83792	51324	36449	72452	53235	33124	43808	52834	40495	39168	44950	37740	42666	48587	43210	47958	39613	40259	48752	34396	38802	42018	47540	35057	34900	36669	84299	68975	54729	66077	54327	41914
935	132263	50595	52619	31195	73204	29131	44825	45886	45275	73820	41419	46642	49438	60111	45211	42848	36221	84488	50974	36386	72639	53250	33295	43279	52451	40649	39079	45075	38024	42909	48879	43328	48131	39939	40232	48563	33978	38969	42124	47416	35135	34632	36749	84484	69001	54401	66338	54549	41906
940	132759	51283	52829	31629	73116	29125	44864	45990	45054	73741	41408	46544	49725	60395	45152	42745	36337	84114	50931	36272	72511	52881	33006	43235	52650	40347	39249	45297	37966	43022	48659	43594	47582	39709	40283	48720	33743	39041	41769	47634	35044	34722	36599	84671	69275	54699	66417	54889	42085
945	132634	50119	52631	31182	73431	29202	44849	45853	45122	73714	41148	46649	50925	59543	45229	42977	36472	84408	50732	36265	73245	53876	33370	43340	52567	40133	38935	45549	37906	42326	48911	43212	48216	40410	40306	48668	33875	39145	42142	47411	35351	34550	36716	84017	69077	54388	66646	54561	41933
950	132310	50374	52957	31539	72701	28893	44988	46103	44798	73763	41255	46397	50918	60484	45197	42974	36064	84384	51227	36442	72351	53052	33110	43262	52608	40333	39093	45244	37650	42881	48888	43200	47798	39992	40205	49113	34007	39061	41891	47548	35110	34491	36822	84026	69230	54550	66420	54539	42308
955	132503	50403	52540	31415	72699	29007	44660	45985	45408	73546	40900	46813	51152	59846	45217	43014	36446	85163	50878	36579	72829	53417	33302	43417	52778	40265	39274	45394	37954	42851	48662	43179	48106	40324	40306	48698	34030	39088	41928	47887	35263	34598	36805	84108	69217	54407	66264	54131	41905
960	132698	50526	52643	31581	73431	29015	44738	45743	45025	73563	41375	46699	50892	60243	45485	42689	35918	84076	50749	36107	73122	53368	33086	43345	52552	40523	39122	45149	38000	42911	48779	43389	47736	40516	40221	49012	33833	39236	42108	47758	34868	35046	36507	84472	69109	54551	66036	54702	41738
965	132662	50489	52254	31030	73368	28859	44802	45865	45137	73787	41236	46652	51233	59754	45499	42891	36322	84450	51158	36595	72728	53623	33241	43151	52411	40447	39333	45268	37825	42859	48898	43317	48064	40233	40699	48774	33661	39071	41945	47911	35526	34782	36765	84257	69106	54537	66047	54380	42148
970	131599	50698	52889	31204	73360	29298	44689	45860	45084	73707	41331	47020	51256	59781	45198	42853	35815	84166	51050	36467	72907	53529	33045	43364	52547	40480	39438	45249	37864	42897	48979	43283	47727	40355	40605	48656	33977	39014	42120	47910	35290	34751	36690	83986	69168	54656	66329	54748	42200
975	131950	50583	52385	32621	73361	29016	44854	45991	45024	74062	41423	46741	51088	60128	45410	42826	36201	84478	51170	36457	72762	53200	32942	43455	52760	40534	39247	45159	37857	43294	49084	43327	48082	40329	40839	48989	34068	38812	42368	47875	35000	34586	36861	83883	69185	54687	66259	54145	41854
980	132396	50389	52390	31788	73136	29006	44763	45606	45314	73732	41283	46709	51181	59647	45484	43163	36060	84397	51205	36474	73111	53476	33034	43381	52894	40167	39313	45404	37895	42840	49272	43320	48262	40374	40559	48741	33803	39132	42047	47730	35091	34787	36860	83815	69317	54226	66134	54246	42128
985	132261	50385	52545	31395	72651	28840	44625	45862	45236	73747	41496	46845	51105	59813	45093	42978	36568	85052	50764	36616	72660	53705	33108	43269	52410	39947	39535	45615	38205	43797	49121	43347	48074	40360	40593	48777	34258	39049	41902	48008	35489	34542	36723	83772	69312	54272	66319	54371	42049
990	132784	50887	52513	31734	73512	28628	44774	45982	45188	73480	41369	46531	50733	60427	45399	42738	36174	84441	51057	36636	72797	53439	33204	43352	52646	40272	39247	45419	38048	43259	48979	43488	48012	40391	40390	48720	33855	39181	41896	47706	35149	34431	36615	83953	69039	54328	66655	54406	44883
995	132300	50360	52695	31713	73032	28828	44810	45956	45166	73669	41504	46831	51153	60532	45261	43006	36301	84998	51119	36662	72716	53626	33208	43000	52789	40254	39214	45445	37908	43470	48762	43640	47719	40434	40801	48671	33897	38896	41859	47793	35109	34396	36875	83492	69464	54397	66044	54529	45306
1000	132005	50329	52593	30784	72996	28720	44797	45807	45204	73489	42621	46883	50896	59966	45406	42884	36174	83838	51160	36478	72796	53250	33199	43365	52991	40361	39206	45411	37893	43184	49155	43414	47655	40193	40502	48846	34038	40129	41909	47878	35094	34597	37176	84096	69195	54703	66302	54604	45596
1005	132197	49996	52271	31049	73599	28974	44750	46053	45128	73947	41262	46797	51083	60353	45333	42814	36102	84010	51263	36854	72656	52927	33054	42870	52500	40306	39210	45385	37895	43637	49318	43605	47652	40448	40590	49112	33933	39244	42158	47780	35160	34418	37009	84053	69163	54821	66704	54501	45432
1010	132300	50266	52155	31403	73625	28928	44748	45833	45092	73903	41298	46946	50917	60157	45372	42924	36633	83967	51092	36913	73220	53389	33306	43143	53064	40157	39110	45421	38032	43449	49402	43113	48433	40369	40393	48911	33972	39306	42078	47787	35323	34838	36957	83952	69081	54449	66142	53909	45391
1015	132321	50008	52649	31447	73338	28749	44759	46116	45251	73861	41350	46595	50995	60171	45137	43294	36524	84713	51288	36645	73011	53330	32947	42960	52518	40176	39189	45416	37677	43716	49209	43282	48043	40628	40679	48909	33968	39496	41795	48236	34985	34454	37038	83341	69016	54221	66296	54612	45415
1020	132394	50685	52679	31446	73405	28919	44514	46129	45356	73886	41104	46643	51060	60101	45547	43321	36069	84210	50797	36636	72902	53158	33197	43039	52869	40501	39520	45465	38097	43391	49500	43302	48378	40264	40399	48999	34044	39414	42162	47644	35477	35035	37072	84132	69131	54679	66375	54666	45394
1025	132429	51014	52417	31369	73877	28939	44650	45982	45622	73643	41182	46772	50996	60073	45597	42931	35892	83946	51169	36528	72874	52963	33124	43151	52504	40526	39314	45497	37989	43167	49151	43547	48066	40320	40462	48854	34107	38949	42269	47828	35170	34902	37047	83643	69372	54593	66391	54285	45713
1030	132560	50182	52367	31297	73514	29245	44864	45977	45717	73651	41699	46575	50878	59253	45569	42935	36495	84280	51198	36442	72669	53368	33252	43052	52743	40629	39314	45555	38195	43383	49288	43564	48735	40501	40500	48846	34048	39380	42566	47934	35227	34843	36962	84107	69048	54089	66220	54558	45239
1035	133019	50957	52693	31516	73332	28974	44718	46258	45239	73897	41280	47131	51234	59700	45420	42937	36433	84532	51170	36500	72758	53621	33165	42974	52376	40670	39376	45665	37961	43598	49278	43259	48400	40689	40621	48868	34345	39110	42091	47709	35288	34799	36842	83845	69066	54573	66289	54104	45201
1040	132770	50337	52354	31877	73411	29050	44789	45864	45551	74046	41144	47144	50713	59743	45599	43148	36687	84286	51233	36492	73121	53334	33394	42800	52438	40245	39424	45656	37893	43251	49141	43263	48488	40278	40594	48966	34016	39352	42295	47712	35424	34588	36937	83977	69382	54506	66235	54715	45184
1045	132010	50261	52717	31120	73435	28824	44735	46222	45566	74134	41244	46842	51546	59995	45408	43199	36315	84371	50952	36770	72714	53579	33250	43036	52700	40382	39130	45732	37983	43857	48764	43420	48512	40682	40316	48989	34121	39175	42260	47978	35425	34703	37226	83726	69163	54681	66346	54426	45430
1050	131966	50155	52325	31803	73191	28906	44702	45891	45465	73678	41420	46875	51481	59420	45399	43152	36325	84289	51281	36861	73136	53821	33291	42958	52664	40397	39161	45646	37790	43402	49507	43254	48738	40411	40427	48964	34097	39157	42468	47684	35475	34742	37177	83747	68742	54541	66633	55047	45567
1055	131813	50547	52586	30988	73392	28973	44909	45908	45296	73721	41097	47164	51107	60087	45275	43051	36298	85129	51369	36992	72805	53401	33429	42949	52674	40252	39133	45747	37916	43514	49403	43260	48509	40673	40351	48904	34008	39317	41950	47887	35361	34658	37215	83763	69051	54480	66364	54416	45718
1060	132073	50335	52781	31627	74000	28860	44735	46161	45490	73590	41391	47115	51186	60068	45265	42912	35989	84928	51238	36842	72951	53282	33169	42751	52715	40537	39576	45973	37904	43662	49402	43542	47915	40642	40745	49048	34371	39243	42288	47828	35306	34780	37302	83498	69425	54751	66242	55295	45990
1065	133085	50382	52384	31441	73769	28951	44662	46152	45455	73508	41269	46882	50900	59917	45540	43075	36080	84535	51002	36610	73203	53351	33514	42476	52439	40404	39129	46003	38001	44028	49266	43351	48482	40441	40769	48891	34167	39464	42172	47611	35414	34488	37214	83845	69201	54846	66670	54872	45519
1070	132455	50106	52543	31261	74106	29015	44647	46318	45472	74099	41145	47140	50983	59665	45264	43261	35894	84339	51009	36915	73071	52638	33544	42563	52655	40629	39530	45880	38180	43509	49499	43507	48321	40434	40756	49158	34505	39271	42222	47925	35376	34858	37161	83929	68889	54412	66441	54748	45898
1075	131918	50047	52644	31179	73471	28973	44639	45984	45730	73482	41125	46707	51173	59884	45309	43285	36213	84551	51046	36728	73219	53155	33388	42719	52476	40411	39599	46032	38142	43239	49225	43453	48865	40387	40531	49234	34172	39233	42242	47940	35309	34776	37201	83827	69192	54476	66643	55378	45742
1080	132199	49962	52410	31733	73512	28794	44798	45824	45566	73804	41258	47103	51225	60104	45272	43048	36335	85109	51068	36606	72894	53233	33175	42653	52528	40081	39101	45698	37842	43907	49419	43348	48742	40615	40779	48983	34215	39115	42659	47947	35267	34300	37018	84202	69076	54516	66483	55073	45694
1085	131513	49931	52585	31913	73033	28857	44551	45861	45254	73820	41542	46889	51221	60362	45205	43076	36399	84890	51089	36736	73055	53115	33239	42789	52827	39997	39789	45985	37862	43945	49222	43422	48759	40620	40810	48833	34040	39146	41899	47992	35214	34458	37166	83540	69332	54742	66511	54957	45521
1090	132174	49934	52143	30697	73988	28936	44637	45961	45742	73983	41514	46947	51125	60380	45162	43137	36320	85105	51418	36864	72978	53013	33253	42548	52475	40298	39670	45774	37914	44190	49090	43461	48242	40510	41025	48817	34051	39180	42370	47785	35439	34383	37305	83560	69267	54616	66560	55137	46248
1095	132979	50223	52183	31250	73714	28707	45153	45907	45231	73792	41351	46777	51429	60090	45267	43152	36319	85081	50967	36856	73226	53257	33271	42924	52837	40489	39425	45729	38121	43681	49209	43345	48684	40307	40874	48858	34375	39187	42059	47888	35475	34496	37086	83350	69256	54553	66669	55468	45781
1100	132462	50103	52341	31673	73206	28917	44702	45988	45564	73472	41408	46766	51186	60021	45418	43078	36200	84916	51404	36817	72924	53275	33188	43329	52713	40234	39600	45968	38303	43807	49201	43298	48643	40441	40753	48927	34432	39465	42598	47879	35376	34525	37224	83461	68979	54972	66737	55250	45984
1105	132216	50221	52365	31661	73287	28766	44805	46013	45512	73835	41368	47202	51111	59959	45557	43297	36280	84140	51272	36829	73140	53120	33186	43320	52798	40674	39590	45568	37968	44188	49169	43496	48928	40368	40648	49147	34466	39416	42393	47752	35070	34854	37166	84235	69213	55165	66984	55398	46127
1110	131666	50427	52217	31341	74135	28915	44654	46110	45622	73602	41549	47036	51774	60021	45464	43184	36221	84417	51261	36847	73031	53273	33246	43242	52728	40377	39513	45755	38235	43540	49504	43671	48494	40647	41037	48892	34335	39440	42360	47801	35567	34915	37188	83759	68881	54568	66792	55325	46361
1115	132088	50099	51849	31798	73290	28920	44898	46069	45678	73624	41156	47064	51414	59618	45407	43427	36529	84658	51572	36901	73297	53421	33264	43010	52408	40233	39649	45654	37880	44488	49564	43630	48991	40602	40902	49067	34467	39594	41952	48330	35481	34426	37144	83362	69252	54578	66737	55416	46158
1120	131662	49824	51880	31217	73667	28839	44759	46123	45574	74337	41694	47357	51424	60223	45313	43066	36246	85025	51544	36903	72907	53593	33242	42696	52907	40128	39537	45573	38044	44485	49411	43337	48415	40451	40899	49017	34359	39764	42158	47827	35462	34644	37306	83573	68976	54443	66777	55408	46066
1125	131867	50044	52400	31353	73402	29011	44608	46035	45669	73441	41252	46862	51466	59882	45792	43480	35964	84355	51380	37012	72871	53374	33483	42871	52750	40308	39299	45767	38266	43939	49443	43476	48689	41045	40792	49108	34309	39641	42410	47979	35299	34956	37233	83718	69335	55116	66815	55545	46016
1130	132020	50160	52114	31214	73578	29132	44985	46006	45610	73995	41257	46673	51257	59421	45592	43303	37039	84376	51560	37041	73030	53539	33146	42883	52674	39916	40149	45535	38217	43809	49552	43504	49236	40391	40965	48991	34219	39696	42338	47880	35547	35130	37321	84251	69006	54389	66644	55264	45768
1135	132188	49844	52132	31553	73316	28956	44722	46118	45880	74120	41504	46963	51133	59489	45176	43145	36251	84466	51498	37012	72870	53078	33218	42673	52593	40295	39754	45726	37636	43921	49660	43465	48787	40691	41071	49047	34759	39833	42333	48202	35338	35024	37259	83741	69019	54766	66696	55206	46063
1140	132215	50046	52173	31391	74009	29075	44729	45942	45444	74063	41685	47246	51553	60524	45266	43130	36714	84792	51644	36943	73071	53099	33068	42902	52559	40667	39324	45659	38093	44290	49634	43481	48319	40279	40918	49045	34128	39958	42388	47976	35379	34657	37224	84146	69045	54768	66800	55490	46246
1145	131640	50240	52311	30895	73736	28981	44591	46040	45264	73815	42723	46807	51330	60296	45162	42947	36009	83749	51247	36898	73338	52996	33334	42375	52676	40347	39752	45639	38175	44247	49665	43535	48729	40137	40952	48984	34521	40178	42524	47984	35111	34995	37292	84104	69413	54511	66870	55623	46543
1150	131383	49971	52239	31481	73935	29129	44654	45907	45392	73893	41377	47107	51491	60456	45249	43219	36165	84584	51463	36836	72834	53037	33403	41768	52567	40361	39668	45666	38297	43998	49426	43535	48603	40496	41001	49302	34268	39876	42408	47932	35499	34970	37535	83749	69105	55021	67181	55104	46046
1155	132528	50004	52342	30902	73642	29003	44864	46010	45589	73929	41316	47315	51429	59899	45648	43484	36474	85072	51142	36866	73125	53405	33430	41839	52621	40450	39438	45897	37981	44026	49293	43546	48465	40593	41070	48912	34239	39860	41948	47899	35879	35092	37464	83914	69015	54612	66961	55430	46204
1160	132021	50020	51954	31552	73662	29066	44611	46109	45314	74142	41537	46966	51457	59913	45541	43010	36436	85268	51503	37203	73451	53372	33403	41957	52890	40412	39441	46048	38068	44570	49353	43520	48668	40592	40649	48958	34356	39888	42226	47759	35857	34703	37339	83581	69492	54632	67024	55176	46139
1165	131654	50339	52079	31337	73686	29161	44985	46159	45445	74099	41500	47108	51386	59576	45046	43486	36050	84941	51667	37056	73412	53043	33539	42007	52850	40381	39397	45812	38177	44206	49664	43571	48754	40363	40880	49107	34333	39665	42443	47873	35485	34401	37011	83746	69210	54611	66831	55363	46274
1170	132395	50549	52023	32147	73833	29077	45098	46080	45755	74279	41446	47071	51625	59674	45540	43201	36664	84289	51238	36702	73772	53384	33330	41806	52709	40768	40170	45861	37979	44187	49617	43472	48673	40393	41029	49246	34528	39893	42597	47863	35765	35025	37538	84471	69480	57060	67073	55703	46367
1175	132169	50370	52062	31901	74003	29042	45069	46066	45887	74538	41516	47331	51706	59541	45373	43543	35995	83954	51543	37057	73102	52888	33276	41771	52815	40724	39620	45891	38245	43678	49969	43608	49548	40342	40945	49116	34428	40193	42511	47795	35461	35155	37233	84635	69117	56212	66786	55586	46153
1180	131827	50229	52015	31429	73873	28969	44491	46228	45699	74116	41689	47239	51507	59851	45488	43451	36131	84685	51475	37333	73030	53195	33138	41823	52927	40577	39290	45602	38290	44233	49618	43672	49507	40388	40879	48941	34495	39884	42519	48062	39438	34906	37212	83848	69277	56113	66848	55033	46216
1185	132211	50059	51763	31308	73406	28765	44760	46205	45888	74205	41163	47134	51461	59388	45432	43319	36642	84840	51332	36995	73179	53650	33244	41790	52806	40506	39414	45992	37954	44095	49738	43469	49814	40309	41043	49048	34493	40251	42266	48189	38156	35031	37570	83532	68748	56181	67077	54998	45879
1190	131428	49789	52182	31184	74449	28818	44521	46186	46054	73991	41455	47476	51628	59403	45080	43340	36530	85089	51321	37021	73297	53726	33423	41611	52840	40186	40584	45978	38159	44366	49528	43718	50160	40660	41056	49343	34490	39860	42534	48140	38000	34855	37731	83689	69236	56046	66744	55483	46184
1195	132155	50131	52136	31157	73634	29091	44541	46099	46161	74327	41308	47028	51951	59774	45261	43307	36206	84997	51555	36963	73473	53249	33257	41784	52875	40159	39975	45845	37670	44008	49587	43485	50067	40488	40916	49516	34564	40027	42174	47912	37941	34770	37788	84269	69073	56092	67159	55002	46426
1200	132228	50649	52305	31207	73794	29147	44864	45990	45606	74135	41475	47301	51647	59826	45059	43676	39265	85171	51607	37081	73224	52934	33329	41337	52962	40675	39862	45630	38097	44116	49978	43836	49693	40394	41064	49077	35378	39686	42149	48165	37840	34639	37362	84379	69560	56095	66715	55681	46382
[truncated: 47 more columns]

## Sheet: Concentrate
Time	C	C	C	C	0min	0min	0min	0min	10min	10min	10min	10min	20min	20min	20min	20min	30min	30min	30min	30min	40min	40min	40min	40min	50min	50min	50min	50min	1h	1h	1h	1h	2h	2h	2h	2h	3h	3h	3h	3h	4h	4h	4h	4h	5h	5h	5h	5h	6h
0	5886	5988	5861	5933	6178	6160	6050	6004	6072	6196	6070	6017	6126	6112	6046	5952	6170	6175	6036	6080	6101	6084	6084	6100	5988	5919	5888	6063	5971	6165	6094	6276	5971	6159	5999	6100	6054	6180	6054	6072	6197	6149	5998	6009	6221	6253	6160	6055	6110
5	4364	4454	4561	4684	4565	4599	4806	4799	4591	4636	4750	4738	4501	4528	4593	4729	4486	4549	4694	4726	4496	4522	4655	4527	4410	4552	4502	4702	4615	4731	4865	4963	4717	4673	4635	4792	4761	4591	4630	4756	4681	4735	4700	4785	4694	4617	4685	4549	4501
10	3842	4050	4112	4208	4090	4071	4203	4280	4106	4032	4192	4152	3988	4045	4211	4100	4010	3996	4202	4120	3972	4034	4143	4008	3872	4000	4027	4159	4113	4139	4223	4470	4044	4201	4162	4293	4090	4126	4094	4215	4069	4088	4095	4138	4129	4045	4087	4074	3987
15	3798	3821	3862	3915	3850	3837	3899	3906	3836	3889	3845	3879	3746	3827	3887	3842	3783	3849	3852	3861	3713	3791	3850	3904	3756	3745	3750	3929	3768	3858	3921	4242	3688	3814	3836	3962	3829	3797	3872	3843	3777	3886	3824	3909	3710	3718	3849	3780	3742
20	3728	3646	3774	3801	3750	3764	3732	3782	3741	3747	3735	3727	3677	3709	3674	3755	3645	3715	3740	3687	3692	3783	3729	3790	3634	3666	3691	3784	3610	3767	3842	3953	3666	3765	3771	3866	3629	3625	3787	3763	3685	3651	3735	3734	3670	3625	3667	3706	3588
25	3642	3656	3666	3682	3659	3716	3620	3634	3620	3618	3636	3684	3660	3669	3627	3635	3600	3631	3720	3644	3621	3711	3622	3664	3583	3558	3634	3668	3611	3677	3706	3900	3523	3589	3589	3697	3649	3604	3656	3599	3578	3591	3631	3619	3575	3613	3609	3633	3560
30	3548	3630	3571	3708	3598	3627	3617	3659	3562	3667	3626	3587	3567	3573	3591	3492	3557	3564	3637	3572	3535	3614	3690	3841	3580	3505	3624	3659	3546	3624	3731	3880	3608	3585	3565	3651	3578	3499	3616	3639	3581	3521	3651	3616	3548	3603	3640	3626	3517
35	3558	3454	3575	3637	3550	3645	3572	3561	3632	3643	3581	3583	3658	3604	3533	3544	3510	3512	3491	3570	3606	3605	3628	3658	3516	3514	3604	3585	3514	3596	3610	3848	3590	3540	3548	3628	3503	3561	3571	3610	3493	3477	3547	3550	3573	3634	3602	3619	3518
40	3619	3484	3579	3624	3612	3547	3592	3611	3618	3581	3555	3507	3602	3718	3563	3494	3505	3503	3582	3541	3582	3640	3620	3634	3493	3515	3521	3658	3508	3584	3632	3828	3501	3518	3532	3680	3574	3510	3504	3647	3464	3496	3513	3568	3493	3648	3560	3607	3489
45	3581	3624	3647	3584	3564	3572	3536	3545	3539	3654	3528	3532	3518	3593	3498	3486	3486	3627	3534	3503	3528	3685	3566	3704	3503	3518	3531	3591	3425	3529	3588	3804	3477	3594	3556	3659	3442	3504	3503	3546	3538	3505	3569	3570	3581	3621	3549	3542	3486
50	3528	3635	3557	3627	3605	3601	3625	3637	3544	3617	3578	3481	3614	3549	3510	3500	3557	3537	3524	3522	3599	3649	3561	3656	3542	3435	3504	3626	3459	3487	3673	3816	3432	3551	3588	3620	3468	3487	3606	3467	3530	3465	3470	3616	3574	3542	3537	3577	3540
55	3553	3523	3672	3512	3548	3602	3586	3579	3582	3685	3587	3467	3535	3580	3459	3482	3543	3580	3564	3560	3553	3625	3572	3642	3433	3506	3506	3627	3511	3537	3620	3820	3548	3507	3561	3605	3559	3505	3588	3558	3433	3409	3506	3563	3530	3633	3536	3621	3491
60	3561	3595	3538	3610	3622	3574	3607	3557	3619	3638	3563	3512	3559	3588	3579	3529	3471	3639	3443	3510	3601	3639	3614	3646	3511	3421	3559	3595	3446	3529	3619	3873	3536	3515	3488	3645	3438	3484	3530	3525	3466	3454	3493	3611	3499	3585	3588	3588	3519
65	3611	3604	3666	3577	3560	3621	3560	3566	3519	3670	3566	3543	3544	3536	3595	3447	3576	3637	3593	3594	3570	3680	3581	3734	3552	3527	3513	3568	3538	3559	3717	3776	3499	3527	3589	3627	3482	3566	3470	3567	3463	3386	3550	3540	3588	3573	3577	3600	3496
70	3626	3605	3569	3675	3583	3595	3621	3533	3583	3625	3588	3464	3586	3554	3487	3475	3521	3531	3547	3534	3552	3554	3559	3614	3554	3485	3521	3765	3472	3548	3711	3760	3523	3492	3555	3526	3512	3457	3490	3512	3486	3533	3504	3549	3585	3559	3571	3683	3521
75	3656	3574	3529	3576	3586	3652	3602	3568	3540	3646	3508	3536	3631	3522	3496	3458	3491	3599	3580	3456	3614	3578	3538	3688	3552	3461	3588	3561	3509	3593	3710	3752	3520	3514	3589	3621	3503	3495	3544	3554	3464	3480	3533	3631	3472	3579	3515	3551	3439
80	3575	3620	3628	3614	3594	3581	3552	3624	3613	3522	3576	3458	3576	3601	3494	3552	3555	3549	3471	3622	3591	3599	3557	3677	3573	3491	3587	3624	3401	3559	3760	3806	3541	3542	3584	3624	3552	3512	3423	3587	3512	3512	3523	3547	3472	3628	3567	3541	3516
85	3609	3566	3556	3526	3563	3609	3558	3572	3572	3576	3513	3599	3592	3635	3499	3467	3589	3655	3561	3493	3463	3608	3621	3716	3509	3473	3540	3637	3460	3521	3684	3783	3552	3570	3502	3625	3434	3506	3531	3576	3541	3526	3504	3528	3457	3574	3464	3604	3565
90	3594	3590	3642	3564	3586	3539	3629	3527	3514	3633	3551	3521	3572	3609	3581	3499	3527	3533	3560	3562	3576	3583	3608	3686	3555	3492	3653	3590	3456	3614	3795	3670	3507	3483	3498	3680	3487	3443	3413	3559	3479	3596	3507	3617	3449	3595	3584	3666	3567
95	3601	3596	3659	3549	3611	3553	3509	3624	3642	3619	3557	3470	3598	3564	3536	3537	3494	3546	3507	3536	3588	3588	3613	3664	3507	3482	3532	3600	3520	3524	3830	3790	3511	3542	3478	3626	3427	3539	3496	3617	3510	3521	3524	3503	3510	3581	3554	3678	3475
100	3683	3606	3694	3641	3556	3646	3643	3495	3603	3606	3560	3516	3587	3565	3510	3498	3507	3579	3588	3558	3642	3570	3571	3772	3541	3457	3542	3687	3475	3527	3852	3763	3526	3590	3560	3549	3556	3532	3571	3531	3520	3462	3451	3529	3499	3597	3547	3562	3518
105	3599	3610	3614	3609	3527	3588	3559	3531	3572	3647	3536	3630	3549	3574	3486	3554	3579	3537	3561	3543	3555	3596	3533	3799	3520	3449	3541	3608	3512	3561	3934	3784	3580	3539	3567	3670	3524	3478	3441	3589	3483	3553	3463	3626	3515	3550	3545	3654	3512
110	3617	3560	3572	3559	3623	3626	3602	3502	3614	3643	3588	3467	3556	3605	3477	3562	3545	3539	3543	3527	3517	3664	3556	3784	3517	3479	3504	3603	3504	3527	3920	3746	3459	3548	3592	3619	3480	3506	3529	3586	3514	3484	3513	3589	3373	3583	3503	3542	3446
115	3606	3655	3668	3644	3619	3589	3552	3623	3618	3617	3573	3544	3593	3592	3609	3507	3630	3652	3597	3619	3606	3671	3639	3745	3521	3556	3481	3639	3596	3533	3933	3779	3526	3520	3605	3601	3572	3502	3522	3643	3465	3461	3424	3547	3542	3545	3533	3560	3534
120	3588	3589	3681	3633	3615	3591	3529	3628	3582	3616	3558	3434	3573	3588	3498	3483	3563	3531	3500	3539	3605	3608	3588	3710	3576	3449	3591	3609	3527	3581	4098	3760	3531	3532	3590	3698	3581	3542	3610	3511	3477	3453	3510	3596	3488	3518	3599	3650	3486
125	3636	3644	3640	3599	3591	3577	3572	3553	3583	3661	3499	3569	3582	3612	3590	3560	3600	3569	3485	3491	3576	3648	3574	3726	3542	3505	3577	3574	3467	3601	4080	3792	3574	3546	3537	3586	3505	3617	3505	3551	3510	3510	3517	3569	3503	3605	3586	3605	3491
130	3632	3655	3618	3587	3598	3569	3588	3587	3635	3636	3578	3568	3570	3573	3582	3535	3541	3585	3494	3549	3526	3668	3602	3785	3590	3435	3586	3629	3479	3468	4164	3840	3490	3514	3564	3589	3575	3488	3568	3560	3546	3490	3495	3584	3491	3612	3511	3684	3516
135	3586	3569	3680	3617	3652	3666	3611	3627	3575	3609	3544	3559	3580	3535	3509	3528	3557	3591	3591	3529	3596	3621	3567	3731	3481	3566	3547	3582	3595	3520	4355	3879	3457	3534	3568	3663	3571	3450	3568	3625	3551	3563	3476	3531	3606	3532	3548	3624	3553
140	3592	3592	3680	3611	3553	3632	3557	3589	3574	3646	3580	3553	3629	3671	3518	3589	3545	3539	3542	3545	3603	3654	3577	3757	3440	3509	3600	3585	3585	3579	4350	3757	3520	3539	3609	3621	3459	3521	3566	3590	3402	3544	3508	3545	3534	3640	3571	3665	3586
145	3504	3598	3775	3628	3686	3586	3667	3541	3613	3668	3582	3473	3564	3599	3596	3516	3541	3546	3620	3581	3546	3578	3549	3685	3565	3486	3599	3581	3548	3548	4534	3838	3495	3565	3594	3708	3587	3482	3610	3575	3510	3538	3567	3529	3537	3574	3545	3655	3514
150	3655	3605	4227	3631	3564	3587	3598	3603	3613	3601	3576	3555	3577	3631	3679	3543	3551	3667	3582	3531	3668	3631	3628	3803	3557	3454	3572	3691	3543	3556	4606	3852	3584	3556	3567	3677	3502	3534	3560	3633	3542	3514	3545	3556	3538	3538	3579	3650	3511
155	3628	3607	4085	3732	3634	3610	3686	3523	3709	3618	3705	3517	3578	3606	3555	3558	3546	3607	3583	3598	3547	3624	3650	3795	3539	3564	3583	3659	3463	3607	4720	3881	3480	3614	3546	3662	3546	3447	3530	3607	3495	3471	3534	3588	3514	3559	3543	3580	3577
160	3592	3636	4136	3717	3663	3721	3661	3603	3614	3567	3678	3589	3616	3574	3527	3515	3615	3615	3645	3544	3645	3628	3541	3734	3542	3408	3594	3741	3512	3652	4820	4022	3472	3495	3560	3619	3587	3436	3500	3600	3558	3502	3487	3555	3497	3549	3527	3648	3560
165	3559	3643	4399	3928	3550	3604	3847	3650	3621	3615	3684	3629	3586	3543	3648	3583	3588	3575	3762	3554	3686	3601	3654	3752	3551	3506	4138	3775	3546	3716	4933	3947	3451	3577	3623	3627	3643	3466	3584	3551	3453	3480	3552	3645	3556	3605	3479	3570	3429
170	3657	3641	4929	3843	3637	3612	4045	3714	3558	3633	3792	3778	3573	3585	3558	3557	3559	3587	3920	3567	3657	3637	3730	3797	3462	3492	3901	3806	3491	3559	5024	4201	3484	3559	3726	3644	3538	3516	3557	3643	3490	3545	3535	3560	3582	3649	3558	3631	3613
175	3607	3732	5179	3934	3624	3618	4406	3794	3670	3622	3995	3888	3661	3608	3614	3784	3551	3612	4121	3653	3553	3657	3716	3817	3481	3515	4168	3954	3491	3703	5334	4592	3513	3582	3872	3617	3640	3510	3527	3634	3523	3544	3631	3631	3514	3486	3540	3673	3500
180	3700	3709	5617	4039	3584	3557	5015	3925	3617	3537	4246	4029	3545	3633	3646	3869	3648	3598	4381	3647	3624	3702	3653	3776	3479	3563	4838	4165	3563	3782	5698	5171	3492	3608	4108	3695	3705	3575	3566	3671	3538	3598	3624	3596	3593	3637	3545	3630	3511
185	3746	3742	6549	4471	3645	3624	6279	4303	3578	3631	4794	4522	3567	3757	3856	4063	3573	3697	4938	3784	3697	3658	3730	3846	3648	3601	5226	4376	3492	3679	6210	6358	3536	3519	4851	3976	3743	3620	3798	3572	3570	3534	3524	3616	3450	3605	3641	3660	3591
190	3744	3772	7945	4693	3643	3639	6954	4671	3628	3623	5748	4724	3584	3744	4066	4767	3531	3631	5526	3835	3644	3712	3842	3761	3768	3775	6096	4863	3463	3582	6762	7729	3454	3538	5424	4055	3868	3472	3601	3532	3553	3504	3578	3593	3576	3579	3529	3686	3562
195	3726	3931	8600	5550	3677	3656	8295	5934	3675	3684	7208	5413	3603	3640	4545	5093	3640	3777	6358	3968	3766	3652	4055	3800	3699	3831	7045	5184	3468	3616	7805	9622	3461	3532	6819	4266	3829	3516	3660	3688	3513	3510	3613	3617	3496	3575	3560	3666	3488
200	3811	3865	11148	6493	3653	3656	10252	7462	3701	3890	9273	6418	3592	3842	5265	6157	3638	3951	7659	4491	3815	3843	4208	3793	3626	4011	8013	6381	3531	3620	8599	11767	3536	3584	8785	4407	3983	3467	3712	3782	3510	3466	3784	3704	3603	3608	3606	3698	3579
205	3910	4232	11039	18121	3672	3609	13955	9063	3739	3893	11005	8214	3636	4154	6479	8106	3576	3907	9291	4977	3740	3828	4675	3838	3484	4315	10281	7597	3594	3690	10010	14556	3537	3622	11274	4686	4095	3588	3972	3882	3454	3505	4053	3802	3536	3602	3568	3728	3446
210	4082	4570	13151	20649	3719	3655	18183	12332	3872	4162	14312	10282	3593	3761	8544	9351	3658	3889	11217	6040	3694	4265	5499	3759	3562	4919	11595	8497	3609	3703	11762	17348	3569	3609	14910	5464	4216	3617	4416	4242	3477	3506	4470	3895	3504	3661	3481	3702	3448
215	4207	5119	15072	23563	3719	3741	20352	15708	3893	4360	18847	12912	3650	3977	11974	12897	3809	4070	13730	6863	3818	4515	5986	3798	3873	5970	13578	10666	3511	3910	13213	19903	3641	3637	18522	7210	4501	3524	5146	4883	3610	3560	5014	4172	3492	3684	3578	3793	3497
220	4937	5923	17305	26794	3809	3750	24537	18960	4261	4677	21109	15935	3873	4302	14454	15864	3750	4177	16301	7950	3642	4910	7107	3897	3761	6824	15565	14700	3528	4179	14372	22733	3564	3789	22367	8236	4711	3637	6068	6070	3536	3617	6191	4704	3614	3620	3515	3791	3552
225	5256	6914	19503	29499	3907	3883	26887	22003	4386	5243	23547	18018	3627	4537	17657	18531	3803	4592	18531	9211	3782	5250	8439	3974	3803	8473	17767	17396	3564	5450	16451	24615	3572	3837	26385	9641	4747	3564	7401	8685	3506	3690	8180	6195	3631	3593	3530	3927	3560
230	5812	8197	21900	31458	4435	3959	29129	24484	4777	6126	25969	20184	3669	5020	20691	20546	3837	4686	20888	10788	4324	5803	10169	3961	3981	10191	19860	20182	3501	4881	17918	26758	3703	4006	29457	10969	5120	3778	11437	10814	3668	3663	10202	7079	3551	3586	3665	4279	3597
235	6785	9376	23597	33623	4756	4280	31176	26921	5199	7046	27605	22089	3758	5579	22616	22810	4055	5021	22765	12250	4598	6374	12030	4179	4375	12328	21946	23564	3568	6035	19789	28899	4026	4063	32005	12699	6052	3906	14713	13402	3661	3819	12563	10188	3527	3635	3579	4507	3593
240	7848	10535	25438	35433	5316	4432	34108	29137	5752	8963	28795	23588	3813	6965	24555	24694	4092	5374	24574	13896	4517	8070	14402	12259	4858	15005	24030	26156	3517	6983	21301	30515	3973	5455	34178	14502	6824	4149	18210	16508	3732	3997	15193	12142	3524	3634	3631	5035	3605
245	9786	12329	26695	37570	6270	4937	35237	31525	6420	11223	30236	25089	4003	7699	26508	26785	4410	5941	25831	15030	5258	9224	16308	14674	5470	17236	25986	28562	3543	8264	22347	31807	4449	5145	36675	15684	7543	4624	21399	18707	3922	4436	16852	14835	3552	3631	3600	5697	3610
250	11279	13813	28086	39293	7452	5342	36763	33650	7280	13054	31582	26484	4298	9804	27855	27993	4754	7296	27590	17013	5790	11106	18423	16717	6258	19349	27464	30897	3837	9676	23529	33247	5185	5658	38455	17026	9022	5297	24955	21422	4213	5139	18617	16915	3584	3587	3532	6686	3550
255	13020	16314	29269	40571	9933	6045	39045	34989	8517	15369	31994	27640	5197	11858	28978	29391	5558	8736	29154	18185	6992	13923	20437	19148	7132	21788	28915	32522	3580	11975	24434	34256	5878	7198	39352	18240	10477	5928	27804	23774	4673	6880	20104	19217	3629	3580	3551	8267	3516
260	15362	17260	30586	41724	11310	8535	40113	36908	9342	17589	33121	28738	5428	14078	30288	30629	7538	9888	29678	19376	7704	17291	22306	21958	8366	23984	30583	34480	3666	13854	25169	35298	6779	8471	40749	19506	11462	7577	30553	25880	5475	9459	21674	21102	3670	3586	3672	10575	3539
265	18235	20026	31680	42894	12671	10045	41368	38316	10088	19588	34091	30330	8007	18114	31513	31226	7568	12431	31077	20306	9391	19585	23815	25073	10283	26514	31576	35453	3877	15949	26262	35916	8385	9879	41502	20335	13684	9043	33032	27872	6470	11847	23312	23377	3731	3641	3605	12010	3496
270	20700	19840	32678	44267	15110	12348	42311	39323	11391	21983	34451	30691	7231	20853	32476	32439	9707	14293	31603	21146	12442	22363	25329	27549	11594	28866	32985	36427	3883	18447	26777	36411	9779	11226	42481	21266	17526	10868	35470	29552	7401	14622	24564	25080	3998	3735	3588	14942	3477
275	23115	21600	33570	45705	16974	15310	43210	40184	13310	24388	34926	31058	10695	23394	32721	33353	10908	16472	32381	21726	14779	26065	26672	31855	13133	30684	33973	37515	4294	19277	27396	37224	11458	13156	43160	22312	19845	12638	37512	31225	10393	17278	25774	26002	4109	3727	3590	17125	3531
280	25370	22009	34285	45732	19516	23425	43927	41079	15054	28117	35474	31590	11785	25750	33782	34220	13650	18924	32681	22279	19794	32996	27842	34498	15164	32026	35373	38323	4290	21275	27920	37217	13428	14489	43679	23246	23348	14281	39124	32236	12571	20246	26712	27772	4634	3759	3531	19680	3478
285	28340	23420	35163	47359	21648	27992	45558	41841	16617	28137	35779	32523	20675	28332	34480	34478	16526	22407	33265	23100	20871	37531	28677	39994	16992	33828	36121	39149	4682	22585	28545	37582	14819	15839	43922	23878	24119	16039	40713	33367	15200	23609	26949	29137	5364	3744	3573	22623	3564
290	31025	24300	35534	48393	23688	33250	46448	42774	18674	29933	35920	32812	26870	30557	35066	35314	18312	24302	33925	23674	24001	41023	30170	43908	18156	35029	37301	39695	5076	25315	29062	38309	16426	17108	44264	24441	25318	17965	41897	34072	17985	26247	27665	29623	6357	3930	3592	25599	3611
295	33024	25280	35725	48441	25441	39964	47208	43048	20605	31596	36473	33226	33545	33161	36178	35965	21219	27084	34201	24005	26942	44287	30747	48920	20181	36323	37743	40128	5669	25162	29256	38473	17633	18106	44756	24935	27178	19516	42743	35034	20175	28322	28416	30828	7837	3894	3643	27777	3568
300	35694	26591	36542	49099	27354	44527	47798	43583	22483	33020	36834	34144	39991	44913	36335	36379	22631	29253	35341	24817	29217	47300	31670	51535	21062	37490	37490	40780	6154	25972	29506	39377	18763	19052	45109	25386	28369	21198	43781	35949	22328	30283	28759	31168	8933	4094	3593	30059	3684
305	37695	26648	36946	50253	29049	48883	47995	44088	23995	34631	37164	34400	46026	46994	36269	36640	24879	31088	35555	25550	31903	50257	32180	55598	22171	38429	38220	41202	7002	26835	29644	39557	20166	19814	45156	26047	29478	22429	44484	36071	24807	32382	29035	31777	11257	4351	3567	32417	3794
310	40331	27456	37517	50264	30399	53038	48697	44626	25395	35809	37152	34061	51857	48529	36525	37008	26700	32674	35928	26002	34348	52959	33262	58396	23547	39467	38327	41425	8137	27794	30088	40168	21078	20586	45215	26205	30848	23687	44993	36687	26494	34048	29267	32342	12810	4817	3626	34095	4079
315	41634	28158	37638	50484	31407	57092	49098	44828	26854	36952	37372	34625	57848	50223	36990	37001	29078	34334	36251	26263	36312	55276	33452	61914	24456	40008	38952	42254	9273	28281	30141	39911	21951	21237	45759	26611	31701	24709	45910	39099	28067	35670	29787	33152	14985	5922	3600	35746	4483
320	43459	28357	37832	50513	32368	60241	49446	44950	28276	38165	37446	35032	62289	51710	37730	37472	30420	35413	36428	26564	38491	58015	33725	65590	25312	40910	39174	42088	10340	28832	30430	40183	22705	21586	45685	26659	32565	25865	46503	39143	29488	37095	30307	33444	17805	6406	3771	37251	4794
325	45272	28149	37858	51224	34496	63566	49472	45556	29521	38997	37503	35269	66646	52541	37492	38269	31112	36672	37034	26864	39871	58804	34597	68100	25638	41533	39478	42493	11232	29419	30385	40531	23215	22157	45749	27135	33133	26561	46674	39501	30762	38270	30607	33172	20228	8134	3815	38450	6480
330	46115	29682	38212	52088	35274	66018	49541	45657	30734	39593	37855	35585	70662	54635	37543	38342	33159	38097	37201	27271	41264	60038	34794	71888	26567	42509	39566	42575	12368	29582	30413	40618	24137	22267	45859	27481	33777	27497	47001	40218	32080	39372	30791	33417	22030	9579	3929	39518	6542
335	47431	29471	38489	51357	35328	68577	49826	45653	31883	40228	37909	35709	73975	54774	37805	38078	33636	38703	37485	27415	42530	61583	35271	73665	27487	42757	39710	42612	13414	30035	30653	40893	24889	22547	46195	27429	34135	27951	47130	40305	33607	40257	30948	33772	24158	11695	4002	40652	8812
340	48173	31361	38870	51787	36162	70704	50452	46065	32608	40841	37987	35941	77385	56001	37881	38112	35697	39401	37614	27698	43201	61572	35481	74988	28044	42943	39925	42893	14117	30331	30438	41215	24845	23027	46427	27576	34571	28537	47446	40854	33826	41501	30952	34097	26055	13395	4250	41771	10628
345	48976	29723	39061	52155	36156	72224	50516	45864	33877	41501	37954	36098	79837	56559	38177	38390	36985	40087	37531	28066	44566	62517	35670	76084	28431	43209	40037	43101	14724	30707	30715	40984	25500	22983	46512	27505	34804	29148	47557	40930	34583	42240	30625	34215	27512	15937	4582	43110	13313
350	50010	30118	38931	52702	36728	73560	50617	45992	34110	41800	37972	49536	82686	57000	38458	39187	38023	41135	37571	27993	45269	63447	35956	78608	28901	43643	40213	43776	15555	30662	30727	41383	25971	23133	46349	27660	35149	29169	48310	41058	35187	42571	31020	34283	29302	18283	5257	43480	16292
355	50235	30005	38920	52680	37471	75193	50520	46238	34452	42353	38198	50051	84972	58001	38240	38909	37135	40851	37655	28247	46576	64954	36339	78345	29169	43933	39900	43247	16117	30879	30924	41051	26537	23582	46059	28018	35531	29829	48192	41301	36145	43349	31318	35013	30204	21026	5962	43729	19003
360	51329	30101	39074	53353	38426	76822	50580	46282	35150	42664	38322	49987	86696	58696	37692	39065	37668	42241	37812	28148	46726	64798	35895	79339	29559	44179	39872	43239	16687	31075	30800	41047	26985	23660	46480	27962	35740	29953	48287	41344	36688	43760	31518	34867	31179	23014	7230	44639	21880
365	52441	31747	39467	53329	38296	77245	50719	46246	35438	42865	37947	50013	87817	58799	38262	38834	38247	42217	38728	28185	48495	65050	36117	79222	29917	44130	40032	43483	17118	31505	31055	41534	26788	23979	46407	28068	35652	30259	48402	40918	37060	44096	31341	34973	32254	25275	9275	45505	23976
370	53162	31063	39407	53651	38216	78602	51260	46545	36348	43726	38288	50062	89690	59203	38175	38702	40132	43715	38290	28349	48160	66169	36446	81194	30058	44329	40229	43274	17124	31338	30966	41247	27127	23857	46440	28125	35743	30284	48402	41545	37495	44462	31270	35470	32930	27146	11714	45635	26388
375	53573	31535	39511	53460	38729	79844	50995	46525	36227	43885	38340	50262	90491	59819	38467	38637	39066	43045	38922	28681	48649	66567	36828	81195	30422	44827	40165	43876	17411	31582	30756	41130	27505	23999	46434	28234	36021	30447	48598	41618	37529	45129	31516	35182	33608	29598	14888	46276	28644
380	54008	31564	39714	53796	39001	80576	51166	46423	36941	44501	38372	49866	91904	60143	39010	38819	40199	44035	39513	28663	49139	67363	36617	82296	30430	45072	39874	43796	17745	31681	31358	41264	27662	24202	46512	28448	36045	30670	48822	41423	38073	45447	31393	35111	34811	31245	18130	46448	30500
385	54135	32082	39595	54233	39680	81354	51051	46297	37097	44976	38462	50399	92812	60376	38256	38647	40112	44066	39432	28684	49621	66761	37053	81910	30618	44956	40201	43795	18076	31700	31209	41426	27674	24337	46358	28439	36115	30626	49074	41714	38015	45679	31418	35401	34676	34003	21872	47185	32209
390	54419	31525	39662	53750	39068	82089	51456	46350	37714	45657	38448	50276	93866	60862	38528	39422	40182	44510	39895	28612	49504	67268	36995	82077	30846	45034	40150	43752	18155	32140	31449	41824	27858	24063	46383	28311	36563	30861	49057	41761	38524	45517	31556	35390	35272	35419	25053	47259	33064
395	55732	31024	39800	54261	39291	82320	51277	46675	37783	45783	38293	50462	94178	60616	38481	39137	40688	44213	39488	28973	51017	67550	36932	83634	30906	45425	40527	43535	18355	32286	31431	41888	27840	24380	46501	28643	36483	30845	49037	42590	38200	46140	31461	35480	35072	36970	28193	47460	34344
400	55238	31705	41191	55031	39702	82655	51795	46725	37815	45353	38312	50675	95088	61497	38242	39306	40393	44407	39766	28767	51172	67892	37224	82097	30998	45714	40310	43984	18379	32962	31598	41513	27788	24442	46364	28644	36389	31067	49291	42176	38558	46198	31704	35482	35629	38596	31285	47801	35629
405	55233	32401	41215	54582	40148	83578	51355	46824	38092	45778	38065	50505	95757	61281	38453	39131	41342	44966	39779	28855	50863	68345	37834	83236	31296	45986	40344	43849	18401	32585	31423	41597	28384	24204	46392	28701	36896	31076	48968	42100	38595	46288	31957	35568	35893	39872	33963	48289	36037
410	55580	31604	41251	55277	51260	83876	51402	46817	38081	46069	38289	50315	96844	61830	38176	39165	41343	45041	39816	29101	50927	68155	37711	83270	31087	45887	40204	43990	18710	32479	31419	41647	28291	24487	46280	28859	36780	31170	49287	42321	38823	46354	31841	35254	36048	41270	35873	48315	36973
415	55957	31532	41487	54742	51495	85015	51378	47115	38795	46682	38288	50797	97663	61771	38537	39140	41621	45511	39726	29039	50773	68215	37930	83170	31508	45785	40372	43983	18616	32509	31240	41768	28282	24257	46744	28757	37330	31281	49288	41867	38861	47043	32097	35035	36117	41654	38489	48315	37759
420	56450	32409	41537	54671	51278	85506	51584	46926	39032	46192	38863	51299	98152	62728	38318	39542	41780	45534	39852	29156	50963	68724	37795	83204	31542	45905	40398	43971	18813	32689	31429	41881	28310	24415	46704	28856	37062	31019	49415	42163	39995	47093	31755	35375	36499	42681	41084	49265	38573
425	56272	32426	42013	54806	51342	85539	51465	47096	38355	46532	38257	51492	98413	62084	38342	39307	42257	46228	40377	29413	51663	68319	37775	83473	31432	45792	40317	44363	18721	32670	31472	41561	28389	24644	46458	28812	36827	31304	49138	41953	40257	47272	31757	35484	36817	43568	42443	49076	39108
430	56235	33639	42048	54756	51425	85609	51642	46960	39184	46463	38504	51691	97969	62434	38411	39210	42828	45418	40541	29444	51457	68571	38145	83539	31526	45885	40373	44077	18722	33394	31226	41737	28444	24453	46580	29108	36588	31488	49475	42097	39800	47109	31980	35789	36624	44196	44396	49219	39810
435	57109	33077	49458	54807	51514	86220	51783	47039	39161	46198	38304	51734	98053	62181	38386	39358	42543	45687	40849	29582	51503	69231	37951	83208	31552	46377	40336	44190	18855	32665	31415	41471	28768	24624	46504	28991	37023	31835	49444	42587	40185	47778	31699	35414	37104	44505	46275	49199	39876
440	56488	34096	49040	55056	51852	87037	51927	47059	39207	46376	38249	51930	98477	62123	38479	39432	44837	46678	40667	29216	51504	69410	38231	84234	31619	46635	40144	44403	19050	32857	31405	41862	28812	24684	46535	29069	37346	31483	49292	42387	40376	48006	31952	35361	37347	45037	48060	49604	40683
445	56919	32040	49191	55074	52424	86872	51985	48109	39133	46768	38314	51654	99608	62489	38694	39847	42815	46137	41720	29604	51692	69626	38404	84290	31794	46199	40552	44017	18878	32809	31398	41844	28948	24606	46591	29223	37390	31724	49414	42285	40487	48208	31627	35651	37218	45716	49373	49355	40930
450	57284	31461	48993	55237	51762	86845	52279	47848	39130	47755	38411	52580	99008	62270	38693	39345	43098	46023	40865	29594	52379	69368	38059	84189	31835	46640	40561	44176	18837	32720	31693	41503	29035	24404	46335	29004	37114	31695	49748	42156	39951	48159	31904	35565	37324	45700	50435	49794	41143
455	57486	33120	49202	55322	52396	87019	52291	47780	39008	46727	38500	51895	100149	62310	38454	39353	42880	45933	40876	29694	52702	70294	37825	84212	31894	46237	40584	44297	18815	32834	31558	42098	28925	24537	46213	29276	37315	31550	49350	42718	40216	48548	31958	35556	37229	46456	51684	49875	41265
460	57260	32521	49130	55298	52134	87554	52170	47788	39349	47392	38539	52112	99847	62755	38691	39207	43177	46072	40956	29534	52529	70104	38002	84511	32065	46262	40241	44329	19042	32798	31473	42055	28949	24415	46459	29208	37459	31785	49693	42722	40426	48213	31617	35531	37633	46838	53262	49874	41507
465	57495	32909	49502	55246	52098	88144	52408	47952	39911	47162	38495	52462	100523	62872	38488	39286	43577	46821	40686	29892	53275	70733	38513	84096	32140	46082	40311	44220	18981	32990	31434	42172	28946	24269	46660	29327	37390	31886	49303	42706	40528	48475	32051	35828	37424	46866	53830	49895	42015
470	56992	33534	49727	55593	52534	88196	52185	48188	39597	46807	38270	52928	100250	63100	38426	39417	44432	46766	41904	30095	53057	70975	38517	83935	32171	46769	40309	44456	18835	32924	31647	41647	28842	24359	46662	29053	37350	31822	49726	42842	40175	48402	31914	35473	37526	46923	54606	50412	42364
475	57771	33902	49562	55549	52978	88635	52034	49983	39717	48362	38665	52459	100639	62968	38742	39451	43470	46599	41787	29928	57662	71400	38155	84926	32067	46379	40360	44283	18873	32995	31515	42240	28977	24567	46385	29213	37492	31799	49625	42861	40238	48176	31956	35669	37821	47186	55418	50129	42821
480	57437	33641	49481	56003	53476	88684	52389	50283	39782	47736	38508	52525	101013	63356	38755	39470	43010	46562	41882	29858	56738	71354	38120	84918	31959	46966	40337	44411	19024	33127	31520	42004	29010	24718	46603	29420	37313	31811	49703	42751	40371	48668	31979	35797	37695	48113	56663	50203	42377
485	57442	32306	49200	55623	52800	89072	52374	50586	40046	48564	38459	52498	101166	63678	38586	39719	43893	46738	43126	29715	58583	71715	38452	84559	32045	46914	40178	44406	19063	33488	31351	42041	29283	24693	46827	29329	37539	31907	49776	42807	40222	48595	31833	35622	38014	47617	57222	50668	42859
490	57907	33616	49963	55588	53206	88660	52436	50581	39805	47175	38707	52791	102512	63718	38421	39816	43892	47142	43147	29759	57631	71414	38318	83912	32694	46834	40296	44511	19303	33540	31607	41994	29170	24640	46885	29397	37643	32032	49843	42802	40226	48700	32036	35951	37779	47782	57747	50483	42737
495	58185	32375	49943	55379	53193	89366	52206	50022	39941	47416	38280	52759	106382	63467	38498	39426	44308	46621	42009	30207	56769	71311	38725	83945	32861	46345	40108	44342	19246	33186	31672	42082	29198	24605	46750	29481	37359	32051	49698	42737	40404	48919	32211	35899	37985	47962	58394	50760	43111
500	58364	32779	49883	55340	52346	89623	52613	50067	39717	48276	38346	53169	106557	63762	38386	39480	44433	46558	41797	30332	56910	70855	38639	84108	32901	46625	40392	44399	19202	33354	31555	42159	29107	24548	46388	29398	37512	31858	49436	42879	40024	48870	31922	36074	38211	47586	58524	50595	42839
505	57755	34396	49801	55549	52514	89436	52292	50305	39654	47560	38687	52950	106282	64024	39355	39348	44098	47125	42064	30291	56715	71284	38385	85155	32934	46906	40236	44581	19504	33507	33066	42246	29091	24466	46530	29621	37713	32091	49922	42732	40499	48867	32052	35990	37798	48085	58280	50658	43198
510	58909	32702	49794	56012	53368	89377	52501	50467	39664	47813	38771	52329	106513	64094	38547	40003	43590	47429	42046	29806	57315	72441	38402	85818	32832	46960	40084	44508	19206	33226	33010	42155	29357	24679	46506	29695	37861	32189	49865	42806	40482	48579	32143	36079	38142	47792	59172	50584	42980
515	57914	32987	49700	56526	53195	89538	52495	50273	39226	47422	38474	52727	107140	63798	38710	39561	44465	49018	42401	30302	58580	71685	38458	84950	32818	47026	40186	44837	19171	33349	32927	42069	29650	24701	46670	29599	37792	32196	49900	43058	40711	48789	32068	36002	38028	48005	59473	50875	43256
520	57723	34139	49961	55725	53455	89822	52387	50305	40092	47425	38599	53081	106852	64401	38871	39874	43843	49834	41845	30242	57192	72151	38412	84744	33017	47133	40040	44376	19014	33254	32737	42440	29263	24762	46545	29796	38912	32192	49867	42843	40519	48786	32062	36007	38585	48088	59620	51029	43812
525	58105	33618	50189	56064	53304	90563	52652	50564	40117	47882	38760	52963	107221	64456	38974	39758	44208	49444	43033	30251	58126	71544	38723	84297	33736	46845	40160	44717	21406	33483	32592	42085	29060	24557	46553	29680	37937	32003	49847	42773	40393	48659	32089	36152	39082	48162	59821	51370	43739
530	57682	32740	50437	55928	53494	90572	52786	50539	40123	48191	38667	53129	107613	64430	38674	39460	44070	49291	41698	30133	57271	71828	38961	84613	33910	47110	39971	44635	20234	33551	32960	41920	29440	24547	46477	29608	37627	32150	49836	43000	40464	48927	32284	36113	39473	48256	59623	51238	43798
535	57990	32893	49687	56414	53743	90471	52798	50591	39674	48578	38377	53021	107523	64274	38717	39756	44088	49262	42113	30173	57277	71690	38526	85654	33657	47035	40444	44616	19261	33454	33305	42339	29377	24719	46337	29755	37801	32416	49694	43178	40396	48652	32209	35979	39033	48807	59801	50957	43580
540	58034	35214	50647	56742	53125	90417	52702	50247	39616	47648	38557	53132	107658	64292	38658	39636	46389	49689	42068	30242	57867	72266	38386	85539	33569	47170	40210	45123	19216	33541	32703	42143	29617	24859	46728	29789	37816	32472	49778	42884	40609	48720	32129	35965	38652	48936	59832	51187	43929
545	58067	32584	50257	56964	53168	91240	52629	50402	39948	47670	38696	53200	107748	64752	38677	39696	46230	49553	43311	30458	57585	72000	38590	85515	33827	46937	40152	44795	23926	34206	32557	42412	29607	24689	46920	29784	37797	32313	50037	42859	40273	49176	32197	35837	39111	48692	60723	51323	43926
550	58323	32200	50441	55925	53857	91160	52680	50653	40124	48080	38689	53452	107652	64812	38656	39557	44983	49505	41837	30293	57538	71554	38827	85874	34040	47336	40226	44617	24439	44039	32688	42316	29316	24634	46797	29884	38003	32630	49895	42760	40428	49004	32178	36177	39127	48665	60838	51931	44079
555	58004	32784	50664	56805	53094	91142	52858	50717	40150	48073	38832	53536	107900	64718	39035	39566	45003	49331	42171	30640	58023	72043	38526	85796	34133	47953	40270	44919	24114	44120	32414	42380	29600	24602	46827	29855	37529	32445	50310	42980	40345	49458	32071	36122	39112	48944	60628	51037	44387
560	58200	32761	50708	56824	53251	91037	52820	50655	40040	48018	38677	53897	108212	64768	38956	39648	45027	49621	42269	30336	57993	72539	38697	86087	34038	47694	40251	44932	23951	44139	32598	42339	29699	24400	46538	29748	37862	32687	50164	43022	40639	49132	32027	36396	38965	48721	60530	51159	43985
565	57933	33957	50818	56554	53541	91324	52668	50721	39911	47695	39168	53822	107935	64876	38630	39447	47056	50008	42391	30273	58639	72410	38996	85347	33829	48221	40218	44914	23986	43739	32592	42652	29678	24746	46367	30014	38090	32625	50163	43141	40822	48916	32033	35957	39034	49065	61287	51347	44414
570	58518	33486	50945	56422	53544	91799	52782	50787	40324	48059	39149	53484	108008	65057	38711	39689	45542	49801	42352	30426	58282	72539	38800	86431	33958	48206	40487	44576	23815	43676	32295	42561	29689	24704	46648	29984	37795	32573	50172	43060	40733	48945	32189	36083	39546	49096	61520	51420	44551
575	57801	33410	50999	56318	53229	91751	53123	50786	40006	48291	39254	53953	107947	65052	38824	39447	45270	50167	42399	30417	58185	71906	38662	86152	34211	47963	39944	44741	23568	43732	32685	42629	29667	24755	46710	29724	38001	32530	50046	42939	40742	49131	31959	35980	39493	48794	61408	51286	44212
580	58233	33183	50976	56608	52893	91781	52819	50872	39957	48861	39010	54028	108203	65315	39050	39338	45758	49858	42048	30477	58122	72240	38585	86490	34458	48255	40140	46297	23568	43453	32650	42262	29823	24611	46797	29950	38278	32538	50069	43086	40616	49039	32219	35950	39046	48889	61235	51340	44500
585	57811	33061	50986	56987	53813	92078	52745	50829	39680	47393	39124	53703	108063	65188	38742	39879	46629	50003	42328	30674	58179	72735	38550	86877	34443	48424	40318	46073	23917	43314	32569	42510	29998	24852	46441	29822	38483	32676	49987	43031	40933	48396	32065	36138	39261	49165	61990	51516	44720
590	58331	35624	51202	56609	52977	92006	52701	50616	39880	49067	39388	54116	108811	65662	38724	39673	45634	50682	43209	30707	59084	72546	38697	85855	34530	48104	39961	46099	23934	43825	32541	42504	29695	24753	46844	29918	37978	32569	50071	43071	40911	48750	32289	36089	39506	49274	61811	51696	44681
595	58489	34851	51150	56530	53459	92195	53102	50869	40525	48251	39114	54068	108349	65352	38860	39616	45793	49933	42164	30209	59889	72091	38970	86427	34546	48654	40436	46221	23965	43145	32369	42203	29683	24667	46743	30319	38012	32592	49826	43486	40621	48935	32027	36193	39638	49268	62218	51775	45011
600	58597	34566	50570	56789	53485	91659	52726	50881	39985	48564	39099	53942	108773	65303	38870	40066	45394	50189	42492	30510	59101	72401	38784	87704	34568	48809	40433	46286	23571	43469	32380	42417	30159	24856	46718	30088	38124	32860	50007	43361	40568	49260	32038	35891	39365	49054	61430	51355	44750
605	58186	33475	50825	57311	53081	91660	53035	50805	39742	48389	39283	54317	108369	65107	38842	40072	45663	49966	43445	30542	60267	72992	39065	87329	34475	48562	40048	46305	23694	43393	32412	42449	29837	24754	46689	30301	38014	32732	50018	43543	40825	49542	32230	36064	39256	49115	61654	51668	44997
610	58380	34356	51126	57626	53251	92438	53036	50720	39841	48256	38987	54080	108285	65526	38681	39647	47019	50318	42310	30264	59356	72517	39008	87334	34479	49186	40247	46681	23979	43410	32562	42443	30147	24834	46706	30323	38352	32675	50022	43207	40782	49301	32047	36108	39625	49239	61856	51295	44724
615	58061	32792	51399	56531	53812	92584	52704	51546	41313	48853	39305	54396	108436	65583	38738	39922	45889	50174	42262	30543	59273	72305	38881	86816	34701	48817	40067	46242	23892	43210	32369	42694	29920	24829	46874	30360	37990	33103	50115	43118	40951	49250	32162	36174	39278	48853	62110	51624	44859
620	58388	34439	51026	57365	53828	93095	53089	51070	42290	48821	39177	54223	108829	65669	38808	39808	46737	50101	42168	30620	59040	71648	38914	87425	34741	48767	40375	46322	23521	43606	32664	42492	29716	24708	46677	30096	38381	32925	50370	43284	40503	49793	32472	36095	39875	49013	61609	51684	45455
625	58578	33250	51071	57645	53391	92658	53273	50812	42931	48519	39297	54346	108794	65567	38830	39745	46122	50638	42398	30791	58949	73327	38678	88141	34729	49022	40112	46118	23387	43460	32283	42388	30240	24723	46686	30342	38373	32899	50086	43767	41086	49247	32180	36387	39141	49022	61773	51428	44549
630	58283	34481	51047	57393	53272	93115	53071	51014	43975	48232	39058	54048	108571	65810	39064	40134	46689	50763	42301	30778	59564	72276	38919	88012	35154	48988	40369	46327	23733	43142	32733	42519	30326	24801	46840	30325	38446	32757	50213	43425	40731	49397	31977	36013	39252	49341	61676	51503	45282
635	58309	33572	51513	57283	53153	93009	52989	50992	44621	48423	39516	54743	108933	65363	39005	40148	46128	50164	42838	30570	58709	72853	38573	87019	34763	48930	39891	46437	23623	43302	32628	42619	30139	24746	46958	30198	38403	32808	50281	43553	41012	49589	32195	36335	39080	49250	61667	51897	45410
640	58184	33731	51406	57754	53575	93246	53314	51082	45048	48679	39160	54540	109135	66067	38934	40198	46359	50273	42467	30688	59181	72566	38810	87736	34851	49077	40224	46647	23405	43082	32490	42498	29932	24816	46811	30263	38220	32899	50024	43436	40427	49452	32335	36262	39282	49866	61537	52157	45114
645	58422	32932	51699	57579	53484	93559	52765	50899	45530	48343	39084	54421	108715	66931	38920	40702	46044	50718	42225	30782	58938	72677	38645	87785	34798	49333	40061	46330	23976	43180	32579	42580	30481	25057	46561	30547	38097	32957	50120	43382	40976	49761	32218	36232	39382	49205	62105	51849	45321
650	58490	34028	51774	57650	53453	93553	53210	50737	45892	48796	39050	54846	109585	66744	39129	39901	46398	50517	42264	30659	59410	72253	38776	87261	35008	49420	40204	46238	23672	43042	32809	42525	30029	24801	46774	30514	38221	32994	50371	43340	40792	49596	32295	36016	39527	48965	61971	51972	45426
655	58626	32995	51516	58072	53298	93018	53007	50943	45933	49230	39187	54276	108961	66124	38761	40058	46162	51023	42194	30743	59343	72816	38671	87622	34617	49318	40050	46772	23821	42964	32700	42529	30328	24633	46621	30505	38483	33017	50175	43252	41032	49975	32446	36203	39301	49283	62017	51361	45165
660	58364	34339	52232	57633	53360	93643	53108	51317	46550	48308	39149	55212	109300	66559	38922	39679	46608	50235	42309	30787	59457	72550	38767	86949	35178	49481	39977	46544	23667	43212	32611	42601	30157	24671	46451	30464	38345	33002	50408	43305	40805	49588	32282	36484	39814	49039	62301	51851	45501
665	58734	34199	51669	58146	53408	93380	53147	51201	46542	48505	39259	54896	109039	66749	38809	39874	46480	50474	42633	31023	59421	72224	38742	87299	35163	49587	39943	46454	23854	43423	32680	42950	30140	24765	46496	30515	38199	32605	50612	43218	40741	49898	32348	36136	39676	49306	62116	51973	45359
670	59023	33838	51631	57888	54010	93434	53135	51023	46921	48243	39257	54928	109085	66691	40027	40275	46561	50240	42573	30964	59596	73082	38680	87703	35018	49809	40086	46409	23434	43262	32482	43062	30408	24643	46911	30590	38081	32954	50327	43626	40852	49933	32276	36340	39238	49501	62278	52114	45494
675	58699	33388	51633	57677	53130	93592	52857	51392	46862	48977	39361	55227	109501	66397	39014	40361	47687	50699	43137	30872	59511	72670	38784	87872	34840	49978	40023	46398	23893	42814	32524	43084	30570	24833	46502	30335	38287	33001	50430	43593	40665	50254	32283	36297	39697	49402	62106	51632	45530
680	59372	32691	52057	57933	53371	94010	53263	51242	47054	48309	39272	55461	108895	66364	38930	39965	46743	50652	42288	30875	60222	72289	38652	87117	35073	49565	40370	46217	23542	43137	32518	42854	30357	24586	46939	30608	38436	32759	49974	43826	40991	50020	32141	36467	39580	49216	62324	52310	45870
685	58995	33420	51946	58126	53767	93738	53032	50872	47089	49683	39463	54973	109032	66423	38783	40088	47181	50325	42909	30964	59897	73158	38609	88661	35253	49942	40205	46707	23581	43402	32359	42724	30215	24832	46662	30361	38360	33108	50383	43607	40695	49654	32425	36042	39322	49536	61612	51623	45117
690	58674	34303	51910	57966	52955	93461	53522	51216	47237	49544	39158	54945	109174	66358	39688	40245	47314	50262	42411	30968	59576	72704	38809	87303	35156	50119	40187	47062	23413	44165	32561	42724	30326	24676	46559	30435	38314	32914	50299	43474	40596	49460	32356	35971	39146	50139	62516	51948	45300
695	59226	34347	51961	57956	53920	93482	53074	51016	47421	49842	39230	54980	108725	66327	38867	40537	46558	50661	42496	31160	59702	72454	38938	90023	35140	50148	40044	46867	23713	43162	32396	43296	30157	24954	46575	30586	38379	33201	50065	43564	40803	49413	32323	36728	39793	49805	62331	52025	45478
700	58819	34005	51511	57647	53459	93264	53027	51052	47371	50286	39122	55154	108845	66093	39528	40117	46623	50510	42238	30968	59602	72787	38798	90949	35107	49966	40266	46548	23386	43346	32632	42759	30144	24745	46756	30376	39135	32967	50246	43672	40735	49735	32134	36589	39255	49316	62484	52091	45615
705	58858	34173	51686	58493	53896	93392	53308	51261	47175	50828	39277	55140	108873	66198	39003	39865	46027	50328	42737	30718	59749	72918	38848	91835	35013	50612	40091	46911	23804	43056	32365	42646	30396	24765	46879	30268	39193	33127	50190	43538	40454	49591	32345	36269	39576	49755	62714	52221	45497
710	57949	33235	52048	57892	52993	93458	53284	51481	47420	49810	39412	55008	108912	66450	38959	40351	47117	50310	42491	31410	60058	72800	38530	91984	35330	50564	40107	46803	23842	43120	32170	42867	30204	24821	46759	30341	38536	32953	50223	43716	40505	49331	32201	36460	39342	49481	62025	51979	45568
715	58479	32990	51543	58074	52852	94001	53252	51169	47464	50337	39372	55517	109238	65958	39483	39908	47132	50270	42430	31222	59400	71893	39058	92629	35195	50109	40466	46729	23499	42734	32236	42571	30471	24723	46756	30529	38896	33112	50556	43681	40556	49513	32360	36263	39634	49173	62162	51929	45990
720	58786	33114	51712	58088	52688	93872	53145	51132	47456	49595	39496	55398	109607	66559	39253	40166	46659	50270	43494	31110	59996	72510	38662	92607	35212	50451	40335	47011	23526	42992	32343	43172	30413	24695	46795	30509	38677	33084	50327	43865	40760	49745	32218	36458	39157	49567	62485	52025	45593
725	58815	33239	52080	58492	53485	94092	53192	51191	47579	49606	39412	55129	109451	66509	38972	40111	46826	50562	42803	31358	59817	72405	38600	93468	35158	50360	40133	47155	23738	42321	32391	43084	30032	24867	46628	30652	39113	33042	50363	43724	40689	49413	32541	36559	39624	49558	62338	51997	46107
730	58228	35119	51866	57895	53368	94026	53351	51323	47937	51158	39464	55794	109522	66521	38902	40147	46721	50316	42236	31169	59430	72259	38596	92415	35458	49913	40247	47141	23420	42551	32893	42978	30220	24687	46628	30871	38646	33325	50228	43755	40335	49635	32287	36595	39421	48877	62061	52000	45863
735	58898	33362	51659	58541	53357	94167	53157	51605	48103	49412	39326	55119	108863	66689	38998	40486	46787	50684	42307	31186	59552	72730	38506	93480	34968	51022	40423	47153	23459	42839	32788	43068	30496	24758	46795	30565	38295	33271	50371	43806	40666	49352	32407	36595	39197	49516	62063	52060	45437
740	58727	33879	52202	58154	53796	93929	53290	51130	48055	49881	39394	55841	109479	66531	39271	40079	46709	50352	42687	31303	59751	72055	38886	93021	35179	51142	40260	47080	23752	43435	32651	43084	30402	24824	46527	30722	39125	33070	50499	43494	40587	49626	32109	36669	39234	49483	62782	52192	45629
745	58648	34002	52163	57762	53440	94830	53370	51598	48295	49705	39488	55499	109294	66715	39000	40241	48084	50747	42505	31051	59592	72322	38444	90689	35340	50918	40346	46817	23717	42363	32782	42973	30633	24942	46622	30448	38768	32892	50179	43574	40434	49441	32321	36407	39525	49907	62166	51978	45808
750	59011	34984	52572	57855	53274	94305	53233	51395	48006	49898	39262	56088	109629	66832	39225	40168	47984	50385	42221	31103	59829	72145	38820	90513	35429	51066	40060	46966	23617	42127	32700	43002	30406	24685	46795	30861	38637	33167	50332	43505	40664	49674	32379	36610	39189	49246	62112	52405	46048
755	59407	35042	52223	58655	53508	94533	53531	51464	48500	49525	39241	55785	109525	66640	38806	40302	48196	50428	42638	31262	61197	72623	38540	86772	35253	51419	40224	46945	23760	42504	32757	42984	30607	24894	46644	30859	39034	32984	50590	43653	40633	49581	32405	36447	39318	49679	61861	52056	45721
760	59542	32920	52389	58709	53074	94242	53360	51363	48553	49476	39538	55769	109232	66203	39005	40755	47489	50563	42934	31199	59563	72224	38498	86770	35130	50835	40091	46782	23601	42761	32887	43056	30575	24817	46488	30769	39170	33005	50324	43623	40388	49459	32382	36391	39415	49772	62081	52173	45683
765	59045	33189	52415	58736	53788	94669	53390	50911	48023	49480	39454	55992	109173	66237	39216	40486	48793	50572	42427	31225	59479	72504	38641	88467	35540	51391	40321	47200	23639	42538	32620	42866	30935	24941	46867	31114	38850	33356	50385	43757	40490	49389	32770	36357	39281	49319	62100	52371	46020
770	59942	34853	52173	58770	53873	94539	53356	51444	49114	50459	39425	55946	110268	66980	39000	40229	47143	50735	43424	31042	59869	72097	38596	86895	35483	51188	40346	47022	23668	42125	32704	42867	30675	24803	46925	30797	39101	33187	50344	43619	40370	49656	32514	36488	39363	49408	62123	52094	45947
775	60328	34220	52470	58525	52869	94136	53454	51269	49179	50141	39464	55981	109160	66639	39578	40491	49067	50633	43000	31229	59659	71983	38639	87542	35446	51484	40156	47148	23583	43121	32286	43000	30639	24653	46926	30674	38548	33248	50232	43905	40384	49763	32236	36432	39401	49152	62278	52159	46423
780	59884	34887	51845	58702	53801	94853	53386	51249	48562	49536	39646	56258	109690	66415	39812	40463	47196	50587	42771	31442	59643	72576	38716	88236	35245	51070	40391	46966	23670	42816	32597	42965	30620	24716	46804	30872	38439	33187	50391	43656	40822	49790	32291	36473	39462	49753	62549	52390	46095
785	59821	34256	52620	58367	53076	94479	53409	51413	49141	50008	39714	55896	109677	66040	39593	40772	47353	50867	42823	31407	59736	73066	38612	88717	35151	51588	39932	46760	23539	42638	32514	43070	30758	24855	46945	30940	38617	33193	50196	43539	40487	49474	32429	36432	39055	50040	62581	52062	45833
790	59852	35839	52586	59204	52995	94612	53477	51600	49246	49497	39458	56069	108862	66515	39186	40444	47243	50689	42528	31314	59585	72372	38746	89584	35518	51261	40088	46915	23982	42538	32677	42891	30986	24978	46759	31021	38767	33299	50470	44047	40700	49712	32382	36581	39438	49435	62691	52091	46461
795	60184	34254	52335	58837	53975	94538	53484	51493	49628	50736	39480	56007	109076	66788	39344	40899	46866	51114	42634	31434	59453	72423	38740	89309	35444	51328	40064	47104	23726	42617	32769	43425	30526	42436	46887	31104	38823	33299	50640	43899	40625	49555	32434	36291	39575	49527	62251	52209	46102
800	59917	34620	52248	59000	52931	94443	53335	51284	49397	49420	39511	56020	109591	66794	39086	40559	48148	50475	42650	31293	59363	71993	38723	89523	35839	51053	40224	46968	23709	42589	32509	43432	30672	42357	46567	31211	38659	33327	50539	43906	40344	49785	32536	36372	39224	49288	62070	52381	46325
805	59619	33805	52335	58707	53753	94262	53098	51043	49644	49486	39501	56212	109305	66680	39207	41040	47071	50767	42762	31405	59857	72697	38729	90117	35469	51500	40303	47364	23701	42592	32747	42947	30699	42371	46907	30988	39021	33309	50582	43661	40644	49825	32506	36442	38983	50132	62031	52025	46060
810	60045	35436	52385	58540	53531	94229	53383	51300	49618	49531	39244	56053	109849	66501	39150	40621	48353	50575	42866	31240	60868	72257	38787	90147	35419	51125	40010	47427	23553	42403	32680	43364	30709	42458	46943	31384	38934	33394	50562	44163	40628	49485	32353	36501	39209	49152	62303	52267	45851
815	59655	34455	52524	58503	53452	94912	53281	51479	49697	49859	39594	55947	109510	66573	39586	40383	47072	50636	43358	31152	59869	72146	38632	91053	35476	51408	40207	47175	23804	42447	32456	43490	30286	42148	46929	30956	38556	33555	50187	43834	40710	49519	32570	36543	39455	49604	62122	52135	46008
820	60183	33689	52069	58817	53034	94610	53217	51864	49628	49881	39388	56392	109616	66389	39739	40562	47375	50802	43047	31300	59499	72641	38581	91238	35650	51430	40197	47141	23968	42108	32500	43184	30915	42521	46769	30949	38869	33120	50346	44161	40697	49339	32468	36341	39104	49571	62227	52959	45786
825	60123	33504	52405	59071	53513	94949	53520	51559	49538	49593	39492	56148	109479	66460	39285	40861	48966	50899	44018	31163	59922	72637	38494	90824	35359	51961	40156	47176	23738	42571	32430	43121	31071	42240	46509	31111	39065	33501	50177	43781	40539	49485	32515	36561	39066	49434	61954	52341	45992
830	59509	33877	52286	59010	53477	94384	53723	51639	49500	50016	39595	56119	109493	66725	39149	40708	47983	50958	43729	31194	59640	72714	38339	91696	35507	51951	40277	47074	23841	42535	32823	43108	31259	42240	46671	31054	38790	33401	50306	44069	40545	49563	32313	36589	39167	49843	62181	52241	46034
835	60423	36558	52441	58788	53031	94548	53606	51817	49425	49961	39399	56541	110202	66444	39268	40586	47427	50890	43112	31127	59813	72181	38688	92432	35206	51557	40108	47398	23604	42569	32718	43287	31036	42722	46497	31268	38452	33464	50534	44037	40661	49833	32716	36561	39046	50232	62045	52084	46101
840	59708	35131	52448	58914	53597	94337	53317	51497	50088	49885	39419	56569	109812	66438	39292	40595	48803	50669	42929	31407	59875	72514	38524	93062	35308	51606	40227	47030	23696	42535	32747	43185	30928	42686	46735	31463	38742	33269	50214	44184	40610	49628	32405	36765	39134	49368	62267	52254	46384
845	60172	34667	52466	58914	53311	94599	53474	51946	50173	49613	39596	56413	110276	66747	39167	41150	47675	50384	43736	31249	59795	72986	38284	92859	35912	51483	40508	47194	23971	42999	32568	43208	31101	42438	46820	31284	39184	33334	50271	44236	40546	50062	32542	36858	39268	49599	62633	52357	46439
850	59785	34168	52656	59245	52844	94292	53242	51550	50077	50112	39718	56672	109698	66274	39153	40693	47411	50863	43713	31492	59750	72555	38623	92780	35369	51840	40192	47505	23657	42537	32614	42886	30852	42469	46794	31317	40177	33888	50264	44181	40621	49853	32441	36699	38960	49280	62189	52714	46062
855	59932	34910	52873	58879	53291	94276	53581	51731	50551	49603	39354	56638	109799	66760	39406	40231	47558	50735	42666	31621	59931	72535	38863	93253	35681	51895	40384	47363	23521	42844	32608	43100	30989	42506	46797	31346	39559	33560	50342	44423	40396	49887	32546	36613	39009	49764	62260	52591	46288
860	60225	34375	52796	58724	53128	94570	53463	51612	50177	50093	39546	56883	109525	66900	39302	40915	48033	50995	43224	31464	59984	72363	38481	94458	35837	52184	40195	47428	23682	42312	32764	43376	30815	42418	47150	31440	40290	33535	50435	44501	40849	49995	32450	36869	39279	49861	62381	52768	46384
865	60393	34094	52572	59074	53810	94370	53437	51501	50520	49688	39663	56262	109550	66555	39217	41047	47926	50728	42771	31483	59759	72005	38663	94669	35619	51975	40167	47521	23915	41875	32788	43396	30835	42504	47049	31367	39701	33677	50506	44200	40719	49792	32270	36682	39414	49621	62224	52309	46659
870	59243	35953	52554	59381	54335	94649	53845	51603	50645	50744	39487	56531	109948	66920	39603	41420	47298	50871	43143	31360	60103	72513	38497	95002	35773	52249	40203	47466	23898	42597	32623	43433	30897	42602	46776	31126	39719	33558	50318	44311	40542	50012	32596	36585	38982	49618	62769	52403	46508
875	59226	34897	52695	59320	52740	94733	53360	51510	50882	49681	39758	56608	109600	66831	38931	40659	48052	50883	43206	31337	60066	72546	38494	95703	35530	52132	40028	47540	23860	42289	32519	43198	30786	42665	46890	31482	39643	33247	50493	44281	40523	49900	32579	36920	39187	49530	62572	52796	46071
880	59220	34685	52685	59216	53187	95003	53527	51871	50494	50630	39384	56680	109768	66698	39199	41033	50189	51039	43510	31586	59912	72418	38554	97199	35705	52012	40126	47535	23732	42589	32551	43186	30720	42545	46761	31083	39502	33457	50342	44337	40721	50077	32505	36618	39127	49612	62436	52950	46245
885	59568	34204	52550	59565	52693	94374	53758	51747	50992	49778	39566	57041	109996	66822	39291	40832	47595	50995	43031	31528	59744	72631	38355	97302	35868	52039	39879	47484	23589	42027	32573	43185	30931	42583	46872	31322	40675	33549	50350	44481	40784	49604	32718	36556	39220	49558	62157	52478	46414
890	59674	35120	52546	59199	52844	94598	53719	51666	50945	50540	39727	57222	109794	66580	39251	40879	47533	50993	43984	31553	59842	72446	38762	97646	35540	51784	40309	47506	23720	42204	32595	43569	30716	42689	46781	32949	40615	33681	50320	44188	40826	49807	32600	36797	39038	49611	62558	52569	46501
895	59371	36016	52681	59335	52900	94601	53667	51725	50896	49771	39636	57237	109436	67109	39105	40652	47361	51021	43305	31741	60443	72256	38647	98119	35879	51634	40238	47349	23669	42099	32665	43268	30913	42737	46920	33030	40017	33547	50009	44197	40507	49612	32586	36787	39147	50019	62337	52397	46560
900	59277	34698	52686	59008	52653	95152	53856	51593	50600	50466	39619	57019	110038	66396	38688	40847	47655	51001	43603	31628	60086	71839	38828	98092	35982	52217	40160	47630	23698	43259	32472	43297	31186	42665	46721	32992	39743	33444	50245	44311	40451	49835	32301	36880	39416	49363	62534	52740	46447
905	59438	34161	52708	59263	53391	95240	53887	51432	50740	50213	39921	56962	109618	66753	38937	40582	47718	50914	44159	31499	59886	72267	38680	97753	35783	52099	40160	47414	23723	42118	32513	43494	31085	42817	47026	33133	40062	32657	50440	44230	40513	49367	32697	36438	38979	49567	62591	53106	46789
910	59418	33972	52656	59206	52968	94852	53830	51837	50951	49500	39874	57037	110059	66718	39167	40668	47912	51117	43279	31660	60079	72694	38552	98627	35827	51807	40297	47389	23776	42264	32709	43230	31212	42646	46652	33029	39943	32974	50381	44327	40745	49674	32675	36725	39143	49741	61984	52635	46712
915	59453	34387	52654	59702	53904	95050	53666	51812	50790	49862	39631	57148	109569	66393	39050	40959	49382	50948	42955	31341	59676	72351	38559	98881	35728	51918	40259	47613	23899	42443	32529	43412	31164	42667	46779	33140	40817	32889	50262	44454	40620	49358	32660	37042	39296	49994	62355	52477	46872
920	59502	34854	53095	59625	53301	95232	53575	51567	50820	49664	39412	57127	109932	66461	39583	41734	47596	50947	43084	31616	60196	72362	38532	99181	35802	51905	40116	47488	23738	42158	32614	43446	31266	42725	46777	33065	39857	32927	50187	44449	40508	49464	32648	36881	38968	49952	62104	52806	46992
925	59824	36079	52724	58971	52779	95217	53353	51644	51238	50370	39693	56832	109726	66493	38862	40635	49367	50769	43447	31438	59628	72066	38633	101886	35593	51780	40237	47039	23698	42281	32433	43430	30800	42904	46840	32922	39694	32975	50643	44330	40416	49521	32614	36872	39278	49798	62624	52672	46591
930	59734	36269	53263	59186	53466	95714	53676	51800	51017	50012	39780	57123	109675	66122	39021	40651	47647	50847	42966	31566	59776	72043	38591	102007	35945	51943	40098	47420	23744	42492	32587	43393	30902	42745	46977	33348	40070	32951	50425	44431	40163	49851	32564	36866	39204	49818	62510	52523	46484
935	59620	35992	53041	60076	53294	95453	53425	51677	51407	51158	39652	57264	110149	66363	39716	40771	47769	51062	43298	31704	59843	72127	38605	103749	35791	52015	40086	47356	23722	42205	32336	43184	31192	43130	46688	33132	39750	32895	50189	44575	40188	49972	32989	36423	39296	49603	61965	53057	46785
940	59553	34989	53363	59516	53894	95383	53603	51883	51304	49979	39912	57199	110113	66664	39504	40900	47337	50829	43273	31425	59766	72287	38704	103959	35915	51793	40111	47550	23848	42132	32611	43185	31225	42604	46944	33290	39838	32829	50234	44519	40444	49807	32500	36704	39404	50094	62162	52608	46672
945	59623	36874	53063	59705	53450	95358	53865	51743	50940	50042	39701	57101	110018	66904	39242	40572	47789	50673	43303	31516	59874	72206	38448	104151	35864	52334	40095	47580	23678	41970	32664	43224	31276	42677	46725	33109	40324	33072	50249	44433	40608	49853	32653	36737	39110	49902	62263	52512	46627
950	59651	34781	52779	59843	53344	95294	53491	51630	51086	50187	39455	56913	109994	66315	38879	40854	48138	50657	44854	31551	60047	72273	38607	103179	35674	52467	40081	47573	23808	41922	32389	43431	31117	42487	46900	33257	40331	32766	50572	44699	40581	49903	32533	37110	39083	49979	62546	52453	46722
955	59592	34190	52841	59963	53353	95291	53506	51860	51374	51775	39631	57240	110371	66314	39533	41394	48109	50742	43026	31648	59668	73028	38565	103159	35642	52102	39930	47514	23662	42204	32243	43509	31137	42805	46516	33425	39873	33120	50357	44301	40684	49745	32591	36669	38995	49674	62387	52341	47037
960	59572	34693	53356	59180	53168	95870	53812	51449	51387	50067	39838	56941	110208	66673	39118	40987	49422	50791	43129	31611	59985	72042	38336	102790	35839	51989	40181	47472	23813	42070	32649	43386	31078	42715	47226	33098	40157	32826	50513	44365	40453	49418	32442	36794	39263	49661	62113	52843	46835
965	59998	35701	52930	59626	54259	95419	53738	51900	51253	50296	39412	57197	109943	66860	39416	40819	47721	51196	43264	31724	59694	72003	39000	101963	36149	52253	40261	47538	23866	42366	32522	43533	31300	42875	46911	33323	40268	32990	50221	44740	40390	49653	32818	36827	38897	49943	62401	52777	46716
970	59711	36460	53154	59434	53051	95704	53920	51475	51518	50242	39857	57677	111275	66475	39141	41839	47835	50907	43215	31735	60045	72166	38669	102577	35954	52153	40251	47564	23668	42147	32451	43634	31310	42917	46735	33223	39620	32951	50379	44529	40463	49714	32634	36767	39078	50033	62830	52877	46575
975	59437	35269	53110	59499	53911	95844	53695	52087	51363	50378	39599	57904	110332	66765	39238	40790	48377	50874	43204	31650	59923	71918	38633	103961	35923	51982	40179	47416	23762	42311	32672	43282	31262	42753	46815	33355	39796	32796	50371	44699	40436	49721	32657	36693	39114	49600	62094	52458	47168
980	59426	37576	52819	60139	53411	95921	53373	51776	51782	50058	39652	57412	110003	66742	39383	41002	48027	50952	43523	31579	59915	72146	38615	105531	35955	52045	40355	47453	23702	42066	32174	43379	31520	42923	46922	33605	40205	33102	50295	44448	40222	49596	32586	37201	38975	50012	62239	52782	46959
985	59910	35784	53190	59334	53480	95797	53711	51899	51559	50009	39576	57341	109952	66552	39259	41341	47984	51026	43345	31773	60142	72569	38643	106325	36102	52375	40131	47466	23583	41853	32429	43398	31324	42998	46776	33142	40342	33057	50430	44719	40444	49859	32459	36623	38745	50187	62475	53032	46855
990	59203	37632	52946	59909	53318	95901	53874	51798	51944	50105	39645	57381	110160	66867	39295	40631	47858	50927	43736	31528	59737	72402	38688	99814	36155	52111	40344	47338	24141	41587	32438	43318	31324	42990	46944	33226	40459	32928	50286	44692	40360	49512	32555	36952	39507	50024	62191	52530	46740
995	59233	35690	53170	59813	52646	96250	53767	51683	51832	50143	39626	57547	109804	66652	39279	40693	47792	50889	43131	31523	60898	72091	38532	99782	35851	52334	40411	47699	24248	41499	32686	43282	31329	42806	46828	33237	41018	32995	50221	44744	40372	49544	32595	36948	39250	50113	62130	52804	46927
1000	59302	36943	52934	60106	53651	96185	53656	51989	52076	50406	39552	57529	110108	66577	39096	41224	47846	51047	43132	31768	60507	72355	38505	99968	36264	52309	40646	47543	23934	42518	32368	43470	31395	42986	47028	33249	40028	32848	50352	44493	40482	49798	32870	36974	39228	50141	62279	52721	46888
1005	59599	35230	53210	60044	53269	96204	53812	51823	52122	50351	39745	57376	110117	66688	39631	41130	48146	51197	43447	31781	60203	72210	38758	100498	36262	52379	40547	47587	24179	42014	32753	43391	31240	42822	47169	33209	39985	33084	50242	44726	40423	49658	32358	36897	39260	50139	62445	52792	47428
1010	59461	35343	53259	60374	52915	95746	53907	51750	51825	49907	39851	57731	109748	66853	39221	40945	48037	51123	43555	31669	60032	72538	38335	102200	36302	52652	40993	47600	24140	41734	32470	43684	31614	43227	46793	33133	41641	33004	50377	44720	40439	49292	32453	37146	39130	50429	62339	52688	47173
1015	60007	35458	53324	59738	53268	95912	53888	51726	52257	50237	39634	58005	109990	67272	39370	40808	48131	51083	43265	31602	60032	72131	38462	108337	36148	52580	40724	47711	23845	41867	32337	43406	31398	43033	46854	33320	39944	33042	50600	44510	40520	49640	32810	37100	39045	50153	62502	52864	46921
1020	59947	34822	53024	59976	53038	95986	53947	51811	51985	49863	39737	57687	110378	66810	38948	41272	49145	51109	43321	31665	59909	72471	38582	109326	36656	52576	40875	47792	23969	41550	32497	43438	31430	43077	46784	33402	40244	32890	50580	44686	40621	49760	32653	36788	39531	51131	62281	52856	46822
1025	59892	35574	53158	60244	52813	95764	53773	51986	52407	50912	39573	57915	110329	66595	39235	41159	48939	51112	43402	31727	60287	72341	38726	110009	36494	52389	40901	47614	24109	42309	32450	43447	31726	43035	47084	33506	40912	33181	50549	44549	40652	49787	32500	37190	38957	50196	62560	52809	47215
1030	60038	35185	53301	60047	53279	95985	53950	51908	52671	49899	39681	57869	109837	67389	39180	40638	48708	50879	43471	31616	59849	70954	38518	111641	36762	52284	40810	47429	23905	42819	32465	43474	31421	43070	47069	33402	40135	33000	50201	44939	40028	49768	32601	36880	39310	49995	62845	52999	47642
1035	60139	34859	53883	59395	52935	96148	53723	51976	52746	50201	39625	58167	110286	66818	39275	40964	49143	51305	43244	31726	60498	71918	38386	104216	36672	52334	40718	47432	24075	41701	32533	43421	31442	43068	47029	33316	40695	32913	50462	44578	40085	49432	32736	37067	39066	50481	62505	52535	47520
1040	59688	34646	53678	59515	53308	95921	53970	52020	52778	50405	39757	58135	109991	66841	39082	41078	49693	51040	43626	31643	59875	71606	38619	110882	36898	52412	40849	47544	24028	41797	32414	43743	31511	43134	47213	33481	40020	33032	50113	44567	40203	49593	32774	37191	39061	50880	62718	52717	47545
1045	59849	35121	53734	60077	52357	95734	53757	52008	52409	50351	39854	57783	110242	66639	39136	41063	48506	50954	43415	31490	60312	72500	38582	105088	36633	52614	41074	47541	24224	41940	32856	43610	31648	43195	46873	33381	39975	33075	50644	44818	40268	49664	32976	37119	39024	50806	62682	52816	47199
1050	59471	34825	54024	59673	53177	96104	53965	51855	53132	50134	39806	58073	110492	66713	39201	40933	48461	50620	43282	31895	59910	71573	38545	112621	36727	52343	40768	47576	24098	42031	32381	43711	30995	43175	47149	33528	40505	33111	50345	44525	40111	49975	32744	37079	39192	50337	62576	53087	47287
1055	59336	36495	53662	60474	53264	95746	53708	51838	52597	50358	39812	57636	109794	66195	39663	41033	48394	51045	43074	31703	59945	72342	38582	104621	36670	52576	40727	48085	24081	41835	32550	43813	31289	43319	46852	33544	40238	33106	50455	45092	40263	49633	32819	37257	39152	50873	63072	52630	47173
1060	59628	34612	53894	59912	52032	95920	53780	51650	52897	50341	39614	58169	109849	66430	39243	40841	48707	50847	42981	31672	60186	71857	38824	100427	36791	52423	40810	47598	23792	41636	32615	43535	31242	43862	46822	33409	40126	33074	50289	45271	40180	49556	32657	37379	39035	51216	62551	52957	47790
1065	59506	35626	53787	60188	52860	95603	53707	51965	52456	49803	39752	57751	109413	66341	39000	41051	48513	51001	43023	31798	60199	72422	38123	109984	36571	52268	40508	47731	24000	41990	32522	43394	32018	43653	46965	33199	40131	32944	50267	45066	40475	49535	32719	37095	38972	51465	62824	52354	47361
1070	59219	34955	53650	60047	52476	95867	53942	52044	52903	50355	39983	58169	110263	66696	39275	40684	49409	51168	44252	31840	59925	72110	38496	110838	36965	52634	40597	47802	23897	41832	32359	43631	31799	43879	46982	33524	40208	33157	50531	44560	40395	49471	32503	37304	38954	51336	62895	52307	47577
1075	59541	35145	53508	59973	52873	96274	53493	51941	53102	50104	39757	58268	110004	66616	39251	40916	49698	51071	43191	31535	60037	71061	38601	96707	36986	52708	40849	47840	23762	41558	32507	43615	31683	43636	46846	33607	40014	33025	50477	44330	40096	49527	32656	37208	39037	50325	62393	52883	47376
1080	59519	34845	53583	60503	52472	95633	53703	52214	52673	50600	39820	57846	110203	66549	39296	40740	49616	51283	42998	31930	59835	72405	38379	96383	36757	53070	40894	47408	23815	41552	32473	43726	31961	43481	46765	33754	40161	32920	50210	44804	40130	49469	32432	37448	38976	51061	62326	52430	47430
1085	59305	35279	53684	60605	52494	95462	53986	51655	52923	50611	40070	57838	109887	66595	39096	41159	48614	51163	43466	31711	59836	72078	38412	97018	36604	52882	40554	47583	23926	41791	32564	43503	31942	43879	46868	33493	40246	33153	50182	44954	40210	49666	32747	37252	39128	50799	62767	52846	47532
1090	59849	35382	53759	60092	52434	96158	53752	51854	52790	50495	39746	57808	109971	66862	39049	40953	48947	51146	43846	31525	60269	72103	38433	95456	36892	52997	40760	47582	23765	41762	32183	43035	31914	43788	47117	33539	40296	32910	50368	44715	40133	49394	32690	37180	39044	51107	62435	52595	47478
1095	59381	36436	53935	59840	52501	96031	53838	51718	53247	51315	39657	58302	110173	66927	39334	41022	48987	51667	43461	31728	59903	71674	38749	94346	36816	52727	40695	47343	23659	41720	32434	43580	31602	43797	47172	33433	40271	33072	50272	44918	40249	49049	32713	37123	39273	50550	62632	52788	47494
1100	59406	35075	53788	60192	52726	96214	53519	51864	52901	50212	39559	57821	109960	67052	39128	40954	49566	51026	43120	31862	60224	72008	38381	96791	36873	52983	40946	47674	23813	41234	32496	43329	31512	43636	47058	33360	40313	33042	50517	44905	40460	49505	32834	37705	39006	51112	62366	53340	47540
1105	59096	34913	53767	60044	52145	95966	53914	52286	52909	50227	39735	58626	109367	66905	39306	41051	49286	50859	43092	31736	59847	71538	38755	96726	36728	52438	40517	47426	23946	41924	32477	43363	31822	43634	47239	33974	40756	32907	50258	45026	40292	49653	32632	37360	39375	50926	62612	52735	47211
1110	59041	34174	53713	60498	52412	95832	53855	51809	53024	50131	39808	57906	110243	66720	39402	41082	48374	51157	43535	32027	59898	72385	38662	95311	36665	52802	40899	47695	23855	41785	32637	43463	31909	43861	46952	33531	40856	33334	50099	44656	40070	49326	32583	37256	38976	51661	62691	52825	47523
1115	59757	35299	53979	60312	52341	96049	53606	51914	52756	49834	39552	58245	109449	66673	39063	41218	48679	50960	43248	31778	60071	72445	38622	95762	36778	52951	40654	47521	23731	42625	32638	43756	31847	43898	47351	33332	40136	32981	50425	44970	40325	49311	32567	37266	38658	51019	63034	52709	47872
1120	59490	34604	53950	61123	52396	96152	53820	51574	52893	50098	39730	58096	109937	66729	39220	40775	48610	50729	43559	31773	60255	71365	38370	95336	37039	52651	40604	47639	23984	41324	32303	43652	31979	43948	46986	33785	40304	33179	50506	45320	40261	49442	32919	37318	38936	51203	63011	52691	47670
1125	59331	35351	53529	60204	52352	95997	53780	51972	52942	51083	39775	58577	110212	66423	39280	41419	49265	51011	43065	31830	60380	71851	38384	95515	37081	52721	40942	47719	23763	41841	32539	43371	32278	44105	46986	33915	40044	33145	50194	45056	40265	49424	32926	37399	38930	50903	62392	52738	47288
1130	59378	36256	53372	60518	52145	95798	53571	51780	53009	50232	39566	58632	110614	66515	39335	41208	48545	51134	43373	31556	60018	72195	38342	72273	37005	52790	40487	47469	23734	41890	32436	43771	32400	43645	47111	33710	40031	33161	50321	44715	40224	49730	32556	37306	38963	51514	62161	52599	47479
1135	59510	35228	53430	60391	52418	96428	53962	51875	52882	50438	39705	58338	110132	66760	39483	41199	48550	50725	43216	31871	60004	72005	38307	92237	37031	52813	40692	47695	23887	41784	32660	43693	32131	43778	46853	33807	40186	33300	50234	44924	40234	49534	32594	37261	39091	51520	62470	52737	47929
1140	59300	34745	53637	60831	52688	96367	53739	51441	52950	50375	39694	58253	110398	66552	39378	40915	48613	50782	43009	32053	59937	71795	38537	94049	37128	53110	40827	47728	23818	41495	32628	43473	32273	43901	47282	33820	39898	33369	50758	45117	40213	49484	32507	37381	39021	50998	62537	52803	47821
1145	59394	35683	54018	60228	52187	95893	53847	52109	53652	50821	39851	58334	110114	66675	39424	40701	48871	50806	43184	31766	60040	71191	38396	95956	37535	52697	40873	47639	23824	41143	32439	43874	32066	43645	46926	33972	41555	33076	50144	44864	40151	49450	32484	37347	39319	50914	63035	52783	47838
1150	59214	34644	53581	60267	52319	96324	54023	51992	53039	49936	39986	58778	110798	66606	39092	40956	49410	50565	42873	31822	59942	71942	38640	93463	36874	52999	40460	47432	23730	42128	32528	43578	32040	43923	46932	33921	40267	33046	50296	44943	40226	49354	32786	37610	39172	50729	62639	52486	47666
1155	59482	35545	53752	60724	52984	96308	53989	51923	53539	49921	39636	58452	110438	66648	39399	41039	48196	50900	43021	31729	60263	73354	38624	93717	36729	52932	40707	47739	24002	41414	32361	43184	32184	43696	46796	33567	40193	33231	50629	44887	40244	49370	33066	37409	39011	51527	62413	52584	47414
1160	59344	35075	53691	60652	52199	96907	53970	51660	53316	50715	39907	58712	110097	66624	39317	41040	49040	50915	43473	31988	60049	72588	38783	93839	37187	52550	40691	47774	24044	41518	32622	43750	32094	43802	47007	33696	40139	33134	50734	44991	40203	49225	32724	37621	39488	50816	62984	52802	47923
1165	59786	36431	53773	61074	52740	96490	53996	51844	53306	50082	39761	58081	110111	66890	39148	40892	48580	50921	43113	31795	60287	73100	38400	91585	37224	53122	40932	47619	24003	41351	32526	43902	32091	44239	47037	33853	40335	33098	50406	44983	40052	49494	32754	37603	39129	51222	63380	52445	47664
1170	59282	36714	54178	60655	52224	96532	54003	51517	53810	50059	39842	58840	110729	66827	39131	40904	49657	50961	43197	31698	60130	72763	38703	69950	37014	53143	40533	48000	24083	41139	32244	43798	32245	43863	47207	33986	40091	33247	50330	44818	40370	49578	32976	37454	39082	50545	63136	52801	47816
1175	59276	35317	53859	60553	52023	96530	53798	51708	53579	50226	39699	58292	110499	67048	39532	41006	49051	50979	43309	31797	59822	73037	38178	72816	36968	52859	40579	47803	23860	41613	32581	43761	32073	43987	47147	33699	40083	33230	50586	44921	40230	49495	32602	37357	39247	51358	62634	53090	47971
1180	59092	36193	54111	60475	52016	96708	53613	51602	54062	50031	39811	58426	109856	66830	39167	41173	49263	50741	43393	31739	60298	72649	38311	67316	37276	53129	40776	47623	23889	41146	32579	43336	32152	43770	47240	33589	40799	33404	50555	44841	40037	49330	32849	37430	39079	50553	62767	52532	47977
1185	59605	35991	53480	60496	51972	96314	53763	51705	53383	51179	39863	58804	109482	66440	39371	41117	48835	50760	42959	31746	59553	73154	38628	61222	37102	52831	41103	47749	23752	41435	32431	43796	32066	43808	47295	33834	40308	33185	50593	44949	40229	49664	32671	37512	38925	50848	62907	52828	47769
1190	59828	35633	54116	60646	51845	96344	53685	51591	53944	50147	39798	58919	109881	66609	39401	41402	48829	51045	43313	31837	59930	73040	38347	43863	36966	52696	40642	47560	23849	41355	32642	43373	32006	43680	47082	33713	40094	33108	50222	44759	40050	49262	32947	37570	38952	51151	62473	53082	48081
1195	59415	35076	53846	61079	52160	96318	54414	51937	54072	50295	39909	58972	109862	66575	39247	41239	49440	51001	43442	31842	60129	72280	38366	41235	37315	52879	40703	47635	23936	41159	32469	43494	32184	43885	46825	33990	40220	33135	50338	44583	40097	49287	32725	37689	39038	50845	62665	52860	47834
1200	59243	35218	54152	60992	51942	96745	54340	51690	53764	50673	40059	58759	110363	66381	39405	41202	49386	51050	43457	31863	59635	73240	38338	40744	37378	52814	41059	47605	23730	41620	32550	43551	31967	44243	47411	34013	40289	33333	50759	44828	40193	49491	32970	37507	38997	51306	62356	53051	47583
1205	59933	35567	54065	60693	52064	96259	54144	51965	53549	50643	39879	58885	109909	66622	39231	40904	48802	51092	43612	31781	59989	73061	38578	41585	37127	52899	40733	47658	23959	41470	32403	43898	32429	43860	47393	33849	40129	33343	50253	44839	40251	49583	32833	37586	38892	51440	62809	52767	47773
1210	59610	36031	54246	60647	52342	96740	53840	51686	53612	50242	40150	58688	109981	66857	39238	41146	49943	50746	43381	32006	60015	73108	38512	40809	37389	53218	41034	47758	23868	41563	32454	43857	32269	43881	47159	33962	40534	33272	50293	44954	40425	49540	32662	37191	39165	51161	62622	52847	48247
1215	59612	35107	54119	61367	51787	96734	53863	51771	53614	50542	39981	58847	110002	66549	39163	41304	51225	50946	43279	31915	60048	72912	38562	41124	36861	52704	40956	47777	23820	41268	32478	43694	32177	44507	47105	33916	40088	33427	50590	45241	39879	49644	32978	37916	38939	51336	62412	52839	48117
1220	59597	37033	53678	60835	52007	96327	53973	51925	53581	50105	40047	58784	110742	66611	39268	41166	48955	50832	43171	31953	60102	73371	38334	42962	37056	52998	41017	47746	23665	41665	32175	43631	32543	44022	47182	33977	40276	33628	50299	45141	40046	49899	32845	37794	38781	51208	62918	53352	48055
1225	59446	34843	54041	60993	52445	96414	53907	51503	54290	51219	39922	59089	110428	66737	39533	41249	49308	50788	43391	31768	60073	73215	38641	44145	37186	52854	40890	47542	23987	41600	32693	43873	32381	44099	47384	33936	40367	33240	50566	45110	40386	49577	32940	37494	38858	51578	62825	52863	48027
1230	59354	35600	54334	60593	52463	96711	54333	51704	53976	50303	40035	59362	110252	66784	39202	41052	49176	50794	43138	31860	60128	73350	38512	40841	37443	53216	40852	47784	23837	41304	32331	44012	32397	44132	47059	33756	40582	33050	49986	45048	40254	49517	32827	37525	39506	50813	62366	52849	47956
1235	60038	37687	54083	61056	52358	96481	54003	51753	53550	50180	39815	59125	109850	66802	39240	41263	49040	50859	43288	31866	60095	73092	38464	43197	37317	52975	40821	47533	23927	41077	32678	43507	32289	44179	47233	34179	40401	33354	50383	44879	39986	49662	32918	37447	38984	51200	62641	53042	48175
1240	59413	36712	54166	61314	51633	95950	54198	52010	53900	50611	39574	59425	111087	66536	39291	41324	48655	50998	43464	31881	60180	73357	38205	46076	37537	53230	40988	47540	23837	41569	32730	43745	32562	44331	47073	33889	40086	33466	50429	45163	40270	50046	32721	37664	38949	51662	62477	52815	47653
1245	59362	35166	53821	61553	52579	96387	53892	52001	53751	50144	39759	58782	110100	66502	39348	41412	48488	50705	43541	31985	59777	72921	38563	42494	37731	53036	40628	47528	23825	41595	33035	43626	32673	47341	47287	33976	40567	33213	50324	45291	40062	49911	32886	37638	38869	51421	62965	53081	48077
1250	59551	36338	53989	61106	51926	96524	54070	51865	53973	50349	39906	59137	110202	66258	39346	41265	50149	51162	43340	31840	59991	72807	38664	40728	37504	52795	40862	47680	23930	41420	33080	43441	32527	47460	47244	33997	40581	33061	50441	44980	40087	49960	32717	37471	38979	51404	62473	53116	47903
1255	59210	34570	54600	60843	52163	96546	54270	52060	54132	50134	39850	60048	110111	66908	39258	41240	48945	51166	43578	32076	60846	72875	38741	38785	37467	52731	40616	47339	23743	41188	32816	43735	32333	47139	47179	34121	40439	33088	50215	45170	40139	49258	32850	37592	39172	50829	62746	52922	48129
1260	59535	35072	54349	61098	51968	96531	54211	52054	54375	50348	39966	59586	110351	66613	39462	41410	48989	50806	43443	32186	59957	72901	38386	40924	37797	52772	40681	47928	23849	41392	33006	43850	32208	47375	47098	34031	40583	33428	50288	45097	39989	49967	32461	37695	39780	50743	62450	53016	48263
1265	59446	35423	53985	60639	52203	96237	53985	51667	54245	50531	39967	59421	109643	66414	39541	41143	48984	50767	43451	31948	60099	72607	38573	38844	37759	52800	40807	47287	23997	41559	32624	43806	32155	46976	47150	34187	41792	33422	50076	45021	40050	49491	32789	37514	39213	51431	62831	53156	48236
1270	59514	36382	53822	62097	52358	96558	54011	51654	54024	49992	40066	59129	110145	67099	39410	41289	48497	51189	43651	31789	60416	73255	38170	36026	37432	52838	40896	47480	23619	41260	32886	43814	32378	47250	47193	34046	40265	33460	50272	44916	40182	49671	32768	37464	38804	51399	62701	52998	47919
1275	59462	34740	53812	61810	53012	96674	54227	51702	54277	50115	40026	59011	110255	66487	39354	41187	48363	51216	43555	31835	59931	73204	38251	38656	37435	52872	40768	47685	23643	41798	32672	43738	32544	47162	47237	33859	40947	33464	50373	44644	40235	49720	32735	37982	39113	52356	62334	52708	47819
1280	59327	35696	53954	61088	52049	96281	54429	51968	53792	50297	39933	59501	110173	66248	39351	41165	48729	50740	43345	31885	60625	73047	38519	31824	37244	52852	40700	47433	23826	41134	32932	43375	32399	46917	47199	33959	40318	33240	50432	45102	39936	49731	32808	37603	39076	51811	63135	52952	47906
1285	58860	36633	54159	60487	53344	96803	53753	51864	54197	50153	39857	59560	110718	66797	39000	41370	49440	51110	43217	31831	59898	72663	38647	33634	37714	52888	40821	47701	23616	41354	33064	43875	32417	47126	47259	33802	40295	33301	50407	44980	40133	49649	32455	37463	39068	51089	62973	52941	47874
1290	59259	35623	54476	61070	53487	96638	53670	51732	54381	51128	39783	59420	110409	66518	39659	41179	48863	50635	43946	32102	60067	72680	38540	32978	37620	52979	41101	47840	23858	41313	33012	44194	32135	46994	47325	33864	40404	33185	50125	45174	40164	49578	32720	37814	38971	51032	62539	52966	48170
1295	59581	35573	54175	61381	52539	96749	54175	51838	54391	50202	39990	59634	109808	66503	39388	41113	49061	51022	43711	32242	61084	72926	38470	33744	37300	53258	40844	47495	23685	41208	33140	43453	32740	46692	46964	33968	40104	33380	50204	45422	40116	49934	32713	37944	38995	51365	62601	52786	48004
1300	59259	36344	53799	61463	52818	96333	53770	51997	53855	50215	39967	59564	110252	66210	39401	41456	49204	50850	43280	31996	60264	72911	38393	30786	36946	53076	41084	47641	23679	41843	32552	43592	32633	47161	47301	34094	40070	33613	50472	45013	40139	49834	32796	37727	38671	50959	62237	52809	47980
1305	59364	35773	54100	61546	52628	96495	54109	52160	54218	50217	39638	59467	109881	66643	39326	41168	49092	50748	43299	32136	60192	73289	38206	32662	38146	53112	40578	47643	23563	41494	32756	43715	32608	47096	47257	34000	40298	33486	50526	44912	40035	49598	32760	37646	39012	51422	62396	52979	48426
1310	59603	36736	54123	61233	52222	96746	53883	52110	54431	50167	39910	59578	109551	66415	39455	41463	50428	51004	43323	31830	59951	72682	38541	31448	37774	52879	40835	47688	23988	41481	32823	43808	32594	46850	47084	34202	40361	33646	50460	45222	39982	49781	32591	37664	38974	51427	62861	53011	48022
1315	59449	35848	54178	60723	52283	96341	54087	52079	54398	50655	39698	59400	109520	66315	39501	41402	49446	50986	43592	31972	60507	73405	38403	31766	37478	52865	40859	47705	23625	41398	32957	43569	32389	47159	47289	34161	40411	33167	50099	45149	40047	49523	32899	37715	39101	51354	62484	53058	48365
1320	59718	36466	54318	61354	51968	96758	54037	51866	54445	50385	39915	59565	111215	66352	39564	41169	51071	50828	43198	32075	59808	73395	38492	31638	37339	52884	40888	47392	23777	41348	32814	43772	32318	46827	46994	33989	40389	33418	50604	45245	40195	50164	32733	37862	38985	51432	62469	52923	48191
1325	59228	34951	54007	60895	51890	96768	53634	51832	54063	51050	39869	59759	109666	66465	39598	41521	50084	50796	43428	32118	60196	72563	38347	32570	37470	52899	40896	47685	23439	41644	32973	43753	32597	47226	47030	33925	40506	33151	50300	45253	40049	49999	32953	37672	38782	51233	62530	52876	48207
1330	59384	35270	54154	61485	51561	96586	54197	52066	54601	50272	39821	59179	110533	66677	39531	41688	49533	50544	43659	32025	60214	73080	38378	33565	37509	52897	40832	47614	23650	41115	32758	43605	32593	47067	47039	34061	40496	33426	50200	45233	40100	49919	32659	37738	39064	50845	62517	53055	48386
1335	59960	36821	54461	62330	52852	97072	53925	51696	53695	50719	39743	59381	109798	66714	39394	41316	49196	52445	43539	32087	60102	73451	38654	35143	37469	53070	40922	47506	23928	41471	32983	43664	33180	47312	46884	33967	40492	33652	50360	45025	40171	49966	32698	37881	43367	51230	62468	52833	48050
1340	59761	36939	54170	60717	52340	97086	54146	51947	54048	50357	40094	59621	109458	66612	39416	41431	49940	50922	43538	32033	59811	73097	38626	34586	37760	53451	40770	47580	23773	41385	32817	43753	32776	46969	47208	34153	41495	33412	50450	44955	40258	49859	32853	37722	43397	51146	62741	53093	48190
1345	59946	34797	54320	61161	52731	97050	54344	51944	54136	50396	39883	60164	110341	66608	39588	41453	50329	51384	43365	32000	60189	72402	38547	34957	37937	52726	40796	47418	23723	41192	33042	43769	32352	47179	46987	33911	40276	33823	50399	45118	40167	49946	33006	37645	43802	51176	62423	53058	48438
1350	59973	35297	53987	61301	51901	97189	54086	51699	54021	50341	39815	59335	109661	66677	39376	41401	49162	50774	44141	32042	60089	73452	38584	37023	37685	52908	41016	47675	23608	41226	32711	43821	33081	47269	47254	33962	40563	33766	50732	45195	40044	49976	33154	37863	42711	51744	62589	52880	48328
1355	60181	35523	54250	61499	53431	96450	54222	51709	53926	50643	39630	59578	109853	66352	39409	41432	48804	51493	43820	32084	60099	73237	38445	34780	37484	53017	40719	47519	23718	41162	32835	43755	32760	46932	47015	34079	40368	33873	50248	45391	40446	49930	32923	37789	43078	51833	62876	52909	48405
1360	60439	36854	54295	60909	52671	96816	54037	51696	54183	50496	40139	59546	109595	67082	39621	41430	49663	51073	43629	31962	60322	72699	38562	39759	37669	52952	40745	47545	23876	40698	32576	43834	32410	47098	46916	33976	40505	33865	50741	45285	40010	49640	32874	37741	43148	51601	62932	53048	48586
1365	60038	35297	54520	61357	52021	97350	54167	51913	54621	50197	39899	59674	110143	66443	39427	41747	49331	51056	43745	32109	60385	73100	38580	41149	39297	53017	40781	47613	23689	40941	32718	43894	32680	47048	47106	33964	40390	33693	50461	45558	40124	49740	32751	37628	42897	51496	62225	53221	48505
1370	60079	37647	54238	61738	53025	96639	53800	51990	54164	51069	39866	59949	109957	66552	39946	41627	49185	50743	43529	32116	59915	73865	38186	38739	38993	52849	40841	47296	23905	41903	33133	43723	32610	47322	47127	34198	40264	33681	50497	45415	40270	49998	32600	37597	43299	52015	62787	52901	48355
1375	60056	36511	54786	62183	52648	97531	54476	51975	54490	50127	39788	59537	109871	66696	39478	41259	49556	50917	43652	32039	59934	72546	38736	37094	39381	52992	40999	47412	24241	41179	32833	43668	32760	47137	47256	34093	40623	33720	50407	45256	40196	49982	32840	37375	43492	51626	62588	53072	48461
1380	59905	35528	54298	61113	52176	96843	53970	51922	54510	52207	39985	59577	109582	66697	39280	41540	49120	51055	43806	32130	59767	73657	38447	37020	39471	53123	40852	47800	24118	40986	33098	43779	32557	47299	47303	34045	40435	33884	50561	45308	40152	49637	32691	37620	43249	51685	62835	53053	48255
1385	59551	35757	54049	61270	51657	96965	54302	51734	54341	50316	39842	60146	110038	66701	39645	41526	49580	50600	43585	32363	59900	72901	38413	34006	40742	52903	41069	47703	23864	41189	32964	43765	32460	47205	47191	34085	40432	33747	50622	45408	40058	50138	33030	37868	43323	52117	62403	52986	48252
1390	59708	35844	53930	61970	52161	96788	54011	51916	54546	50565	40120	59769	109842	67093	39547	41551	48837	50969	43982	31923	59980	73976	38399	31799	40129	53107	40966	47546	23947	41235	32984	43449	32906	47372	47176	33974	41729	33819	50408	45088	40276	49380	32952	37529	43367	52007	62064	52939	48529
1395	59949	36259	54640	62030	52081	97159	54251	51832	54442	50215	40070	60053	109551	66813	39516	41637	49013	51051	43789	32250	60659	72874	38574	32770	39782	53057	40881	47278	23905	41224	32828	43545	33048	47535	47486	34206	40236	34030	50401	45234	40104	49923	32926	37799	43290	52387	62842	53581	48379
1400	60000	36026	54503	61666	53575	97153	54093	51806	54789	50310	39990	59449	109894	67181	39359	41828	49951	51135	43758	31933	60109	72845	38332	35826	39248	53117	40986	47585	23727	41116	33125	43780	32494	46955	47293	34311	40476	33667	50654	45536	39909	49839	32961	37642	43513	52015	62848	53206	48638
1405	59773	35898	54434	61281	52523	97171	54660	52053	54524	50733	40056	60129	110463	66523	39696	41628	49610	50702	43400	32032	60433	73363	38395	41303	39135	53655	40758	47363	23781	41094	32976	43786	33102	47295	47332	33962	40613	33984	50717	45473	40218	49790	32796	37569	43674	51680	62683	53002	48386
1410	59997	36558	54589	61845	53282	97392	54381	51992	54700	50245	40334	59575	110188	67141	39568	41790	49355	51581	43872	32050	60249	73816	38663	43426	39755	53353	40865	47287	24085	41094	32858	44308	32974	47122	47176	34104	40347	33947	50337	45236	40260	49912	32920	37580	43918	52249	62667	52763	48379
1415	60516	36703	54534	61619	52831	96982	54069	51924	54956	51597	40014	60348	111310	66592	39593	41695	49969	51492	43736	32080	59841	72645	38430	50861	39942	52875	40951	47312	23633	42003	33004	43653	32662	47248	47287	34189	40425	34148	50711	45396	40116	49856	32762	37883	43588	52163	62455	53111	48721
1420	60329	35858	54560	61869	52616	97107	54344	51920	54532	50500	40037	59727	110377	67058	39335	41457	49558	51764	43643	31822	59865	73279	38258	65403	39146	53353	41138	47621	23805	41100	33016	43782	32922	47533	47143	34428	40691	33982	50770	45520	40166	49775	32711	37854	43588	52138	62125	53323	48387
1425	60170	36199	54754	61700	52029	97418	54276	51656	54549	50485	40161	60559	109955	66765	39523	41567	51201	51639	44251	31870	60141	73221	38583	45940	39641	53021	41197	47517	23764	40990	32939	44052	32763	47410	47247	34041	40277	34057	50385	45176	39865	49743	32742	37696	43832	52506	62631	53218	48489
1430	60409	35067	54433	62428	51823	97182	54340	51974	55094	50167	40172	59912	110016	67129	39564	41387	50041	52182	43879	31924	60328	72946	38320	86852	39207	53006	40591	47550	24166	41104	33147	43818	33043	47234	47199	34108	40545	33927	50269	45313	39874	49736	33042	37827	43942	52003	62706	53099	48786
1435	59724	35906	54252	62319	51396	97363	54629	51998	54720	50523	40232	60137	110578	66823	39755	41830	49873	51881	43878	32122	59662	73191	38248	85338	39680	53467	41006	47653	23708	41345	33074	43642	32880	47328	47145	34069	40503	34151	50367	45595	39890	49781	32933	37986	43489	52623	62465	53880	48763
1440	60223	35499	54969	62021	51950	97206	54490	51785	54652	50577	40161	60684	110263	67092	39724	41694	49899	52263	43691	32128	60287	72645	38506	84213	38506	53477	41062	47761	23573	41730	33091	43808	32906	47511	47426	34144	40625	34070	50434	45603	39936	49608	33050	37566	44031	52038	62795	53234	48387
1445	60237	36401	54618	61966	52499	96865	54060	52051	54920	50872	40009	60446	109814	66966	39597	41826	50115	51852	43704	32175	60251	73142	38512	71486	39574	53572	40912	47530	24019	41075	32862	43809	32869	47339	47108	33955	40848	34199	50663	45362	40017	49967	32966	37945	44201	52635	62371	53527	48644
1450	60107	35387	54464	62250	51586	97275	54239	51824	54543	50344	40284	60467	109962	67319	39616	41406	50860	51929	43938	32497	60279	72894	38678	66466	39940	53201	41154	47291	23653	41273	32901	43825	32811	47327	47356	34080	40659	33905	50500	45555	39681	49897	32706	37889	43797	51990	62562	53821	48629
1455	60346	36720	54432	62135	52407	97681	54216	51675	54516	50529	40016	60157	110473	67206	39428	42004	49902	51744	43581	32298	60438	72806	38492	66344	39652	53419	41194	47378	24184	40989	33066	43789	33180	47033	47332	34155	40940	33946	50496	45486	40076	49637	32870	37914	43659	52415	62571	53971	48520
1460	60119	35330	54686	62215	52019	97439	54505	51701	54859	51358	40028	60197	110206	67478	39563	41871	50337	51769	43676	32379	60246	72691	38614	65169	40301	53572	41170	47633	23623	40878	33317	43992	33091	47469	47570	34214	40826	33921	50458	45427	39960	49673	32945	37984	44178	52211	62740	53635	48802
1465	59879	36844	54521	62013	51668	97543	54545	51957	54441	50316	40093	60346	110297	67083	39771	41620	51386	51702	43823	32459	59843	72964	38571	69939	39868	53336	40945	47544	23654	41284	32948	43877	32961	47468	47209	34295	40506	34190	50717	45676	39991	50043	32923	37712	43385	52760	62246	53525	48984
1470	59754	36230	54422	62849	51944	97400	54335	51843	54827	50175	40180	60202	110371	67418	39471	41715	49909	52415	43937	32176	59730	73302	38509	72770	40441	53212	41147	47501	23812	41374	33183	43815	33036	47464	47352	34359	40686	34366	50593	45555	39866	49923	33079	37755	44157	53129	62812	53337	48431
1475	60168	35976	54834	62799	53230	97193	54378	51892	54569	50384	39904	60358	110212	67273	39462	41847	50519	51774	43714	32094	60419	73042	38555	58854	40497	53397	40860	47758	23760	41657	32895	43930	32907	47329	47450	34169	40605	34143	50490	45812	39956	50025	32978	38192	44066	53126	63028	53620	48669
1480	60448	37490	54693	61840	52179	97320	54417	51800	55035	50375	40099	60431	109868	66972	39707	41894	49934	51471	43809	32204	60202	72661	38437	56060	39442	52828	40876	47910	24238	40937	33068	44180	32933	47315	47473	34516	41247	33966	50421	45456	39774	50093	33037	38063	43917	52358	62543	53504	48859
1485	59799	37588	54588	62393	52801	96867	54554	51954	54706	50354	40175	60321	111093	67181	39778	41987	49773	51714	43610	32156	59870	73573	38390	59222	39533	53274	40796	47676	23607	41243	33001	44207	33328	47488	47171	34350	40658	33844	50693	45501	39897	50062	33114	37903	43663	52917	62388	53302	48703
1490	59940	36950	54822	62083	52393	97371	54441	51645	54667	50622	40145	60539	110313	67303	39557	41646	50431	51426	43784	32155	60232	72670	38611	63647	40408	53323	40735	47355	23776	40815	32951	44300	32803	47301	47494	34166	40867	34054	50297	45449	39981	49643	32910	37677	43844	52592	62984	53728	48948
1495	59781	36891	54452	62088	51589	97003	54215	51878	55111	50081	40044	61096	110070	66799	39469	41805	49988	51429	43761	32168	60278	72199	38483	64243	40082	53195	41138	47544	23549	40944	32851	43694	32940	47457	47171	34419	40447	34101	50686	45263	39924	50299	33048	37926	43756	52423	62599	53624	48499
1500	60015	36589	54655	62345	51376	97233	54234	52108	54964	50435	40198	60355	109761	66911	39635	42006	49591	51694	43736	31981	60355	73344	38645	66381	39604	53228	40974	47525	24105	41264	32971	43697	33017	47328	47108	34273	40781	34137	50731	45449	39924	49972	33138	38030	43788	53320	62581	53345	48748
[truncated: 47 more columns]

## Sheet: 10 Permeates
Time	Control	Control	Control	Control	P1	P1	P1	P1	P2	P2	P2	P2	P3	P3	P3	P3	P4	P4	P4	P4	P5	P5	P5	P5	P6	P6	P6	P6	P7	P7	P7	P7	P8	P8	P8	P8	P9	P9	P9	P9	P10	P10	P10	P10	Concentrate	Concentrate	Concentrate	Concentrate
0	7769	7672	7725	7785	7203	7329	7139	7149	7382	7508	7453	7339	7433	7467	7374	7328	7498	7619	7371	7364	7497	7577	7414	7413	7493	7604	7556	7436	7548	7574	7397	7440	7532	7536	7411	7339	7687	7684	7628	7556	7546	7771	7727	7556	6059	6056	5956	6114
5	5723	6023	5836	5974	5385	5513	5556	5460	5733	5688	5725	5543	5679	5729	5780	5630	5734	5690	5752	5699	5571	5690	5598	5760	5616	5524	5748	5626	5679	5610	5648	5669	5706	5760	5812	5707	5721	5790	5906	5789	5712	5764	5916	5792	4659	4667	4674	4895
10	5096	5209	5007	5079	4695	4738	4860	4797	4939	4961	5079	4884	4881	4949	5028	4980	4889	4973	4887	4918	4952	5007	4919	4985	4935	4964	4913	4937	5007	4832	4823	4828	4983	4976	4976	4933	5034	5065	5120	4899	4986	5100	5175	4986	4119	4104	4083	4444
15	4801	4896	4811	4884	4266	4406	4489	4488	4553	4561	4606	4560	4572	4597	4620	4672	4598	4543	4693	4647	4593	4651	4702	4603	4592	4649	4639	4645	4662	4680	4546	4688	4628	4666	4675	4559	4866	4691	4819	4556	4640	4659	4828	4720	3862	3815	3813	4128
20	4784	4790	4667	4596	4210	4242	4327	4321	4390	4471	4461	4424	4280	4456	4491	4450	4441	4533	4488	4438	4475	4480	4515	4463	4454	4593	4559	4590	4470	4435	4391	4403	4485	4520	4475	4424	4729	4579	4611	4408	4505	4546	4557	4451	3701	3614	3683	3974
25	4647	4564	4580	4494	4170	4194	4244	4222	4329	4323	4392	4305	4303	4278	4338	4377	4329	4303	4421	4357	4413	4359	4519	4387	4352	4505	4406	4472	4395	4406	4337	4349	4351	4401	4441	4258	4556	4436	4408	4278	4484	4462	4539	4349	3654	3618	3574	4014
30	4510	4601	4488	4462	4060	4199	4122	4179	4258	4250	4312	4263	4235	4272	4370	4363	4244	4300	4200	4296	4415	4314	4399	4332	4268	4527	4312	4504	4258	4363	4317	4169	4265	4366	4304	4236	4602	4440	4410	4313	4325	4378	4431	4296	3551	3572	3588	3896
35	4512	4452	4420	4407	4053	4030	4152	4081	4112	4178	4304	4202	4283	4160	4251	4299	4268	4243	4363	4177	4296	4302	4351	4285	4266	4369	4347	4400	4234	4366	4203	4193	4302	4341	4300	4125	4465	4430	4368	4280	4376	4350	4354	4350	3565	3490	3518	3853
40	4362	4459	4366	4377	3982	4114	4062	4136	4169	4164	4245	4145	4186	4241	4282	4198	4140	4232	4243	4190	4296	4203	4350	4212	4293	4345	4276	4336	4306	4221	4156	4094	4280	4178	4261	4168	4492	4298	4296	4344	4292	4353	4354	4260	3559	3518	3554	3817
45	4372	4418	4469	4466	4013	3984	4082	4066	4124	4223	4252	4146	4187	4175	4197	4127	4264	4177	4172	4169	4266	4254	4285	4258	4306	4379	4262	4351	4154	4222	4099	4124	4292	4195	4190	4143	4385	4323	4174	4240	4314	4285	4436	4252	3494	3413	3478	3827
50	4464	4487	4387	4389	3950	3966	4100	4084	4069	4188	4118	4155	4152	4207	4242	4232	4187	4134	4249	4165	4220	4166	4304	4193	4215	4295	4326	4259	4164	4131	3994	4140	4187	4156	4236	4056	4390	4193	4283	4179	4259	4311	4354	4196	3465	3486	3524	3783
55	4435	4380	4309	4224	3925	4052	4002	4141	4125	4045	4235	4168	4080	4122	4202	4109	4056	4159	4232	4093	4188	4201	4305	4245	4296	4332	4278	4382	4163	4075	4020	4068	4206	4162	4237	4125	4366	4300	4239	4172	4159	4290	4349	4104	3439	3469	3517	3771
60	4304	4318	4319	4331	3945	4002	4062	4172	3984	4031	4193	4124	4049	4101	4241	4113	4091	4040	4096	4125	4198	4127	4193	4171	4182	4284	4237	4326	4205	4132	4034	4144	4086	4211	4144	4010	4365	4264	4166	4098	4221	4201	4249	4043	3470	3418	3422	3731
65	4382	4316	4365	4293	3869	3943	3920	4090	4089	4031	4181	4104	4040	4130	4128	4085	4123	4194	4052	4069	4174	4182	4201	4064	4244	4205	4106	4223	4141	4111	4018	4104	4156	4141	4078	4041	4235	4181	4207	4208	4185	4194	4237	4081	3373	3377	3471	3819
70	4313	4310	4358	4195	3878	3989	3978	3997	4010	4123	4173	4083	4057	4164	4149	4136	3999	4118	4075	4079	4208	4088	4228	4110	4179	4240	4172	4232	4121	4072	4026	4069	4090	4121	4114	4027	4294	4250	4220	4132	4144	4213	4226	4130	3440	3425	3378	3754
75	4361	4334	4317	4329	3826	3950	3912	3943	3997	4071	4056	4067	4023	4056	4136	4082	4039	4080	4103	4128	4248	4168	4236	4134	4113	4160	4099	4197	4118	4083	4026	4079	4110	4104	4106	4084	4232	4211	4221	4097	4191	4148	4253	4136	3416	3351	3353	3776
80	4242	4348	4290	4221	3894	3930	3951	3943	3968	3993	4142	3941	4095	4007	4078	4083	4034	4031	4084	4100	4206	4065	4224	4161	4127	4290	4165	4123	4154	4141	4074	3996	4060	4133	4067	4047	4242	4131	4115	4032	4057	4147	4275	4088	3362	3384	3422	3723
85	4344	4295	4304	4262	3818	3866	3940	4003	4094	4020	3982	3992	3976	4080	4120	4133	4042	4101	3929	4032	4057	4186	4218	4045	4134	4202	4051	4220	4043	4024	3991	3996	4135	4021	4074	4022	4166	4210	4094	4107	4076	4086	4246	4138	3342	3390	3390	3666
90	4291	4248	4184	4130	3782	3911	3955	4006	3911	4016	4110	3968	4028	4097	4113	4094	4018	3944	4062	4084	4086	4024	4171	4054	4097	4084	4043	4194	4019	4063	3947	4020	4082	4120	4151	4023	4237	4219	4135	4093	4109	4146	4242	4074	3306	3341	3407	3625
95	4225	4277	4193	4169	3851	3923	3952	3924	3984	3949	4094	4016	3891	3987	4047	4071	3979	3995	4025	4060	4098	4090	4087	4034	4050	4132	4100	4170	4003	4016	4006	4029	3974	4083	4047	3915	4093	4070	4117	3993	4040	4172	4216	4022	3373	3245	3373	3700
100	4248	4207	4233	4171	3793	3905	3940	3899	3950	3932	4040	3943	4038	4057	4097	4026	3984	4008	4011	4025	4085	3952	4055	4007	4063	4096	4057	4125	3977	3977	3942	3977	3974	3985	4103	3919	4147	4119	4120	3981	4011	4000	4058	4048	3320	3344	3390	3635
105	4273	4207	4191	4107	3735	3869	3952	3922	3854	3952	4149	4057	4020	3939	3940	3998	4018	4008	4021	4016	4165	4025	4104	4006	4061	4050	4105	4158	4050	3975	3952	3867	4056	3965	4023	3929	4112	4174	4092	4030	4028	4114	4154	4078	3332	3251	3394	3641
110	4214	4178	4235	4176	3734	3904	3848	3902	3960	3989	4060	3926	3964	3990	3961	4053	3992	4061	3993	4030	4027	4022	4112	3951	4061	4089	4141	4137	4088	3953	3870	3963	4107	3992	3952	3913	4140	4036	4101	4009	4030	4142	4189	3955	3319	3276	3341	3594
115	4189	4079	4163	4167	3849	3796	3900	3853	4027	3981	4036	3859	3871	3914	3988	4040	4001	3964	3968	4004	4075	3944	4124	4085	4014	4216	4072	4079	3982	4037	3889	4000	4014	4034	4012	3918	4022	4012	4086	3996	3970	4060	4112	4059	3251	3365	3311	3682
120	4196	4188	4167	4177	3791	3869	3829	3866	3940	3941	3938	3898	3987	3936	4007	3953	3947	3914	3950	3996	4013	3966	4099	4007	4045	4103	4009	4155	4005	3969	3935	3939	4013	3917	4018	3926	4096	4109	4081	3935	4057	4111	4149	4002	3225	3270	3320	3629
125	4152	4204	4168	4065	3798	3830	3857	3822	3981	3927	3977	3961	3878	3930	3975	3998	3953	3943	4041	4046	3937	4031	4083	4045	3996	4046	4074	4142	4010	4024	3871	3931	4002	4034	3929	3935	4095	4102	4004	4030	3975	4030	4057	3990	3299	3258	3341	3621
130	4147	4186	4176	4148	3795	3824	3873	3850	3926	3892	4000	3980	3937	3937	3918	4005	3958	3821	3911	4006	4030	3999	4032	3936	4045	4111	4082	4116	3983	4026	3890	3976	4042	4023	3967	3855	4070	4055	3965	3970	4060	4026	4106	4018	3281	3297	3345	3608
135	4187	4229	4224	4153	3818	3810	3850	3897	3921	3940	3968	3869	4024	3904	3946	4080	3910	3973	3966	3932	4035	3988	4055	3931	4019	4090	4026	4103	3959	3992	3937	3941	3989	3982	3954	3950	4112	4051	4130	3918	3990	4007	4237	4048	3320	3333	3292	3527
140	4207	4057	4185	4088	3812	3809	3766	3844	3887	3927	3995	3844	3976	3872	3980	3940	3896	3935	3918	3976	4017	3919	4040	3951	4019	4032	4081	4102	3952	3906	3893	3872	3935	3994	3917	3910	4095	4079	4014	4035	3911	4031	4091	4025	3215	3239	3348	3536
145	4161	4184	4237	4153	3744	3758	3823	3894	3920	3942	3996	3836	3891	3927	3988	3818	3950	3923	3989	3955	4011	3898	4081	4011	4000	4095	3963	4081	3967	3899	3846	3914	3970	3975	4002	3919	4056	4032	4105	4026	3977	4090	4113	4118	3214	3215	3268	3522
150	4160	4116	4149	4235	3714	3781	3839	3801	3863	3891	3966	3895	3922	3917	3949	3979	3931	3881	3924	3879	4001	3927	4007	3952	3977	4124	3990	4053	3957	3943	3880	3918	4001	3959	3933	3973	4059	4027	4056	4082	3992	4041	4093	4020	3307	3231	3344	3534
155	4065	4176	4221	4426	3693	3722	3753	3782	3879	3831	3961	3844	3833	3935	3951	3895	3881	3872	3907	3936	3997	3940	4040	3937	3999	4136	4074	4109	4015	3859	3952	3887	4003	3972	3911	3944	4022	4024	4073	3964	3942	4052	4144	4024	3217	3308	3282	3426
160	4073	4139	4316	4649	3733	3805	3846	3788	3856	3880	3950	3916	3924	3906	3916	4005	3875	3885	3906	3893	4014	3956	4073	3940	3966	3960	4006	4022	3899	3941	3914	3970	3879	3939	4079	3984	4088	4010	4174	3988	3904	4036	4217	3990	3257	3230	3302	3539
165	4199	4159	4314	5023	3693	3787	3866	3795	3871	3836	3944	3733	3857	3905	3992	3928	3871	3827	3898	3917	3925	3987	3968	3959	3930	4106	3952	4059	3892	3962	4055	3822	3927	3902	3948	4162	4001	4102	4195	4032	4015	4054	4317	4138	3228	3227	3248	3591
170	4139	4118	4354	5481	3717	3800	3759	3774	3840	3967	3966	3856	3813	3894	3914	3863	3860	3910	3980	3862	4037	3903	3968	3889	4009	3966	3992	4038	3895	3845	3943	3888	3962	3983	3976	4235	3973	3969	4073	4045	3965	4024	4156	4124	3310	3189	3321	3556
175	4153	4140	4566	6098	3734	3775	3748	3771	3852	3892	3976	3784	3925	3870	3899	3902	3833	3866	3897	3894	3869	3870	4034	3971	4024	3972	3970	3991	3898	3862	4169	3926	3813	3906	4124	4414	3990	4019	4288	4235	3932	4002	4190	4290	3192	3233	3265	3513
180	4146	4085	5026	7075	3711	3804	3852	3878	3808	3880	4030	3889	3875	3866	3892	3957	3845	3899	3890	3915	3842	3954	4010	3977	3945	4036	3935	4064	3938	3917	4293	3961	3898	3937	4152	4729	3981	4018	4355	4432	3971	3961	4293	4365	3208	3189	3267	3476
185	4283	4113	5322	7857	3697	3736	3709	3730	3847	3934	3969	3929	3870	3842	3918	3955	3923	3945	3893	3866	3939	3976	4038	3993	3941	4001	3953	4172	3933	3889	4458	3880	3902	3959	4428	5208	4039	3960	4703	4914	3956	4078	4548	4585	3217	3232	3293	3505
190	4135	4375	6124	9679	3638	3676	3878	3845	3905	3802	3804	3874	3890	3920	3930	3974	3787	3833	3900	3845	3897	3835	3935	3946	3976	4009	3894	4063	3958	3931	4558	3984	4016	3881	4583	5487	3998	3987	4869	5437	3924	3936	4938	4712	3217	3266	3256	3583
195	4176	4401	6724	12980	3668	3750	3749	3749	3845	3882	3929	3817	3847	3897	3916	3926	3861	3845	3930	3841	3941	3921	4038	3984	3911	4053	3952	4103	3967	3953	4730	3971	3936	3980	4887	6458	3998	3948	5452	6249	3970	4008	5328	5317	3252	3185	3299	3402
200	4396	4687	7644	15589	3744	3754	3776	3776	3852	3811	3907	3844	3857	3869	3878	3896	3903	3955	3918	3892	3917	3930	4098	3906	3860	3993	4008	3954	3915	3824	5062	4093	3864	3955	5541	7846	4001	3928	6195	7661	3990	3939	6035	5940	3228	3218	3243	3526
205	4347	4891	9490	18039	3649	3741	3758	3826	3942	3936	3945	3824	3956	3811	3831	3893	3884	3917	3866	3851	3911	3809	4026	3936	3940	4024	3953	4027	3853	3891	5476	4275	4013	3888	6286	9544	3964	3992	7074	8866	3964	4032	6891	6833	3119	3237	3255	3439
210	4621	5322	10459	20388	3691	3751	3823	3705	3874	3959	3923	3823	3863	3854	3908	3967	3887	3828	3832	3890	3881	3890	3999	3879	3960	3944	3922	3993	3853	3922	5907	4461	3968	3971	7463	11206	4001	3931	8381	10693	4013	4014	8154	7941	3159	3230	3185	3428
215	4685	5865	12062	23093	3637	3763	3758	3818	3840	3871	3891	3868	3831	3886	3956	3905	3925	3901	3897	3936	3913	3883	3996	3928	3940	4026	3997	4104	3857	3906	6804	4808	3915	3887	9012	13002	4042	3960	10023	12201	4018	4034	8963	10100	3211	3188	3185	3431
220	4850	6511	14666	24881	3747	3736	3823	3797	3872	3898	3973	3863	3872	3953	3908	3853	3876	3910	3854	3794	3827	3946	4016	3860	3935	3987	3986	3940	3923	3909	8042	5355	3917	3930	11314	14560	4046	3950	11576	14703	3998	3960	11628	12411	3176	3254	3184	3478
225	5480	7044	16451	27447	3715	3709	3747	3806	3785	3817	3878	3898	3921	3887	3893	3843	3833	3855	3893	3860	3933	3933	3951	3978	3960	4017	4067	4052	3950	3881	10273	6260	3894	3943	13515	16033	4034	4041	13875	17080	4103	4130	14154	14505	3204	3209	3220	3478
230	5834	8735	18624	28160	3733	3743	3788	3729	3814	3811	3958	3821	3835	3884	3869	3864	3875	3814	3931	3744	3916	3928	3891	3882	3998	4073	4158	4016	3876	3931	11163	7072	4035	4120	15385	17418	4176	4196	16402	18498	4429	4176	15741	17050	3227	3168	3175	3463
235	6559	9857	20297	30144	3678	3703	3778	3752	3721	3769	3931	3817	3885	3848	3881	3880	3894	3858	3895	3825	3932	3815	3912	3908	3909	4074	4401	4047	3936	3975	13295	8343	4023	4039	17394	18719	4065	4083	18102	20612	4464	4363	17906	18681	3146	3187	3252	3432
240	7366	11734	21994	31538	3637	3734	3759	3758	3799	3947	3935	3755	3833	3859	3936	3843	3893	3832	3863	3871	4008	3905	3962	3846	3819	4116	4621	4016	3906	3971	15030	9291	3992	3937	19134	19839	3983	4199	19681	22313	4876	4435	19508	20455	3177	3170	3230	3410
245	8194	13855	22915	34887	3717	3702	3784	3739	3833	3906	3896	3900	3845	3884	3944	3965	3915	3931	3922	3945	3954	3833	3966	3901	3889	4071	5088	3996	3999	3973	17556	10268	4016	4022	21567	21148	4049	4594	20936	23895	5193	4651	20925	22351	3194	3188	3238	3433
250	9238	16039	24376	36661	3655	3695	3742	3813	3840	3908	3918	3824	3842	3869	3858	3837	3838	3854	3906	4000	3950	3822	3948	3919	3878	4034	5420	4032	4043	4257	19297	11815	4252	4154	23144	22198	4061	5155	22572	25272	5723	4797	22788	23691	3201	3098	3238	3488
255	10758	19079	26081	36090	3716	3799	3734	3820	3762	3807	3858	3840	3891	3835	3981	3849	3855	3854	3795	3886	3943	3896	3988	3977	3825	4031	5335	4028	4070	4285	20000	13356	4282	4195	24126	22921	4266	5149	24254	25912	6206	5167	24339	25248	3249	3146	3231	3533
260	11566	21546	26753	39186	3680	3721	3830	3728	3817	3854	3978	3826	3776	3797	3932	3846	3890	3927	3814	3903	4001	3924	3955	3858	3959	4028	6497	4130	4266	4584	22184	14550	4853	4398	25508	24263	4393	5693	25136	27709	7532	5681	25253	26539	3182	3129	3235	3478
265	14167	24370	28312	37948	3667	3787	3785	3798	3856	3850	3956	3757	3749	3821	3962	3851	3821	3872	3868	3897	4030	3927	4052	3919	4004	3972	5979	4026	4443	4848	22520	15899	4829	4685	26735	24549	4470	6713	26299	28187	9630	6142	26676	27512	3193	3241	3193	3514
270	16099	26542	29116	39135	3673	3757	3719	3784	3829	3832	3925	3822	3795	3852	3928	3926	3906	3844	3777	3910	4064	3929	3989	3909	4023	4092	6651	4096	4561	4945	23586	17109	5406	5052	28068	25936	4993	7469	27535	28798	11438	6744	27515	28850	3117	3200	3198	3496
275	17593	28725	29885	39943	3620	3784	3718	3808	3724	3791	3847	3868	3859	3897	3902	3883	3822	3843	3838	3885	3921	4053	4078	3848	4178	3976	7229	4086	4757	5446	24603	18758	5865	5535	29170	26846	5271	8401	28602	29826	13883	7808	28490	29572	3212	3168	3224	3406
280	18327	30527	30802	40301	3681	3689	3784	3818	3871	3851	3874	3798	3907	3901	3924	3965	3909	3777	3870	3894	3925	3911	4165	3895	4123	4005	7911	4705	5629	5777	25347	18865	6325	6694	29820	27992	5820	9434	29148	30174	16448	8883	29657	30641	3203	3191	3249	3490
285	19902	32540	31500	40911	3671	3779	3732	3803	3897	3862	3798	3795	3786	3902	3913	3866	3753	3842	3868	3795	3935	3946	4056	3829	4264	4156	8770	4944	6399	7014	26217	19615	6824	7471	31085	28682	6494	11025	30060	30962	18714	10023	30387	31407	3150	3146	3185	3442
290	21340	34612	31905	41579	3735	3724	3728	3817	3778	3836	3881	3792	3788	3830	3903	3899	3855	3872	3973	3841	3986	3964	4168	3995	4384	4064	10486	5325	8743	7173	27227	20484	7836	8469	31487	29266	7424	12429	30731	31529	21517	11151	30851	31773	3180	3150	3214	3408
295	22717	36112	32360	42132	3586	3755	3702	3792	3837	3828	3918	3856	3728	3854	3881	3910	3774	3876	3843	3889	3936	3914	4294	3962	4454	4087	11337	5569	11168	8510	27807	21152	8741	9909	32362	30219	8625	14406	31375	31934	24000	12658	31563	32492	3207	3199	3280	3380
300	24424	37665	32758	42432	3736	3768	3692	3805	3818	3860	3890	3772	3833	3866	3916	3903	3798	3935	3850	3841	3971	3800	4390	3934	4543	4354	12809	6005	13555	9339	28537	21819	9526	11186	33168	30879	9434	16365	32092	32523	26561	14081	32119	33174	3169	3130	3189	3427
305	25558	39234	33642	43048	3689	3712	3822	3754	3814	3852	3895	3774	3836	3847	3793	3934	3812	3959	3935	3897	3928	3880	4523	4044	4953	4249	14310	6493	17058	10555	29100	22201	10742	13144	34006	31658	10478	18149	32554	32883	29048	15180	32757	33946	3189	3198	3203	3484
310	26561	40533	33798	43301	3683	3758	3729	3716	3896	3814	3927	3859	3871	3855	3923	3851	3903	3904	3832	3863	3979	3942	4856	4020	5090	4426	15792	6972	20263	11648	29574	22720	11836	14766	34447	32287	11564	19815	32921	33187	31790	16616	32989	34272	3213	3122	3235	3433
315	27686	41897	34038	43623	3691	3808	3831	3746	3756	3835	3881	3803	3838	3781	3914	3892	3837	3853	3925	3858	4362	3909	5211	4498	5423	4759	17599	7657	23061	12974	29881	23088	13590	17304	34843	32411	12883	21169	33704	33326	33891	17716	33675	34617	3217	3174	3166	3379
320	28437	42618	34667	44169	3659	3665	3716	3765	3751	3875	3871	3797	3869	3888	3886	3953	3825	3761	3927	3807	4130	3923	5958	4743	5851	4836	18909	8449	26016	14149	30259	23442	13641	19730	35530	32900	13644	22634	34212	33739	35459	18799	34010	35271	3176	3179	3156	3399
325	29568	43878	34604	44244	3684	3735	3723	3822	3852	3854	3855	3805	3877	3867	3964	3949	3830	3861	3901	3892	4280	3886	5801	4886	6549	5344	20167	8746	28741	15554	30600	23605	14805	21549	35763	33172	14985	24127	34271	34083	37752	19900	34424	35198	3156	3093	3104	3468
330	30196	44648	35002	44738	3627	3767	3797	3804	3781	3785	3858	3752	3903	3894	3934	3988	3863	3835	3879	3853	4278	4423	6333	4941	7245	5873	21549	10055	31070	16404	30991	23891	15556	22357	36031	35162	15641	25077	34883	34044	39000	20937	34519	35690	3139	3165	3222	3409
335	30915	45698	35218	44481	3610	3714	3750	3810	3756	3867	3909	3822	3806	3842	3923	3858	3849	3925	3926	3911	4390	3946	6779	5897	8006	6291	22484	10240	33401	17683	31223	24443	16215	24729	36564	35601	16562	26217	35187	34385	40649	21872	34657	35842	3171	3105	3211	3420
340	30056	48298	34879	47756	3712	3704	3806	3746	3836	3832	3903	3839	3847	3824	3917	3904	3824	3865	3975	3868	4724	4900	7979	6084	8723	7091	26302	10462	32096	19241	32123	24209	16837	26157	37359	36924	16516	25378	35021	34785	42813	23028	34611	36170	3204	3184	3251	3374
345	32526	46851	35594	44685	3675	3779	3863	3718	3863	3824	3915	3877	3814	3881	3864	3840	3823	3821	4019	3914	4167	4073	8336	7466	9948	8252	24345	12426	37202	19623	31689	24602	17521	26602	36766	35968	17257	28208	35776	34665	42793	23289	35458	36473	3176	3209	3168	3361
350	33118	47714	35829	45129	3707	3716	3775	3763	3844	3786	3868	3769	3773	3872	3928	3855	3860	3812	4065	3876	4357	4148	9818	8286	10948	8950	25836	17163	39461	20539	32339	24805	18532	27763	36948	36664	18259	29729	35611	34548	44370	24129	35542	36529	3204	3204	3205	3401
355	33884	48511	35988	45244	3703	3744	3727	3754	3837	3866	3917	3838	3864	3854	3812	3857	3870	3952	4279	3900	4608	4226	10842	9562	12271	10373	26509	17070	40863	21230	32761	25173	19382	28930	37182	36552	18525	30119	35801	35003	44775	24706	35798	36444	3162	3176	3165	3394
360	32549	50852	35311	48299	3690	3793	3726	3705	3858	3729	3878	3773	3885	3900	3883	3899	4538	3881	4514	3974	4760	4489	12718	9833	13190	11839	29642	17481	38248	22269	33939	25073	19669	30661	38481	37986	18811	28325	36229	35407	46946	25819	35390	36865	3248	3165	3180	3365
365	31776	50785	35246	46967	3652	3696	3689	3771	3799	3775	3887	3761	3817	3902	3890	3886	4203	3868	4890	4020	5126	5051	14473	11953	15755	13229	32108	18190	40594	23137	33447	25306	18520	32348	38196	37737	19132	29535	34882	35594	49311	26722	36020	36796	3207	3212	3218	3296
370	35439	50007	36580	45813	3644	3727	3832	3775	3819	3839	3899	3820	3909	3872	3845	3900	4173	3908	5088	4218	5176	5387	14983	14030	17409	14990	28533	20912	45531	23712	33084	25267	21374	31729	37781	37189	20146	32300	36308	35194	47564	26869	35935	37174	3147	3243	3206	3364
375	35146	50258	36661	45710	3687	3764	3775	3853	3740	3840	3930	3886	3813	3897	3878	3885	4017	3885	5989	4246	5459	6788	16403	15460	18468	16767	29140	22035	46793	24705	33145	25468	21280	32510	38097	37458	20512	32956	36233	35274	48948	26970	35891	37039	3158	3145	3191	3349
380	35583	50662	36899	45940	3741	3736	3795	3823	3820	3833	3887	3836	3878	3860	3891	3915	4155	3967	7343	4436	5253	7986	17407	17054	19809	18455	29306	23686	47880	24714	33370	25546	21363	32953	38266	37277	20927	33353	36626	35293	50191	27726	36341	37269	3197	3191	3182	3329
385	33937	53280	36302	49003	3632	3774	3826	3864	3827	3848	3912	3826	3862	3847	3887	3786	4426	4002	9268	4640	5840	9342	19662	16867	21204	18850	32051	23404	43226	26260	34300	25540	22160	34609	39109	38527	20538	30729	36597	35997	51437	28500	35818	37789	3210	3196	3147	3359
390	36046	51189	36990	46025	3652	3664	3779	3773	3771	3802	3925	3734	3818	3903	3954	3866	4615	3836	10801	5016	5862	11626	19785	19891	22588	21351	30083	25996	48739	25416	33641	25866	21705	34012	38206	37888	21238	33938	36717	35486	50651	28076	36442	37750	3175	3170	3247	3367
395	36564	51749	37061	45986	3862	3691	3824	3730	3799	3924	3874	3837	3889	3849	3918	3916	4915	3899	12871	5211	6341	13145	20793	21538	25136	23011	30078	26568	49577	25611	33464	25822	22008	34605	38152	37458	21349	33950	36773	35637	51076	28247	36365	38149	3194	3161	3139	3425
400	36875	51915	37205	45830	3645	3738	3835	3881	3759	3862	3864	3823	3773	3881	3876	3896	5333	3843	14861	7065	7037	15155	21762	22321	24592	23960	30383	27614	51313	26647	33304	25929	22075	35080	38239	37922	21752	34555	37030	35552	51011	28938	36718	38161	3210	3201	3228	3418
405	37331	52220	36966	45817	3780	3733	3756	3809	3863	3855	3898	3863	3824	3875	3985	3865	5950	3936	17034	8564	7241	17174	22481	23579	25479	26832	30834	28013	50870	27052	33996	25963	22330	35508	38321	37682	22019	34790	37071	35638	51831	29218	36471	38069	3198	3169	3240	3382
410	37661	52648	37366	45902	3711	3648	3674	3834	3823	3815	3934	3819	3867	3842	3900	3880	6806	3989	18221	10590	8228	19130	23331	24262	26303	27048	30908	28568	51835	26881	34066	26122	22716	35561	38535	38082	22142	35529	37024	35745	51776	29127	36835	38413	3136	3159	3215	3389
415	37616	52468	37579	46114	3731	3645	3778	3883	3807	3822	3901	3844	3842	3906	3922	3870	7889	4029	19727	12966	8904	20592	23796	25165	27240	28589	31594	28996	52929	26880	33963	25934	23048	36589	38849	38080	22790	36029	37120	35654	51989	29382	36778	38463	3215	3123	3179	3387
420	38055	52987	38075	46067	3597	3710	3719	3722	3885	3794	3894	3856	3910	3910	3892	3844	9118	4329	21398	15323	9533	22437	24471	25972	27630	29270	31702	29609	54297	26971	34043	26027	23600	36282	38483	38058	22773	36085	37255	35688	52459	29711	36706	38408	3181	3085	3210	3383
425	38210	53133	38386	46076	3600	3729	3794	3808	3758	3820	3937	3837	3868	3970	3938	3920	10535	4635	22605	17780	10184	24036	24895	26356	28419	30157	31775	30084	54167	28510	34047	26103	23600	36490	38305	38041	23237	36690	37138	35853	52945	30780	36904	38474	3149	3157	3202	3439
430	38467	53185	38210	46178	3766	3697	3713	3785	3765	3869	3830	3811	3866	3844	3962	3897	11852	4685	23435	19979	10820	25466	25430	26904	28990	30852	32342	30482	54586	27757	34115	26268	23412	37087	38911	38108	23418	36676	37304	35802	53278	30349	36966	38578	3216	3247	3174	3333
435	38799	53289	38478	46185	3727	3766	3812	4029	3796	3874	3918	3848	3852	3922	3910	3979	13212	4848	24976	21310	11507	26542	25782	27624	29560	31797	32294	30786	55353	27697	34423	26180	23981	37171	38562	38428	23894	36849	37036	36571	53347	30041	37123	38220	3148	3130	3154	3409
440	39375	53540	38339	46350	3779	3666	3676	3757	3791	3807	3840	3907	3780	3891	3797	3968	14969	5386	25191	22974	12179	28003	26232	28041	30109	32346	32008	31940	55597	27821	34151	26394	24367	37191	38689	38638	23574	37043	37427	36642	54372	30662	37081	39017	3166	3132	3192	3328
445	38676	53832	38715	46006	3649	3723	3698	3729	3756	3804	3908	3749	3937	3954	3873	3974	15911	6076	25935	24302	12685	29156	26360	28567	30443	32974	31700	31777	55255	27877	34291	26376	24329	38079	38703	38189	23609	37034	37410	36573	53983	30997	37100	39000	3166	3110	3258	3358
450	39362	53700	38307	46481	3759	3756	3717	3825	3849	3899	3876	3898	3923	3920	3976	4098	17013	7250	26388	25873	13375	29826	26670	28558	30845	33607	32237	32292	56065	28108	34521	26205	24465	37799	38834	38539	23450	37535	37478	36411	54381	31066	37073	39055	3172	3181	3155	3375
455	39366	54355	39062	46457	3642	3884	3764	3820	3841	3907	3857	3789	3964	3911	3947	3968	18000	8985	27208	27681	13992	30828	27046	28874	31668	34217	32623	32384	56609	27974	34523	26189	24591	38030	38957	38450	23891	37818	37562	36405	54592	31593	36976	38994	3173	3140	3180	3327
460	37536	57004	38661	49504	3649	3792	3822	3750	3870	3895	3895	3784	3961	3942	3901	3945	16338	11104	28206	27340	15985	29837	28902	26438	30028	32517	35378	30548	49985	28812	35300	26129	25387	39364	39731	39653	23848	34843	37221	37194	56390	32824	36536	39108	3186	3092	3200	3360
465	37626	56941	38320	49582	3703	3782	3711	3927	3913	3905	3879	3863	4041	4079	3893	3930	17573	12920	29131	28257	16656	30794	29040	26778	31072	32919	35661	30925	51035	29636	35407	26248	25981	39549	39539	39822	24087	34731	37317	37199	56211	32090	36610	39119	3193	3157	3208	3384
470	38202	56911	38558	49700	3744	3745	3793	3770	3858	3848	3982	3725	4133	4265	3905	4010	18254	14725	29223	28877	17050	31097	29051	26907	31545	33499	35990	30778	52119	30038	35435	26129	25474	39728	39924	39846	23946	35041	37213	37393	56999	33370	37014	39011	3120	3141	3185	3345
475	40334	54901	39175	46354	3713	4255	3813	3930	3873	3802	3829	3772	4396	4353	3996	4089	21702	15799	28884	30814	15637	34106	27895	29628	32452	35860	32907	32754	57900	28834	34818	26684	25308	38741	39288	38673	24453	38790	37661	36486	54762	32019	37406	39187	3175	3172	3163	3415
480	40198	55027	39068	46782	3756	4426	3795	3884	3847	3830	3867	3886	4481	4496	3982	4204	22277	17239	28916	31725	16021	34100	27868	30128	32987	36252	33413	33000	59065	29189	34575	26686	25277	38801	39340	39041	24572	39002	37559	36709	55075	31929	37403	39281	3152	3181	3198	3396
485	40441	55112	39287	46668	3801	4514	3838	4074	3823	3869	3917	3787	4939	5087	3985	4367	22832	18710	29604	32423	16354	34889	28151	30394	33135	36434	32912	33520	58462	29804	34816	26736	25214	38887	39192	38967	24401	38615	37896	36861	55245	31972	37262	39292	3181	3209	3234	3388
490	40585	55336	39409	46410	3989	4524	3772	3980	3848	3896	3916	3745	5432	5432	4268	4529	24368	19867	29545	32698	16383	35078	28473	30588	33475	36668	33236	33632	59189	30489	34866	26617	25339	38796	38983	38753	25214	38583	37659	36766	56834	31965	37475	39325	3157	3194	3189	3347
495	38383	58200	38592	49619	3970	4556	3819	4053	3907	3856	3972	3829	6593	5977	4162	4795	21190	22106	30415	32297	18714	33352	30261	27867	31739	34521	35888	31840	52000	29487	35438	26562	25640	40621	40014	40058	24048	35731	37737	37301	58327	59567	37116	39489	3175	3234	3211	3366
500	38548	57904	38790	49426	3926	5319	3784	4163	3815	3868	3914	3869	7993	6962	4215	6123	21569	23371	30811	32919	19313	33821	30381	28180	32206	34813	35920	31793	52084	29329	35665	26538	26122	40908	39849	40388	24081	35676	37593	37313	58044	61030	37286	39287	3161	3221	3238	3385
505	40841	56024	39598	46749	4136	6705	3757	4122	3862	3926	3910	3796	8517	8430	4291	6542	24985	23366	30433	34383	17328	35884	28959	30667	33952	37455	33238	34411	59231	29098	34945	26605	25303	39601	39426	38821	24858	39059	37692	36699	55859	59748	37735	39328	3214	3085	3146	3318
510	41236	55758	39404	46633	4385	7871	3858	5249	3815	3803	3914	3801	10113	14327	4869	11714	24990	24186	30358	34997	17430	36937	28720	30892	34277	38047	33269	34443	59768	29198	34903	26801	25424	39873	39199	38792	24957	39506	37835	36752	56766	60404	37609	39424	3195	3181	3179	3351
515	41042	56189	39325	46597	4714	9939	3839	6370	3781	3891	3938	3829	11782	17071	5768	16780	25568	25009	30315	35371	17514	36947	28692	31043	34245	38214	33417	34127	59544	29125	35013	26715	25878	40141	38963	39193	24697	39109	37619	36725	56977	59847	37850	39412	3232	3163	3221	3383
520	41441	56031	39609	46930	5373	12204	3906	7650	3876	3814	3899	3830	13519	20141	6036	20237	25916	25937	30676	35649	17807	36983	28914	31188	34483	38737	33660	34272	59785	30105	35016	26636	25877	40206	39405	38971	25301	39604	37768	36925	56638	60700	44368	39616	3234	3157	3176	3432
525	42490	56458	39385	46831	6032	15585	3858	10133	3863	3889	4021	3853	15792	22866	7270	23319	26017	26662	30632	35925	18517	37043	28885	31466	34784	38885	33344	34535	60037	29822	34803	26873	25824	39625	39478	38790	25068	39706	37876	36931	56089	60417	42607	39522	3187	3206	3230	3311
530	42466	56296	39511	46659	7124	18955	3826	13028	3891	3859	3899	3786	17823	25547	8558	26479	26396	26818	30929	36385	18437	37373	29090	31760	34679	39254	33387	34747	60203	29828	35030	26873	25786	39828	39303	38930	25266	39777	38065	36826	56339	61521	42153	39692	3207	3156	3282	3471
535	42392	55967	39597	46573	8414	22739	3829	15803	3841	4013	4022	3846	19693	27999	10542	29345	28011	27568	31091	35945	18412	37726	29049	31499	34748	39330	33371	34812	60441	29675	34976	26809	26770	40017	39220	39107	25192	39563	38081	36995	56619	60669	41943	39452	3163	3153	3279	3372
540	42794	56259	39977	46525	9742	26796	3803	19341	3875	4182	3923	3854	21442	30702	12677	31340	26941	28601	31372	36331	18148	38162	29137	31823	35031	39334	33245	34693	61250	30750	35059	26825	26197	40059	39271	39051	25127	39716	38291	36990	58201	61225	42240	39623	3178	3159	3174	3349
545	42856	56399	39563	46742	11378	30635	3908	23096	3854	4007	4059	3865	23088	32660	14582	33780	26903	28707	31664	36482	18557	38772	29421	31932	35056	39721	33394	34832	60799	29576	34932	27085	25924	40133	39537	38846	25313	39934	38126	37123	57661	61514	41993	39735	3169	3147	3183	3290
550	42966	56416	39793	46588	13031	33709	3904	27211	3874	4048	3973	3802	24755	34658	16594	35808	27483	28445	31795	36946	18422	38328	29564	31846	35070	39589	33371	35244	60834	29698	34988	26871	25677	40568	39318	39207	24946	39858	38125	37081	57691	61718	41864	39777	3171	3150	3278	3395
555	42608	56452	39586	46752	14608	37641	3905	30438	3853	4070	4086	3880	26197	35929	18070	37843	27330	28759	33081	36946	18576	38674	29449	32339	35614	40033	33197	35791	61359	29689	35059	27057	26003	40569	39290	38966	25274	40269	38076	36932	58382	60895	41798	39637	3149	3182	3193	3432
560	42612	56497	39620	46524	15761	41023	4891	33657	3858	4278	4084	3769	27519	37906	19314	40183	27454	29778	33140	37332	18514	39092	32454	31917	35497	39913	33589	36463	60947	29784	34903	26898	26029	40587	39209	38962	25329	40220	38262	37263	58050	60766	41666	39554	3148	3220	3251	3356
565	42718	56785	39422	46845	17606	43741	5259	36414	3967	4712	4107	3841	28919	38811	20388	41314	27966	30254	33343	37600	18736	38749	32424	32069	35519	40180	33237	35238	61099	30141	34939	27148	25984	40454	39546	38892	25770	40252	38084	36952	57991	61701	41856	39640	3155	3169	3218	3350
570	43265	56368	39679	47026	19485	47147	5470	39076	3933	4867	4245	3774	30311	40448	22115	43120	28111	30349	34114	38022	18861	38857	32336	32122	35632	40659	33970	34684	61924	29786	35241	27258	26683	40514	39535	39053	25471	40739	38077	36828	58058	61760	41851	39714	3236	3159	3187	3348
575	43332	56507	39548	46722	21242	49526	6530	41682	4078	5346	4020	3887	30498	41376	22981	44463	29375	30455	34043	37995	18847	39164	32478	32410	35864	40468	33719	36294	61387	30259	35270	27160	27506	40958	39413	39088	25496	40452	38396	36965	58206	60952	41672	39991	3187	3188	3256	3405
580	43188	56830	39468	46472	21331	51402	8610	43054	4397	6202	3986	3933	31928	41912	24064	45890	29381	30184	34010	38508	18590	38715	32665	32149	35675	40417	33681	35857	62205	30463	35127	27031	26714	40578	39772	39093	25341	40840	38056	36824	57360	60793	41472	39676	3187	3195	3256	3366
585	43282	56775	39613	46706	22029	54152	11919	45440	4393	7284	3915	3833	32579	42382	25302	46244	29349	30690	34322	38441	18840	39071	32630	32617	35859	40642	33582	35240	62002	32215	34964	26937	26874	40989	39667	39165	25666	40460	38207	37023	57414	60585	41511	39894	3171	3124	3276	3344
590	43060	56641	39720	46584	23290	56085	16162	46752	4625	8750	3998	4036	32942	43396	25584	47167	29431	31100	34443	38175	18956	39851	32709	32418	35971	40912	33609	35728	62313	30783	35310	27069	27905	40540	39226	39120	25542	40798	38386	37080	58112	61318	41524	39822	3126	3181	3251	3373
595	43003	56879	39639	46581	24118	57674	20437	48212	5238	10591	3976	3880	33852	44565	26187	48444	29685	31794	34454	38477	19067	39728	32371	32674	38257	40664	33510	36010	62139	30983	34969	27313	26689	41106	39547	39180	25470	40542	38440	37004	57035	61242	41571	39649	3173	3131	3207	3304
600	43238	56813	39714	46748	24849	59256	25251	50091	5702	12517	3925	3742	34428	45811	26821	49266	29871	30660	34488	38381	19098	39878	32794	32721	38423	40794	33504	60463	61873	30205	35118	27092	26446	41143	39276	39201	25610	40750	38190	37082	57648	61011	41394	39514	3123	3068	3229	3297
605	43152	56752	39543	46660	25735	60631	30316	51060	6521	14856	3920	3860	35041	45277	27684	49913	30007	30557	34607	38620	19094	39983	32748	32792	38790	40699	33606	60653	61540	30049	35085	27265	26364	42086	39470	39035	25514	40519	38210	37320	57419	61487	41520	39805	3161	3107	3184	3397
610	43254	56960	39551	46336	26696	61948	34245	52622	7847	16967	3956	3903	35152	45984	27998	50859	29771	30705	34698	38550	18891	40317	32884	32703	38801	40970	33698	61167	62445	30216	35155	27053	26690	41589	39488	39190	25952	41046	38248	37245	59081	61804	41785	39915	3157	3115	3246	3264
615	42953	56927	39633	46637	27443	63105	38162	53204	8207	19533	4048	3838	35176	46307	28360	51182	30118	31233	34829	38514	19066	40213	32707	32760	38898	40852	33540	60991	62017	30857	35469	27097	26724	41283	39534	39225	25877	41095	38187	37379	57921	62430	41522	39659	3223	3149	3199	3376
620	43335	57081	39241	46639	28092	64087	41650	54449	9496	21256	4006	3810	36267	46761	28797	52044	41413	31478	34979	38712	19037	39831	32500	32678	38737	41462	33978	60855	62900	30254	35183	27143	26500	41672	39450	39129	26225	41379	38636	37200	57431	61148	41419	39752	3154	3123	3197	3319
625	43408	57016	39688	46761	29235	64770	45384	54721	11065	23569	4117	3957	36063	47417	29167	52208	42762	31493	34877	38893	19119	39926	32765	32665	38627	41386	33705	60668	62526	30594	35285	27172	27022	41613	39430	39382	26155	41072	38356	37159	57692	61820	41493	39831	3181	3120	3237	3387
630	43566	56424	39463	46860	29011	65820	49290	56012	12319	26712	4287	3982	37002	47528	29850	52512	42902	31496	34981	39031	19123	40352	32500	32718	38920	41519	33917	60617	62877	30669	35122	27196	27115	41785	39541	39469	26172	41334	38235	37010	57765	61745	41286	39887	3195	3126	3243	3345
635	42389	59636	39536	50023	29741	64896	54395	52968	14421	22315	4497	3977	41208	54285	28876	52391	38592	34623	35937	37548	21770	38254	34418	30359	36867	38982	36534	52728	56879	31645	36008	26853	27276	42834	40277	40474	25753	37908	38265	37776	59838	63447	42674	39947	3230	3225	3186	3331
640	42152	59630	39381	50244	29740	65647	57079	53424	15658	24634	5422	4151	41666	54091	29277	52593	38217	33743	36299	38019	21797	38294	34622	30450	37015	39172	36929	53357	57385	33100	36028	26910	27375	43647	40558	40304	26214	38348	38284	37961	59819	62194	42734	40021	3118	3213	3216	3301
645	43524	56978	39811	46937	30075	68757	57374	57174	16676	31733	6322	4211	36759	48118	30746	53219	43635	32402	35507	38790	19375	40675	32788	32908	39354	41721	33912	61055	63778	32487	35416	27301	26835	41254	39444	39525	25690	41187	38413	37205	57855	61320	41418	39881	3130	3159	3148	3315
650	43792	57259	40174	46731	30248	69012	60072	57783	17887	31853	7320	4504	37156	48328	33450	53484	44741	32848	35747	38841	19293	40577	33170	33093	39407	41452	33978	60948	64035	31851	35267	27059	26920	41786	39543	39604	27803	41516	38602	37248	58254	61259	41279	39792	3188	3230	3185	3361
655	43728	57025	39724	46701	30973	70052	62258	58742	19554	33099	9287	4827	36880	48282	32929	54182	44064	31721	35371	38892	19306	40836	32801	33199	39174	41581	33250	62074	62980	30717	35188	27356	26969	41943	39325	39068	25694	41248	38628	37196	58018	61353	41452	39777	3282	3104	3188	3343
660	43645	57187	39599	46633	31135	70451	63789	59450	20605	35148	10772	5599	37216	48599	32866	54810	44399	31680	35306	39167	19585	41203	32776	32991	38973	41727	33448	63515	62968	30713	35340	27344	26426	41841	39404	39326	25666	41554	38611	36975	57873	62114	41205	39774	3178	3229	3221	3402
665	43501	57197	39103	46586	31284	70966	65190	59716	21680	36320	13325	6972	38370	49127	32270	54805	44396	32203	35506	38973	19510	40723	32711	33006	39359	41459	33390	62349	63256	30366	35441	27132	26892	41818	39599	39105	26110	41342	38595	37533	58019	61184	41356	39938	3184	3182	3314	3296
670	42343	59802	39487	49696	31672	69387	68195	56201	23573	30946	14421	8228	47523	55254	30989	55089	39256	34244	36290	38145	23245	38583	34472	30741	37344	39452	35998	54268	56903	30923	36131	26978	27584	43114	40504	40531	25365	38273	38504	37962	60409	62912	42480	40176	3245	3151	3192	3358
675	42459	59676	39221	50057	32027	70035	69981	58161	24921	30435	17429	10037	48527	55722	31252	54816	39387	34260	36416	38244	23854	38785	34665	30481	37647	39423	36457	53791	56934	30599	36028	26752	27574	43841	40570	40552	25239	38360	38323	37704	60215	62398	42567	40102	3220	3158	3219	3372
680	43929	57299	39664	46494	31931	71914	68201	59723	25211	37892	22504	11841	43006	49607	32454	56423	44750	34090	35426	39396	21173	40714	32679	33049	40173	42047	34338	61678	64494	31464	35370	27303	27353	43078	39400	39240	26333	42488	38345	37448	58527	62878	41388	40019	3172	3186	3193	3342
685	44093	57150	39856	46654	32128	72962	69223	60640	26042	38748	25519	14640	42772	49889	32549	55786	44369	33232	35428	39679	21209	41101	32844	33002	39890	41695	34071	61437	63807	30720	35440	27301	27216	41795	39484	39377	25946	41532	38570	37322	58179	61139	41290	40197	3192	3180	3285	3315
690	42335	59869	39428	49924	32820	71004	71902	57495	28500	33071	25879	17485	49408	55793	31437	55611	39291	35749	36585	38483	23420	39112	34528	30784	37912	39536	36817	54193	57162	31371	35952	26932	27680	43511	40566	40565	25808	38573	38532	37894	60325	63124	42691	40542	3239	3202	3267	3318
695	44337	57240	39891	46470	32924	73902	70934	60666	28176	40917	31535	19800	43567	49973	32531	56441	44890	34050	35701	39277	19981	41527	32924	33135	39690	41993	33839	62172	63766	30785	35665	27285	27444	41600	39328	39190	26804	41719	38831	37410	58021	61707	41537	39993	3157	3230	3260	3344
700	43864	57541	40086	46625	33079	73709	71763	60810	28652	41430	34264	22551	43510	49912	32185	55817	45028	33007	35843	39181	20439	41342	32915	33347	39474	42097	33773	62401	64240	30558	35527	27473	27249	41644	39578	39059	26200	41536	38780	37653	58292	62531	41579	39930	3209	3154	3211	3337
705	43835	57396	39750	46372	33054	74095	72768	60858	29839	41839	36603	25159	43762	49623	32630	55915	44644	33006	36024	39075	21365	41150	33320	33407	39735	42141	33647	62059	64085	30703	35505	27559	27241	42286	39415	39128	25969	41421	38942	37295	58752	61642	41378	39984	3204	3220	3235	3297
710	42431	59968	39311	50036	33519	72740	75921	57410	31520	35676	35543	28469	50861	56237	31518	55606	39113	35040	36968	38137	23179	39336	34712	30765	37637	39353	36334	54612	57021	30741	35993	27211	27511	43776	40574	40193	25456	38288	38422	37799	59887	63175	42679	40477	3262	3160	3259	3335
715	44264	57672	39735	46524	33392	74904	74007	61859	30432	42855	42733	30115	44599	50001	32378	56655	44963	33145	35840	39329	20274	41523	32801	33332	39967	42141	33888	62558	64019	30660	35390	27372	27583	42599	39107	39093	26406	41875	38639	37096	58524	61277	41215	40142	3223	3233	3279	3391
720	44253	57519	39577	46672	33392	74643	74058	61681	30922	43873	44796	32028	44919	49870	32294	57032	45119	33554	35945	39313	21274	41384	32782	33103	39911	42166	33856	63042	63609	30450	35303	27474	27336	41863	39653	39592	26741	42265	38809	37209	58094	62352	41340	39688	3299	3201	3185	3357
725	42839	60230	39210	50065	33704	73551	76823	58084	33039	35866	42739	33464	52168	56943	31428	55682	39595	36099	36739	38012	23688	39638	34799	30963	37651	39579	36454	54031	56957	30942	36235	27115	27795	43567	40513	40446	25571	38500	38534	37792	60225	62239	42461	40480	3279	3214	3235	3309
730	44352	57414	39759	46699	35779	75411	74665	62402	31720	43302	48585	35527	45882	50389	32751	57193	45521	33948	36028	39227	21034	41200	32752	33135	40015	42402	34051	62573	64712	30968	35672	27397	27631	41635	39571	39536	26184	42700	39023	37377	58013	62226	41546	39968	3478	3227	3323	3395
735	44045	56990	39830	46778	35811	75271	75565	62723	32913	43698	50483	37383	48562	50630	32816	57078	45314	34034	36136	39688	21492	41124	32745	33351	39815	42398	34291	61905	64263	30638	35326	27232	27504	41740	39777	39256	26579	42260	38722	37783	58497	60895	41384	40033	3421	3189	3279	3368
740	43004	60224	39405	50040	34542	74492	78879	59112	34182	36778	47862	38742	55508	56867	31468	56243	39853	36413	36892	38406	22983	39465	34547	30833	37996	39612	36712	54825	58294	31887	36147	26726	27933	43326	40902	40692	26676	39132	38432	38008	60928	64338	42397	40177	3602	3326	3383	3285
745	44084	57476	39973	46635	33804	76247	76833	62849	33334	44498	53516	40389	49116	50998	32738	57051	45832	34612	35931	39764	20414	41680	32773	33334	39965	42069	33684	62449	63996	30902	35491	27400	27540	42021	39622	39234	26924	42048	38754	37437	58382	61292	41613	40050	3929	3305	3359	3294
750	44262	57634	39833	46820	34224	76648	77222	62961	33057	44847	55001	41644	49890	50635	32908	57264	46914	34851	36292	39915	19955	41531	32918	33318	39852	42220	34074	62736	65473	30739	35521	27492	27329	42283	39542	39400	26509	41935	38933	37173	58781	62145	41468	40187	4297	3395	3470	3323
755	44283	57637	39942	46517	33858	77306	77711	63003	34574	45285	55802	43588	49692	50792	32918	57361	45774	34070	35949	39954	21111	41704	32898	33156	40341	42547	33748	62585	64659	30662	35483	27464	27403	42107	39672	39455	26567	41673	38928	37569	57782	61468	41728	39822	4726	3486	3480	3333
760	42496	60097	39978	50101	34072	74887	80363	59924	36303	37184	52784	44914	56180	56301	32117	56372	40637	36641	36688	39089	22923	39864	34737	30923	38238	39898	36520	54463	57816	31031	36208	26988	27758	43854	40614	40670	26792	38954	38620	38239	60480	62937	42517	40261	4949	3648	3571	3350
765	42759	60055	39522	50039	34479	75134	80085	59547	36958	38283	53792	46289	56217	56731	32098	56529	40673	36785	36582	38607	23339	40022	34663	30868	38056	39839	36160	55650	57410	30809	36177	27162	27764	43529	40666	40587	25591	38866	38751	37784	60750	63326	42769	40364	5023	3554	3504	3334
770	43282	59980	39776	50050	34325	75710	80763	59930	37159	38120	55266	47173	56269	56919	32142	56332	40763	36130	36814	38899	23198	40066	34507	31028	38100	39882	36240	54517	57862	30957	36165	27178	27785	43990	40615	40621	25742	38777	38534	37990	60397	63228	42559	40047	5481	3856	3847	3355
775	42868	59776	39566	50119	34321	75575	81147	60173	37895	38566	55884	47873	56962	56796	32235	56490	40962	36092	36655	38786	23774	39882	34825	30988	38382	40121	36333	55314	58039	30843	36292	27124	27828	43694	40989	40484	26072	39090	38747	37988	59678	62824	42303	40284	6391	3928	3824	3390
780	42810	59835	39811	50076	34511	75601	80892	60215	37295	38968	56511	48776	56883	56805	32247	56698	40966	36411	36881	38953	24050	39799	34636	31069	38261	39955	36663	54898	58032	30830	36285	27145	27486	43814	40525	40859	26005	38765	38444	38175	59606	62966	42338	40106	6382	4268	4311	3337
785	43010	59767	39441	50273	34765	75928	81262	60442	37426	39275	57276	49322	56838	57059	32129	56708	40754	36521	36802	39085	23981	39876	34448	31092	38536	39975	36576	55731	58226	31016	36185	26914	27542	43371	40735	40450	26082	38814	38203	37935	59732	63058	42308	40356	7938	4722	4640	3270
790	43079	59869	39632	50020	34318	76581	81386	60193	37836	39169	58305	50366	56964	56724	31983	56392	40710	36854	36996	38632	23138	39960	34505	31277	38074	39832	36489	54694	57546	30922	36019	27034	27629	43516	40722	40403	27703	39045	38901	37845	61274	62865	42549	40388	8132	3847	5157	3393
795	42691	59753	39642	49753	34856	76655	81796	60406	38007	39650	58657	51472	56702	56865	32222	56951	40896	36725	36965	38783	23809	40082	34530	31310	38342	40081	36328	55190	58082	31068	36283	26879	27561	43732	40797	40590	26031	38940	38717	38142	59800	63707	42453	40160	9865	4533	5138	3462
800	43111	59650	39499	49827	34702	76079	81574	60311	38344	39808	59233	51730	57324	56982	32369	56993	40908	36381	37189	38771	23206	39934	34256	31450	38212	39853	36446	55002	58095	30861	36278	27135	27724	43413	40751	40477	26040	38734	38546	38047	59954	62962	42530	40331	10486	4820	5970	3390
805	43104	59785	39552	49863	35093	76248	82136	60627	38070	39301	59769	52139	57427	56880	32289	56982	40728	36592	37160	39013	23980	39739	34696	31354	37926	40209	36168	55438	58281	30806	36492	27284	27367	43498	40440	40544	25563	38883	38667	38124	59681	63506	42554	40440	12113	5115	6256	3390
810	42798	59740	39719	49768	34934	76553	82182	60550	38242	40360	60001	52584	57743	57058	32336	57030	40443	36543	37101	38920	23747	39994	34729	31220	38253	40103	36125	54900	57896	30825	36137	27134	27731	43824	40643	40424	25855	38626	38774	37935	60072	62553	42433	40290	12988	5209	6535	3427
815	43129	59825	39735	49773	35169	76757	82182	60670	38316	39982	60649	52999	57569	56973	32309	57195	40594	36579	37278	39025	23961	39954	34469	31506	38102	39915	36245	55251	57966	30827	36307	27107	27730	43949	40739	40548	27441	38968	38658	38070	60102	63411	42371	40410	14578	5207	7921	3579
820	42858	59900	39713	49664	35130	76569	82471	60770	38410	40330	60557	53418	57284	56879	32203	57089	40620	36712	37647	38817	23986	40015	34500	31346	38049	40067	36085	55921	57633	30726	36333	26820	27831	43123	40563	40414	27260	38673	38996	38153	60271	63181	42158	40160	18094	5635	8764	3582
825	42561	59394	39553	49847	35215	76581	82681	60347	38641	40187	61321	53813	57543	56953	32229	57273	40687	36890	37190	38788	24008	40033	34721	31452	38252	40136	36166	54984	57969	30814	36239	26959	27447	43516	40748	40410	27622	38898	38754	37903	60286	63429	42343	40204	18328	4043	8685	3590
830	42873	59743	39711	49837	35134	76772	82882	60663	38421	40509	61448	54705	57658	56655	32577	57325	40705	36979	37136	38939	23517	39840	34459	31301	38207	40112	36106	56038	57861	30797	36330	27028	27532	43662	40720	40357	28027	39066	38472	38028	59929	63610	42549	40323	21637	5220	11126	3748
835	43027	59743	39577	49468	35182	76965	82751	60993	38676	39618	61788	54557	58458	56503	32553	57146	40782	36730	37300	38982	23570	39846	34452	31165	38276	40476	36425	56629	58232	30919	36193	27047	27556	43916	40636	40631	27459	38933	38601	37823	60860	63020	42332	39980	25306	7172	13796	3882
840	42883	59771	39576	49747	35220	76945	83243	61511	38561	39958	61760	54778	58087	56837	32324	56995	40438	35701	37480	39323	23843	40278	34386	31342	38342	40065	35986	55669	57635	30718	36239	27022	27892	44083	40704	40633	27399	39041	38904	37947	60330	62660	42302	40399	26062	5118	15581	3960
845	42839	59825	39690	49928	35136	77332	83561	61616	39067	39854	62236	55648	58220	57141	32369	57325	40505	36947	37043	38936	22511	40440	34590	31115	38202	39929	36156	55644	57823	31028	35913	27024	27834	43684	40946	40384	28070	38755	38589	38024	61440	62921	42544	40427	28393	9099	17763	4317
850	43348	59464	39608	50005	35501	77432	83252	60902	38945	40759	62496	55738	58233	57186	32308	57099	40618	36380	37221	38894	23000	40151	34743	31456	38307	40155	35967	55910	58276	30693	36207	27172	27961	43639	40138	40776	27879	39228	38610	38105	60022	63596	42489	40392	31409	7996	19451	4528
855	43099	59933	39846	49738	35335	77292	83166	61040	38914	40360	62566	56080	57787	56859	32439	56832	40644	36735	37191	38857	23761	39872	34708	31542	38460	40382	36584	55608	58206	30941	36437	26992	27922	43351	40498	40610	28014	39420	38514	38046	61124	63281	42277	40330	34774	7504	23889	5147
860	43390	59997	39883	49824	35504	77727	83174	61312	38863	40032	62918	56950	57994	56743	32634	57298	41177	36301	37387	38626	23907	40159	34573	31408	38222	40171	36082	55963	58271	31034	36297	27083	28054	43719	40637	40784	27642	39052	38834	37953	60064	64048	42490	40535	36021	8836	27907	5492
865	43437	59867	39696	50050	35673	77543	83447	61433	39037	40321	63335	56532	58397	57188	32709	57267	40664	36082	37535	39249	23718	40191	34436	31532	38533	40261	36365	55658	58518	31025	36112	26972	27751	43724	40877	40576	27484	39149	38610	38029	59949	63422	42386	40414	39234	11881	31528	5180
870	43432	59749	39385	49550	35683	77812	83877	61185	38972	40773	63423	56728	57912	57154	32504	57320	40909	35933	37498	38952	23931	40186	34710	31316	38169	40155	36202	55580	57970	30921	36273	27274	27967	43856	40912	40477	27585	38948	38606	38090	60150	62614	42428	40236	42812	12316	35371	6454
875	43914	60138	40110	50118	35913	77213	83703	61426	38983	40909	63730	57003	58180	57188	32526	57574	40691	36465	37573	38914	22563	40362	34801	31604	38130	40332	35978	56821	58219	31059	36547	27095	27743	43523	40687	40695	27917	38955	38920	37890	60143	63819	42424	40497	45361	13249	40304	6918
880	43705	60157	39882	49613	35618	77336	83707	61068	39442	40777	63971	57333	58603	56980	32687	57573	40932	36702	37294	38846	23849	40050	34694	31469	38596	40349	36180	56333	58580	31030	36248	27256	27819	43818	40744	40462	27640	39546	38882	38022	60248	63578	42471	40488	47823	14839	43296	7261
885	43466	60440	39680	49981	35793	77741	83723	61465	39261	40396	63625	56961	58988	57090	32581	57512	40972	37008	37636	38930	23560	39924	34484	31485	38231	40449	36292	56330	58455	30837	36297	27193	27972	44012	40704	40511	28892	39241	38782	37968	60690	63448	42714	40485	49914	16477	46818	8114
890	43840	60315	39781	49902	36108	78330	83811	61372	39377	40807	63955	58312	58840	57655	32704	57496	40884	36528	37723	39171	23424	40284	34740	31516	38596	40165	36339	56115	58325	30698	36390	26972	27923	43708	40936	40759	28729	39008	38504	38068	61337	63749	42552	40549	51001	19992	45729	9941
895	43567	60306	39804	50027	35801	77850	83603	61626	39506	41042	63957	58496	58235	57494	32573	57627	41010	36926	37487	39235	23856	40283	34507	31603	38655	40175	36139	56257	58373	31065	36457	27125	27755	43872	40850	40784	28523	39220	38703	38415	60297	63921	42447	40514	54077	22148	54065	10437
900	43250	59868	39841	50012	35780	77903	84110	61693	39408	41393	64370	58629	58685	57039	32598	57295	40903	36032	37849	38794	23856	40458	34722	31344	38416	40231	35987	56421	58194	31015	36417	27242	27606	44067	40482	40608	28240	39357	38586	38379	60309	63494	42540	40475	56059	22520	57148	12578
905	43160	60373	39449	49959	35977	78295	83987	61692	39472	41024	64516	58496	59003	57130	32731	57873	42660	36765	37540	39273	22585	40525	34711	31489	38732	40417	36274	56062	58726	31032	36304	27297	27954	43817	40648	40651	28518	39510	38801	38040	60052	64041	42506	40438	56826	24064	60029	14484
910	43598	60057	39728	49564	36031	78190	84213	62170	39555	41098	64161	58646	58686	57247	32675	57906	41135	36127	37461	39143	23916	40226	34842	31576	38537	40699	36070	55828	58838	30985	36425	27145	28038	44053	41041	40935	27815	39240	38965	37921	60133	63232	42505	40715	54280	25969	62500	16657
915	43151	59996	39747	49897	35985	78280	83734	61680	39367	41432	64329	58715	58694	56901	32629	57625	41315	37015	37676	38993	24016	40757	34595	31495	38593	40464	36368	56135	58396	31131	36237	27334	27994	43848	40720	40605	27944	39314	39111	37884	60474	63598	42314	40504	59293	27123	65131	19965
920	43107	60326	39846	49983	36199	78419	84134	62088	39256	41309	64630	58868	59266	57127	32859	57565	41261	36105	37586	39175	24158	40350	34444	31601	38610	40398	36272	56637	59329	31115	36258	27144	27892	43732	41099	40680	40255	39551	38828	38205	60151	63128	42410	40688	60221	28576	67810	23359
925	43087	60207	39868	49866	36364	78723	84201	62418	39465	41451	65177	59193	58985	57676	33035	57397	41322	36721	37614	39440	22895	40560	34679	31574	38591	40450	36591	56211	58728	31221	36603	27084	28360	44004	40829	40589	41221	39345	38824	38370	60869	63293	42520	40517	61493	29783	69985	26515
930	43134	60267	39881	49924	36199	78720	84211	62028	39401	42480	64663	59104	59047	57314	32880	57596	41489	35638	37605	39346	23805	40725	34878	31628	38670	40396	36032	57112	58823	31110	36214	27316	28146	44074	40710	40945	40551	39216	38945	38126	60894	63782	42958	40611	62528	31582	72483	29368
935	43506	60433	40094	50011	36186	78473	84383	61880	39479	41119	65212	59323	59292	57325	32841	57819	41528	37241	37478	39565	22656	40493	34800	31637	38682	40655	36663	56461	59312	31131	36184	27005	28293	43772	40903	40644	40218	39909	38902	38025	61364	64129	42499	40887	62846	34212	74504	32913
940	43729	60389	40054	49908	36381	78921	84259	62378	39737	41491	65048	59558	59350	57567	33071	57753	41313	36243	37617	39601	22763	40459	34681	31709	38600	40449	36569	56213	58613	31124	36471	27218	28454	44739	41207	40574	40205	39398	39122	38294	60988	63605	42515	40517	64287	34233	76029	36872
945	43406	60250	39994	50115	36421	78481	84772	62324	39733	41958	65237	60052	58690	57354	32973	58267	41309	36385	37554	39409	22969	40652	34904	31884	38762	40297	36279	56582	59496	31144	36331	27349	28028	43904	40899	40751	41796	39760	39187	38599	61608	63672	42595	40492	65099	37239	77441	41416
950	43030	60146	40012	49801	36381	78953	84998	62642	39513	41424	65002	59938	59074	56893	32845	57577	41683	35829	37747	39591	24377	40797	34797	31923	38642	40721	36632	56963	59275	31321	36483	26927	28490	44156	41010	40876	40632	39875	38908	38293	60315	63580	42481	40628	65378	36625	78257	45520
955	43455	60310	39874	50325	36292	79173	84811	62810	39710	41668	65776	60040	59279	57216	32965	58020	41509	35638	37581	39454	23643	40430	34969	31700	38763	40550	36476	55864	59075	31285	36397	27114	28340	43917	40925	40553	40579	39499	38935	38334	60753	63670	42447	40620	66099	36394	79903	50209
960	43347	60374	39771	50065	36463	78909	85343	62588	39613	42207	65562	60069	59073	57547	32873	58247	41234	35756	37627	39509	23394	40711	34794	31780	39024	40580	36211	57650	58840	31223	36724	27170	28300	44050	40918	40413	40791	39658	38699	38416	60185	63567	42484	40651	66736	35957	81001	53424
965	43399	60313	39894	49898	36572	78996	85024	62234	39742	42085	66046	60397	59216	57207	32975	57965	41388	36703	37676	39553	23125	40839	34690	31745	38716	40849	36631	56900	59437	31290	36685	27282	28620	44067	40878	40555	40957	39815	38935	38100	60981	63779	42534	40471	66884	37781	74137	65388
970	43731	60172	39987	49843	36713	79374	85539	62395	39826	42037	65620	60408	58871	57399	32789	58269	41913	36509	37603	39440	23628	40757	35154	31787	38771	40758	36099	56533	58973	31196	36649	27132	28411	43743	40843	40924	41656	39763	39160	38400	61165	63844	42353	40843	68198	37361	82882	61320
975	43355	60104	39881	50019	36572	79158	85324	62227	39695	41397	66674	60233	59415	57082	33115	57834	41604	36768	37599	39895	23957	40625	34730	32186	38905	40961	36529	56439	59239	31209	36479	27415	28429	43826	40664	40770	41667	40239	38778	38379	60758	63083	42525	40623	68551	39161	76772	73730
980	43940	60332	40095	50062	36413	79230	84961	61965	39915	41762	65974	60052	59077	57290	33177	57716	43254	37092	37738	39671	22666	41022	34970	31638	38532	40798	36980	56194	59251	31251	36528	27536	28587	43749	40845	40896	40673	39565	39158	38546	61710	63306	42186	40582	68522	40156	77296	78330
985	43721	60261	39661	50273	36663	78951	84727	62814	39907	42140	66157	60683	59342	56920	32785	58406	41886	37172	37926	39787	23171	40723	34762	31769	38751	40905	36747	56761	59340	31002	36582	27228	28918	44110	40793	40633	41496	40050	39065	38287	60390	63627	42496	40513	69863	39514	85942	72623
990	43766	60281	39961	49928	36684	79281	84885	62244	39649	42246	65940	60866	58562	57367	32897	57730	41535	36066	37684	39463	24374	40752	34642	31771	38920	40801	35992	56734	59332	31411	36485	27234	28530	43805	40691	40721	40402	39836	39053	38240	60933	63452	42499	40669	70770	39895	86621	76083
995	43815	60616	40028	49839	36570	79279	85132	62500	39869	42159	65873	61979	59413	57003	32805	58344	41710	36817	37822	39458	22750	40941	35119	31785	38840	40617	36497	56849	59562	31428	36723	27152	28210	43858	40976	40859	40641	39953	39162	38163	60352	63918	42394	40716	70634	40656	88097	79300
1000	43583	60400	40471	49995	36756	79425	84773	62729	39887	42351	66150	61462	59219	57442	33182	58631	41376	35965	37700	39351	24612	40786	34811	31708	38947	41372	36288	56404	59157	31428	36642	27080	28735	44075	41005	40787	40520	39868	39304	38257	60395	63281	42583	40633	71263	42342	80077	92781
1005	43971	60601	40171	49930	36567	79119	85003	62252	40046	42332	66271	61492	59422	56907	32827	58740	41619	37375	37497	39825	22716	40644	35105	31981	38960	40992	36678	56865	59445	31385	36617	27450	28523	43939	40920	40982	42227	39928	39303	38873	60982	63204	42753	40752	71770	41444	88893	86074
1010	43683	60302	40303	50091	36784	80369	85269	62500	40021	42262	66433	61279	59269	57534	33108	58437	41338	36393	37857	39613	24366	41039	34852	31814	38952	40514	36440	56339	59283	31331	36527	27163	28565	44174	40925	40770	40908	40040	39111	38462	60911	63353	42393	40894	71901	42524	81539	100563
1015	43839	60430	40236	49961	36487	80068	85301	63147	40233	42515	66789	61578	58931	57580	33116	58515	41573	36750	37827	39612	24246	40768	34833	32004	38991	40918	36118	56820	59552	31308	36704	27413	28506	44081	41077	40791	40837	40028	39448	38482	60686	64148	42404	40820	72012	42899	82082	105852
1020	44281	60300	39926	49677	36344	80114	85415	62662	39992	42365	66618	61428	59505	57433	32920	58056	41704	36687	37861	39878	24340	40990	34952	31898	38680	41001	36112	56332	59846	31251	36825	27310	28625	44132	41024	40845	40671	39976	39191	38432	60916	63372	42438	41038	72722	42053	91319	96674
1025	43540	60750	39892	50425	36657	79541	85386	62879	40120	42634	66699	61508	59203	57302	33251	58066	41631	37368	37906	39718	24239	40775	35066	32005	38933	40886	36189	56357	59594	31378	36793	27097	28612	44343	40935	41032	40571	40239	39233	38641	60881	63083	42571	40833	72962	44442	82904	107998
1030	43710	60650	40072	50265	36575	79847	84737	62817	39965	42352	66590	62102	59446	57041	33228	58239	41930	36391	37886	39958	23431	40912	34981	31997	38833	40959	36785	56409	60249	31239	36593	27292	28660	44310	40968	41128	40647	40407	39270	38314	61711	63462	42737	40728	73121	43916	83122	110899
1035	44426	60506	40152	49970	36539	80299	85144	62813	39939	42961	66686	61758	59529	57227	33122	58715	41907	36564	37877	39747	22559	41079	35106	32041	39074	41137	36576	56239	60002	31745	36745	27366	28483	44187	41158	40987	41217	40107	39078	38270	61869	64052	42605	40944	73238	43234	92552	100029
1040	43778	60069	40040	49855	36716	80246	85937	62871	39957	42735	66865	63310	59756	57852	33291	58550	41408	36456	37916	39873	24284	41234	34927	32340	39003	41258	36408	56532	59461	31460	36735	27438	28875	44219	41127	40780	41528	40025	39178	38407	61851	63164	42417	40834	73590	42968	93015	104129
1045	43873	60400	40218	50284	36704	80397	85641	63085	40198	43277	66496	62216	59390	56942	33154	58626	41728	36492	38043	39802	24298	40975	35172	32160	39149	40933	36775	56848	59623	31325	36566	27400	28527	43773	40958	40753	41122	39825	39275	38157	61909	63207	42527	40853	73735	44834	84674	116036
1050	43418	60428	40056	50140	37091	80112	85557	63204	40059	42898	66480	61822	59599	57857	33319	58468	41598	36703	38103	39855	23631	41139	34983	32054	38953	40869	36134	56439	59333	31375	36617	27142	28535	43880	41097	40927	41478	40096	39136	38492	60854	62801	42621	40844	74222	43486	94121	104834
1055	43833	60574	40014	50085	36802	80091	85330	62538	40079	43470	65692	61934	59283	57475	33267	58645	41711	36483	38106	39853	24224	41177	34786	32094	38922	41072	36308	57256	59551	31503	36615	27453	28614	43857	41042	40882	41064	40141	39386	38441	61102	63540	42741	40853	73778	43415	94427	107159
1060	44266	60522	40193	50293	37121	80086	85280	63042	40336	42744	66393	62393	59651	57243	33242	58710	41701	36497	37948	39948	23290	41100	35172	32053	39000	41100	36600	56780	60129	31126	36748	27450	29024	44049	41117	41129	41023	40460	39285	38839	61920	63565	42759	40831	73760	45596	86262	122940
1065	43873	60514	40278	49826	37066	79759	85180	62336	40099	43289	65633	62491	59764	57656	32978	58711	41693	36222	37953	39926	24517	40982	35025	32135	38750	40714	36217	56892	59830	31184	36816	27366	28740	44193	41100	40920	40828	40223	39158	38438	61417	63323	42456	40943	75312	44277	95035	111092
1070	43703	60812	40432	49942	37263	79924	85644	63000	40209	42766	66075	62568	60187	57334	33449	58836	41903	37001	38038	40243	23997	41356	34907	32110	39061	41185	36663	57756	60049	31348	36768	27333	28602	44239	40763	40832	42151	40371	39311	38446	60570	63189	42675	40770	73534	44358	96521	111771
1075	44139	60488	40280	50055	37089	79726	85469	62418	40090	43534	65808	62212	60051	57174	33387	58915	41753	36475	37947	39779	24370	40943	34709	31986	39191	41285	36322	57207	59543	31236	36711	27401	28833	44105	40993	40827	41856	40535	39248	38625	60323	63906	42481	40870	75110	45669	88068	128713
1080	44176	60602	40312	49636	37375	80179	85445	62583	39900	42466	66316	62240	59997	57338	33214	58853	41579	37336	38060	40080	23023	41320	34905	32263	39021	40723	36286	57271	59800	31442	36585	27245	28640	44900	40893	40933	40767	40234	39324	38538	61039	63531	42730	40674	75445	45899	90954	129730
1085	43764	60592	40051	50255	37181	80121	85496	61826	40047	43472	66022	62332	59851	57253	33279	58793	41647	36578	37962	39973	23854	41236	35103	32114	39087	41133	36510	57626	59595	31313	36810	27327	28667	44082	40993	40997	40772	40412	39400	38382	61307	63681	42765	40973	75820	44569	97564	116813
1090	43913	60495	40090	50259	37225	79892	85598	61040	40029	42547	68161	62622	59928	57450	33393	58736	41431	37214	38278	39962	22941	41203	35160	32298	39176	41037	36494	57074	59928	31508	36851	27308	28645	44099	41412	41020	41672	40395	39233	38703	61176	63294	42573	40925	75923	45267	97579	119243
1095	43908	60506	40118	49983	37036	80202	85836	60774	40084	43042	66857	62486	59638	57218	33194	58712	41882	36611	38127	39985	24408	41360	35094	32217	39132	41209	36455	57521	59955	31618	36750	27336	28551	43811	41014	41083	41266	40279	39233	38386	61524	63729	42599	40856	75099	45177	98880	118635
1100	44915	60807	40239	49618	37384	80018	85618	61527	40118	42897	66771	62555	59870	57341	33230	59216	41895	36633	38104	40219	24340	41311	34667	32297	39308	40706	36553	57064	59610	31353	37045	27610	28789	44369	41197	40856	41776	40094	39420	38511	61243	63240	42911	41188	76311	45428	98365	119858
1105	44635	60856	40112	49820	37165	80402	85715	61147	40187	43417	66800	62491	59837	57032	33194	60287	42036	36169	38009	40342	24325	41536	34729	32053	39402	41255	36441	57450	60328	31546	36791	27371	28693	43876	41110	40853	41347	40402	39389	38875	60473	63476	42707	40839	76509	45524	98461	121957
1110	44910	60575	40016	50166	37294	80276	86291	61630	40206	42594	67216	62587	60340	57424	33537	60047	41710	36444	38157	40303	23790	41223	35029	32139	39271	40924	36354	57360	60172	31523	36920	27449	28738	44494	41027	40988	42065	40270	39416	38541	60607	62756	42633	40995	76104	47082	89666	137910
1115	44506	60879	40125	50492	37356	80403	85740	61229	40131	42449	67294	62385	60270	57267	33360	59296	42004	36377	38316	40097	23857	41000	35081	32177	39036	41261	36338	57918	59858	31534	36789	27381	28646	44196	41037	40954	41860	40270	39594	38657	60576	63063	42698	40769	74619	47075	89905	137877
1120	44284	60706	40285	49893	37120	80337	85989	61100	40136	42783	67015	62794	59966	57274	33448	58845	42163	37430	37955	39931	23618	41251	35063	32134	39233	40975	36264	57286	60455	31461	36855	27463	28628	43910	41244	40793	41355	40401	39317	38485	61037	64302	42584	40974	75946	47122	89460	138735
1125	44273	60893	40116	49813	37231	80412	86087	61698	40112	42664	68645	62451	60086	57173	33560	59047	42311	37233	38142	39895	24021	41286	35019	32302	39110	41355	36294	57890	60654	31510	36976	27316	28641	44550	41168	41080	41343	40546	39289	38753	61008	63362	42885	40848	75625	46803	90023	140291
1130	44590	60474	40227	50002	37094	80180	86011	61691	40049	42856	67483	62922	60487	57266	33492	58725	42400	37502	38030	40415	23484	41402	34942	32368	39159	41294	37113	57403	59787	31654	36791	27861	28401	44436	41173	41095	41558	40479	39401	38652	60677	63638	42763	40704	75815	47627	89961	141217
1135	43917	60579	40232	49986	37427	80656	85995	61468	40278	43849	67667	62848	59591	57579	33359	59158	41921	36424	38213	40208	24400	41790	34918	32200	39251	41040	36488	57755	59832	31561	36638	27434	28532	44118	41070	40976	41389	40174	39477	38577	60881	63746	42280	41162	75393	46187	99238	126179
1140	44369	60426	40174	49984	37251	80915	85877	61230	40557	43553	67709	63012	59840	57102	33448	58678	41955	36811	38174	40014	24346	41633	34873	32404	39115	41410	36459	57789	59763	31568	36854	27260	28622	44178	41000	41099	41977	40266	39425	38590	60959	63832	42715	41077	75831	46298	99646	126411
1145	44525	60568	40066	50149	37236	80859	85891	61120	40272	43341	67866	62880	60121	57584	33558	58460	41653	36885	38094	40142	23155	41382	34822	32334	39301	41294	36526	57042	59801	31555	36823	27534	28724	44047	41159	41076	41589	40134	39329	38554	60960	63061	42750	41216	76536	48135	91214	144633
1150	43854	60652	40173	49733	37180	80776	86154	61536	40170	43186	67649	64487	60341	58017	33320	58773	41998	36873	38660	40301	24332	41411	34980	32164	39235	41239	36301	57454	59879	31523	36841	27359	28689	44139	41196	40775	41270	40222	39321	38640	61054	63099	42852	41066	76375	46305	100096	128131
1155	44140	60513	40215	49960	37294	80594	85670	61543	40231	43731	67648	62883	60034	57359	33416	58815	42006	37384	37961	40137	23030	41627	34922	32308	39288	41530	36330	56937	60348	31429	36720	27502	28901	44012	41144	41164	41850	40185	39576	38843	60919	63275	42689	41006	77289	47913	91175	145048
1160	44230	60919	40048	49950	37323	80974	86011	61281	40174	43438	67315	63027	60590	57812	33456	58951	42044	36836	38126	40066	23177	41215	35022	32367	39380	41091	36338	57552	60083	31406	36886	27543	28888	44226	41487	40770	40779	40324	39517	38533	60887	64010	42634	40984	77234	47708	91178	145833
1165	44274	60665	40054	50197	37222	80933	85698	61323	39851	42984	68235	63068	60664	57379	33647	58941	42041	36628	38494	40279	24465	41165	34910	32296	39003	41384	36638	57834	60738	31339	36672	27565	28927	44118	41206	41147	40926	40660	39427	38801	61279	63450	42713	41268	76550	46371	100452	130729
1170	44494	60943	40264	49989	37250	81366	86391	61745	39913	43519	68195	63218	60509	57733	33411	59071	42033	36632	38410	40452	24630	41343	34780	32249	39397	41099	36403	57420	59848	31561	37009	27658	28676	44203	41242	40960	40984	40517	39590	38801	61233	63325	42756	40970	77499	47794	91878	147654
1175	44438	60542	40235	50125	37288	80834	85994	61622	39952	43386	67726	63430	60534	57628	33581	58903	41811	37161	38315	40370	23540	41637	35128	32395	39313	41232	36509	57349	60068	31520	36858	27334	28866	44446	41352	41036	41436	40236	39549	38579	61509	63208	42809	41302	76834	48131	91775	149015
1180	44440	60666	40419	50058	37631	81003	85935	61874	40145	43693	68480	63795	60225	57597	33853	59120	42184	36840	38223	40017	23423	41398	34944	32363	39236	41429	36393	57576	60276	31301	36834	27659	28812	43895	40901	41055	41554	40363	39710	38840	61286	62964	42780	40978	76985	48415	91647	149671
1185	43427	60832	40249	49880	37522	81071	85768	61616	40056	43795	67774	63172	59798	57370	33479	59159	42177	36809	38494	40013	24418	41878	34900	32303	39170	41078	36322	57242	60083	31566	36936	27312	28798	44135	41284	41281	40883	40497	39514	38800	61615	63602	42845	41059	76624	46926	101121	132896
1190	44521	60794	40249	50012	37411	80364	85682	61542	39888	43836	67774	63095	60191	57473	33615	59352	41859	36969	38329	40073	24306	41864	34930	32573	39701	41223	36147	57528	60253	31642	36897	27207	28621	44461	41302	41112	41069	40403	39501	39289	62064	63898	42855	40880	76532	48354	91601	150924
1195	44643	60729	40642	50264	37218	81235	86367	61516	40008	43992	68051	64533	60494	57170	33524	59240	42424	37756	38134	40201	22745	41231	34986	32435	39335	41133	36365	58239	60609	31422	36919	27267	28714	44403	41039	41123	41178	40775	39258	38329	61842	63544	42898	41094	75983	47215	100714	133814
1200	44871	60934	40366	50094	37594	81369	86018	61737	40027	43587	68185	63430	60992	57325	33808	59096	42203	37291	38438	40052	23780	41300	35117	32514	39466	41254	36326	58221	60518	31384	36980	27496	28822	44523	41266	40980	40923	40672	39523	38867	61972	63693	42860	41365	76830	47262	101454	134680
1205	44134	61030	40637	49967	37587	81601	85833	61739	40036	43386	68293	63307	60732	57017	33488	58897	42365	37628	38766	40458	24058	41771	34780	32537	39509	41494	36857	57827	61069	31583	36932	27557	28810	44607	41351	41314	41188	40821	39620	38645	60981	63853	42540	41310	76618	47113	101262	134683
1210	45136	60946	40399	49861	37520	81336	85917	61845	39848	43511	68056	63068	60407	57497	33585	58847	42102	37138	38830	40593	24036	41664	35067	32353	39410	41565	36360	57852	60721	31332	36787	27463	28996	44302	41179	41084	41215	40855	39577	38804	61286	63268	42560	41173	76042	47073	101040	136562
1215	44719	60775	40106	49979	37367	81291	86030	61678	40059	43532	68409	63092	60974	57364	33645	58435	42396	37423	38724	40085	23251	41547	35140	31992	39766	41187	36265	57456	60175	31624	37137	27542	29168	44735	41137	40843	41183	40584	39349	38650	61322	63373	42769	41252	76605	48543	91974	152282
1220	44607	60818	40511	50393	37293	81446	86037	61354	40001	43944	68167	63257	60532	57505	33607	58996	42109	37037	39008	40345	24256	41601	34983	32421	39538	41353	36251	57747	60199	31481	37161	27589	28729	44407	41250	41456	41162	40661	39483	38701	60683	63906	42658	41158	76457	48547	92287	153370
1225	44816	60876	40783	50244	37568	81431	85698	61692	40160	43942	68402	63642	60337	57099	33535	59051	42344	37182	38587	40375	23794	41507	34777	32538	39621	41621	36216	57606	60442	31447	37025	27588	28619	44079	41166	41237	41019	41094	39705	38859	60929	63746	42683	41238	77001	48572	92047	153881
1230	44426	60617	39975	50027	37352	81267	86644	61579	39973	43612	68224	64451	60789	57523	33854	59205	42143	37741	38805	40287	23681	41589	34795	32693	39624	41312	36274	58105	60196	31538	36926	27487	28881	44553	41264	41317	41371	40871	39546	38673	60765	63784	42810	41169	78017	48453	91863	155532
1235	44816	60890	39966	49881	37774	81422	86883	61828	40099	43396	68292	64349	60492	57767	33761	59090	42111	37996	38725	40436	24149	41227	35007	32577	39850	41671	36656	57572	60735	31690	37190	27533	28683	44341	41243	41058	41469	41053	39485	38949	61583	63405	43016	41150	77808	49336	91725	154481
1240	45066	60692	39989	49926	37809	81791	86071	61657	40027	43598	68504	63515	60177	57490	33620	59061	42250	36764	38874	40333	24201	41863	35110	32458	39352	41451	36058	57533	60214	31579	37161	27948	29044	44627	41113	41113	41462	40422	39731	38865	61073	63836	42845	41226	76388	47221	101528	137327
1245	44549	60632	40448	50044	37667	81274	86564	61864	40345	43929	68258	64169	60546	57403	33744	59065	42520	37710	38961	40257	23037	41798	34943	32676	39684	41638	36313	57773	60401	31899	37278	27601	28865	44292	41048	41397	41540	40737	39693	38688	60824	63961	43049	41191	78477	49182	101632	137793
1250	44608	60655	40285	50083	37467	81773	86121	61671	40282	44307	68073	63444	60536	57808	33679	58884	42694	37042	38931	40305	23538	41379	34999	32619	39738	41637	35818	57963	60426	31677	37028	27501	28770	44629	41055	40843	41575	40756	39551	38501	60836	64057	42857	41287	77180	47286	101854	138602
1255	44448	60898	40508	49948	37565	81457	85930	61828	40382	43897	68249	63760	61092	57518	33811	59431	42536	37646	38897	40406	23421	41436	35096	32635	39743	41329	36176	58380	60281	31763	36970	27687	28664	44539	41290	40980	41370	40722	39693	39185	61061	63912	42585	41115	76586	47379	101079	139087
1260	44808	60955	40397	49951	37376	81649	85972	61965	40030	43839	68615	64377	60576	57860	33680	59180	42207	36888	38689	40376	24447	41886	35037	32628	39143	41407	36445	58445	60369	31490	36878	27476	28685	44201	41160	41033	41952	41190	39551	38669	60597	63784	42708	40977	76888	47663	101925	138986
1265	45126	60786	40729	50296	37346	82053	86255	61980	40118	43730	68520	64521	60632	57505	33867	59619	42512	37480	38617	40648	22985	41631	35113	32634	39727	41296	36824	57361	60312	31633	37059	27612	28826	44559	41266	41236	41612	40860	39489	38716	61084	63553	43064	41258	77147	49477	92445	157312
1270	45170	60967	40356	50344	37567	81704	86508	61874	40194	44195	68083	64865	60094	57833	33818	59162	42381	37073	39143	40428	23980	42002	34769	32488	39760	41616	36517	58180	60445	31446	36936	27615	29151	44366	41357	41175	41563	40823	39798	38621	61118	63720	43146	41067	77259	49065	92263	158812
1275	44349	60789	40505	49992	37750	81437	85982	61729	40046	44527	68545	63476	60272	57569	33842	59275	42751	37827	38907	40584	23929	41672	34978	32437	39493	41503	36130	58084	60516	31721	37164	27739	28564	45174	41410	41135	41544	40970	39506	38943	61214	63452	42968	41230	76977	48716	92176	157778
1280	44249	60801	40321	50031	37703	81567	85853	61978	40094	43744	68415	63740	60521	57429	33799	59454	42918	37191	38967	40595	24270	41730	34845	32786	39588	41771	36335	58372	60790	31420	37203	27590	28599	44544	41016	41257	41684	41288	39588	38745	60885	63253	42838	41418	77542	48860	92582	159250
1285	44045	60721	40509	50122	37761	82052	86393	61735	40328	43373	68756	65229	60477	57514	33790	59047	42874	36564	39125	40630	22876	41750	34986	32681	39742	41580	36438	58086	60720	31724	37074	27548	28970	44511	41626	41019	41700	40768	39922	38668	61049	63030	42854	41116	76883	47655	101658	140409
1290	44918	60533	40355	49787	37760	81988	86748	61654	40093	44269	68583	65219	60411	58053	33591	59102	42398	37531	39109	40669	23392	42073	34805	32596	39595	41588	36043	59178	60563	31758	37437	27404	28708	44387	41175	41080	41640	40816	39690	38970	61103	63662	42866	41225	76977	48837	102030	140858
1295	44576	61052	40242	50217	37604	81487	86518	61793	40039	44001	68476	65176	60906	57549	33808	59323	42610	37477	38782	40884	23050	41487	35030	32742	39814	41822	36299	58519	60917	31722	37116	27667	29000	44651	41590	41394	41360	40879	39825	38925	61213	63654	42755	41199	76983	47562	101561	140630
1300	44387	60846	40534	50475	37725	81916	86797	61969	40050	43850	69277	66881	60674	57481	33840	59137	42883	37482	38767	40773	23854	41839	34972	32886	39732	41766	36470	58413	62283	31492	37131	27618	28909	44422	41471	40966	41362	40753	39788	38957	61661	63425	42731	41058	76437	47785	101585	141572
1305	44900	60719	40174	50203	37767	81644	86431	61699	40170	44410	68516	66119	60463	57789	33786	59165	42993	37672	39049	40702	22798	41823	35125	32840	39744	41612	35955	58026	62125	31564	37258	27833	29076	44680	41543	41282	41407	40978	39707	39043	60571	63963	42947	41301	76666	47869	101338	141541
1310	44053	61194	40072	50050	37508	81618	86397	61731	40262	44330	68497	65447	60869	57433	33635	59384	42797	37225	39216	40638	23793	41480	34967	32762	39658	41603	36204	59296	62107	31913	37253	27656	28963	44550	41358	41206	41232	40981	39971	38918	61150	63571	42896	41247	76423	47753	101463	141725
1315	44661	61000	40262	50341	37926	82164	86876	61996	39964	43783	68993	65636	60749	57861	34068	59041	42613	37604	39329	40855	23132	41696	35006	32874	39712	41616	36105	57732	62313	31715	37254	27508	29044	44621	41460	41158	41425	40910	39765	38948	61328	63504	42852	41422	76396	49084	92293	159950
1320	44248	60606	40512	50100	37575	81793	86747	62060	40182	44478	68902	65456	60787	57185	33737	59701	42556	37105	38851	40636	22841	41751	34996	32626	39715	41417	36045	58507	62005	31824	37244	27539	28789	44303	41453	41104	41595	40861	39928	38794	61195	63731	43158	41206	76915	49229	92455	160103
1325	45001	60637	40503	50195	37717	82105	87215	61886	40306	43835	69082	65452	61121	57101	33621	59117	42957	37261	39221	40709	24186	41826	34827	32762	39436	41667	36275	58000	62285	31542	37172	27703	29042	44782	41278	41332	41252	40922	39885	39275	60842	63824	42809	41295	76815	49084	92286	160764
1330	44197	60770	40515	50198	37825	82185	86571	61716	40203	44355	68923	65111	60305	57514	33947	59184	42767	36998	40869	40486	24381	41808	34948	32754	39342	41603	36212	58858	62171	31772	37118	27549	28846	44168	41368	41557	41118	40615	39708	38850	61345	63353	43069	40903	76513	49020	92021	161038
1335	44449	60952	40373	50169	37774	81768	85992	61724	40122	44422	68917	65186	60711	57226	33814	59255	42755	37143	40465	40719	23204	41711	34732	32835	39639	41584	36194	58845	62346	31541	37043	27845	29022	44102	41232	41056	41347	40863	39799	39034	60611	63414	43050	41364	77716	48923	92576	161144
1340	44285	60955	40099	50011	37651	82149	86862	61900	42106	44355	69158	65231	61032	57392	33697	59261	42725	37036	40696	40716	24456	42012	34939	32638	39553	41678	36395	59095	62042	31913	37314	27520	28955	44422	41391	41204	41169	41004	39679	38909	62010	63494	43187	41269	76343	49050	92484	161162
1345	44652	60781	40580	50165	37853	81497	86157	61842	44950	44810	68869	65782	60610	57387	33689	59479	42666	37460	40633	40518	24002	41795	34938	32411	39611	41751	36202	58812	62199	31541	37045	27687	29108	44485	41467	41107	41554	40910	39908	38986	61776	63763	43128	41454	77090	49103	92175	160788
1350	44696	60642	40321	49896	37842	81952	86876	61758	45200	44434	68988	65796	60664	57299	33842	59207	42870	36621	40931	40600	24297	41986	34790	32570	39730	41872	36400	58120	62916	31545	37284	27752	29077	44242	41469	41246	41731	41273	39813	39193	61464	63359	42983	41174	76604	48933	92210	162872
1355	44549	60917	40248	50179	37626	81584	87188	61866	45317	44448	68909	65342	61024	57465	34018	59671	42901	37742	40729	40789	23868	41498	35000	32460	39794	41782	36130	58399	62372	31420	37134	27603	28938	44488	41261	41327	41927	41220	39855	38899	61059	63551	42921	41114	76379	47683	101518	143372
1360	44500	61002	40592	49768	37755	82096	87057	61730	45425	43939	69638	65254	60957	57404	33703	59212	42543	37577	40726	40333	24286	41879	34847	32692	39719	41879	35845	58393	62847	31633	37102	27585	28964	44429	41098	41418	41731	41487	39743	38897	60938	63420	43115	41183	76168	47318	101483	143259
1365	44704	60711	40601	50318	37680	81976	87231	61966	45362	44655	69120	65709	60717	57239	33768	59375	43229	37826	40559	40696	23445	41931	34864	32552	39898	41844	36113	58277	62612	31542	37190	27685	28950	44485	41269	41130	41764	40975	39793	39115	61036	63548	43258	41202	76557	48845	92023	163411
1370	44673	60634	40648	50126	37904	82262	87583	62272	45572	44505	69483	65064	61255	57403	33970	59221	42646	36769	40953	40889	24121	41919	34837	32706	39742	41880	36265	59374	62852	31628	37246	27559	29141	44287	41380	41288	41536	41090	39790	38998	60618	63327	42989	41370	76555	49722	91415	162278
1375	44865	60921	40153	49748	37934	82365	87621	62071	45400	44769	68924	65724	60750	57518	33953	59168	42574	36140	41031	40662	24063	41825	34968	32748	39901	41326	36042	58607	62702	31678	37358	27523	28876	44323	41370	40960	41767	40928	39662	38892	60711	63720	43194	41254	76544	49232	92078	162598
1380	44980	60920	40672	49936	37732	82376	87099	62395	45238	44084	69515	65786	61401	57078	33666	59589	42950	36547	40872	40837	23088	41873	35156	32871	39663	41736	36226	58755	62917	31747	37115	27589	29068	44156	41311	41252	41667	40989	39957	38959	60902	63871	43144	41212	76215	48883	92343	163437
1385	44388	60817	40203	50210	38094	82601	87055	61665	45508	44716	69338	65586	61207	58228	33768	59611	42572	36242	40898	40715	23366	41934	34887	32678	39644	41641	35996	58554	62432	31588	37021	27625	29029	44714	41312	41223	41722	40580	39987	38942	61461	63510	43099	41158	76838	49049	92295	163376
1390	44483	60841	40472	49880	37773	82194	86745	62284	45456	44866	69471	65574	61335	57981	34046	59477	42977	37671	40822	40753	23271	41758	40085	32547	39867	41836	36102	59288	62476	31579	37151	27678	28905	44204	41221	41141	41807	41057	39696	38640	60727	63938	43137	41218	76524	48964	92114	163259
1395	44374	61121	40163	50215	37606	82803	87442	62388	45475	44561	69428	66402	60955	58176	33894	59244	42936	37317	40967	40718	23808	41764	40146	32897	39570	41452	36184	57977	62420	31709	37147	27422	28904	44240	41289	41156	41801	40926	39828	38818	60681	63295	43035	41391	76331	49157	92158	162238
1400	44684	60635	40801	50221	37813	82334	87090	62012	45269	44522	69433	65649	61296	58075	34019	59739	43280	37357	40698	40813	22982	42004	40382	32810	39795	41724	36143	58810	62886	31751	37183	27700	28836	44191	41354	41391	41950	41173	39952	39150	60509	63478	42833	41380	75996	48914	91571	163182
1405	44411	60930	40089	49872	37857	82581	87209	62208	45593	44576	69339	65778	61312	58074	33843	59483	42729	36994	40881	41147	23026	42253	40439	32583	39752	41752	35904	58071	62378	31886	37292	27618	29174	44468	41229	41237	41542	40973	39743	38759	60805	63022	43070	41276	76299	49099	91723	164243
